# Supplementary material for: S100A9-CXCL12 activation in BRCA1-mutant breast cancer promotes an immunosuppressive microenvironment associated with resistance to immunotherapy
Source: Nat Commun. 2022 Mar 18;13:1481. doi: 10.1038/s41467-022-29151-5 (PMC8933470; doi:10.1038/s41467-022-29151-5)
Supplement: Supplementary file 5 — Supplementary Data 1 [file 41467_2022_29151_MOESM5_ESM.xlsx]

## Sheet: Sheet1
Gene	WTMG1	WTMG2	WTMG3	MTMG1	MTMG2	MTMG3	Adj-1	Adj-2	Adj-3	WTBT_TM1	WTBT_TM2	WTBT_TM3	MTBT_TM1	MTBT_TM2	MTBT_TM3	WTSP1	WTSP2	WTSP3	MTSP1	MTSP2	MTSP3	MTBT_SP1	MTBT_SP2	MTBT_SP3
S100a9	5949.09	2046.17	2444.43	12270.3	16344.6	3168.54	517538	20226.2	38507.5	21763.9	50548	15065.3	308899	166137	608559	28587.4	13763	10535.5	136917	159445	142064	227927	183428	269214
Igkc	12200	5435.07	13542	32705.3	32680.6	12529.8	111031	12594.7	51112.3	221.503	270.199	147.597	3849.43	41118.1	10371.2	193791	64310.2	126668	185212	222775	214282	110679	116386	85308.6
Apoe	24527.5	71250.6	37402.2	65495.5	113860	133560	1229.82	40532.5	36765.1	177383	197022	189869	40602.5	39928.2	95466.1	4584.03	5833.86	4844.98	5074.42	8431.85	5566.89	4403.88	3279.91	2975.23
Dusp1	30518.2	35636.9	28509.7	38003	66146.3	60611.2	1276.05	33854	39081.3	40141.7	66562.8	43119.2	147447	79358.6	225561	664.27	750.215	442.081	868.655	1412.23	1515.61	1833.71	1615.54	1897.45
Actb	28656.7	24120	34846	39259.7	32474.9	37572.6	124779	31265.6	42068.8	107952	103458	97408.5	115029	83027.7	165910	49275.8	55785.4	56452.5	74691.8	79489	80448.9	85069.3	73736.9	94501
Lyz2	24200	54748.4	23229.6	27852.4	89545	62196.7	122640	24279.6	27701.5	159468	168446	178511	58432	50157.7	153607	15132.7	12258.9	17627.6	62852.6	73070	69210.6	54526.1	59486.5	93240.7
Junb	66521.6	50495.3	47450.2	49219.3	62903.1	68733.5	4034.93	48788.4	41889.3	30664	52401.9	30959.7	80935.4	55152.8	99261.3	2372.93	2245.49	2108.6	3024.36	2826.82	3052.4	5164.16	3846.61	6352.19
Cd74	74872.1	71384.4	42685.7	46606	140103	114366	3628.64	77409.5	29761.9	3538.19	5544.81	3299.03	109753	72218.9	121948	91835.4	109621	121394	89308.8	74715.9	94061.2	56531.9	57398.4	56647
Fth1	32311.5	44032.5	31350.4	38203.6	53658.6	56844.8	12382.2	32738.9	41081.5	78372.9	141758	83457.1	436132	283566	574479	11659.5	12346.5	14784.7	14494.6	13324.1	13483.1	14355.3	11671.5	15485.2
Fos	30278.3	33408.6	26902	57807.4	47084	52451.7	304.11	25441.6	23766	28408.9	38615.5	36326.2	30640.6	29566.7	40314.7	158.697	206.88	107.457	342.096	330.907	365.667	336.974	207.501	330.461
S100a8	3908.82	1688.41	1573.44	7488.51	10596.6	1903.05	404211	10699.7	27824.7	14243.5	30684.8	9697.6	211632	118377	393754	22514.9	11140.6	8651.21	116684	122016	113179	187684	125320	208066
Igha	16759.4	7944	14120.1	20719.4	71503.8	21728.7	113792	6675.77	21143.2	318.105	329.663	170.659	2181.29	1451.07	3449.04	187084	44592.5	146128	146927	327841	263270	77846.4	90297.7	55521.7
Fn1	13638.4	40416	16579.5	21205.6	74485.8	38970.4	12087.8	20553.1	30656.5	120844	113731	143689	22691.3	31374.1	37776.6	603.425	1046.91	1574.15	2349.39	2386.92	1082.18	2895.24	2029.67	3456.88
H2-D1	85587.7	92170.4	102601	92442.5	91410.8	105424	29218.9	61837	89138.6	29744.8	39803.7	29886.1	241627	152622	244958	44757.6	53294.7	56943.6	48091.3	48475.5	51697.4	32800.8	39242.9	63214.1
Fosb	45454.2	47862.8	64908.3	74023.2	87349	134396	7.29864	34089.7	50908	15876	20414.1	16462.9	21840.7	30222.2	30874.8	48.9264	50.7997	20.7373	37.7312	64.2994	60.7092	5.95361	22.6682	41.0376
Malat1	37390.5	40785.8	30272.5	16969.3	24404.6	29220.6	21616.2	43349.2	30345.2	6513.35	5647.05	4065.84	7851.93	6807.92	8560.59	43947.2	50736.4	45512.6	21146.2	39140.3	37653.8	32085.2	40200.2	18533.9
Zfp36	19676.9	17046.7	42957.7	60930.2	30531.4	38592.7	3648.11	15900.3	32717.8	22922.1	47194	28594.7	65508.2	47522.1	91461.7	2564.24	3299.77	3388.66	3073.83	2949.93	3579.02	3688.26	3872.77	3952.57
Vim	23867.2	40455.9	34888.5	41665	71896.7	99857.1	19157.7	18205.1	39542.5	46817.1	49601.8	58227.1	31353.8	25480	51456.1	5673.58	3975.63	5552.87	8157.48	10207.9	7338.76	12347.8	10109.1	13098.6
Eef1a1	139462	113651	136625	122533	106661	111207	60880.4	127536	130544	119395	121311	154907	108567	116136	108459	118570	127212	136728	137520	85097.9	109819	90700.8	86331.7	98070.2
Egr1	34720.9	36656.3	38519.3	47408.5	53030.6	62173.9	75.4193	30227.9	22504.7	11193.2	15946.9	11855.1	17185.9	18430.1	22889.9	247.768	341.609	416.63	363.896	268.176	302.84	283.392	258.068	252.705
Ctsb	24258.4	70241.5	23815.2	33737	74294.4	95217.4	7490.84	23937.9	23766.9	49446.8	57034.9	52035	51197.6	35706.9	72165.2	8123.66	9383.21	7775.53	10394.5	18131.6	11701.3	10231.9	8645.29	8500.19
Rplp0	38049.9	30570.8	31881.8	26715.6	17674.5	21047.8	12333.5	21361.6	20136	57231.6	53502.5	69215.1	52989.2	55258.9	40042.6	34757.2	31509.8	37428.9	30277.2	15747.1	23089.3	15785.4	14980.2	19369.8
Cd14	13785.3	12759.3	15656	23311.5	48425	45510.8	2088.63	9750.31	25772.9	41417.1	78860.5	37948.7	305510	146338	551791	379.493	180.376	167.783	1308.85	1181.7	1190.18	1879.55	326.073	1991.4
Tmsb4x	33522.4	33969.9	44430.1	47454.1	47770.8	45020	67623.2	32853.1	40872.4	47331.3	56794.9	53839.6	102494	61600.4	165793	30531.3	32366	37552.3	56400.5	46110.5	44627.6	49328.6	46565.6	67579.2
Pkm	11514	11817	7704.53	8312.19	11558.8	11423.1	39711.9	11390.2	12661.1	41817.2	44810.2	48754.4	78522.8	56447.5	83913.7	5979.68	6093.02	5513.28	11144.1	12253.7	11526.3	20510.2	14123.1	18860
Jun	18448.3	19910.6	22644.7	48590.9	24402.2	30028.9	440.352	14673.8	18410.7	19992.8	26413.8	25134.2	11811	13985.7	17547	210.133	253.998	288.436	224.71	361.488	345.195	622.152	363.562	573.447
Tpt1	52828.3	43868.1	55864.7	49032.5	46521.9	44930.9	19474	47538.9	49281	38069.2	43659.5	44950.3	73109.6	70557	83160.3	37662	38345.7	43376.7	46747.2	27447.2	33527.7	26937.7	26679.6	33863.6
Cxcl2	9312.65	11363.6	11771.6	9315.26	39457.5	24683.1	66.9042	10300	20810	31908.1	112455	29800.8	369326	292274	545338	15.0543	25.7679	24.5077	69.593	76.0615	163.068	58.3453	57.5423	45.3574
Coro1a	12839.1	10130.5	8456.21	7067.11	9001.58	5846.28	40312.8	15104.7	10695.3	10869.2	12915.3	9992.8	23481	17925.5	41627.3	24978.2	27493.7	30469.6	33487.7	28286.2	32106	30446.7	29170.4	34806.4
Lmna	9160.41	9709.53	19884.1	14620.4	21269.4	34636.2	133.808	3957.58	20154.1	11611.8	11660.3	13351.8	15856.9	21034.4	14829.2	732.641	103.808	257.331	167.694	314.44	132.007	461.405	469.928	326.141
Ftl1	18657.2	37470.3	16753.1	20871.2	45453.3	44988.7	8561.31	17913.2	13276.9	38102.4	49651.9	37418.2	87808.1	51830.5	121775	8256.64	7792.96	7749.14	10724	11445.3	11080.1	8456.5	8875.46	10752.9
Lcn2	1291.43	959.896	5171.67	10927.6	4664.34	2755.93	128466	1990.76	11585.1	1014.81	10630.6	987.057	110233	84227.2	136121	7094.32	2791.77	2352.74	35588	41429.2	40138.7	55909.7	42279.6	69681.9
Hspa8	29203.7	23250.3	40656.7	36147.6	37270.3	46593.4	9083.16	19501.5	32835.3	23808.1	24234.4	29718.9	32207.9	32239	31420.9	10235	7939.47	7746.31	9862.09	9423	8999.79	7998.67	8308.75	12061.8
Ddx5	52191	42607.1	45157.6	31422	44840.4	46471.9	22611.2	45842.8	35604.1	13530.2	16097.2	11736.3	33218.5	28272	46842.6	41159.6	44187.6	34514.3	29323	34527.2	37724.4	27831.9	36758.2	24838.6
Col1a1	4342.54	14039.8	9700.95	14903.8	19294.1	27368	93.6659	15016.3	19142	79691.2	75186.2	82672.9	22827	36486.1	48194	37.0084	36.0751	33.9337	29.3465	32.1497	57.8855	48.8196	29.643	58.3166
Col3a1	9510.93	35271.7	17106	36859.8	56858.1	90430.9	25.5453	41089.6	51431.2	71891.8	66061	69205.8	53323.2	99639.6	136257	0.627261	2.20868	3.77041	5.86929	10.9779	9.8829	4.16752	14.8215	11.8793
Rplp1	30805.8	27798.9	30772.2	22513.3	17757	16823.1	9472.42	23543.8	20422.4	29509.6	27399.6	39405	46866.3	50080.2	33588.8	27270.8	26102.9	37040.5	26048.8	14397.6	18603.1	15099.5	15204.2	18790.9
Lcp1	10553.6	11946.2	7208.97	8365.26	15042.6	13167.4	56546.2	16034.7	12857.8	10752.1	14495.8	8712.85	37791.6	21477.7	60666.5	16825	20622.5	18624.9	29181.3	30944.5	28903.9	39433.7	33613.4	38628.3
Rpsa	31613.1	25743.4	24954	23914.4	19082.9	16979.5	16850.1	31144.1	25826.3	51074.4	44270.9	59766.5	42975.2	47949.2	33779.5	33823.8	33114	37147	35859.7	21210.2	27070.7	23261.3	22329.9	27975.8
Pfn1	10485.5	11571.7	10275.8	11342.6	13286.4	12040.2	35437.4	12116.8	12480.7	29212	30867.3	29110.1	36749.6	27423.4	51283.9	16399.1	18045.7	22506.5	25979.2	22080.6	23230.5	24855.7	21755.3	29817.1
Rpl13	25844.6	20269.3	23423.1	21929.5	17268	16212	11791	24005.2	21689.3	38278	36959.8	49935.2	35959.9	40215.1	28149.6	27235.1	27561.4	31285.9	27848.9	17098.2	22355.1	18058.5	17037.7	18686.2
Cebpb	4231.01	5072.67	9449	9955.31	14877.5	12118.4	2336.78	6741.15	18810.7	18255.9	36540.5	17920.4	68647.9	39736.4	102723	480.482	431.429	610.807	796.547	1177.78	925.463	1678.32	1258.08	2811.08
Sparc	8079.64	13471.1	27212.4	33844.2	18774.9	39607.9	124.077	9662.84	26358.1	36902.2	31857.4	38106.6	13543.5	23043	36195.5	43.9083	34.6027	47.1301	110.678	83.1187	47.2967	75.6108	98.5193	86.395
Ighm	6935.14	4321.85	8175.89	17906.6	4230.86	2427.53	48247.7	13960.2	30153.3	241.994	318.188	232.927	946.268	5530.92	2443.77	170622	99109.4	74965.2	140132	110058	197284	169800	102793	78574.1
Eef2	67975.9	56948.8	56598.9	58300	52525.6	54786.6	26423.5	61626.1	57599.9	40247.1	40821.9	48574.5	44726.8	47594.2	42723.3	52413.3	60224.8	63815.1	56931.3	41282.6	52684.3	42502.2	37310	43489.1
Ptprc	20858.5	16617.4	8975.96	6099.07	11568.4	7825.11	22001.8	24367	11102	3192.76	4555.82	2080.2	14244.5	10365.5	25337.4	22847.4	28170.3	21302.8	24203.3	23944.5	26463.6	25982.7	28867	23696
Psap	40559.3	100352	39824.1	59754.1	84209	110088	29389.2	32325.5	34613	44649.9	51665.3	49430.1	57807.6	39098.6	73907.3	19863.5	24680.5	24094.8	22778.7	30751.6	24868.2	24138.3	21716.1	33007.2
Csf3r	2491.69	1676.33	1809.54	2438.14	4553.19	2004.1	36563.8	10307.4	10792.6	7519.38	12706.6	3395.89	42039.3	19418.7	74660.8	4257.85	4856.89	2642.12	7296.37	16754.7	12085.4	30515.8	27949	29919.7
B2m	32139.8	34023.8	39701.5	37316.2	33155.3	39806.4	16283.3	25739	33947.6	20454.4	22301.3	21988.5	125137	82203.6	117105	21423.5	22186.9	22081.4	22913.7	19369.8	21415.5	20417.9	17054.3	27186.3
H2-Aa	20334.5	21649.2	12190.4	16187.1	44327.5	41938	563.212	21457.3	9094.12	749.401	1081.84	699.934	26672.9	18576.9	35658.6	31859.2	34632.9	36418.4	26269.3	22038.2	26207.3	18917	15932.2	16061.9
Hsp90ab1	32272.5	23306	27578.6	26139.2	27815.4	30265.9	18177.3	22975.7	28705.9	39603.1	35398.1	44368	50550.5	49155.4	29254.8	17786.6	18506.5	17776.5	16626	17160.1	15940.4	16880.9	15075.2	21307.2
Emp1	6287.21	7755.36	50713.9	35291	13070.5	27774.6	362.499	3315.79	62883.6	9881.75	11332.7	11009.8	8058.93	12400	18130.2	89.0711	59.6344	105.571	177.756	23.5242	16.2362	133.361	28.7711	213.828
H3f3b	19761.8	16122.2	20690.9	20367	17948.4	19866.5	9933.46	16932.5	17388.1	20237.7	25221.3	21473.1	47144.7	43651.7	51502.4	8810.51	7466.08	9474.1	7579.77	6967.07	6522.01	8006.41	6803.06	8309.04
Hspa5	27406	23130.4	22741.5	15180.8	36560.5	35787.4	7097.93	22559.5	21558.5	15109	15505.7	16627.8	19581.1	17873.8	23193.6	7095.58	5925.89	5982.7	6228.16	8111.13	7161.57	6281.06	6333.13	7196.7
Actg1	25359.5	21025.7	23964.5	28442.5	34643.9	36050.9	33235.6	25831.1	31412.7	35605.3	39189.2	36937.4	96058.3	63973.5	122001	12577.8	14234.2	15420	20795.7	20702.1	20096.9	21522.3	19748.3	27040.5
Nfkbia	10756.3	10572.8	32408.2	29518.8	16116.8	16273.3	2547.23	9853.44	32761.7	8182.91	31911.6	10214.2	80217.1	51668.6	110156	2688.44	3027.37	2937.15	3220.56	2852.7	3388.42	2945.84	3209.29	2721.44
Ubc	16632.8	12943.3	18928	16953.4	18154.8	21255.9	2784.43	12016.4	16348.4	11010.7	11120.9	10972.9	19988.2	17705.2	27740.4	1741.28	2498.02	2562.94	2283.15	2368.1	2551.9	2371.92	2608.58	2405.02
Thbs1	11530.8	11763.1	15448.3	22446.4	40804.1	27730.1	644.714	9128.77	39890	4818.42	7628.16	5623.69	13505.2	7889.08	25848.4	200.096	144.301	289.379	495.536	1196.6	1735.86	327.448	493.468	1430.92
Xist	15075	14832.4	12686	9343.92	19449.7	17694	21607.6	11741.1	14107.6	5566.84	4700.83	3980.51	5206.21	6386.33	4200.69	22271.5	28494.9	17010.2	11534.8	20983.6	18226.9	17148.2	17497.2	13483
Col1a2	5754.35	17556.9	14412.9	19126.2	23447.9	37235.7	45.0083	19179.3	20774.7	109661	90434.2	115472	21748.5	33857.3	47362.8	15.0543	17.6695	12.2538	36.8927	25.8766	26.1191	23.8144	19.1808	22.6787
S100a6	3429.95	3760.6	3744.23	5463.27	5547.19	5770.49	22026.1	4371.94	6311.94	37239.8	35161.3	47555.2	27177.4	23476.8	47486.8	1314.74	750.215	674.904	4442.22	4864.8	3504.9	11067.2	8307.01	9532.61
Mt1	7441.45	10795.8	42740.7	28116.7	27177	36649.9	574.16	4033.09	29262.5	8409.3	11074	13067	27097.3	28897.6	24102.6	659.252	117.06	336.509	206.264	400.695	247.072	498.317	387.974	345.58
H2-Ab1	26707.6	29580.2	15097	19617.7	56281.7	51224.7	704.319	23085.3	11310.1	1124.1	1867.4	1018.19	43751	25531.7	50611.9	28851.5	34136.6	33946	23814.2	22571.4	25823.3	19681.4	15289.7	17140.8
Jchain	3320.19	1391.99	3690.83	9383.19	12561.6	3950.45	17941.3	2356.32	11708.3	28.2977	52.1619	28.8276	601.854	7048.63	1136.72	57353.6	13221.9	34656.7	60629.8	78606.8	71211.9	22857.1	34165.3	18881.6
Socs3	10959.9	10026.4	22369.4	22173.6	10024.2	13139.7	3389	9504.46	21590.1	9145.04	16842	11825.1	32065.3	21722.5	35419.8	1004.87	915.867	792.729	1344.91	1145.63	933.934	5382.06	2755.05	5554.12
Ubb	25399.3	24675.7	25816.6	21507	31691.3	32622.5	16603.2	22106.5	21093.6	15510.1	18219.1	19507.1	34310.9	31076.2	45635.5	7753.58	8574.84	10267.8	12036.2	10227.5	10141.3	12080.5	10851.9	14741.1
Macf1	22545.6	17815.2	10969	8019.23	9962.24	11050.2	5122.43	19573.4	11281.5	2821.96	2515.25	2220.88	1619.44	1850.89	1460.71	26449.1	33272.3	18468.4	16019.8	34368	31587.9	16249.8	21985.5	9166.51
Rpl18a	18419.9	14262.8	15797	15313.5	10801.4	10896.2	8342.35	16308.2	14915.3	27350.2	24997	34634.6	26843.4	29116.6	22242	19090.7	18513.9	22220	18986.3	11287.7	15485.8	12185.8	11199.8	12259.4
Rac2	6552.76	5911.77	4555.14	3551.6	4829.48	3362.21	30322.2	8677.58	5975.86	5037.97	7006.39	3831.76	20833.5	12391.9	34444.1	10755.6	12521.8	13406.6	17133.3	17250.3	16587	19919	17547.8	23023.2
Anxa1	5209.99	11039.3	8878.35	10913.8	11976.4	20369.4	92885	5194.21	13805.9	10188.1	10899.8	10531.3	16846.7	16240.5	30930.3	6024.22	2551.03	1919.14	31061.1	27251.2	31232.1	44481.2	31224.5	45837.9
Klf6	11478.6	13572.3	17743.4	22671.4	24161.7	25715.2	4963.08	10937.2	15325.9	7578.9	9903.46	7987.55	17085	13630.8	25274.5	1805.26	2101.19	1900.29	2648.73	2947.58	3087.7	3425.71	4150.89	4597.29
Sgk1	11720.3	10717.7	17776.7	12919.9	14056.5	30511.3	1803.98	8274.28	13890.8	11206.9	12290.4	12802.9	15439.5	14197.9	16264	355.657	443.209	623.06	1115.17	1073.49	1047.59	1461.61	1634.72	1738.7
Cst3	9587.93	13177.4	16407.7	19547.6	26210.8	25991.9	5893.66	9432.64	11233.7	17589.5	19391.7	20059.4	11960.5	8730.89	21277.4	5423.3	3874.76	5861.1	6248.28	6152.35	5057.93	5656.52	4668.77	8890.04
Nr4a1	11472.4	8550.78	13245.8	24490.8	10687.9	19387.8	132.592	8309.27	19947.9	3589.9	7396.56	4886.85	23795.8	19927.4	29569.6	960.964	1144.1	909.612	955.856	1246	1202.18	682.879	885.802	1059.42
Ctsd	7221.04	22900.9	5980.08	9821.57	14867.9	22059.5	8033.37	7820.32	7052.83	27809.8	30244.5	28530.1	22762.6	16280	34147.9	2125.16	2174.08	1985.12	3761.38	4973.01	3635.49	5842.87	5109.05	5183.7
Cfl1	18735.9	18252.9	17468	16542.6	21184.4	22397.5	32189.5	17561.4	16211.9	46164.3	45570.7	50392.9	38736.1	34264	51319.1	15656.4	15772.2	18084.8	21939.4	17147.6	17697.4	21422.9	17448.4	25035.1
Srrm2	18502.3	15574.8	11831.7	8422.58	13307.9	13516.2	12449.1	17915	12897.9	3737.25	3612.73	2752.46	3809.42	3829.62	3443.49	19206.1	20574.6	14655.6	11972.5	20685.6	18464.8	14841.2	17452.7	11316.7
Sorl1	8793.07	5173.96	2606.28	2603.73	4064.92	2629.62	26315.3	15878.2	6081.84	1566.13	2883.51	861.369	10934.3	6465.21	19905.6	11966.3	13807.2	10930.4	12058	16888	18546	22821.4	20519	16750.9
Ctsl	7806.13	24957.3	6444.77	10645.2	9306.45	18281.1	357.634	4804.71	8346.54	10733.6	11063.5	13763.4	8359.86	8177.39	12611.3	291.676	190.683	292.207	437.681	363.84	301.428	278.629	274.633	295.903
Mmp9	1827.83	2577.69	1417.43	2196.13	6218.06	2066.65	67642.6	4090.18	6311.94	1965.23	7709.53	1439.07	15556	7169.66	31981.9	2642.65	2662.93	1519.48	10063.3	20811	17569.7	30215.7	22052.6	22934.6
Anxa2	4897.53	8986.59	6918.64	9174.08	11414.3	14550.7	16771.1	4297.36	9476.98	20491.4	19490.8	23803.5	22014.6	18515.7	35295.8	1675.41	1073.42	1216.9	4197.38	4816.18	3953.16	9659.73	6733.32	9303.66
Cyr61	5934.92	6527.85	8721.51	12745.9	8828.51	16512.7	2.43288	5231.04	9181	12557.3	11126.1	13490.2	3809.42	4519.12	8769.79	0	0.736227	0	0	1.56828	3.52961	0	1.7437	0
Grina	3375.07	3163.1	3695	5378.35	6148.2	4870.7	23646.4	6574.49	8875.48	13413.1	21203.8	9266.34	74878.6	39570.5	95673.4	2672.13	2096.77	1824.88	4650.99	7832.76	5244.99	15331.7	10651.4	12812.4
Rpl8	24059.2	19058.5	19413.6	18900.1	15335.6	14431.6	11056.2	22868	17400.6	35033.5	33542.2	43487	56015.9	60311.1	35368	21213.3	21199.7	24601	23491.4	15673.4	18415.4	15999.7	15355.9	19595.5
Timp2	4883.37	14195.9	12084.5	14257.4	19340.1	19075	2420.72	8287.17	13291.3	14171.3	15041.4	16848	5541.93	6782.08	14368.2	310.494	399.035	352.533	975.979	1635.71	1039.12	1269.9	1347.88	1187.93
Fau	17962.3	15384.3	15144.6	15875	13036.3	12318.1	9864.12	17501.6	13424	26360.8	26529.5	31599.7	33818.6	31729	35616	18573.8	18578	23840.3	20982.7	13068.5	17209.7	13762.4	12185	15226
Rhob	6131.43	7234.06	17595.7	24363.4	9841.56	18614.3	1749.24	5476.9	11782.7	7926.28	11119.9	10464.4	10629.9	11807.1	13555.5	611.58	622.848	765.393	1027.13	1099.36	1166.18	1134.16	1223.21	1352.08
Mxd1	6042.03	3482.76	2516.17	3837.13	7010.41	2871.41	26742.2	9577.2	9434.01	4761.82	10406.3	2637.15	54257.3	27500.9	74805.2	2436.91	1719.83	1157.52	6264.21	11114.4	9181.21	14920.9	13384.7	16759.5
C1qa	5286.11	8830.48	6633.32	5744.55	25802.7	20430.7	133.808	6580.93	3758.9	42067.9	44033	44570.9	13155.6	9187.83	15234.7	1075.13	1801.55	979.364	1749.05	3407.87	1706.21	807.904	908.47	885.548
Atf3	9078.97	10042.2	17310.4	20993.3	16243.8	19624.7	41.359	5580.95	13994	4037.79	6079.99	4855.72	18939.3	22456.9	26561.1	63.3534	66.2604	81.0638	100.616	139.577	196.952	91.0902	139.496	187.909
Fosl2	20393.8	16168.6	24359.2	23192.6	22504.8	23815.8	5673.48	13892.1	26819.3	6404.06	8798.67	6116.06	16711	9183.75	24919	521.254	374.74	270.527	1302.98	2804.87	2077.53	3167.91	2935.53	4145.88
Arhgef1	14995.3	13086.4	9035.2	6858.01	6287.13	4950.09	15846.6	14841.4	8808.64	3166.41	3788	2737.47	5816.76	6102.1	7255.39	17249.7	19604.3	18956.7	15842.1	17021.3	18287.6	14502.4	17935.7	13290.8
Rpl10	20014.1	18175.8	19810.7	20645.1	20019.7	18987.2	10574.5	18029.2	19172.6	30313.7	31030.1	38073.2	25130	25236.6	24346.9	17944.7	16749.9	20283.9	18190.6	12532.9	14214.4	12865.1	11410.8	16860
Ly6e	15220.1	10388.8	21101.3	18067.9	13439.7	12641.7	9362.94	15409.5	16256.7	25575.3	22141.7	25717.7	63419.1	58388.1	45989.1	20322.6	25242.3	28070.7	18829.5	19518	19824.4	15199	16131	14998.2
Arhgap45	12332.8	11077.4	6227.86	4240.48	6073.57	3671.37	20694.1	13813.8	7632.37	3851.41	4422.29	2908.13	5072.27	4360	7642.32	15836.5	17814.5	18147.9	15456.4	18752.7	18394.2	16574.8	19669.9	15100.8
Cdkn1a	7409.58	5786.32	28252.7	12553.7	12473.4	19921.9	518.204	4196.99	16595.7	6776.81	9839.82	5682.5	13463.4	9035.52	19579.8	54.5717	30.9215	68.81	123.255	177.215	118.595	350.072	306.02	426.575
H2-K1	19521.1	21259.9	19701.4	20843.6	19199.6	19312	11137.7	20890.1	22008.2	8456.13	8567.07	8862.76	81036.3	58142	59635.3	12234.7	15777.3	14956.3	10406.3	9826.83	10859.2	25596.3	10163.2	11637.4
Jund	6774.04	5455.51	14221.9	14024.9	9061.13	11519.3	712.834	5943.74	8992.91	11122.9	14068.1	14087.5	19694.2	19632.3	21558.8	1532.4	1545.34	1704.23	1449.71	1457.71	1519.85	1459.23	1235.41	1506.51
Ets2	8330.14	6740.64	10893.1	11437.1	17288.6	13440.4	1021.81	8054.2	14456.1	6306.48	11233.6	5298.51	43634.4	23353.1	67653.4	555.126	650.089	517.489	722.761	1257.76	1175.36	906.734	1149.97	1408.24
Rack1	20204.4	17356.2	17804.3	18253.7	16237.5	14567.6	10146.3	20710.5	18210.2	31391.9	29135.6	38156.2	36300.8	37986.2	26927.7	21936.6	21090.7	23685.7	22581.7	14532.4	17609.2	15725.3	14521.6	19252
Son	15635.3	13327	11373.7	8572.24	12436.1	12191.8	14569.3	15296.3	11544	2784.88	2770.84	2322.35	4527.82	4380.4	5248.54	14004.9	16403.1	11332.9	10226	14193.7	15394.7	12790.7	14456.2	9954.86
P4hb	7241.4	7934.7	8506.27	7886.55	11527.1	11811.7	7393.53	6510.95	9327.08	30604.4	31248.1	36523.4	20824.8	20195.3	21943.9	2860.94	2447.96	2882.48	3413.41	3340.43	3110.99	3916.88	3019.22	4379.15
Ldha	9149.78	8169.8	9884.49	8098.84	9285.02	10869.7	11919.9	6884.79	9659.34	22898.7	24254.2	29473.3	29753.5	30968.8	29639.9	4346.29	3404.31	3966.47	5613.56	5132.97	5095.34	7603.35	5683.6	8661.1
Il1b	2082.76	973.834	1980.57	2194.01	4588.12	3684.6	3163.96	3929.96	16867.8	15756.9	45427.8	10925.7	205831	130067	340694	1282.75	1332.57	640.027	2034.13	3389.05	2971.22	6153.65	5422.05	10509.9
Rps9	24148.6	19982.2	20796.8	22822.2	18335	17073.3	19607.8	24419.5	19912.5	29091	30551.2	33698.3	36568.7	33316.1	47055.5	21752.8	23176.4	27787.9	27847.3	17523.2	21668.2	21321.7	17266.2	23368.8
Sqstm1	11914.1	12840.1	20310.4	12895.5	18556.5	26070.1	2736.99	8266.91	17445.4	8557.61	10864.3	10691.6	24013.3	21125.5	34234.9	3039.71	3393.27	3237.84	3341.3	3153.02	3739.26	2952.39	3095.08	3118.86
Zfp36l2	48423.8	39592.7	18704.4	20798	29399.2	26107.4	7544.37	50429.2	18096.6	8743.01	11497.5	7647.39	10722	11059.1	15258.7	5922.6	6654.02	5288.94	6696.02	6834.56	8315.75	6512.06	7783.9	6989.35
Syk	9383.46	7663.37	3679.15	4358.3	10509.3	8821.15	13073.1	15261.3	6545.85	2872.7	4718.57	2097.5	16114.4	9144.31	23836	15858.4	19552	16852.8	13860.8	18383.4	18643.4	17228	15145.8	13065.1
Lgals3	5575.55	16163	2675.52	8452.3	13202.3	21385.8	8752.29	3020.21	3861.06	6691.92	8561.86	9606.51	17441.6	13901.4	20162.9	1109.63	823.838	1100.02	3031.07	3594.49	2864.63	4156.81	3665.27	5482.84
Rpl19	14887.3	11627.5	13831.4	13226.7	9145.28	9587.42	7336.35	13915.1	12706	22564	21020.2	28052.7	26653.8	26487.8	19355.7	14778.9	14995.5	18065	16186.7	9263.82	12256.9	10140.2	10008.9	12532.7
Mcl1	22064.1	20497.9	27208.2	19082.7	36612.1	39644	17986.3	20933.4	26385.8	13621	22621.6	12183.7	56704.7	33915.8	89558.5	12989.3	14087.7	13893	14685	16984.5	15313.5	19066.4	16135.4	23089.1
Retnlg	1088.73	474.837	382.098	3120.65	5217.71	561.772	48852.3	4003.62	6626.05	2149.65	5383.11	1699.68	19857.7	13857.9	55632.7	2568.01	1044.71	933.177	9493.16	15503.2	12180.7	18959.9	17683.8	15683.9
Gsn	28534.5	72457.7	61747.2	78436.7	101724	146141	7298.64	52799.4	45237.6	11241	11356.7	11970.4	9043.47	8958	18952.1	1908.13	2412.62	2175.53	3763.05	4041.45	4095.05	4236.59	4899.81	4934.23
App	8024.76	10434.3	14879.3	14891	15569	18101.8	12838.3	6154.6	15658.1	13171.1	13625.7	14132.4	14787.2	11454.9	19905.6	945.283	925.437	907.726	2735.09	3366.31	2603.44	6668.64	3955.59	5329.49
Flna	16199.1	17610.8	14399.6	16103.2	18290.6	19327.6	61106.7	15504.4	18351.5	23229.5	20790.7	23820.8	10854.2	7672.85	14238.6	16888.4	18143.6	16308	23426	33460.8	32113.8	34600	32750.3	31981.3
C3	6302.26	14921.6	12523.3	13545.1	28879.2	24327	24041.7	9526.56	28676.3	669.387	1371.86	704.547	19168.9	15013.9	25117.1	1481.59	1504.11	1255.55	6128.38	10322.4	9064.73	10679	8858.89	11842.6
Lamp1	5768.52	11137.8	7647.8	8991.51	16898	16402.1	4910.77	6266.02	8120.26	19562.5	22169.9	23125.5	18060.8	15549.7	19255.8	2549.82	2795.45	3120.96	3867.86	3810.92	3487.96	3728.74	3320.01	4713.93
Per1	11716.7	9314.61	8627.24	9512.69	11828.8	10520.9	746.895	11847	10601.7	4539.34	6312.63	3196.4	13524.3	9175.59	16630.6	969.119	948.997	870.965	757.977	1089.17	1245.95	893.041	1103.76	651.202
Tmsb10	12985.1	11640.5	9401.44	9246.26	6861.94	7278.98	4891.31	11347	8319.8	43213.5	39330.1	55976.3	20612.6	19040.7	16588	6855.34	7652.34	11232.1	10264.6	5376.06	6426.71	5661.28	6092.5	7068.19
Rpl12	19072.3	14669.8	13969.1	13227.7	9151.64	8324.33	6181.95	17698.6	13720.9	17031.3	16964.1	21988.5	21247.5	23985.5	15234.7	18301.6	18185.5	20456.4	19497.8	11985.6	14630.2	11395.2	11276.5	13635.3
Rpl4	28968.3	22523.6	25630.6	24257.2	19606.9	17140.7	16035.1	27730.7	25731.8	25504	22831.3	29476.8	35387.6	39359.7	24422.9	30970.4	30730.9	32251.2	31246.4	21042.4	25812	23036.9	21317.7	24399
Rps24	21583.5	15458.7	19446.9	17355.7	12576.7	11373.8	9274.14	20639.6	17734.7	20512.9	20004.1	25190.7	22614.8	25466.4	20786.8	21310.6	21357.2	23985.5	23358.1	14149	18051.1	14653.6	15925.3	16987.4
Scd1	22851	19046.4	18716.1	9203.8	13483.3	10723	172.735	12242	5592.05	951.388	842.937	1454.06	3181.48	4147.85	1381.1	11209.2	15574.9	11694.9	8814.84	10999.1	13241	4469.97	10173.6	4680.45
Atp1a1	12454	11471.4	12836.2	12448.6	15726.2	17056.5	3461.99	8519.21	15316.3	9652.44	10351	11126.3	17024.1	15938.6	12874.2	4038.31	3955.75	4221.92	4547.02	4352.76	3967.98	4038.33	3933.8	5326.25
Rps16	17480.8	15310	15407.4	15342.2	11134.1	10156.4	8730.4	16616.7	14125.7	20839.8	20875.2	28349.1	19342.8	21883	18905.9	16263.6	15971	19582.6	18483.2	10757.6	13113.9	11628.6	10838	14627.7
Ets1	29022.3	19997	12768.6	10210.1	5190.72	5916.05	5787.83	23515.3	13327.5	707.442	821.029	742.599	2362.19	4066.25	2412.29	14904.4	19033.7	15565.2	16819.7	10248.7	15243	10738.5	12140.5	8423.51
Hspa1b	9577.31	6029.78	4688.63	18484	6063.25	4725.14	19.4631	3416.15	5352.4	4484.7	5288.17	7752.32	5663.69	5777.07	5741	22.5814	27.9766	7.54082	12.5771	14.8986	28.9428	34.5309	25.2837	77.7555
Eif1	13081.6	10162.1	16926.6	13071.7	14168.5	15977.4	5554.27	11296.3	13589.1	11410.8	13615.3	13056.6	29783.1	26599.3	36819.4	4674.35	4783.27	5679.18	6387.47	4997.32	5349.47	5036.16	4821.34	6388.91
Dcn	5564.93	14428.2	19012.3	20113.4	17903.1	26803.9	7.29864	11453.8	15955	7893.11	7863.93	7702.73	4536.52	9727.73	15984.5	1.25452	0.736227	1.88521	5.86929	9.40967	4.94145	0	4.35926	2.15987
Ier3	4116.83	4053.31	12310.6	10494.5	8398.99	7846.77	661.744	4311.17	14524.8	6596.29	16579.1	6700.69	33509	33332.4	40570.2	53.3172	22.823	33.9337	138.348	137.224	132.007	410.204	244.119	724.638
Rsrp1	15213.1	14366.8	5875.8	5788.07	12400.4	9796.73	17333.1	15277.9	5726.67	4318.81	3778.61	2675.2	5188.82	3932.98	5828.01	13378.2	16333.2	12222.7	11941.5	16441.8	16018.1	13679	16243.5	13661.2
Rpl41	15182.1	13892.9	16343.4	15929.1	12973.6	13772.4	10049	14359.8	14181.1	31148.9	28559.7	41480.6	34307.4	38905.5	30635.9	17084.7	14385.9	18621.1	15451.3	10697.2	12009.8	12675.2	11239.9	14007.9
C1qb	4616.94	6223.06	5356.88	6371.86	26911.1	25544.4	128.943	5672.11	3638.6	25229.8	25142	26370.3	8403.34	6123.86	11035.8	843.039	1304.59	780.475	1770.01	3326.32	1650.44	743.01	769.846	875.829
Ngp	1011.73	275.982	314.522	5373.04	4215.77	529.293	284547	1616.92	12335.5	201.987	353.658	170.659	4628.71	3331.88	18172.7	15966.3	8515.94	6438.92	108271	118496	125429	117583	102029	178062
Srgn	13433	10371.1	10068	9517.99	18569.2	13691.8	9394.57	15556.9	12838.7	16762	32654.4	13945.6	116610	60043.2	196229	4262.87	4147.17	3986.27	5088.68	4508.02	4579.31	8497.58	6123.02	9597.4
Lrp1	8183.2	22178.9	7373.32	9526.48	22180.8	30998.5	2228.52	9498.93	10913.9	11682.1	13817.7	13186.9	5710.66	4478.32	6720.36	1713.68	2715.94	1700.46	2141.45	4835.79	2681.79	2724.97	2388.88	3387.76
Cxcl1	5896.86	7892.89	10891.5	9198.5	21517.1	23466.9	0	3265.14	20485.4	4151.96	11493.4	7160.78	32180.1	44105.9	42301.2	0	0.736227	0.942603	0.83847	3.92069	0	1.78608	2.61556	0
Cd52	3089.17	2772.83	2531.19	2698.2	3055.84	2927.95	11911.4	3814.86	3570.81	3707.97	3768.18	3614.98	13752.2	9209.59	22456.7	7927.95	9755.75	10404.4	10131.2	8453.8	8338.34	9598.41	9984.45	11051
Myh9	24639	20270.2	21986.5	22018.7	14589.3	16565.7	48994.6	24875.3	28381.3	20599.7	18468.4	19990.2	14515.8	11392.3	15958.5	18230.7	21941.8	18678.6	22917.1	34225.3	33044.9	31252.9	33316.1	25320.2
Rps15	14508.5	11966.6	14204.4	14257.4	9523.2	9202.48	6251.29	13972.2	12735.6	17732.9	16209.8	21194.1	21673.7	23528.5	18518.9	14112.1	14374.8	18607.9	16294	9683.33	12855.5	10234.3	10427.4	13073.7
Rpl18	16360.2	13708.9	13521.9	14090.7	10372.7	10258.7	7721.97	13992.4	12795.7	19761.6	18926.4	23839.3	19015.8	21417.9	18337.5	15122.6	13654.8	16884.8	15261.8	9686.47	11984.4	10687.3	8786.53	13149.3
Rps3	23748.5	19870.7	20828.5	21811.7	15073.6	14333	12413.8	22665.4	23315.3	22809.9	23771.2	31064.6	24989.1	27397.6	23160.2	23936.3	23302.3	26387.2	25503.7	16072.5	18639.1	17141.6	15382.1	20363.3
Itm2b	14350.9	24202.7	23467.3	31024	35899.2	39771.5	18590.9	15941.7	19414.1	16055.5	19465.8	17620.6	21703.3	16980.4	30515.6	6822.72	8150.03	7920.69	12930.9	14448.5	12172.9	11996.5	10717.7	15114.8
Rps5	16101.7	13175.6	14906	14865.6	10957	10474	7442.18	15741.9	14378.7	21000.8	20449.6	28823	19123.7	21800	17019.4	17057.7	16400.2	19212.1	17617.9	10335	13339.8	11181.5	10987.1	13327.5
Nfkbiz	6966.12	6571.52	11943.5	12393.5	14282	11520.5	1284.56	7087.37	15332.5	4478.84	11464.1	4532.85	41275.7	25146.9	61297.8	827.985	863.594	636.257	851.886	1255.41	1194.42	1155	1229.31	939.545
Prdx5	1379.95	1588.06	1454.14	2101.66	2037.23	1678.1	15580.2	1431.84	2669.52	6249.89	8273.92	7413.31	33022	17577.4	41688.4	1782.68	1349.5	1800.37	6011.83	6164.12	6241.75	7259.83	5957.37	10090.9
Vasp	4610.74	3430.72	3954.46	4297.8	3337.68	2961.63	21556.5	5466.77	6035.06	7534.02	8867.53	7285.31	23757.6	14585.5	31569	6097.61	7735.54	7566.27	11286.6	12134.6	12293.6	13389.1	12218.1	15239
Ahnak	19307.8	26939.3	27883.1	19335.3	58657.2	75106.6	2662.79	12028.4	32869.6	7958.48	7112.8	7898.76	9488.77	11388.2	8836.44	7288.15	4742.77	4458.51	4189	7297.98	3466.78	4138.95	5126.49	4744.16
Cd24a	2728.03	1113.22	3380.48	3035.74	2223.8	1289.55	16526.6	2988.9	3336.9	988.468	2669.65	583.471	14846.3	14143.5	23284.3	8405.3	5933.99	7539.88	8726.8	9094.44	8350.34	11085.6	9592.99	11957.1
Grn	5594.14	11903.4	6479.81	8580.74	18699.4	17659.1	5629.69	6398.61	5728.58	21222.3	26245.8	24385.8	18130.4	12371.5	16989.7	1490.37	1944.38	2006.8	2681.43	4044.59	2827.92	3266.74	2428.11	4037.88
Itgb2	7316.64	14274.8	3399.67	5018.52	10837.9	11495.3	27491.6	7080.92	5375.32	5124.81	6373.14	5260.46	16229.2	9695.09	25903.9	4670.59	5333.23	5091.94	10376.1	14372.5	12932.5	15332.3	14348.1	15955
Btg2	16576.2	10960.3	15717.7	20577.2	9940.8	13555.9	3077.6	14288	10934.9	7117.36	10460.6	6177.18	18702.7	10870.1	31756	3722.17	4753.82	4427.4	4364.24	4118.3	5332.53	3821.02	4088.12	4578.93
Tgfbi	2803.27	4259.59	3441.38	3726.74	13075.2	7570.09	13664.3	4878.38	5645.51	9265.06	12035.8	9083	27977.5	10845.6	32431.7	1193.68	1312.69	1113.21	2413.12	3748.97	2346.48	9440.04	5423.79	7674.03
Rps8	15707.9	11861.6	14137.6	15020.5	11280.2	10677.3	8953	14584.5	14362.5	28970	25391.4	33845.9	19695.9	23170.9	16974.9	17273.5	15833.3	17997.1	18131.9	12877.9	14124.1	11965.6	10531.1	14126.7
Rps23	16574.4	14291.6	15458.3	17436.4	12696.5	11768.3	8832.58	16350.6	14422.6	23020.7	22114.6	29950.7	18561.8	20135.4	15869.7	16209.7	15881.2	19486.4	18998.1	10589.8	12599.3	12067.4	11737.7	13257.3
Plin2	5068.36	10210.4	6503.17	9190.01	10393.3	13647.3	3556.87	3968.63	3724.53	6725.09	10001.5	7443.29	14206.2	9654.29	18244.9	534.427	390.2	482.613	846.016	943.319	902.167	2026.61	941.6	1928.77
Gnai2	12393	11501.1	16824.8	16434.4	14591.6	15005.5	28326	12039.4	17461.7	17960.3	20325.4	18270.9	24507.3	15737.4	35930.8	9566.36	11054.4	12388.6	15963.6	16065.4	15335.4	18755.6	15877.3	20970.2
Atp2a3	5879.16	4104.41	4786.24	4329.64	1673.61	1506.08	10905.4	6780.74	4038.65	317.129	383.912	296.348	829.724	2143.28	1157.09	12406	15827.4	15312.6	11828.3	15020.2	14714.2	10397.4	11332.3	10321
Rpl27a	14027.8	10205.7	13962.4	13621.5	10117.8	9998.82	7175.78	13370	12562.8	18928.2	18755.3	23247.7	17859.1	21363.5	15888.2	15137.7	14686.3	17129.9	16217.7	10101.3	12794.1	11232.1	10589.5	13318.9
C1qc	4273.5	6418.2	4952.26	5564.1	21070.9	19372.1	117.995	5412.44	2823.23	28137.7	28973.9	30157.1	8855.6	6262.58	11076.6	981.037	1555.65	851.17	1703.77	3373.37	1732.33	740.629	709.688	804.553
Ier2	9807.45	7423.63	9815.25	11757.6	7404.99	9868.9	2576.42	7739.29	7277.2	7596.47	10732.8	9208.69	11275.2	9219.11	13627.7	1393.15	1331.83	1387.51	1971.24	1651.4	1725.98	1596.16	1558.87	1727.9
Rpl6	14448.3	11351.5	13680.4	13635.3	10665.7	10671.3	8451.83	13944.5	14384.5	23319.3	23217.3	30176.7	21771.1	22984.5	17089.7	15782.5	14968.2	17012.1	15609.8	10589.8	13025.7	11367.8	9967.89	12402
Rps14	15830	13814.9	16401.8	17854.6	12251.9	12129.2	7820.5	17159	15601.8	14714.8	15113.4	20949.6	29416	30978.3	24452.5	16655	14183.4	19681.5	19893.5	12271.8	13418.9	12218	10651.4	14430.1
Gpx1	6462.47	12448	6922.81	9993.52	13677	16824.3	16512	5864.55	7420.42	12466.6	13865.7	15126.4	14761.1	12323.9	21940.2	7034.11	4679.46	6657.6	8108.85	8924.29	6637.78	11138	8559.85	14000.3
Rps20	15654.7	11863.5	13755.5	13960.1	9200.86	9124.29	7332.7	15186.7	13375.3	21521.9	20632.1	29117	16330.1	19518	14210.9	16889	16192.6	18741.8	19286.5	10887.8	14658.5	11344	9933.01	12488.4
Hp	1763.22	814.006	805.91	2508.2	2392.91	2487.68	39837.2	3507.31	4955.22	2030.6	4530.78	1133.5	30049.2	13010.7	63141.7	2527.86	1259.68	1198.99	9177.89	11473.5	9191.8	20215.5	13675.9	21029.6
Aldoa	8214.18	8073.16	8853.33	8252.75	7635.23	8327.94	14990.2	6533.97	7950.31	29107.6	30951.8	33903.6	53314.5	36204.6	56502.8	5136.64	5577.66	5264.44	6992.84	7183.5	7541.36	9074.49	8230.29	8571.46
Btg1	30448.2	21255.2	17852.7	16199.8	18310.4	14920	6046.93	33822.7	16732.2	8889.38	15065.4	7662.38	47598.7	30510.5	70082.4	9163.66	13269	13431.1	11876.1	9571.2	11818.5	11880.4	12117	11730.3
Rps19	17496.7	13881.8	14793.4	14843.3	10198.8	9416.6	8140.42	16773.2	13895.6	20751	19937.3	26042.9	17245	18379.7	15225.4	17645.5	17244.6	21341.5	19314.2	12360.4	14695.9	12075.1	11121.3	15542.5
Ucp2	10181	15500.5	11573.1	15989.6	17560.2	20528.1	19825.6	10905	10117.6	21255.5	25678.3	23508.3	21694.6	15038.3	29180.8	8739.63	9904.46	11764.6	12136.9	13143	11702.8	14420.8	11249.5	14582.4
Ifitm3	3925.64	4437.08	12223	9211.23	8041.72	8774.23	10432.2	3774.34	11204.1	9094.3	8730.86	10130	34060.4	24796	33898	902.002	701.624	1084.94	2267.22	2415.15	1761.27	6043.51	2651.3	5639.43
Arpc1b	9016.13	11002.1	9099.44	9617.77	14008.1	14073.2	23146.4	9840.55	10264.7	23691	21972.7	23050.5	23007.9	17990.8	26479.7	7238.59	8021.19	8224.21	11684.9	11140.3	10956.6	14001.1	12057.7	17549
Csrnp1	8797.5	6688.6	17466.4	12232.1	12375.8	15223.2	1081.42	5863.63	13176.7	4397.85	8356.34	3983.97	25829.3	16361.6	29999.1	1183.64	1426.81	1108.5	1407.79	1246	1501.49	1384.21	1040.12	1748.42
Eno1	3702.58	3832.15	2860.73	3229.98	4259.44	3664.15	12351.7	3962.19	3585.13	23836.4	23514.6	31249.1	25352.7	21001.7	22889.9	3609.89	3751.81	3394.31	4488.33	4782.46	4920.98	6959.17	5743.76	6550.9
Errfi1	4969.23	5993.54	15334	19537	14197.9	17615.8	96.0988	3220.02	16396.1	3229.84	3481.29	3801.78	7806.71	9304.79	9780.62	147.406	215.715	121.596	166.856	104.29	129.889	92.2809	158.677	129.592
Helz2	8463.79	4823.64	14987.7	5312.54	4304.69	6399.63	3824.49	9577.2	10091.8	489.843	567.522	423.189	3348.47	2725.34	2638.16	13612.2	17066.5	13150.2	8793.04	12640.3	14088.8	8543.43	10306.2	5833.82
Akap13	10604.1	9399.17	5436.97	3890.2	9547.81	8182.39	10293.5	12119.5	7178.86	1642.24	2143.85	1319.15	4086	3316.92	5257.8	8895.82	11100.8	9382.67	9613.06	9587.67	11527.7	10840.9	10469.2	9435.41
Myl6	7012.15	7612.26	10521	11574	8854.71	9601.85	11329.9	5936.37	8785.73	16317	14779.6	18870.5	18720.1	15321.2	23615.7	4623.54	4271.59	5526.48	7637.62	5844.19	5917.03	7480.11	6519.71	9589.84
Rps3a2	80.5486	68.7631	5045.7	8933.14	6940.54	6396.02	5172.31	10257.7	9211.55	129.779	126.232	164.894	6590.82	6476.09	2447.47	69.626	74.3589	6095.81	11750.3	7645.36	9762.18	7716.47	6460.43	8651.38
Rpl5	21028.5	16140.7	18370.7	16931.1	12808.5	10820.4	8546.71	20141.5	17379.5	20339.2	19959.2	25188.4	15514.3	19248.8	12872.4	20156.4	20396.4	21745.8	21874.8	12965.7	16366.8	13613.5	13672.4	14592.1
Cd37	4500.98	3638.87	4092.95	2752.33	2893.88	2378.21	8630.65	7125.12	3392.27	1377.81	2143.85	929.402	4392.14	4508.24	8703.14	16702.7	19664.6	19747.5	12535.1	14239.2	15949.6	12566.3	12933.1	9353.34
Tpm3-rs7	951.535	918.08	1558.43	7463.03	7620.94	8189.6	10173.1	5910.59	8889.8	653.774	736.526	699.934	2344.8	2333.68	1666.2	720.723	826.047	880.391	7032.25	6022.19	6448.59	7090.15	6274.72	8469.95
Sf3b1	17429.5	14730.2	15208.8	11571.9	15255.4	15545.6	10129.3	18247.4	15521.6	4277.83	5336.16	4019.72	11595.3	9757.65	13922.1	11650.8	13574.6	10864.4	10113.6	10916	11873.6	10620	12493.6	9534.77
Lilr4b	4379.72	5303.12	2919.13	4406.07	13438.9	9191.65	26235	8105.77	7604.69	6275.26	13201.1	3355.53	40792.1	19779.1	57280.4	2191.02	1200.79	624.003	3706.04	6736.54	4225.64	12076.3	9494.47	10153.6
Cybb	3513.16	7663.37	2482.8	4500.53	8717.36	10019.3	31650.6	4204.36	3325.44	1925.22	2275.3	1982.19	6644.75	4066.25	7329.45	6667.79	8285.5	6704.73	16273	18183.4	19362.7	17506.6	15289.7	23984.3
Rpl7	16982.5	13546.3	17674.1	17890.7	13467.4	13003.8	9860.47	16489.6	16963.3	15029	16175.4	19352.5	29617.8	32736.7	22108.7	18289.7	17164.4	19975.6	19246.2	12377.6	14850.5	13106.9	12580.8	15356.7
Shisa5	11040.5	10099.8	8996.82	6743.37	5645.64	6410.46	3672.43	11324	8203.32	6111.33	6714.28	6084.93	10589.8	8861.44	13381.5	16810	19461.4	21396.1	16408.9	11050.1	15274	11082	12305.3	9590.92
Mfge8	3627.34	3569.18	9021.02	12359.5	3535.37	5917.25	211.661	2454.84	7811.87	8852.3	7360.05	10743.5	32364.4	29192.7	11485.7	164.342	176.695	152.702	249.864	178	169.421	151.817	126.419	150.111
Serinc3	22676.6	19358.7	24708.7	24633	33187.9	31945.2	17601.9	23596.3	20957	13333.1	15372.1	13763.4	12056.2	11355.6	18891.1	21952.3	22530.8	20865.5	20132.5	25293.2	22835.8	20213.7	17409.1	20521
Cd63	2827.17	6870.73	4033.72	5754.1	6547.54	11151.2	3288.04	2768.83	4405.28	19109.7	18964	24554.2	5867.21	6122.5	8693.88	237.732	184.057	187.578	950.825	862.553	986.878	1362.19	836.978	1847.77
Ighg2b	899.311	115.225	1764.49	8889.62	705.804	1711.78	23129.4	3439.17	16314	5.8547	95.9779	25.3683	1033.24	18212.5	2793.67	8871.98	4113.3	9542.91	21024.6	9740.57	12854.1	6946.07	13135.3	12686
Mbnl1	14482.8	12179.4	7478.44	6296.5	8001.23	7069.67	6411.86	13482.3	6885.75	2424.82	2476.65	2255.47	2459.6	2987.81	2873.28	10652.8	11861.4	10363.9	11887.8	8705.51	10735.6	8395.18	10568.6	8847.93
Grk2	5621.58	4975.1	4500.08	4152.38	4875.53	4163.37	15010.9	7540.4	5761.99	4425.17	5068.05	3619.59	7771.92	6140.18	12105.9	8841.87	10803.4	10723	10600.8	11859.3	12127.7	11750.6	11790.1	11694.6
Ppp1r15a	10794.4	9795.02	14498	13992	13447.6	14088.8	116.778	8334.13	14350.1	3983.15	8442.93	3769.5	23768	16730.1	35828.9	374.475	350.444	463.761	377.312	412.457	408.022	330.425	308.636	388.777
Rps4x	21554.3	17179.6	19684.7	19056.2	14971.1	13925.2	9794.78	22258.4	18071.8	22104.4	22062.4	28789.5	17006.7	19712.5	17241.5	23095.8	21981.5	24396.4	24256.9	14000.8	17840	14823.9	14746.5	18790.9
Rpl32	12087.6	10304.2	10483.5	11342.6	8979.35	8075.32	6823.02	11095.6	9979.18	17309.4	17518.1	23871.6	15836.1	16654	13294.5	13504.3	12929.6	15301.3	13916.1	8685.91	10565.5	9443.61	8018.43	9653.56
Laptm5	16997.5	15644.5	7103.02	7589.34	17832.5	16044.8	10862.8	19708.7	8840.15	8716.67	11932.6	8649.43	16293.5	14452.2	25978	8833.72	11589	12171.8	13009.7	12303.9	13617.2	12645.5	12177.2	14492.8
Npc2	6792.63	9958.57	5748.15	6378.23	10271.9	10772.3	3412.12	5280.77	4824.42	11790.4	12776.5	14194.7	14287.9	9983.4	14990.3	2026.05	2201.32	2815.55	3507.32	2672.35	2278.01	2761.28	2368.82	3438.52
Rpl10a	12312.4	10380.4	10964.9	11301.2	9362.82	8883.7	6315.76	11990.6	10356.3	18390.6	17244.7	22194.9	15222	18075.1	13268.5	12976.2	12458.4	14309.7	12189.7	8725.9	10084.8	8798.84	8792.63	10987.3
Litaf	5862.34	5718.49	14426.3	9493.58	13860.4	13494.6	6337.66	6096.59	12904.6	6529.94	9479.91	6098.77	27567	15387.8	43902.6	860.602	838.563	706.952	2005.62	2709.2	2023.17	3976.41	2832.65	4312.19
Hnrnph1	22880.2	17193.6	15556.7	9801.4	16393.9	17440.2	8765.67	19354.2	12979	4558.86	3850.59	3512.35	4040.77	5370.45	3813.76	10878	11538.9	8083.76	6774.84	9645.69	9414.87	7422.36	9497.96	6631.89
Rps3a1	23519.3	18892.2	12886.2	4397.57	3470.27	2923.14	2346.51	4640.81	3690.16	22463.5	23195.4	29098.6	12673.7	16267.7	17550.7	24800	24286.7	15793.3	5720.88	3333.37	4178.35	3762.08	3675.73	4457.98
Gpi1	4814.33	4979.75	5014.83	5016.4	6056.9	5599.68	22646.5	5507.28	5954.86	17227.4	16991.2	19545.1	14665.4	11887.3	16360.3	4433.48	4817.87	4843.09	7700.51	9160.31	9194.62	11418.4	8370.65	10831.8
Rps26	11937.1	9423.33	10655.4	11553.8	9257.23	8810.32	7864.29	11171.1	10682.8	19596.6	18720.9	24302.8	20096	23112.4	17571	13569.5	11763.4	14544.4	13402.9	9020.73	10690.5	9764.51	8646.16	12673.1
Aplp2	7992.89	8721.76	14553.1	14186.2	10484.6	15920.9	1267.53	4928.1	11465.7	4218.31	3994.56	4931.83	6229.02	6059.94	4570.95	1586.34	1108.76	1340.38	1225.84	1847.43	1290.42	1740.83	1525.74	1700.9
Ighg1	1142.73	276.911	664.917	8171.02	601.799	1355.71	24176.8	2826.84	17053	6.83048	18.7783	23.0621	1349.82	27010	4598.72	16241.7	3346.15	7596.43	25504.6	5565.03	9512.99	9689.5	14557.3	6826.28
Itgb1	5132.98	6117.13	10174	10922.3	9587.5	11938	2379.36	4512.82	11287.2	18239.3	16515.5	20600.2	9092.17	8544.57	9064.15	2411.82	2177.76	2221.71	3365.62	3511.37	2040.82	3081.59	2823.93	3872.65
Cd44	4278.81	5097.76	3069.3	2829.82	10448.9	11190.9	11221.7	4902.32	4537.99	4016.32	5819.18	3640.35	21696.3	16594.1	35440.2	2721.06	2632.75	2029.42	3993.63	6908.26	5319.12	8261.23	8001.86	8868.44
Serpinh1	2330.6	3114.78	5752.33	6608.57	5933.84	8128.25	65.6878	3336.97	6529.62	22119	18097.1	25052.3	6296.85	7573.57	9153.01	7.52713	7.36227	7.54082	25.9926	18.0352	19.7658	21.433	16.5652	16.1991
Calr	14152.6	12039.1	11637.3	9719.67	16031.8	15353.1	9393.36	10755.8	11266.2	19963.5	19166.4	21917	14698.5	13402.3	15068	7031.6	5811.78	6646.29	5923.79	7593.6	6397.06	6475.74	6225.9	6121.08
Aebp1	1013.5	4396.19	4232.28	4261.71	3375.79	6049.58	15.8137	3657.4	4902.71	9920.78	8065.28	10914.1	3325.85	5656.04	5505.88	0.627261	4.41736	13.1964	5.03082	7.84139	2.82368	11.9072	10.4622	5.39969
Lgmn	3406.94	7321.41	4325.72	5808.24	11177	13583.6	456.165	4779.85	5795.41	23720.3	27814.8	26146.6	9166.97	6663.76	10532.3	1887.43	3227.62	2557.28	2327.59	2684.11	2422.02	1648.55	1524.87	1604.79
Prdx1	5204.68	8504.32	5163.33	5923.93	5843.33	8558.91	2041.19	3336.97	4595.27	10388.2	10197.7	12650.7	10727.3	11762.2	11661.6	2391.12	2108.55	2267.9	2588.36	2143.84	1896.81	1807.52	1964.28	2642.61
Samhd1	8522.21	7725.63	6363.85	5245.67	7589.18	5990.63	12153.5	9117.72	6618.42	2688.28	3277.85	2472.25	33634.2	14657.6	34747.8	10383.7	11708.2	10729.6	9469.68	12805	11824.9	12966.4	11852	14581.3
Ctss	7541.47	22441.9	4391.62	7103.2	12039.2	17345.2	2279.61	6186.83	4099.75	24781	26900.9	28226.8	34610.1	17501.2	36480.6	6164.72	7442.52	6977.15	6780.71	6018.27	5798.44	5201.07	4597.28	6357.59
Rps27	11845.9	8568.44	9051.88	11293.8	7354.18	6563.23	4223.48	12317.5	11387.5	13198.4	10124.6	13785.4	12905.1	18771.4	12953.8	12747.8	14412.4	17857.6	17574.3	9732.73	12926.1	9142.95	10510.2	10885.8
Ptma	20408.9	15489.4	22004	19575.2	15462.6	19630.7	24119.6	16354.3	17008.1	21937.5	19459.5	24020.3	17145.9	22587.4	14968.1	13971	11449.8	13793.1	13102.8	10146.8	9766.42	13988.6	11980.1	14342.6
Ifrd1	5439.24	4589.47	12379.8	7119.12	10319.5	10943.1	1192.11	3137.15	11405.6	3857.27	5191.15	3324.4	13433.9	11895.5	23530.5	397.684	333.511	297.862	553.39	577.91	561.207	600.124	598.963	573.447
S100a10	3155.56	4276.32	6310.46	5598.07	8347.38	8994.37	1396.47	2454.84	5158.58	10639.9	10764.1	13745	10871.6	12803.9	13174.1	1935.1	1636.63	2631.75	2029.1	1115.83	1174.65	1505.67	1324.34	2028.12
Ncf1	1566.71	2478.26	1363.21	2160.04	3028.05	2994.11	26254.4	2502.72	3117.3	4083.65	5568.81	3753.35	15495.1	9405.42	18637.4	4299.25	4622.03	4380.27	9289.41	11181.8	11502.3	12134	10323.6	13304.8
Cap1	6099.56	6954.36	6454.79	6924.88	7275.58	7365.59	29324.7	7817.56	8700.75	9921.76	10745.4	9269.8	18450.5	10868.7	27181.3	7406.7	8942.21	9209.23	14466.1	14058.8	14620.3	17996	15982.8	19037.1
Plaur	7136.96	6007.48	9604.17	6623.43	10985.6	8947.45	6436.19	10257.7	10349.6	7925.31	12513.6	7522.85	55271.4	36294.4	87995.9	1502.92	2059.96	1395.99	2516.25	3426.69	3874.1	3257.22	3481.31	4771.16
Txnip	14955.5	12697.9	26309.7	36732.4	12173.3	14358.3	8193.94	16512.6	18389.7	5615.63	6649.6	5162.45	8688.62	5486.04	9817.65	6318.4	7298.96	9943.52	8538.14	8554.17	9860.31	9356.09	11204.2	10926.8
Itgal	5049.77	4322.78	2306.77	1695.13	2962.95	1704.56	7106.45	5674.87	3540.26	1094.83	1477.23	871.747	6691.71	3738.51	10447.1	5693.65	7444.73	6406.87	6836.05	9071.7	8250.81	8813.72	9938.24	10159
Ptms	2767.86	3852.59	7593.57	7931.13	5119.26	6387.6	1063.17	2213.59	5553.86	15184.2	14616.8	17290.8	8178.95	6956.15	9101.18	806.658	888.626	1395.99	1331.49	1428.7	1168.3	1000.8	832.619	1360.72
Rpl9	13394.1	10120.3	12942.9	13121.6	9110.35	9197.67	6462.95	12310.1	12405.2	18076.4	17257.2	21272.5	12708.5	14540.6	12622.4	13047	13623.9	15175.9	14914.7	9241.86	11476.9	9772.25	9216.35	10444.1
Fam129b	3051.99	6249.08	4004.52	4479.31	5601.18	8862.05	596.056	1604.03	3918.35	5398.03	5343.47	6232.53	3912.05	3828.26	3997.04	145.525	102.336	181.922	178.594	159.18	143.302	266.126	169.139	343.42
Postn	1371.98	3158.46	4963.94	11090	10337.8	14223.5	13.3808	6417.95	5239.74	78703.7	70279.8	65236.9	3146.69	4309.69	10774.8	10.6634	19.1419	1.88521	0.83847	5.48897	1.41184	2.9768	5.23111	1.07994
Arhgdib	4172.59	3383.33	2717.23	2340.49	3899.79	2730.67	24142.7	4580.96	3647.19	4516.9	4432.72	4365.65	7048.3	5095.74	12085.5	8326.27	9078.42	9935.03	14284.2	11953.4	12768	14318.4	11551.2	16307.1
S100a11	2292.54	2627.87	2970.02	3010.26	2996.29	2889.46	12451.5	2334.22	3365.54	14363.5	13502.6	17006	20449.1	13216	36167.7	1778.29	1465.09	1587.34	3345.5	3975.58	3621.38	5669.62	5184.91	6184.8
Rplp2	13554.3	11352.4	12215.5	11679.1	8854.71	7730.08	5915.55	12959.3	10866.2	13462.9	13635.1	16744.2	16504	18810.8	15092.1	10072.6	10607.6	14793.2	13321.6	7708.87	9562.41	8483.29	8482.25	10900.9
Tln1	9780.01	11043.9	7344.96	7782.53	12169.4	11637.2	28448.9	9455.66	9295.57	11365.9	11095.9	10482.9	7458.82	5245.33	9610.3	12143.8	14786.4	12107.7	14114.8	21559.1	19419.9	19557.6	19662	17154.8
Sell	3316.65	2232.94	2461.11	1996.58	1479.89	630.34	13030.5	5467.69	3965.13	849.907	1642.06	419.73	8526.85	3826.9	15777.1	5912.56	6493.52	7602.09	10283.8	7860.21	10178.7	11052.3	10218.1	9800.43
Cebpd	1711.88	2177.19	12240.5	15807.1	4835.04	5190.68	5196.63	1865.53	11735	4243.68	5134.82	5268.53	9445.28	9651.57	11482	553.872	379.893	290.322	1687	1965.84	1809.98	3029.2	2663.51	3565.95
Slc16a3	1976.54	1317.65	1088.73	2112.28	5299.49	1931.92	7998.1	5479.66	5197.73	8327.33	12083.8	7580.51	40258.1	18377	69804.7	624.752	477.811	356.304	1470.68	2966.4	1994.93	3984.15	3592.9	3808.94
Tagln2	5355.15	5567.95	9726.81	8468.22	9852.68	11601.1	5853.51	3778.03	7570.32	11355.2	10163.2	11350	11630	13388.7	12716.8	3149.48	2464.15	3835.45	3664.11	2545.32	2609.08	3576.33	3361.86	5077.86
Plk3	3842.43	2341.66	4426.66	2679.09	3984.74	4822.58	479.278	4103.99	4477.84	5062.36	7771.08	3535.42	24253.3	11289	32242.9	307.358	269.459	222.454	351.319	468.131	496.968	427.469	439.414	410.376
Slc3a2	5595.03	6100.4	7206.47	7821.8	9671.66	9603.06	2080.11	5059.78	8440.1	5507.32	6361.67	5540.66	14284.5	10236.4	16049.2	2170.32	1691.85	1675	2091.98	2161.09	2453.08	2219.5	1860.53	1724.66
Csf2rb	4670.93	4723.28	9106.95	6846.33	9872.52	7523.18	15487.7	5094.77	12501.7	2475.56	3532.4	1840.35	13900	8320.18	19272.4	1781.42	1579.94	1248.95	3075.51	5690.5	3106.76	9610.91	6120.4	10515.3
Cd79a	4583.3	2390.91	3156.9	1695.13	339.802	366.896	3065.43	7799.14	2086.16	24.3946	29.2107	20.7559	114.805	3401.24	103.675	18479.1	22795.1	24091	14689.2	15184.9	18397	11174.3	11319.3	7927.82
Rgs1	3129	4148.09	1353.19	3336.13	6126.76	5391.57	17.0302	2562.58	1590.64	8615.19	11008.3	9386.27	10402	6247.62	8934.56	123.57	198.045	55.6136	273.341	481.461	273.897	123.24	84.5697	185.749
Mmp14	1556.09	3132.44	2490.31	4238.36	3239.24	5508.25	54.7398	2727.4	3217.55	13466.8	12747.3	14620.2	5281.01	3595.71	5396.65	171.242	50.7997	93.3177	61.2083	80.7663	45.8849	114.905	126.419	90.7147
Lgals1	2499.66	5544.72	3720.87	4922.99	7555.04	8338.77	2065.52	2684.12	3578.45	63224.9	53250	76833.6	10862.9	10993.8	12968.6	478.6	350.444	746.541	1050.6	914.306	458.143	987.108	551.882	1224.65
Trib1	3109.53	3183.55	6481.48	6314.55	8486.32	9609.07	852.725	3178.59	7571.27	3689.43	5870.3	3583.85	26697.3	20698.5	29730.6	353.148	234.12	301.633	611.245	818.641	852.047	627.51	543.164	638.243
Igfbp4	2957.28	4779.96	8622.23	11574	9330.27	7028.77	3279.52	3818.54	11482.9	6713.39	7681.36	6031.89	2511.78	5611.16	5146.72	150.543	234.12	307.288	1470.68	554.386	633.211	1054.38	863.134	1452.52
Sbno2	7612.28	5596.76	26198.7	14501.5	11592.2	13534.3	11309.2	6659.2	22696.6	4021.2	4962.68	3038.43	10156.7	7343.74	15221.7	3690.18	3246.76	2990.88	3761.38	5101.61	4325.18	9374.55	6777.78	9138.43
Smg1	9214.4	6918.12	4890.52	3157.8	5174.84	4802.13	4768.45	8835.04	4873.11	937.727	1014.03	818.704	1819.48	1559.86	2051.28	9311.07	10762.9	7225.05	6419.33	8087.61	9145.91	7265.78	8696.73	5532.52
Rpl37a	10045.6	8199.53	10077.2	10943.5	7963.12	8129.46	5323.14	9588.25	9823.56	12463.7	11130.3	16414.4	20353.5	22312.7	15856.7	11573	11406.4	14535.9	13161.5	7566.16	10150.4	8554.14	8001.86	9296.1
Anxa5	3377.73	5743.58	4836.29	6384.6	9557.33	11166.9	1923.19	2760.55	4000.46	7974.1	7540.53	8679.41	8250.27	7927.16	9047.49	695.633	628.002	731.46	1416.18	1472.61	1403.37	1355.64	797.745	1666.34
Cnn2	3206.01	2688.27	2672.18	2981.6	2067.39	1396.61	14424.6	4075.44	3911.66	6692.89	5581.32	6812.54	5717.61	5003.26	8195.87	4961.64	6054.73	6580.31	9701.1	8304.03	8981.43	9384.67	9237.27	10036.9
Kmt2d	7942.44	6419.13	3556.51	2869.09	4159.4	4490.57	7477.46	7017.39	4662.11	1512.46	1553.38	1334.14	1734.24	1607.46	1399.61	9328.63	10474.3	6546.38	6467.12	12925	11059.7	8078.45	10166.7	5859.74
Eif4a1	13248	11169.4	13232.4	10460.6	15914.3	17659.1	7465.3	9983.27	12985.7	15017.3	14390.4	16421.4	13524.3	13931.3	13981.3	6839.66	5316.3	5816.8	5486.95	5044.37	4502.37	5860.14	5324.4	6871.64
Tgm2	4752.36	3895.34	14507.2	11685.5	4351.53	6711.19	169.085	2533.11	14505.7	3582.1	4831.24	3241.38	29866.6	14222.4	28145.9	684.342	753.897	509.005	705.153	989.583	920.521	643.585	770.717	1028.1
Ptpn6	1985.39	2080.55	2580.41	2010.38	1577.54	1425.48	8984.63	3445.62	2883.38	3066.89	3508.41	2442.27	7490.13	4290.65	10356.4	11009.7	12502.6	13117.3	10831.4	11547.2	11979.5	10861.8	11082.1	10231.3
Huwe1	9404.71	8133.56	7359.97	5022.77	6643.61	7214.02	4718.57	9053.27	8048.65	2404.33	2338.94	2255.47	1699.45	2068.49	1662.5	9078.98	10884.4	7459.76	6457.9	9211.28	9404.99	7003.23	8256.44	5318.69
Hdc	2436.81	1377.12	2167.45	3878.53	6476.88	2883.44	9619.61	7782.57	9138.04	3827.02	9370.37	1930.3	58846	25952	92963.1	758.359	491.063	300.69	1990.53	4283.75	3312.18	6043.51	4763.8	5787.38
Pgk1	2476.65	2604.63	2522.01	2375.52	3426.6	3265.98	8058.92	2344.35	3273.88	13514.6	14453	18408.2	16994.5	12102.2	16775	2126.42	1928.18	2135	3602.07	3196.15	3271.94	4309.82	3359.25	5355.41
Tyrobp	2134.09	4509.56	1757.82	3622.72	7112.82	7123.8	11349.4	3587.42	3774.18	8762.53	12192.3	9076.08	23661.9	10836.1	38287.5	1733.12	1737.5	2010.57	4453.12	5488.97	4390.12	7178.86	6248.57	9122.23
Rps6	22311.1	16996.6	20484.8	19078.4	13269.8	13213.1	11589	20509.8	19147.8	21193	20552.8	25724.6	20130.8	22844.5	18526.3	20777.4	19490.9	22941.1	21819.5	14523	17437	15103.7	13729.1	17004.7
Iqgap1	10794.4	11974.1	8523.79	8232.58	14995	13630.5	24653.6	12770.5	12203.8	6139.62	7024.12	5751.68	12178	8487.46	17869.1	12355.8	14417.5	12383	12116.7	16666.9	16501.6	18753.9	18008.1	14966.8
Fgfr1	2123.47	3411.21	2866.57	3759.64	6410.19	5105.27	24.3288	2201.62	3224.23	6549.45	5734.68	7330.28	3317.15	3588.91	2066.09	40.772	29.4491	29.2207	63.7237	41.5594	29.6487	41.6752	34.8741	75.5956
Laptm4a	5410.03	6345.72	10943.2	11945.5	8500.61	11284.8	2232.17	5002.69	9223.01	10011.5	9965.01	11483.8	7891.94	7738.12	9378.88	2285.11	2615.08	2574.25	2634.47	2787.61	2614.03	2310.59	2102.04	2176.07
Zyx	3071.47	3217.93	4213.09	4935.73	6184.72	5537.12	13749.4	4855.36	6152.49	9052.34	10207	8332.33	15884.8	8613.93	25078.2	1786.44	1944.38	1913.48	4661.89	6371.91	5195.58	9152.48	7519.73	9869.55
Efhd2	4300.05	6060.44	10603.6	8346.16	10021	10691.7	8572.26	3964.03	10745.9	6732.9	9118.95	5980	17603.4	10705.5	23349.1	1802.12	1803.76	1934.22	3669.98	3625.07	3624.91	5455.89	3717.58	6231.24
Col6a1	2436.81	5700.83	4754.53	8104.15	11959.8	14918.8	29.1946	5824.04	5464.11	11169.8	9858.6	12157.2	2198.68	2889.9	5935.39	0.627261	0.736227	0.942603	0.83847	3.13656	2.82368	2.38144	0	0
Ablim1	10779.3	7674.52	10943.2	8656.1	3263.05	5508.25	847.859	10551.4	9050.2	293.711	314.015	355.156	741.011	1947.45	927.52	8248.49	11108.9	9912.41	7967.98	5383.11	7834.31	4609.88	6275.59	3499
Rpl14	11170.6	8657.64	10561.9	9989.27	7487.56	7205.6	6421.59	10682.2	9551.45	13741	14300.7	17027.9	14698.5	16233.7	11868.9	11262.5	10606.8	12504.6	11957.4	7726.12	9168.5	8428.52	7939.09	9793.95
Rps11	12223.9	10715.9	11802.5	11972.1	9861.41	9236.16	6343.74	12114.9	10864.2	17173.8	16717.9	21422.4	14773.3	15628.6	13777.7	11885.3	12418.7	16151.5	14389.8	9050.53	10747.6	9773.44	8323.57	10327.4
Bhlhe40	3495.45	3669.53	6217.02	7257.11	4232.44	5415.63	967.07	2487.07	6156.31	3465.98	5135.86	3407.42	12993.8	8941.68	16121.5	286.658	323.94	369.5	614.599	737.875	691.803	1000.8	663.48	1238.69
Pgd	2744.85	3070.18	1983.91	2198.26	3620.32	3090.35	20424	2171.24	2732.53	8096.07	8230.11	8622.91	7924.99	4825.11	11656	2736.11	2659.25	2106.72	6419.33	8705.51	7706.54	9880.61	8271.26	9742.11
Rpl11	11732.6	10403.7	10430.9	12132.3	9425.54	9585.01	6815.72	12146.2	10328.6	14952.9	15200	19851.8	14086.2	15623.1	13103.8	13178.8	12467.3	15770.7	14646.4	9048.96	10589.5	9475.76	8743.81	11989.5
Slpi	1379.06	494.351	842.618	2221.61	1179.78	690.487	12091.4	1608.63	5341.9	997.25	3515.71	908.646	33460.3	24827.3	45929.8	2288.88	2241.81	1784.35	7755.01	7404.62	9126.85	6501.93	6551.97	5656.71
Rpl23a	7005.95	5811.41	7893.08	8116.88	5185.95	4982.57	4921.72	7681.28	6909.62	10862.4	10868.5	14237.4	10720.3	11528.3	9599.19	8491.24	7886.46	9962.37	7941.99	4629.56	6500.12	5458.27	5846.64	7058.47
Emilin2	3142.28	3924.14	3561.52	3132.33	8980.15	5243.61	10761.9	5522.94	5598.73	7590.61	11402.6	6072.25	23884.6	12905.9	39437.2	1312.86	1076.36	1133.01	2082.76	3423.55	1626.44	7152.07	5825.72	7959.14
Akr1a1	4943.56	9276.51	5854.11	7808	9541.46	11169.3	3690.68	4477.83	5358.13	12124.1	12234.1	13148.8	8198.09	7361.42	8953.07	3209.7	3354.25	3735.53	4013.76	3461.19	3038.99	3207.21	2708.85	4125.36
Fcer1g	1404.73	2792.34	1287.29	1893.62	4909.67	4349.82	7388.66	1976.95	1850.33	9166.5	10785	7946.04	22823.5	10720.5	33809.1	880.048	748.007	853.998	2595.9	3199.29	2604.85	4417.58	3390.63	5112.42
Dock2	7247.6	7590.89	2946.66	2319.26	6456.24	5599.68	6230.61	7232.85	3287.25	1194.36	1383.33	1020.5	2626.59	1875.37	3945.2	7086.17	9063.69	7778.36	7760.04	7785.72	8963.79	6858.56	7482.24	6925.64
Ltf	3753.03	842.812	1790.35	2759.76	1697.42	329.605	218017	800.172	8286.39	97.5783	118.929	56.5021	1873.4	2165.04	6285.29	13232.1	6573.04	4384.05	63357.3	99825.6	106488	93944.9	81121.5	113169
Ifitm1	403.628	217.44	737.499	1025.36	990.825	573.802	11305.6	2193.34	3727.39	4079.75	7569.74	2525.3	49023.3	27423.4	91259.9	437.201	317.314	333.681	1001.97	1274.23	719.334	11514.3	2991.33	10142.8
Bsg	3464.47	3446.52	5124.12	6095.89	4261.82	4983.77	2435.31	3034.94	4791	13738	13808.3	15673	16674.5	16293.6	15223.6	2758.69	1736.76	2144.42	2126.36	2242.64	1910.22	2516.59	2329.59	2604.81
Gimap6	5371.08	3687.19	6791.83	5376.23	1883.2	2651.28	479.278	5279.85	6959.27	94.6509	198.215	49.5835	793.195	1464.67	823.845	6487.76	7363.74	8340.15	6942.53	4386.47	5962.92	3812.69	4549.33	3434.2
Actr3	7553.86	7997.89	7777.11	7430.13	9535.9	9113.46	21363.1	10138.9	9390.09	7774.06	9082.43	7668.14	15484.7	11540.5	22967.7	11959.4	13924.3	12772.3	17790.7	15535.4	16184.7	16228.9	15706.4	19178.6
Ppia	12305.3	11167.5	12358.1	10447.8	11648.5	11835.7	10527.1	11079.9	11490.6	18878.5	18413.2	31764.6	23183.6	26497.3	12759.4	11869	9202.84	10900.3	11361.3	8334.61	8420.93	9500.77	9701.97	9145.99
Tpm3	9742.83	8835.13	18377.4	4909.19	4515.88	4924.83	6767.06	3917.99	6617.46	12874.5	12854.8	12897.5	11826.6	9816.13	17313.7	7613.7	8594.72	9224.31	4778.44	4562.9	4284.94	4923.04	4356.65	5380.25
Map4k2	5210.87	4154.59	3946.95	2595.24	2328.6	1527.73	11264.2	5475.05	3516.39	1040.18	1280.05	612.298	3593.73	2397.59	5733.59	7609.31	8726.5	7613.4	7072.5	10791.3	10212.6	7861.14	10310.5	8107.09
Plk2	3683.99	2987.48	7181.44	5964.27	4606.38	6013.49	94.8824	2733.84	5978.73	4359.8	3935.09	4834.96	4106.87	3151.01	4976.4	78.4077	63.3155	48.0727	68.7546	80.7663	187.069	104.188	108.982	93.9545
Rpl28	10439.4	8767.29	10012.1	10429.8	8963.47	8554.09	8429.93	9431.72	9594.41	20807.6	18707.3	25650.8	17914.7	20456.4	15486.4	9084	8756.69	11913.6	10618.4	7399.14	8371.52	8203.48	6834.45	9536.92
Lsp1	4943.56	4434.29	3389.66	3849.87	6349.06	3678.58	10264.3	5681.31	4800.55	8411.25	8387.64	8241.23	12068.4	7950.28	25083.8	6637.05	6688.62	7628.48	7915.16	9357.91	8355.99	8685.12	9189.32	9863.07
Gnb2	4077.88	4311.63	5551.27	6267.84	5952.1	6128.97	12950.2	4304.72	5995.91	16745.4	17281.2	18830.2	16432.7	11522.9	18868.8	4460.45	4330.49	4889.28	6469.64	6669.1	6285.52	8279.09	7204.12	9698.92
Aldh2	4062.83	6569.66	5841.59	7394.04	11265.1	8740.55	19033.6	5201.58	5440.24	3490.37	3631.51	3782.18	3111.9	3087.09	4137.74	5736.3	6732.8	5924.26	9601.32	13081.8	12415	11107	10010.6	12021.9
Cd300lf	1271.96	900.425	603.181	1046.59	3080.45	1148.81	15676.3	3929.04	3846.74	4136.34	5586.54	1999.48	16509.2	8449.38	20101.8	1968.97	2031.99	1339.44	2825.64	5308.62	3905.16	10904	6695.83	11510
Calm1	14436.8	12671.9	15892.1	13708.6	16069.9	17798.7	11855.4	10854.3	13605.4	14947	16921.3	18551.1	16361.4	12884.2	21801.4	8903.35	9051.18	9551.39	11616.2	9598.65	9577.94	9553.16	8871.97	11178.4
Gm8995	6430.61	4909.13	4461.7	2158.98	5005.73	3290.04	6033.55	7036.73	3553.63	286.88	340.096	179.884	5644.56	2052.17	5318.89	9225.13	9870.6	6072.25	6119.99	7214.86	8348.22	6373.93	8426.45	5277.65
Eef1b2	8660.3	7118.84	7491.79	8353.59	6077.54	6211.97	4688.16	8649.96	8857.34	12566.1	11922.1	16250.7	16780.6	18575.6	12135.5	8237.19	8040.34	8872.72	8814.84	5934.36	6704.84	6677.57	5896.34	7922.42
Ripor2	4496.56	3124.07	1672.72	1320.44	1269.49	684.472	8483.46	6004.51	1963.95	356.161	552.916	185.65	2769.22	1366.75	4850.51	6317.78	7588.29	7035.59	6670.03	6575.01	8083.5	8057.02	8177.97	7567.12
Ctsa	4498.33	8386.31	4551.8	6003.54	12123.3	13837.4	2699.28	5377.45	4198.09	13762.4	14739.9	14804.7	9203.5	6129.3	14553.4	2872.23	3444.07	3634.68	3298.54	4388.83	3482.31	3833.53	3451.66	4248.47
Actn4	5758.78	6117.13	9999.62	11841.5	5955.27	8633.49	5359.64	4307.48	9840.74	6715.34	6326.2	7396.01	9711.42	7963.87	5826.16	2964.44	2894.11	3013.5	3237.33	3179.68	3146.29	3687.66	3213.65	3773.3
Ecm1	2405.83	3991.98	2693.87	3111.1	5893.35	4927.23	240.855	2670.31	2700.07	6561.16	6926.06	7789.22	5385.38	5087.58	7259.1	122.316	117.796	110.285	121.578	162.317	89.652	207.186	140.368	146.871
Sdcbp	5028.53	6193.32	8613.05	8098.84	10905.4	11882.6	7312.03	5190.53	9739.54	9469	11123	9606.51	17535.5	12367.4	22621.5	3118.74	2734.35	2715.64	4324.83	4243.76	3797.15	5286.8	4232.84	5960.17
Tspo	2676.69	3060.89	3116.02	3099.42	2965.33	3217.86	12172.9	2554.29	3433.33	7941.9	8218.63	10235	14547.1	8832.88	19714.9	2029.19	1425.34	1845.62	3145.1	2695.87	2215.89	7389.02	3566.75	6787.4
Ier5	8840.87	7817.62	9479.03	8399.23	11099.1	11186.1	1632.46	7659.18	8982.41	3437.68	6279.25	4069.3	11816.2	10516.5	18474.5	3729.7	4585.96	4680.02	3782.34	2821.33	3776.68	3451.9	3595.52	3819.74
Picalm	7713.19	6401.47	9132.81	8760.12	15797.6	15166.6	8895.83	9418.83	11161.2	7952.63	10262.3	6973.97	19315	11769	31991.1	3649.41	3053.87	2661.91	3839.35	4558.2	3790.09	7455.11	5837.92	7475.32
Cd33	1227.7	1037.95	1064.53	1176.08	3671.13	1721.4	21327.9	3736.59	3463.88	3183.98	4489.05	2355.79	8008.49	3943.86	14449.7	1636.52	1015.99	525.972	3774.79	7647.71	6369.53	11906	8905.97	11540.2
Ccl6	5730.45	8237.63	6235.37	4683.1	16640.8	11946.4	3448.61	5893.1	5993.05	7010.02	11895	7548.22	7227.47	8151.55	20707.2	956.573	904.823	1018.95	1427.91	1939.96	1356.07	2085.55	1789.91	4043.28
Rps3a3	58.4198	46.4615	3377.98	6994.93	5279.64	4683.04	3814.76	6600.27	6674.75	60.4985	65.724	65.7269	7514.48	7539.57	2823.29	49.5536	45.6461	3966.47	8480.29	5354.89	6317.99	5514.23	5149.16	6759.33
Ighd	4858.58	2901.99	5133.29	2174.9	310.427	443.884	214.094	8347.94	2543.49	11.7094	13.5621	9.22483	60.8812	939.726	40.7294	25086.1	29854.7	30031.3	18941	14811.6	22329.7	11767.3	14617.5	7075.75
Ctsz	4238.09	9308.11	4412.48	5500.42	8787.22	11971.6	2876.88	3888.52	4225.78	11292.7	12195.5	12322.1	16270.9	11774.5	17315.6	3350.83	3780.53	3867.5	3472.94	3686.24	3464.66	3169.1	2700.13	4100.52
Lamp2	3400.74	5250.15	5765.67	5969.58	8741.17	9856.88	5821.89	4318.53	6545.85	6743.63	6994.91	7356.8	9151.31	6559.05	14944	1352.38	1199.31	1158.46	2284.83	2636.28	2386.72	3544.78	2657.41	4184.76
Hba-a1	3371.53	415.366	2696.38	2983.73	4815.98	4182.62	492.658	2304.75	2459.47	3200.57	10876.8	3861.75	10461.1	4860.47	10954.4	4491.19	561.005	5969.5	3478.81	8983.88	3336.18	6138.76	2981.73	13297.3
Txn1	2048.23	3293.19	3222.8	3813.78	2835.13	4088.79	8159.88	2156.5	3688.25	9495.34	10031.8	11518.4	19123.7	13730.1	22188.3	1830.98	1351.71	1523.25	3287.64	3512.16	2872.39	4638.46	3751.58	5649.15
Rpl31	8901.94	8315.69	9018.51	10124.1	6867.5	7536.41	6085.85	7835.98	9382.46	13057.9	11855.4	16187.3	16657.1	19168.5	12318.8	8833.09	7994.69	10060.4	10621.7	6491.89	7935.26	7178.86	5776.02	8117.89
Rps13	9334.78	6010.27	7671.99	5201.09	3814.04	3596.79	4369.46	8800.05	6049.38	9242.61	10248.8	12318.6	10828.2	12545.6	10563.7	8723.95	7287.91	11477.1	5890.25	3230.65	4434.6	6809.14	6071.58	5958.01
Tpm4	5657.87	5210.2	7241.51	6437.67	6713.48	7293.41	5002	5019.26	7018.46	18405.2	16750.2	19677.7	15883	11154.3	20220.3	2846.51	3448.49	3259.52	3538.34	3868.94	3664.44	3922.24	4526.66	3612.39
Rasgrp2	5526.87	4334.86	2871.57	2056.02	1470.36	1093.47	6900.87	4380.23	2278.06	196.132	263.939	125.688	713.18	777.892	1614.37	7518.98	7722.29	6619.9	5156.59	8692.18	8242.34	5382.06	7483.11	4673.97
Ddx6	9961.47	8478.3	6852.73	6079.97	7875	7787.82	11025.8	10592.8	6907.71	2618.03	2964.88	2576.03	5630.64	4364.08	8140.33	9612.15	11271.6	9302.55	10295.6	9543.76	10338.9	10772.5	11119.6	10448.4
Rpl36	7702.57	6337.35	8271.84	8277.16	5952.1	5882.37	4078.73	7496.2	7523.53	15677.9	13756.1	19293.7	18184.3	18911.5	13031.6	8140.6	8064.63	11122.7	8844.18	6181.37	6765.55	6028.03	5768.17	8542.3
Marcksl1	4877.17	4538.36	4008.69	3527.19	7827.36	7478.67	3397.52	4559.78	4187.59	12723.2	21018.1	14355	75115.2	42396.5	105498	987.309	1106.55	1133.95	1850.5	1744.71	2059.17	2216.53	2039.26	2573.49
Cxcr2	909.933	406.074	409.629	566.813	1525.93	532.902	24157.3	3115.05	2695.3	1648.1	3062.95	711.465	9085.21	3429.8	18463.4	1704.27	1150.72	665.477	3794.92	6570.3	4452.24	15608	10205	12112.6
Kdm6b	17171.9	14597.3	31286.1	14347.6	27036.5	27953.9	5581.03	13072.5	24554.6	2378.96	3876.67	1616.65	13663.5	10054.1	18317.1	2196.04	2506.12	2200.98	2651.24	3791.31	4092.22	4603.33	4513.58	4568.13
Lrg1	854.169	367.975	3162.74	4702.21	859.033	1494.05	17662.7	1843.43	12581.9	2041.34	3695.15	1020.5	14573.2	6384.97	32368.8	1200.58	516.831	352.533	3322.02	4267.28	3089.82	10909.4	6211.08	9238.86
Ddx17	6421.76	5547.51	9740.16	8937.38	7301.78	7447.39	11444.3	6794.56	9067.38	5832.25	5455.09	4945.66	5063.58	4751.67	5479.96	13930.8	17107	12860.9	10861.5	13353.9	14343.6	11425	12596.5	10135.2
Klf2	6440.34	6118.99	7735.4	9088.11	4853.3	6705.18	2003.48	5944.66	5459.33	5106.27	10282.2	7295.69	11953.6	10900	19522.4	3208.44	3634.02	6426.67	3927.39	3646.25	3445.6	3691.83	4135.2	4218.23
Cyba	3087.4	5710.12	2567.9	3947.52	5409.84	6195.13	10288.7	3229.23	2934.94	9610.48	10873.7	11036.4	14700.2	9818.85	20801.6	3722.8	4206.07	4839.32	6300.26	6173.53	6473.3	6706.14	5604.27	8174.04
Mpeg1	7213.96	20358.5	3994.51	10169.7	16734.5	24475	7908.08	6749.44	5123.26	10174.5	12493.8	11697.1	19325.4	8346.02	22354.9	5106.53	6799.79	5427.51	6877.13	8991.72	6848.85	6772.82	6840.55	10268
Fmnl1	5428.62	4144.37	3161.07	2691.83	4698.48	2855.78	13952.6	6935.44	4780.5	2901	4394.12	2188.59	8601.64	4614.31	12870.5	6891.72	7887.2	8123.35	7808.67	10193.8	9668.3	10645	10714.2	9934.34
Rpl23	10003.1	8715.26	9051.88	10159.1	7720.97	7914.13	4936.32	9738.34	9634.51	14259.1	13707.1	18231.7	18408.7	19269.1	14162.7	10472.8	10176.1	10516.6	11341.1	7161.54	8998.38	7271.14	6663.57	8431.07
Col6a2	2454.52	4648.94	4068.76	6403.71	10618.8	12456.4	34.0603	5304.71	4239.15	10665.3	9282.73	11115.9	2155.19	2751.18	5763.22	0	1.47245	0	0.83847	0	2.11776	0	0	1.07994
Cotl1	7276.81	8979.16	4332.39	5428.24	9535.1	8092.17	16482.8	8446.46	6074.2	10873.1	12333.2	9420.86	15147.2	9863.73	23386.1	5483.52	6969.13	8290.19	11169.3	9237.94	9971.84	10968.3	10067.3	13206.6
Ccrl2	2580.21	3595.19	3674.98	3750.09	4339.62	5297.74	82.718	1363.7	4565.68	8033.62	28575.3	9257.12	143782	73486.3	219393	112.28	119.269	131.022	129.963	162.317	317.665	167.296	124.675	128.513
Nid1	2818.31	6602.19	7123.04	7618	11409.6	13871.1	68.1207	4638.97	8924.17	4609.6	4183.39	5816.26	1609	2786.54	4670.93	337.467	299.644	316.714	373.119	773.945	655.095	255.41	294.686	469.773
Gimap3	5933.15	5224.14	3304.56	1491.33	1109.12	613.498	117.995	4286.31	2824.19	181.496	392.258	123.382	1673.36	1963.77	1281.13	7719.08	9008.47	7836.8	7239.35	5483.48	6097.75	4143.12	6705.42	4764.68
Rpl15	8457.6	7077.02	8500.43	8097.78	6905.61	7015.54	5730.65	7927.14	8214.78	14588.9	15033.1	18917.8	12919	13323.4	11233.9	8730.22	7818	9056.53	8909.58	5881.04	6861.55	6624.58	6036.71	8164.32
Spi1	1721.61	2513.57	1294.79	1788.54	4317.39	3353.79	12922.2	2357.24	2185.45	5758.09	7815.94	4847.65	14966.3	6138.82	23782.3	2352.23	2782.94	2815.55	4776.76	5583.85	4853.91	8215.38	6479.61	9249.66
Atf4	8286.76	7227.56	12958	9384.25	12613.2	14891.2	3403.6	8577.22	12555.1	5652.71	5111.87	5734.39	8784.29	9968.44	9904.66	2544.8	2473.72	2627.98	2690.65	2542.18	2635.91	2576.13	2355.74	2966.59
Slfn4	1688.86	511.077	849.292	943.626	2169.81	686.878	48904.6	5836.93	3915.48	1221.68	2490.21	613.451	26488.5	11898.2	23378.7	2064.32	1004.95	536.341	6475.51	12834	8309.4	23334	16357.7	17243.4
Rpl34-ps1	6851.94	5565.16	7275.71	6713.65	5346.33	5741.62	2046.05	6495.3	7272.43	15095.4	14522.9	19504.8	15634.3	16316.7	13418.5	8355.12	8195.68	9668.28	8696.61	5448.98	6714.02	3116.71	5170.96	7108.15
Tmbim6	10667.8	10283.8	11556.4	10620.8	12288.5	12894.3	13947.7	9829.5	9596.32	21753.1	23117.1	24390.5	28055.8	18511.7	33683.2	6632.66	7784.87	7254.27	8424.95	9286.56	9545.47	9759.75	8761.24	11167.6
Arf4	4418.66	3838.65	7363.31	4769.08	6897.67	7815.49	1485.27	3415.23	5365.77	6216.71	6650.64	7030.47	7610.15	6205.46	9641.77	1423.88	1576.26	1704.23	1756.6	1533.78	1583.38	1498.52	1564.97	1647.98
Chil3	566.495	221.157	189.38	785.471	489.855	263.443	78852.1	355.427	2162.54	329.815	778.256	245.611	1777.73	686.775	2719.62	4277.29	2715.94	3358.49	26153.6	27109.3	28221.3	32458.5	25985.6	56076.8
Klf4	12169	15429	12177.9	12207.7	23883.8	32754.8	641.064	9405.01	10528.2	1661.76	2516.29	2077.89	4386.92	7115.27	7647.88	171.242	174.486	242.249	266.634	212.502	151.773	279.224	333.048	317.502
Ifitm2	1294.09	1389.2	3327.09	3140.82	2871.65	3433.19	5768.36	1749.51	3881.11	6065.47	7227.55	6049.18	17102.4	10216	30432.3	496.164	288.601	355.361	991.072	1094.66	718.628	3695.4	1794.27	3112.38
Csf1r	6374.84	11778.9	5124.12	6262.54	28021	22635.7	3050.83	7946.47	4225.78	18256.9	19155.9	18401.2	10311.5	5851.87	15851.2	2713.53	4899.59	2710.93	4002.02	9137.57	4963.33	3922.83	4495.27	4862.96
Eif5a	8086.72	7858.51	10439.3	9272.8	9323.92	9770.26	12756.8	7275.21	9645.97	22173.7	21881.9	25753.4	16982.4	19013.5	16214	7798.11	5908.22	7639.79	8000.68	6413.47	6202.93	9104.26	7475.26	10508.9
Tsc22d1	3180.34	2511.71	11448.8	16542.6	2950.25	6297.38	265.184	1680.45	15546.4	2345.78	2747.89	3077.63	5533.23	8472.5	5261.5	330.567	249.581	372.328	727.792	457.937	321.9	403.059	381.871	595.045
Rps27a	3380.38	5081.03	3542.33	4080.2	6949.27	7918.94	2970.55	9346.08	6984.09	9708.06	10825.7	8900.81	6827.39	13386	11422.8	8575.29	4047.78	9506.15	7751.66	5153.36	7016.15	6537.66	3329.6	6831.68
Fbln2	1171.94	2370.47	5356.88	9522.24	3953.77	7720.46	79.0686	2355.4	8156.54	30189.7	24660.1	37841.4	2214.34	2064.41	3265.76	0	0.736227	0.942603	3.35388	1.56828	9.17697	7.14433	13.0778	6.47962
Arhgdia	6907.7	8115.9	8556.32	8530.85	9472.38	9766.66	7811.98	7430.83	8312.17	21951.2	22824	22999.8	19174.1	16033.8	19822.3	6529.16	7605.96	8575.8	8229.58	6953.74	7361.35	7120.51	6769.93	7882.46
Msrb1	1472	1420.79	1207.2	1723.79	2556.46	1441.12	13116.9	3497.18	3469.61	3798.72	5077.44	3213.7	17561.6	8120.27	29278.9	1722.46	1439.32	1611.85	3867.02	5248.24	4714.14	8916.72	6649.62	9854.43
Rpl27	8934.69	8210.68	8040.74	8007.55	5955.27	5650.2	5208.8	8548.67	7403.23	10320.9	10859.1	13131.5	18876.6	19615.9	13559.2	9010.61	8572.63	11179.3	10148	6499.73	7503.94	7105.63	6042.81	7892.18
Jak1	13157.7	11237.2	12675.1	7961.91	9331.06	9145.94	6473.9	12242	14540.1	2806.35	3122.41	2747.85	5649.77	4474.24	8806.81	7521.49	9506.16	8419.33	9322.95	8443.61	9439.58	7940.92	8635.7	7817.66
Hspb1	2347.41	1113.22	6002.61	6728.51	1325.07	2931.56	4.86576	940.133	3608.05	4674.98	4582.95	7465.2	6573.43	8609.85	4458.02	15.0543	11.0434	4.71301	5.86929	7.05725	12.7066	5.35825	6.10297	8.6395
Rps25	10379.3	8469.94	10283.3	10259.9	8437.89	8246.14	7162.4	10181.2	9180.05	13670.7	14303.8	17384.2	16100.5	17495.8	14307.1	11274.4	11072.9	12038	12011.9	7786.5	9282.86	8390.42	8059.4	10396.6
Sik1	16256.6	11320.8	23542.4	21897.6	16365.3	21401.5	1760.19	11442.7	18329.5	2419.94	2911.68	1932.6	6736.94	6091.22	6679.63	1833.48	1674.18	1355.46	1858.89	3833.66	3302.3	2034.94	2311.28	2413.66
Sdc4	3300.72	3130.58	6035.15	5001.54	7836.09	10235.8	457.382	1595.74	5295.12	2510.69	3974.74	3512.35	12296.3	13001.1	12257.7	1290.28	2121.81	1821.11	1283.7	1122.89	1592.56	978.178	1018.32	856.39
Rpl26	9659.63	7672.66	10123.9	10166.5	7393.87	7104.55	5251.37	8983.29	9240.2	13504.8	13895.9	18876.3	9370.48	9425.82	5679.9	10527.3	9756.48	12141.7	10745	6691.84	8334.81	7295.55	6876.3	8678.37
Chil1	317.768	223.945	326.202	5019.58	1452.89	1000.84	17263.7	1019.32	2797.46	792.336	2339.98	478.538	20972.7	10569.5	36480.6	968.491	614.013	428.884	3851.93	4943.21	4520.72	9354.31	5372.35	10163.3
Sirpa	2635.97	6394.04	1829.57	3423.17	7444.69	8592.59	11630.4	3150.04	3967.04	7116.38	9265	6604.98	8627.73	4423.92	13638.8	2151.51	2816.8	2118.03	4882.41	8703.16	5342.41	7307.46	6420.32	8398.67
Calu	2981.18	3508.78	5794.87	5117.23	4954.13	6211.97	1574.07	2751.34	6464.7	21280.8	18841.9	24963.5	4506.95	4714.95	4385.82	1280.24	1149.99	1142.43	1328.98	1161.31	1160.53	1193.1	1156.08	1444.96
Tubb5	5711.87	4728.86	6123.58	5981.25	5696.45	5592.46	15608.2	5626.07	6967.86	25416.2	22228.3	28699.6	9944.51	12079.1	6870.32	8484.96	6310.94	7494.63	7870.72	7104.3	6582.01	8683.34	7364.54	9640.6
Calm2	5374.62	4922.14	6277.92	5651.14	5964.8	6952.98	4638.29	4790.9	5766.77	9933.47	9765.75	11286.6	8389.43	8040.03	10813.7	2497.13	2431.76	2471.5	3218.05	2646.47	2606.97	3101.83	2862.29	3767.9
Mknk2	16689.5	12164.6	8099.14	5512.09	12249.6	10976.8	5140.68	14409.5	7385.09	3397.68	4228.24	3413.19	8229.4	7262.14	9354.81	8335.05	10332.2	10176.3	8596	7286.22	8968.73	7173.5	8064.63	6755.01
Prrc2c	12547	9430.76	5242.58	3752.21	5765.52	5562.39	4818.32	9635.21	5825.96	1451.96	1390.64	1249.96	2075.18	2275.2	1879.11	7056.69	8870.8	6047.74	5557.38	6783.59	7282.28	5786.91	6524.07	4706.37
Man1a	5488.81	5231.57	4694.47	4287.18	6795.25	6251.67	1027.89	7300.07	7068.11	1805.2	2040.57	1955.66	888.865	1446.99	2425.25	7159.56	7923.28	5998.72	7309.78	6048.06	8460.46	5009.36	5439.49	3887.77
CT010467.1	10479.3	6741.57	13436	11841.5	9173.87	37433	10484.5	8331.36	12569.5	7100.77	9215.97	9983.57	22051.2	9852.85	40801.6	8278.59	9853.66	12954.2	16805.5	8359.71	11736.6	11089.8	10709	11666.6
Ncf4	1526.88	1773.9	1026.99	1374.57	2501.67	2302.42	15187.3	2445.63	2298.11	4007.54	5471.78	3091.47	13219.9	6473.37	20525.8	2994.55	3126.02	3251.98	5270.62	6481.69	5672.78	8004.62	6581.61	8953.76
Man2b1	5499.43	10443.6	3401.34	5277.51	10429.1	11120	8408.04	7237.46	4619.14	8364.41	9902.42	8679.41	7404.89	4958.38	12159.6	4406.51	5168.31	4364.25	5014.05	8078.98	6664.6	6810.93	7796.97	6644.85
Cyfip2	5256.01	4311.63	1686.9	1252.51	1391.76	680.863	10359.2	5605.81	2116.71	147.343	261.853	115.31	1744.68	1829.13	2460.43	4681.88	6611.32	5823.4	6663.32	7063.52	7972.67	7040.74	6767.32	7163.22
Rnf213	10451.8	5962.87	8286.85	3094.12	5279.64	6619.77	3865.85	9495.25	10028.8	950.412	1047.41	899.421	6874.36	4874.07	3747.11	5107.79	6522.24	4443.43	3169.42	4327.66	5100.99	5313.59	4280.79	3303.53
Ninj1	2314.66	4186.19	2692.21	3320.21	8619.7	6521.13	1043.71	3261.46	3186.04	6680.21	9051.14	6172.57	17469.4	11529.7	24408	532.545	739.908	643.798	913.094	1413.8	1004.53	849.58	774.205	1182.53
Rps15a	10314.6	7405.97	8844.15	7522.47	5879.05	5659.82	4444.87	10009.1	8046.74	10836.1	11081.3	14273.1	11847.5	13243.2	11135.8	10718	10148.2	12225.6	10596.6	6000.23	7844.9	7484.28	7033.23	8691.33
Itga4	5380.82	2788.62	1646.02	1211.11	3619.53	2980.88	3729.61	6694.19	1986.86	389.337	502.841	387.443	1041.94	713.974	1643.99	7404.19	5402.43	5578.32	6443.64	6487.18	6772.61	6207.23	6023.63	5898.62
Pik3cd	5202.91	5183.25	2365.17	2065.58	2542.17	1806.81	8019.99	6092.91	2961.67	1432.45	1770.38	1125.43	2543.09	1871.29	3980.38	5403.86	6650.34	6300.36	6933.31	6821.23	6202.93	7418.79	7155.29	7053.07
Wdfy4	4102.67	3050.67	2038.13	1276.92	2969.3	2445.57	6353.47	6314.82	1985.91	660.605	760.521	538.5	841.9	998.204	1436.64	10982.7	15406.3	11423.4	8530.6	10617.2	11928.7	8065.95	8197.16	6639.45
Vsir	2806.81	4876.6	2870.74	3825.45	5435.25	5636.97	17890.2	3303.82	3734.08	5577.57	6477.47	5451.88	5797.63	3265.24	9491.81	2101.33	1761.06	1989.83	5803.05	7471.28	6567.18	9959.19	7781.28	9722.67
Plek	7010.38	6669.09	4505.92	4547.24	19370.3	13733.9	6308.46	8816.62	6904.85	4068.04	8085.1	3511.2	47976.1	24763.4	75016.2	3868.32	4227.42	3415.99	4747.42	5423.11	5214.64	6170.32	5669.66	6564.94
Pou2af1	1230.36	724.8	1039.51	820.498	177.84	105.859	3413.33	2170.32	1301.34	3031.76	2271.13	2912.74	128.72	2850.46	90.7156	8481.2	10145.2	8826.53	7748.3	7388.94	8508.47	8230.86	6223.28	5083.26
Nedd4	4223.93	5036.43	10919.8	12601.5	6410.99	9050.91	1797.9	3842.48	10537.7	8375.14	8142.47	10206.1	3992.07	4258.01	3326.85	2286.99	2182.18	1977.58	1723.06	2466.9	2014.7	1990.89	2120.34	2160.95
Maff	3753.03	3885.11	8241.8	6363.37	7110.44	9651.17	21.8959	3141.76	8170.86	2384.81	3696.19	2235.87	14343.6	11030.6	17350.7	50.1809	41.2287	64.097	39.4081	29.0131	69.1803	33.3402	48.8237	42.1175
Rpl3	11612.3	9039.56	10949	11009.3	8495.85	8347.19	6267.1	11492.5	10677.1	14612.3	14072.2	19013.5	12652.9	14461.7	10210.1	11305.1	11153.1	12391.5	11420	7596.74	9481.93	8827.41	7790	9192.42
Adam8	4790.43	8287.81	1560.93	3631.21	13073.7	10905.8	12217.9	6839.67	5327.58	6529.94	9895.12	5069.05	20452.6	9837.89	34292.3	934.619	537.446	444.908	1981.31	4887.54	3502.07	5602.34	5360.15	3988.21
Ikzf1	6565.15	4559.74	2484.47	2097.42	2043.58	1361.73	8804.6	6978.71	2638.96	767.941	986.903	639.973	1222.84	1801.94	2114.23	7293.17	9080.63	8698.34	9746.38	8264.04	8840.25	8344.58	8568.56	9320.94
Myo1g	3218.4	3151.02	2056.49	1690.88	3702.89	2722.25	5725.79	3011	2030.78	909.43	1092.27	791.029	1949.94	1661.86	2154.96	6263.2	6128.35	6311.67	5138.15	6959.23	6242.46	5230.24	5673.14	5266.85
Col6a3	3247.61	5252.94	4399.97	5181.98	10025	15912.5	7.29864	5024.79	4504.57	6949.52	6268.82	6679.93	4545.22	2163.68	5681.76	0	0	0	1.67694	4.70483	1.41184	4.76289	0	1.07994
Sptbn1	12300.9	10154.6	23285.4	17133.9	10649	19556.2	4263.62	9023.8	16296.8	3078.59	2713.46	3492.75	1581.17	2121.52	1736.56	4983.59	6175.47	5058.95	4417.06	4145.74	5419.36	3950.81	4448.19	3038.94
Gm8730	129.232	114.295	97.6102	4464.44	5563.07	2961.63	5809.72	9129.7	8631.06	8557.61	7751.26	11175.9	6034.2	6123.86	4669.07	87.1893	93.5008	119.711	4416.22	5234.91	3145.58	7071.69	6253.8	8918.12
Limd2	3045.8	2767.25	2908.28	2037.98	1321.89	1039.34	6183.17	3510.08	2940.67	3232.77	3442.69	3614.98	4035.55	4156.01	4674.63	5945.81	7985.86	9141.36	9956.83	6785.15	8576.24	6452.52	7077.7	6691.29
Rtn4	4506.29	6998.04	5630.52	5453.71	8332.3	10844.5	3325.75	3892.21	5372.45	8790.83	8819.54	9606.51	4983.56	4576.24	6859.21	1630.25	1819.22	2029.42	2388.8	2464.55	2153.77	2821.41	2138.65	3158.82
Cep85	2789.99	301.071	2145.76	4572.71	6306.98	4395.54	2133.64	2968.65	5400.14	505.455	437.117	536.193	485.31	699.015	361.011	4358.84	387.255	2828.75	5761.97	8251.49	7170.04	3707.31	3463.87	4559.49
Tgfbr2	8230.11	8646.49	6510.68	6851.64	9205.62	7768.57	1134.94	9709.8	7901.62	11148.3	11781.3	12325.5	3096.24	3595.71	5578.08	4307.4	6455.98	5956.31	4550.38	3628.21	4631.55	3142.91	3939.03	3238.73
Arid1a	7094.47	6703.47	3630.76	2790.54	3409.14	3682.19	6461.73	6981.48	3314.94	1207.04	1241.45	1162.33	1506.37	1655.06	1414.42	7095.58	9204.31	8061.14	6197.97	7683.78	8522.59	6644.82	7724.61	5690.19
Slc38a2	18970.5	12564.1	16538.7	9916.03	18770.9	20672.5	6898.44	18174.7	16076.3	5561.96	5370.59	5744.76	5639.34	6088.5	6957.33	3507.02	3899.79	3162.43	3354.72	3853.26	4280.71	4546.17	4580.71	3778.7
Acap1	3776.93	2575.83	2362.67	1522.11	824.1	453.508	8000.53	4226.45	2627.51	248.825	443.376	170.659	1930.8	2428.87	2154.96	7059.83	8951.05	7883.93	6747.17	8120.54	8693.42	6394.17	7536.29	5481.76
Prelid1	1957.06	2290.55	1859.6	2116.52	2619.18	2463.62	5952.04	2362.76	2511.98	10322.8	10264.4	11484.9	9008.68	7199.58	10887.7	2016.02	1927.44	2480.93	3071.32	2375.16	2491.9	3785.3	2751.57	4243.07
Dusp5	5364.89	4836.65	2736.42	3626.96	4939.04	5348.26	369.798	2856.31	3092.48	1498.8	2861.6	1358.36	9901.02	6151.06	14512.6	392.038	343.082	324.255	621.306	485.382	666.39	443.544	374.025	672.801
Lilrb4a	1919.89	2419.72	1492.52	2008.26	7608.24	4082.77	19173.5	4101.23	3919.3	1617.85	3238.21	710.312	10382.9	5744.43	14157.2	1714.3	1142.62	624.946	2688.14	5580.72	3906.57	9071.51	7912.06	7452.65
Arf1	6613.83	6688.6	7701.19	8030.91	7940.1	8513.19	7904.43	6371.91	7827.15	14008.3	14334.1	15704.1	10883.8	9718.21	14023.9	4222.72	4331.96	4670.6	5808.92	4964.38	5295.82	5810.72	4894.58	6829.52
Slc25a3	12255.8	10309.8	9856.96	9415.03	11502.5	11822.5	5025.12	11065.2	10321.9	7767.23	8567.07	8022.14	11393.5	10205.1	13601.8	6424.41	6439.04	6383.31	5437.48	5253.73	5926.91	5551.14	5514.47	5664.27
Stat3	10873.2	8180.95	12793.6	9357.71	13025.2	13821.8	7479.89	9958.41	13514.7	4271	4783.25	4137.34	12351.9	10535.5	14433	3066.05	3706.9	3307.59	4253.56	4683.66	4356.95	6163.17	4795.19	5817.62
Fxyd5	3522.01	3504.13	2904.11	2896.69	4250.7	3590.77	5354.77	4221.85	4380.45	7769.18	8597.33	7032.78	15623.9	9657.01	26077.9	1667.89	1537.98	2176.47	2922.07	2760.95	2292.83	4318.15	4373.21	5375.93
Hcls1	4277.92	3795.91	2635.47	2395.69	4426.96	3358.6	10036.9	5321.28	3235.69	3304	4262.67	2649.83	11002.1	6171.46	16299.2	5251.43	6717.34	6130.69	6935.83	7515.97	7218.04	8073.69	7029.74	8340.35
Kmt2a	5940.23	4991.83	2952.5	2165.35	2908.17	2976.07	3500.92	5358.11	3357.9	706.467	649.937	631.901	810.59	973.725	579.469	7211.62	9201.37	5676.35	5172.52	7569.29	8467.52	5235.01	6531.92	3741.98
Akna	4181.44	3216.07	2197.48	1701.5	2006.26	1901.85	8950.57	4905.08	2981.72	889.914	1232.06	611.145	2146.5	1561.22	2951.03	5292.2	7075.88	6199.5	6519.94	8754.13	8072.21	7918.3	8188.44	7724.79
Col5a1	1465.81	3584.04	2830.69	3325.51	6735.71	7817.9	687.289	3387.61	4010	10603.8	9528.94	10779.2	2344.8	3093.89	4752.38	362.557	30.9215	113.112	62.8853	274.449	101.653	383.412	238.016	214.907
Cd19	3380.38	1910.5	2623.79	1349.1	221.507	199.688	2718.75	6756.8	2070.88	3.90313	12.5189	1.1531	55.6628	1323.23	29.6214	18709.9	23320.7	19583.5	11342	14588.9	15907.2	10247.9	12428.3	6386.75
Ctnna1	3683.99	3408.42	6875.26	6294.38	5548.78	6600.52	2052.14	2322.25	5996.87	4679.85	4430.63	5066.74	4049.47	3748.03	3252.8	1100.84	1060.9	1034.98	1437.14	1272.66	1351.13	1349.09	1311.27	1294.84
Serpine1	1371.1	2060.1	3002.56	3888.08	3293.22	14452.1	3.64932	1037.74	8252.02	7941.9	7430.99	9061.09	3828.56	5947.07	5102.29	5.01809	5.15359	8.48342	10.0616	9.40967	6.35329	10.7165	4.35926	3.23981
Lamc1	3257.35	4388.76	5491.2	7130.8	7054.07	10991.2	611.87	4569.91	6375.91	3270.82	3077.55	3936.7	2410.89	2955.17	2728.87	602.798	895.252	680.559	650.653	807.663	884.519	757.299	641.683	440.614
Arpc2	7311.33	7790.67	6582.43	6209.46	9641.49	9593.43	14888	7688.65	6732.99	11088.8	11989.9	10324.9	15590.8	12417.7	20237	6762.5	7531.6	7706.72	10191.6	8579.26	9023.08	10094.3	8685.39	11826.4
Arrb2	1598.58	1960.68	1306.47	1601.72	3236.06	2146.04	14565.7	2173.08	2183.54	4208.55	4669.53	3566.55	4912.24	2539.03	6229.75	1832.86	1714.67	1639.19	4759.16	6411.9	5751.14	6797.83	6407.24	7661.07
Fstl1	2040.27	5140.51	5565.45	7067.11	9678.81	8424.18	66.9042	4432.71	7731.67	15072.9	13676.9	16385.6	6235.97	10547.8	16728.7	6.27261	3.68114	13.1964	20.1233	71.3566	13.4125	14.884	41.8489	139.312
Jmjd1c	6809.45	5714.77	9846.95	5155.45	9938.42	10672.5	2908.51	7906.88	8908.89	838.197	1031.76	611.145	1715.11	1861.77	2664.08	4686.9	5323.66	3673.32	3658.25	3741.13	4791.79	3724.58	4078.52	2767.88
Wnk1	14368.6	13170.9	7810.48	5721.2	19209.9	16352.7	7249.99	12208.8	8165.13	3583.07	3802.6	3513.51	3901.61	3248.92	5709.53	5748.85	7120.79	5542.5	6592.05	7773.17	7819.49	6517.41	7059.39	5789.54
Arhgap30	3477.75	3525.5	2212.5	2103.79	3477.42	2408.28	11522.1	4178.57	2910.12	1238.27	1492.87	1012.43	2104.75	1449.71	3156.53	8883.9	10667.9	9210.17	9059.67	10482.4	10728.6	10474.2	10484.9	9561.76
Ctnnb1	7718.5	6982.24	9623.36	8402.41	6283.17	8561.31	4269.71	6384.8	8307.39	5576.6	6312.63	5042.52	6728.24	6813.36	10793.3	3817.51	3468.37	3382.06	3477.97	3591.36	3586.08	3994.27	4281.67	3916.93
Eef1g	10279.2	8333.34	8897.54	8160.4	7794.81	7194.77	5943.53	10069.8	9613.51	19603.5	17295.8	23387.3	14488	16513.9	9997.23	10976.4	10539.8	12095.5	11292.5	8500.07	9359.81	8874.45	8300.91	9802.59
Ddx3x	18411.1	13876.2	28711.6	18963.8	19710.9	24232	8075.95	16300.9	22432.2	5749.31	6899.98	5054.05	10038.4	8348.74	16900.9	7261.18	7095.76	6131.63	7464.06	7131.74	7398.05	7189.58	7661.84	6791.72
Rps7	10865.2	7502.61	8721.51	8426.83	6013.23	6078.45	4723.44	9798.19	9215.37	10287.7	9501.81	12789.1	10127.2	12643.5	8717.95	11530.3	10899.1	12458.4	11529	7200.75	9424.75	7489.64	6812.65	8020.69
Ubr4	7457.38	6179.39	4090.45	3070.77	4807.25	4891.15	4983.76	6646.31	4861.65	1942.78	1960.24	2066.36	2894.47	2362.24	2353.05	6508.46	7906.34	5863.93	4630.87	8011.55	7390.99	5857.75	6322.67	4237.67
Gabarap	3473.32	4311.63	5243.42	5259.47	6882.58	6439.33	6250.07	3894.05	4886.48	10525.8	11144.9	11389.2	16270.9	10369.6	25007.9	2798.84	2657.04	3065.34	4007.05	3743.48	3629.85	4980.79	3932.93	5477.44
Dnajb1	5402.95	4191.76	5734.81	5501.48	4769.93	6438.13	946.391	3499.03	4765.22	3787.99	4227.2	5175.13	4964.43	5826.03	5180.04	1145.38	1127.9	999.159	1267.77	927.636	1149.95	984.727	991.296	1343.44
Ltb	1456.96	1151.32	1927.18	1025.36	295.342	197.282	1196.98	1475.12	2294.3	390.313	737.569	269.826	4000.76	2360.88	6068.69	7205.35	8517.41	9832.29	8831.61	7775.52	7736.9	5359.44	6863.22	7169.7
Clic4	5934.92	5327.28	33804.8	23318.9	10255.2	17572.5	1274.83	3418.92	29828.7	3696.26	3936.14	4524.78	6307.29	6295.21	6538.93	2231.8	2087.94	2209.46	2187.57	2914.64	2220.12	1914.08	1751.55	3045.42
Neat1	3724.71	4058.88	3742.56	4579.08	3621.12	2788.41	14080.3	4868.25	5676.07	5523.91	5642.88	3129.52	11115.2	7700.04	10821.1	7984.41	7068.52	6866.86	5551.51	9293.62	7564.65	9447.78	9810.08	7525
Itga5	1827.83	2824.86	5323.51	3391.32	5690.1	10007.2	630.116	1255.97	6165.86	6574.82	5364.33	6845.98	3503.28	3208.13	4228.46	293.558	153.871	213.028	168.533	288.563	160.95	580.477	421.105	531.329
Fcgr3	1330.38	2501.49	989.45	1240.83	4896.96	4239.15	5706.32	1797.39	1428.33	6707.53	8486.74	6963.59	9093.91	5400.37	13194.5	472.328	439.528	377.041	1278.67	2035.62	1560.79	3428.09	2216.25	3366.16
Add3	3850.4	3480.9	2856.56	2480.6	3521.08	2464.82	5047.01	4280.78	2537.76	452.763	514.316	568.48	781.019	915.247	1418.12	6310.25	7339.45	6927.19	6636.49	5190.22	7321.11	4936.14	5946.03	4596.21
Rpl17	8285.88	7983.02	7070.48	7162.64	5850.47	2344.53	1642.19	6098.43	7448.11	1977.91	2389.02	4735.8	5442.78	7967.95	10263.8	10421.9	11894.5	7284.43	8484.48	7738.67	9652.06	5015.91	5402.87	3081.06
Igfbp7	2616.5	3130.58	17344.6	17748.5	4385.67	11421.9	60.822	2569.02	30431.2	1605.16	1314.48	2043.3	2567.45	4077.13	3299.08	51.4354	58.1619	54.671	141.701	108.995	62.827	59.5361	64.5171	83.1552
Rab7	4727.58	5676.67	5629.69	5482.37	8183.04	7654.3	6385.1	5217.23	5530.94	7939.94	9285.86	7766.16	25975.4	16493.5	33018.6	2600	2699.74	2784.45	3767.25	3596.85	3838.09	4346.13	4061.96	4702.05
Rnf19b	5471.11	5118.2	8188.41	7218.9	7905.17	10086.6	1833.18	4636.21	14558.2	3337.18	4319.01	3981.67	14110.5	8831.52	15619.7	1489.75	1861.18	1662.75	2005.62	2041.11	2157.3	2100.43	1782.94	2292.71
Sp100	4465.58	3376.83	4802.09	3217.24	1891.14	2304.83	5155.28	5392.18	3422.83	735.74	740.699	568.48	4345.18	2782.46	3948.9	6056.21	7756.89	6848.01	5930.5	5500.73	6454.94	5419.57	5807.41	4939.63
Pabpc1	24909	19857.7	18000.3	14813.5	19884	19769.1	16227.3	23170.9	17529.4	18375	17391.8	22258.4	19802	20251	16695.4	14029.3	17796.1	16889.6	18953.6	15990.2	16591.3	15952.1	14806.7	19531.7
Sun2	5725.14	5299.4	3510.63	3287.3	4723.89	3507.77	17547.2	6196.96	4438.69	3329.37	3803.65	3440.86	5515.84	4528.64	8290.29	4247.19	4963.64	5180.54	7895.04	9241.08	9613.23	8995.3	9345.38	10413.8
Pax5	3902.62	1878.9	2322.62	1321.5	137.35	188.861	2705.36	7561.58	1975.4	0.975783	3.12971	2.30621	45.226	1066.2	12.9594	12798	19181.7	15500.2	10536.2	9304.59	13205.7	8098.1	8666.21	5612.43
Vat1	3011.28	6981.31	4172.21	5323.16	6441.95	8604.62	771.223	2546	3887.79	7266.65	7441.42	8814.33	2334.36	2684.54	3371.29	496.791	509.469	581.586	566.806	624.959	625.446	424.492	441.157	452.494
Clic1	2817.43	3232.79	4777.06	4347.69	4703.24	5437.28	7234.17	3067.17	4622.01	9959.81	10533.6	10873.8	11682.2	8615.29	16058.5	3138.19	3349.83	3826.02	4287.94	4034.4	3531.72	5196.31	4208.43	5844.62
Ogt	3942.45	4033.79	3211.96	3191.77	3195.57	2539.4	11226.5	5069.9	4306.94	1499.78	1458.45	1149.64	2169.11	1506.83	2680.74	9821.03	11841.5	8032.86	6760.59	11272	10817.5	9660.32	11406.4	7640.56
Selplg	5016.14	5129.35	2330.13	2309.71	4681.01	3158.92	12541.5	5697.89	4252.51	3727.49	4878.18	2916.2	13920.9	6346.89	26216.8	2448.2	2301.45	2926.78	4728.13	5551.7	3882.57	9798.45	7463.06	9913.82
Srsf5	12231.9	10132.3	14297	11488	11590.6	11803.2	7548.01	12462.1	10503.3	5572.7	6328.28	4080.83	10294.1	9186.47	14035	9750.15	10875.5	8738.87	7502.63	8562.01	8977.2	7616.45	8799.61	6157.8
Dock8	5124.13	4887.75	2205.82	2080.44	3960.92	3493.33	9016.26	5650.01	2858.56	1081.17	1263.36	920.177	1532.47	1457.87	2541.89	5144.17	6526.65	5196.57	5895.28	6873.76	7592.18	6988.34	6625.21	5953.69
Il4ra	12232.8	8872.3	14661.5	7608.45	10027.3	10791.6	7771.84	8696	9833.1	6220.61	7002.22	5692.87	8434.65	5717.24	11482	4005.69	4273.06	4112.58	3890.5	3468.25	3592.43	8860.75	4604.25	6177.24
H2-Q6	5178.12	4043.08	6025.13	3778.75	2734.3	2929.15	830.829	3690.55	4878.84	236.139	376.609	288.276	8859.08	5607.08	4741.28	5215.05	6645.19	5675.41	2489.42	3484.71	3984.22	7444.99	2149.99	3219.29
Tiparp	3442.34	2789.55	10229	6174.44	6998.5	5976.2	849.076	3087.43	10504.3	1489.04	2532.98	1063.16	5178.38	3365.88	7718.23	532.545	583.828	579.701	679.999	621.038	683.332	637.631	576.294	817.512
Myo1f	1579.11	3718.78	940.228	1680.27	3010.58	3893.91	18246.6	2961.28	2557.81	1960.35	2446.39	1770.01	4959.21	2322.8	8592.06	2000.96	2389.79	2139.71	5131.44	7071.37	6449.3	10497.4	8841.45	8819.85
Rhoc	1247.17	2376.97	4796.25	4151.32	1857.8	4414.78	338.171	847.133	3584.18	5654.66	5014.85	7042.01	3419.78	3480.12	3839.67	39.5175	50.7997	35.8189	99.778	113.7	68.4744	208.376	159.549	123.113
Ncf2	3131.66	3351.74	1464.15	2191.89	7647.93	5442.09	11168.1	5301.94	2967.4	3811.41	5152.55	3388.97	11971	6236.74	22254.9	3356.47	3957.96	3537.59	4854.74	5794.79	5795.61	6931.78	6835.32	8316.6
Ccl9	3273.28	6007.48	3478.93	4371.04	12176.5	10698.9	1350.25	2780.8	2711.53	5160.91	7605.21	7173.46	3096.24	3814.66	9110.43	171.87	157.553	315.772	422.589	319.929	169.421	632.868	367.05	767.835
Mmp2	1950.87	7817.62	4914.71	7733.7	7982.97	13889.1	43.7919	6475.04	5559.58	13145.7	12290.4	16351	2969.26	5388.13	8592.06	11.2907	13.2521	8.48342	18.4463	29.7973	36.002	30.9588	17.437	24.8386
Nckap1l	4537.27	5663.66	2517.01	2753.39	6091.83	5668.24	9511.35	5417.97	3546.94	4125.61	4906.35	3760.27	4849.62	3228.52	7214.66	7604.92	9258.79	7710.49	7912.64	9895.05	9866.66	8501.75	8168.38	8801.49
Il1r2	1581.76	875.336	1132.95	1991.27	3078.07	1555.4	2565.47	5998.07	5841.24	4827.2	8117.44	2240.48	28563.7	14350.2	65465.2	92.2074	44.1736	31.1059	311.911	489.303	366.373	1569.97	636.452	1608.03
Dab2	2962.59	3958.52	4248.13	3849.87	13769.9	7560.47	40.1425	3316.71	5687.52	6495.79	8380.33	5831.25	1614.22	1361.31	1943.9	7.52713	3.68114	4.71301	5.86929	32.1497	2.11776	18.4562	17.437	44.2774
Eif4a2	10960.8	8198.6	9594.16	8162.53	6242.67	6338.28	4920.5	9697.83	7851.97	4193.91	3947.61	3935.54	4907.02	5140.62	4365.45	9911.35	10480.2	8706.82	7760.88	8049.19	9100.74	6367.98	8098.64	5559.52
Cmah	2687.31	2555.39	1939.69	1507.25	2050.72	1186.1	9209.67	3708.05	4013.82	112.215	133.535	64.5738	699.264	764.293	1636.58	7055.43	7756.89	5755.53	5909.54	6668.32	7155.92	7275.31	6767.32	5184.78
Gm23935	4539.04	3852.59	3758.41	3194.95	4126.06	15532.3	3728.39	5375.61	4585.73	24435.6	12971.6	16910.3	30868.5	24422	32594.7	3804.97	2670.3	3030.47	3394.13	2873.09	3334.77	3267.34	3022.71	2465.5
Cavin1	4929.39	4365.53	17830.1	18876.8	5505.91	9231.35	37.7097	2662.02	8676.89	8901.09	8101.79	10675.4	1238.5	1989.61	2540.04	31.9903	16.9332	34.8763	47.7928	26.6607	10.5888	25.0051	35.7459	38.8777
Ptk2b	4827.6	4131.36	2491.98	1995.52	1869.71	1567.43	4047.1	6389.41	2889.11	1525.15	1948.77	1059.7	5757.62	3380.84	6379.71	6514.74	8468.82	7404.14	6164.43	5689.71	7570.3	5841.08	6447.35	4636.17
Stk17b	14563.4	9541.34	6130.25	5447.34	7738.44	5211.13	6006.78	17669.2	7110.12	3303.02	4462.97	2601.4	9610.53	6231.3	19383.5	7718.45	8511.52	6214.58	8592.64	9593.16	10773.1	6410.25	8893.77	7658.91
Sema4d	3772.5	2755.17	1931.35	1978.54	1954.66	1795.99	4194.29	5244.86	2548.26	1289.98	2410.92	976.679	8283.32	7558.61	14816.3	4755.27	6182.84	6341.83	6029.44	4687.58	6061.04	5458.86	5988.75	4324.07
Gda	2362.46	2125.15	3816.81	3964.5	6311.75	4790.1	18379.2	3271.59	7065.25	1798.37	2523.59	1245.35	6329.9	3520.91	11885.6	1383.74	1028.51	725.804	3306.09	4876.56	3199.23	10102.1	6829.22	8501.27
Stk4	6240.3	4913.77	1918.83	1687.7	2976.45	1976.43	6408.21	5969.52	2141.53	921.139	1126.7	826.776	1824.7	1574.82	2699.25	4649.89	5602.69	5185.26	6013.51	5350.18	5707.37	5285.02	5278.19	5743.11
Rap1b	10133.2	9372.22	12336.4	9910.73	12555.2	12828.1	7919.03	9541.29	11192.7	6424.55	7976.6	6001.91	12816.4	9021.92	20707.2	5041.93	5548.94	5790.41	7505.15	6001.02	6495.18	6814.5	6900.71	7697.79
Gadd45b	6265.08	6551.08	8080.79	6137.28	9797.9	8860.84	744.462	5540.43	8114.53	2503.86	6855.12	2166.68	28497.6	15963.1	46211.2	591.507	689.109	617.405	711.861	508.906	854.871	740.629	620.759	887.708
Birc6	6393.43	5186.04	3141.05	2320.32	3561.57	3718.28	2852.55	5557.01	3467.7	1049.94	996.293	902.88	975.838	1223.96	1097.84	5221.32	6682.73	4406.67	4497.55	5738.33	5953.03	3966.89	4941.66	3650.19
Itsn2	4611.63	3657.45	3272.03	2403.12	3586.98	3438	4596.93	5122.39	3243.33	905.526	939.958	667.647	1325.47	1368.11	2014.26	5844.82	7210.61	5335.13	4870.67	5572.09	6587.66	4985.55	5617.34	3779.78
Plac8	1644.61	1192.2	1327.33	1029.6	890.79	790.33	6667.31	2155.58	1920.98	2616.07	3087.99	3715.3	14039.2	6140.18	15791.9	3337.03	4920.21	5200.34	3964.29	3045.6	3400.42	4169.31	2910.24	5931.01
Rpl17-ps10	4736.43	2493.13	4587.68	8070.18	2877.2	5463.75	4150.5	9183.1	3185.09	4625.21	5277.74	6483.9	11830.1	9323.83	3247.25	7500.16	3653.9	8570.14	6706.92	1544.75	2450.96	4925.42	4091.6	8245.32
Hdlbp	5666.72	5194.4	6016.79	5236.12	8839.62	8898.13	4042.23	4567.15	7608.51	7400.34	6851.99	8080.95	6020.28	5673.72	5370.73	3606.12	2749.07	2680.76	2683.94	3605.47	3300.18	3363.19	3391.51	3065.94
Dok3	904.622	643.957	1189.68	845.973	1101.18	579.816	9415.25	2458.53	1525.71	2187.7	2515.25	1764.25	3171.04	2046.73	5304.08	5810.95	6687.89	6487.93	5648.77	6662.04	7375.46	7149.09	6870.2	5521.72
Dock10	7113.94	5449.94	2461.95	1811.89	3304.34	2588.72	2997.31	6526.6	2592.18	354.209	523.706	314.797	721.877	767.013	755.346	7342.72	9400.15	6421.95	6150.18	5693.63	7082.51	5472.56	4916.37	4047.6
Il17ra	3086.51	2602.78	3199.44	1754.57	2079.3	2230.25	12851.7	3499.95	3969.9	2560.45	2888.73	1961.43	4202.54	2960.61	6240.86	4007.57	5293.47	5005.22	5062.68	6019.84	6049.04	8658.33	7570.29	6631.89
Pi16	1059.52	5723.13	3139.38	4119.47	5625.79	3634.08	7149.02	3444.7	4097.84	745.498	1009.85	633.054	4012.94	2913.02	10761.8	733.896	551.434	360.074	1536.92	2882.49	2342.95	4002.61	3586.8	3978.49
Hspg2	7380.37	6036.28	16767.3	11821.3	9639.9	19373.3	43.7919	5651.85	16105.9	11104.4	9978.57	12925.1	1252.41	1856.33	1686.57	15.0543	10.3072	4.71301	100.616	297.973	119.301	40.4845	26.1556	49.6771
Tnfaip2	1849.08	2607.42	2812.34	3289.42	3340.07	6153.03	4831.7	3612.28	6374.95	1713.47	3612.73	1104.67	50407.9	23736.6	57282.2	1761.35	1119.07	1196.16	1941.9	3396.11	3038.28	5004.01	5145.67	6559.54
Rps2-ps10	9633.08	8843.49	9881.99	8034.09	6481.65	3238.31	10.948	8566.17	8650.15	16831.3	16572.9	20461.8	5214.91	6284.33	8729.06	8436.04	7416.02	8941.53	7342.48	5189.43	2640.15	25.6005	5153.52	7372.73
Dennd4a	9231.22	5881.1	5717.29	3201.32	11172.2	7568.89	1881.83	10575.3	6270.88	772.82	1084.97	461.242	5646.3	3044.93	9153.01	4092.88	4048.51	2785.39	2767.79	3203.99	3550.78	3551.92	3557.16	3010.86
Pdia3	6952.84	7303.76	7158.91	7387.67	10321.9	8946.25	6166.14	5894.94	7585.59	14212.3	13062.4	14834.7	9161.75	8180.11	9436.27	3973.7	3625.92	3577.18	4634.22	4536.24	3757.62	4372.92	3846.61	5501.2
Cav1	3751.26	3069.25	11749.1	12343.6	4598.44	8834.38	10.948	1922.62	7132.08	7550.61	7084.63	8681.72	1840.35	2124.24	1634.73	5.01809	2.94491	1.88521	5.86929	11.7621	2.82368	8.93041	6.97482	2.15987
Hmgb2	1976.54	1727.44	1057.86	1350.16	1568.01	1029.72	18257.6	2604.01	2094.75	3570.39	3621.08	3563.09	4433.89	4967.9	6177.91	3452.45	1651.36	1992.66	5329.32	5527.4	4523.54	8396.97	5864.08	9786.39
Ncor1	6132.31	5151.66	4829.62	3810.59	4159.4	4324.56	7045.62	6036.74	5009.64	1164.11	1217.46	1236.13	1751.64	1489.15	2504.86	4791.02	5902.33	4496.21	5200.19	6475.42	6522.71	5841.68	6201.49	4970.95
Pfkfb3	4882.48	4271.67	17689.1	10731.2	8063.16	10587.1	3052.05	3812.1	15046.1	2200.39	4249.11	1646.63	10795.1	8197.79	15382.8	928.347	1197.11	1082.11	1325.62	1782.35	1408.31	2155.8	1442.04	2029.2
Ankrd11	9335.67	7852.93	5244.25	3548.42	7494.7	6766.53	6279.27	9725.45	6051.29	1666.64	1910.17	1616.65	3101.46	2738.94	3412.02	5358.69	6800.53	5382.26	4832.1	5538.37	6224.11	5725.58	5969.57	4144.8
Eif4g2	19495.4	15016.4	17880.2	13373.2	17272	19340.8	13057.3	16067	16442	9117.71	9371.41	9400.1	10075	9499.26	12611.3	11568	12390.7	11248.1	12415.2	10813.3	11762.8	11170.2	11212.9	12345.8
Adgre5	4569.14	5341.22	3347.11	2700.32	7333.54	6383.99	4414.46	5109.5	3180.32	1664.69	2334.77	1200.38	5795.89	3950.66	10354.5	5354.3	6241	6438.92	5305	6843.97	5916.33	7147.9	7505.78	9472.13
Cytip	14657.2	10166.7	4116.31	4068.53	13045.1	8765.81	3913.29	14580.8	5241.65	1405.13	2476.65	1015.88	10836.9	6306.09	17104.5	3468.75	3393.27	3720.45	4139.53	3822.68	4003.28	4272.9	4760.31	5161.02
Unc93b1	4029.2	6857.72	3797.62	4891.15	10190.1	9992.81	5415.59	6064.36	3620.46	8777.17	9577.97	8127.08	8302.45	5340.53	11883.7	8109.23	10077.5	9170.58	6826.82	8582.4	8564.24	7556.32	6778.65	6004.45
Kif21b	6218.17	4796.69	2310.11	1513.62	1414.78	1136.78	9959	5251.3	2829.92	523.995	620.727	515.437	1021.06	916.607	1088.59	7707.79	9557.7	8214.78	8008.23	9031.71	10590.9	8193.95	8777.81	6842.48
Tnfaip3	17884.4	17285.6	9159.5	10090.1	18437.4	16071.3	485.36	11270.5	11302.5	1505.63	9012.54	2277.38	35589.4	22541.2	43415.7	755.223	951.205	867.194	923.156	896.271	991.819	780.518	878.827	910.387
Rpl22	5252.47	4698.19	5587.14	6114.99	4324.54	4331.78	3674.87	5173.03	5368.63	8722.52	8776.76	11320	8335.5	9337.43	7025.83	6238.11	6535.49	7065.75	6659.13	4581.72	5114.4	4699.78	4292.13	5061.67
Pnrc1	7570.68	5780.75	6881.1	5725.44	6070.39	5213.53	1458.51	6840.6	5229.24	3440.61	6389.83	3128.37	21755.5	15432.7	30926.6	1371.19	1875.91	1808.85	1984.66	1497.71	1980.81	1655.7	1735.86	1844.53
Stk10	4536.39	3814.49	2404.38	2166.41	2700.95	2427.53	5897.3	4167.52	2749.72	703.539	810.596	621.523	1102.82	942.446	1842.08	4808.58	6535.49	6272.08	5737.65	6266.05	6595.42	5204.64	5860.59	5199.9
Zfand5	3865.45	3781.04	10134.8	7066.05	6988.18	7152.67	2210.27	3725.54	7751.72	2823.92	3494.85	2572.57	6413.4	5170.53	7714.53	1310.98	1479.82	1314.93	1474.87	1287.56	1421.73	1820.61	1657.39	1710.62
Csf2ra	2906.83	5712.91	1440.79	2636.63	8640.34	7125	11555	3681.34	2520.57	4145.13	5732.59	3400.5	12261.5	6772.56	15660.5	1435.8	1192.69	1181.08	2976.57	4531.54	4338.59	5121.89	4427.27	5054.11
Ppp1ca	3770.73	3871.18	3671.64	4083.39	3904.55	3668.96	7629.52	3713.57	3766.54	9413.38	9362.02	11114.8	7149.19	7145.18	8627.23	4661.81	5042.42	6045.85	5864.26	5203.55	5252.05	6056.01	4932.07	6908.36
Itgam	824.959	1218.22	771.704	814.13	2215.86	1382.18	9705.98	971.44	1118.98	5291.67	5827.53	4800.37	6578.65	4340.96	11793	592.135	482.229	468.474	1934.35	2738.21	2583.67	4568.8	3704.5	4272.23
Col5a2	1063.06	3384.26	2169.95	3798.92	5907.64	8078.93	4.86576	3529.41	4278.29	16813.7	15160.3	18600.7	1982.99	3329.16	5731.74	0.627261	1.47245	1.88521	1.67694	7.05725	2.11776	3.57216	4.35926	8.6395
Rab5c	3266.2	3789.4	5666.4	5224.44	5267.73	5307.36	5655.23	3288.16	5560.54	7465.71	8272.88	7533.23	11590	8371.86	12191.1	2633.24	2853.62	3044.61	3559.31	3181.25	3126.52	3884.73	3504.85	4547.62
F13a1	5293.19	5890.39	6646.67	4189.53	31968.4	15637	7023.73	6187.75	3883.02	8420.03	8410.59	8283.9	2428.29	2024.97	3626.77	240.868	214.978	580.643	1332.33	785.707	396.728	1602.12	805.592	1570.23
Eif5	9651.66	7828.77	10610.3	6335.78	11330.2	10880.6	5863.24	9916.06	9224.92	2926.37	3362.36	2395	6936.98	6595.76	8253.26	4856.88	5384.77	4263.39	5177.55	5067.11	5490.65	5298.11	5323.53	4875.92
Maged1	1271.07	1615.93	2849.88	2738.53	2176.16	3148.09	271.266	1381.19	2640.87	12507.6	10286.3	13504	1958.63	2049.45	2403.04	144.897	150.19	155.529	198.717	250.924	161.656	183.966	128.162	119.873
Ybx1	9342.75	9809.89	12070.3	10952	12725.9	12265.2	8915.29	8584.58	11530.7	13880.5	13943.9	16101.9	9208.71	9673.33	8777.19	7266.19	6866.05	8095.07	7665.29	8572.99	6653.31	7977.24	6705.42	9407.33
Mdm4	4296.51	3320.14	3101.83	3061.21	2350.83	2121.98	5872.98	4172.13	3100.12	842.1	885.709	568.48	1332.43	1392.59	1225.59	7436.18	8751.53	6229.66	4988.06	7627.32	7529.35	5707.13	7233.76	5069.22
Pim1	5788.87	5948.94	4587.68	3863.67	9161.16	6903.66	5925.28	4676.72	6525.8	5998.14	13629.9	5006.78	39444.1	26867.2	53849.9	1687.96	1317.11	1434.64	2396.35	2607.26	2196.83	3748.39	2143.88	5283.05
Col4a1	5918.99	8773.8	14719.9	17903.4	18077.8	34514.7	74.2029	6803.76	20077.7	432.272	475.717	573.093	2497.87	2830.06	2138.3	16.3088	25.0317	25.4503	39.4081	34.5021	38.1197	67.2758	68.8763	75.5956
Lyn	4342.54	3309.92	2430.24	2445.57	5039.87	4035.86	7071.17	5720.91	2790.77	3489.4	4364.91	2948.49	9168.71	4767.99	15069.9	5336.74	7125.94	5892.21	6083.94	7361.5	6281.29	6972.86	5769.92	7156.74
Chchd2	3791.09	3801.48	5245.92	4613.05	4208.63	5486.6	2941.35	3088.35	4067.29	9553.89	9069.91	11203.6	8799.94	8759.45	8967.88	2458.86	1919.34	2378.19	2339.33	1919.57	2169.3	2477.89	2229.33	2868.31
Mafb	2558.97	4553.23	2360.16	4144.95	9148.46	7809.47	167.869	3580.98	1972.54	3673.82	5048.23	3904.41	3828.56	2076.65	4778.3	398.938	633.892	413.803	714.377	1305.59	641.682	363.765	428.951	395.257
Rps29	7039.59	7662.44	6893.61	9382.13	8329.12	7689.18	5141.89	6576.33	6812.23	11172.7	10522.1	15707.6	8499.01	10940.8	8453.21	6711.07	8256.79	9603.24	10599.1	6077.86	7251.93	6534.08	7180.58	6668.61
Rpl39	6481.95	5306.84	5753.16	6743.37	5022.4	4978.96	4011.82	6179.46	6649.92	9871.99	8736.08	13662	5815.02	7117.99	5844.67	7261.8	7895.3	9518.4	8955.7	5465.45	6931.44	6175.08	5398.51	7549.84
Sipa1	2923.65	2401.13	3401.34	2707.75	2303.19	2030.56	7560.18	4215.41	2807	3808.48	3986.21	3670.33	1892.54	1990.97	2204.94	9957.77	12962.8	11526.1	8959.05	9706.86	11603.2	7973.67	9244.25	6169.68
Sat1	4123.02	4050.52	12273.9	14693.6	7224.77	7454.61	5872.98	5185	12766.1	6264.53	7545.74	5959.24	13477.4	9700.53	23210.2	2501.52	3017.06	2741.09	3584.46	4064.98	3441.37	4806.35	4533.63	5016.31
Stab1	4061.95	7082.6	3579.87	5001.54	18624.8	13801.3	88.8002	6653.67	5078.38	12160.2	14029.5	9846.35	1744.68	1380.35	2234.56	28.2268	27.2404	32.9911	35.2157	103.506	19.0599	67.8711	52.3111	33.4781
Hnrnpu	10373.1	9301.6	11149.3	8358.89	10519.6	11425.5	13908.8	10781.6	9718.53	7899.94	7494.62	7487.1	7455.34	8318.82	7440.53	14792.7	14989.6	11992.7	10801.2	11903.2	11840.4	11750	13312.3	10642.8
Steap4	1097.58	997.994	3735.05	3947.52	2571.54	4276.45	7242.69	2535.87	5637.88	554.245	1181.99	303.266	8342.46	5008.7	16499.1	584.607	269.459	299.748	687.546	1684.33	415.082	8800.62	3513.56	5485
Nfil3	2345.64	2224.58	2023.95	1777.92	5517.02	3025.39	1419.59	2365.53	2979.82	3499.16	5658.52	2995.76	11470	5563.56	17211.9	142.388	67.7329	76.3508	359.704	381.876	308.488	938.288	521.368	949.265
Itgb7	3892.88	3151.95	2189.97	1624.01	1842.71	1212.56	1024.24	3758.69	2203.59	194.181	411.036	187.956	1779.47	1391.23	1727.3	3958.65	4167.05	5413.37	4595.66	4314.33	3998.34	2604.7	3848.36	3136.14
Vegfa	1798.62	2372.33	1999.76	1872.39	3003.44	4197.05	1435.4	1232.95	2338.21	3702.12	4414.98	3523.89	9655.76	7115.27	8506.9	107.889	59.6344	50.9005	275.857	302.678	348.725	463.786	321.713	479.492
Tnfrsf1b	6462.47	6544.57	3582.38	3369.03	6852.41	7648.28	2330.7	5645.4	4471.15	3078.59	5465.53	2803.2	21959	18707.5	31569	1355.51	1623.38	1975.7	1980.47	2264.59	1840.34	2986.33	2944.25	3597.27
Rps21	6032.29	5132.14	6751.79	8168.89	4719.12	5594.87	3061.78	6005.43	6337.72	7442.29	7267.2	10390.6	8450.31	9385.02	8255.12	6406.22	7607.43	9752.17	8681.52	5970.43	5675.61	4878.39	4613.84	5441.8
Lyst	2850.18	2466.18	1218.88	1473.29	2950.25	2272.35	16923.1	5080.03	3372.22	787.457	1251.89	420.883	3299.76	1735.3	4676.48	3416.69	4358.46	2843.83	6295.23	8034.29	8380.7	11231.5	10476.2	8336.03
Plbd1	1934.94	1753.46	1419.1	1484.96	4683.4	2137.62	11454	1487.09	1946.76	725.982	1055.76	680.331	4195.58	2424.79	7764.51	3308.18	3408	3063.46	5917.08	7129.39	6793.79	6172.1	5995.73	8188.08
Fkbp1a	2426.19	2875.97	4767.88	5453.71	3807.69	4306.52	1218.87	2108.62	5438.33	7200.3	6622.48	8076.34	3226.7	3595.71	3254.65	825.476	990.225	1157.52	1218.3	941.751	878.166	905.544	784.667	1369.36
Pla2g7	1339.23	3116.64	937.725	2093.17	2870.06	3243.12	3273.44	2742.13	2459.47	4458.35	6984.48	4981.41	23667.1	13292.2	33657.3	824.221	1186.8	891.702	1622.44	2403.39	1687.86	3667.42	3782.97	4172.88
Tubb6	1673.82	2304.49	5544.59	3415.74	5992.59	7648.28	72.9864	1180.46	5031.6	3772.38	3684.72	3712.99	3411.09	4156.01	4380.27	151.797	136.202	134.792	171.886	131.735	113.653	120.263	89.8008	224.627
Tpd52	2164.19	2341.66	1471.66	1973.23	4109.38	3536.64	5935.01	3672.14	3382.73	4705.22	7000.13	4178.85	19668.1	10143.9	32896.4	1821.57	2101.93	1841.85	2453.36	2956.99	2560.38	5580.91	4028.83	5577.88
Slfn2	3800.83	4119.28	3549.84	2972.05	8296.57	6267.31	7636.81	4490.72	4913.21	1833.5	6123.81	2032.92	42018.5	22391.6	62245.7	2676.52	3335.11	3381.12	4315.61	4373.14	4581.43	6075.06	5498.77	8295
Grk6	4684.21	3904.63	3153.56	2381.89	2056.28	1725.01	7811.98	5683.15	2955.95	1673.47	1816.28	1655.86	1598.57	2518.63	2449.32	8033.96	9579.05	10516.6	8254.74	8580.83	8567.06	8042.73	8002.73	8019.61
Ccr1	856.824	752.677	1034.5	841.727	2724.77	1068.21	7270.67	2323.17	2774.54	4472.01	6340.8	3489.29	12741.6	6552.25	22912.2	676.815	406.397	266.757	1429.59	2535.91	1584.79	4512.24	3230.21	4737.68
Tmem123	8236.31	5931.28	6363.85	5454.77	5655.96	4690.26	2493.7	6250.37	5639.78	33846	30205.9	43586.2	2696.17	2813.74	4124.78	6233.72	7443.99	6924.36	7749.98	6143.73	6990.03	5242.75	5050.64	4867.28
Ccdc88c	4207.11	2927.08	2386.86	1928.65	1198.83	1162.04	6208.71	4228.3	2050.83	49.7649	134.578	40.3586	709.701	851.33	909.007	3891.53	4290	3730.82	3742.09	4757.37	4967.57	4000.23	5094.23	3232.25
Tuba1b	4115.94	3440.01	5548.76	3887.02	4818.36	5086.02	9083.16	3512.84	4683.11	15754	14047.2	19312.2	6312.51	7569.49	4970.84	4153.72	2310.28	2869.28	3062.09	3292.6	2557.55	4843.85	3212.78	5512
Ndrg1	2072.13	1906.78	8029.9	8663.53	3247.18	5233.98	1070.47	1304.77	10893.8	2740.97	2709.29	3981.67	14046.2	15167.5	7305.38	129.216	126.631	134.792	381.504	416.378	352.255	532.252	517.88	401.737
Gm12191	4198.26	3257.88	3734.21	3680.04	4785.02	4711.91	3249.11	7064.35	6181.14	8285.37	8694.35	12093.8	9490.51	10753.1	7670.09	3897.8	3855.62	4673.42	4635.9	5530.53	6630.72	5383.85	4663.54	6420.23
Rpl35	6917.44	6051.15	6234.54	7325.04	5459.86	5480.59	3673.65	6371.91	6124.8	8787.9	8601.5	11633.7	10433.3	11716	8305.1	7332.06	6288.12	8313.76	7560.49	4934.59	5536.54	5243.94	4173.56	6912.68
Tgif1	4886.02	4426.86	2567.06	1988.09	4252.29	3889.1	330.872	5103.97	2594.09	1731.04	2668.6	1836.89	9867.97	7347.82	11787.5	661.761	787.763	518.431	618.791	737.091	878.872	392.938	505.674	650.122
Adamts1	9920.75	9292.31	39005.7	34129.8	15757.1	31502.5	4.86576	8346.1	39269.4	1671.52	1637.88	2029.46	2163.89	3535.87	3882.26	1.88178	0	0.942603	0.83847	2.35242	2.11776	1.78608	10.4622	0
Hipk1	5772.94	4487.26	6339.66	4728.74	4757.23	5884.77	12764.1	7219.04	7035.65	2027.68	2239.83	1797.69	3435.44	2941.57	4957.88	5580.12	6815.25	5478.41	7773.46	8425.57	9054.85	8301.71	8961.77	8299.32
Rel	8102.65	5533.57	3715.03	2732.16	7431.19	6434.52	1178.73	7514.62	2959.77	410.805	732.353	327.482	3562.42	2877.66	4078.5	3507.64	4670.62	3259.52	2840.74	3415.71	4133.17	2299.88	2874.5	2409.34
Lnpep	4707.22	4150.87	3307.9	2783.11	3583.01	3332.14	6796.25	5796.41	4039.6	1668.59	1869.48	1262.65	2750.09	1937.93	3993.34	4991.12	6211.55	4268.1	5765.32	6827.5	7148.16	6791.28	6739.42	6292.79
Capns1	3693.73	4832.93	5470.34	6151.08	5453.51	6457.37	5297.6	3273.43	5370.54	11236.1	10509.6	12417.8	7180.5	6485.61	8436.55	2380.46	2311.02	2751.46	3095.63	3058.93	2861.1	3373.91	2836.14	3815.42
Lbh	3137.85	2716.14	2354.32	1832.06	1853.83	1207.75	1384.31	3057.04	2254.2	7334.96	5699.21	7310.68	794.934	1116.52	1108.95	6169.74	7515.41	8716.25	6328.77	5781.46	5847.85	3663.85	4792.57	4223.63
Fkbp9	1040.94	1833.37	2871.57	3669.42	2559.63	3796.47	97.3153	1729.26	3580.36	4319.79	3951.79	5002.17	1485.5	1804.66	1966.12	46.4173	30.1853	49.9579	51.9852	80.7663	42.3553	66.6804	52.3111	43.1975
Hck	604.557	851.176	609.855	828.99	1361.59	1146.4	8847.17	1237.55	1422.6	1352.43	2094.82	1081.61	9462.68	4160.09	12929.7	2319.61	2820.49	2905.1	3792.4	6077.86	3965.16	5947.06	3994.83	6885.68
Rpl35a	421.331	642.099	589.832	5466.45	3920.43	3826.55	2951.09	4627	4557.08	1168.99	861.715	1495.58	3127.55	3410.76	1482.92	681.833	528.611	673.961	5844.98	3521.57	4258.12	3933.55	3245.03	4231.19
Arid5a	9055.96	6565.95	8642.25	5758.35	5076.39	5015.05	2987.58	8496.19	6734.9	1275.35	1637.88	934.014	7389.24	5979.71	7808.94	1281.49	1532.82	1345.09	1763.3	1681.19	1833.28	3007.76	2280.77	3284.09
Rpl36a	5071.9	3782.9	4938.07	5588.52	3231.3	3311.69	3019.21	5243.01	5054.51	8328.31	7742.91	11124	5775.02	7161.5	5341.11	6413.75	5953.87	6996	6504.01	3745.05	4878.62	4232.42	4265.97	5418.04
S1pr1	4387.68	3661.17	8996.82	8888.55	1913.37	3033.81	109.48	3659.24	8345.58	345.427	395.387	418.577	160.031	527.661	329.538	4136.79	6935.26	6760.35	4250.21	2759.39	3546.55	2067.09	3030.56	2049.72
Tuba1c	2171.27	1988.55	3586.55	2356.41	3561.57	4301.71	2730.91	1581.01	3345.49	7031.49	6303.25	7863.02	5206.21	5268.45	6461.17	1386.87	845.189	1016.13	1138.64	1257.76	941.699	1163.33	1126.43	1645.82
Axl	1608.32	4230.79	4273.99	5177.74	5767.9	7277.78	182.466	2006.42	3944.13	13544.8	11494.4	15926.7	2600.5	2003.21	3474.96	1288.39	2266.11	1045.35	2448.33	5177.67	2496.14	1025.21	1025.3	1046.46
Ostf1	2682.89	3169.61	2590.42	3094.12	3740.21	3292.44	9212.11	3312.1	3705.43	5596.11	6935.45	6339.77	9787.96	6416.25	15310.6	2956.28	2933.13	2899.45	4997.28	4706.4	4865.91	5881.57	4998.33	6332.75
Actr2	6486.37	5790.97	5180.85	5023.83	6649.17	6256.48	13487.9	6430.84	5412.55	4459.33	4883.4	3939	7262.26	6208.18	9719.52	7388.51	8291.39	6967.72	10003.8	8391.07	9469.93	9485.88	9055.93	10593.1
Dgka	6219.94	5460.16	4236.45	2389.32	1530.7	1331.65	1690.85	5219.07	3344.53	352.258	539.354	313.644	890.605	1407.55	1382.95	4188.85	4582.28	4754.49	4708.01	3105.19	4060.46	2987.52	4537.99	3019.5
Prrc2a	12062.8	9441.92	8627.24	6785.83	8319.6	8859.64	9159.8	10603.9	9529.49	5782.49	6426.35	6059.56	4369.53	5030.46	3597.15	8522.6	9835.26	9289.35	7838.86	10063.6	9658.41	8879.21	9046.34	8348.99
Tnfrsf12a	1271.07	1063.97	3310.4	1671.78	1773.64	3124.03	74.2029	713.617	2300.98	5160.91	4161.48	5645.6	3783.33	4007.78	3191.71	26.9722	56.6895	56.5562	47.7928	36.8545	62.1211	47.6289	54.9267	62.6364
Krt8	5910.14	1676.33	5316	5743.49	3648.11	5078.81	1.21644	1615.08	6071.34	43.9102	54.2484	76.1049	19546.3	25531.7	22049.4	3.13631	0.736227	0	0	0	0	0	0	1.07994
Glul	12522.2	9887.02	19429.4	11771.4	15342.7	17336.7	1934.14	4897.72	9389.14	2966.38	3427.04	3401.66	2396.98	3136.05	8840.14	1521.74	1808.91	1744.76	2150.68	2564.92	1906.69	1983.74	1166.54	1485.99
Mycbp2	7333.46	6262.09	2933.31	2520.94	3945.04	4076.76	2583.72	7055.14	3537.4	457.642	534.138	432.414	1101.08	1044.44	971.952	7752.95	12108.7	6334.29	4580.56	5575.23	7567.47	4340.18	5672.27	3949.33
Rps28	5597.68	5981.46	4984.79	7224.21	5116.09	4936.86	2981.5	5266.95	5364.81	11280	10170.5	15980.9	7208.33	8786.65	6851.8	4953.48	5409.06	6334.29	6644.88	4064.19	4556.72	3886.51	3878.87	5278.73
Fbn1	2342.1	5533.57	5796.54	5837.96	10571.2	6779.76	70.5536	3698.84	7608.51	8114.61	7206.69	8353.09	3035.36	4963.82	7492.36	0.627261	6.62604	9.42603	13.4155	32.1497	4.94145	20.2423	2.61556	11.8793
Cp	608.982	908.788	1694.41	2854.23	2525.49	1789.97	87.5837	826.875	2177.81	1788.61	1853.83	2609.47	4873.97	5465.64	2190.13	72.7623	96.4458	63.1544	57.016	134.872	93.8875	39.8892	55.7985	46.4373
Hmox1	4045.13	5549.37	11756.6	5954.72	17629.2	16909.7	1367.28	2766.07	10907.2	6147.43	11515.3	6218.69	12562.4	11615.3	21719.9	3855.15	4269.38	2796.7	4739.87	6602.45	4999.33	2354.65	3531.87	2705.24
Rpl37	6087.17	5113.56	6044.32	6980.07	5046.22	5325.41	4261.19	5828.64	6107.62	13553.6	11971.2	17724.4	12259.7	14037.4	9436.27	6660.26	6712.18	8046.06	7682.06	5356.45	5885.97	5620.8	5137.83	6885.68
Slc44a2	2913.91	2599.06	2777.3	2679.09	1088.48	1166.85	4740.47	3739.35	3451.47	2805.38	2544.46	3205.63	2099.53	1932.49	3091.73	4972.93	7071.46	6458.71	5291.59	5278.04	5801.97	6173.3	6404.63	5354.33
Ankrd13a	4715.19	3949.23	3241.99	2636.63	4509.52	3697.83	8699.98	4614.11	3466.74	2120.38	2584.1	2112.49	4159.05	2772.94	5761.36	4881.97	5043.16	5403.94	4890.8	5215.31	5022.63	6634.7	6175.33	6663.21
Tsc22d3	11798.2	10501.2	6815.19	7993.76	11826.4	11342.5	2291.77	15547.6	6454.2	3884.59	4794.72	4568.6	5938.52	4641.51	8371.75	4356.33	4539.58	4689.45	4372.62	4110.46	5703.84	4070.48	5497.03	4776.56
Rrbp1	4451.41	5254.8	4963.1	4779.69	8210.03	8232.91	3707.71	4169.37	5307.53	10192.1	8958.29	9583.45	6373.39	5016.86	5807.65	2633.24	3377.07	2836.29	2636.15	4302.57	3429.36	3100.64	2754.18	3008.7
Fgl2	5308.24	4866.38	20064.3	9529.67	12842.6	17346.4	2397.6	3661.09	16922.2	1095.8	1535.65	861.369	8325.07	4370.88	12233.6	956.573	1281.04	769.164	1432.11	2099.92	2467.9	3932.36	3864.92	6054.13
Flnb	2967.9	2682.69	5462	4556.79	3644.93	4858.67	597.272	1985.24	6638.47	4449.57	3863.11	5311.2	2054.31	2196.32	1029.34	539.445	653.77	556.136	598.668	650.051	663.566	604.291	709.688	479.492
Gnb1	5537.49	5450.87	8424.51	7918.39	6924.66	7918.94	5491.01	4656.47	8120.26	9513.88	9722.98	10290.3	8281.58	7863.24	9103.03	3347.69	3908.63	4246.43	4506.78	4075.17	3824.68	4290.76	3643.47	4649.13
Gnai3	3122.81	2809.07	4650.25	5405.95	8480.76	4400.35	11586.6	5731.96	6440.83	3031.76	3087.99	2939.26	4941.81	4082.57	6798.11	2210.47	2194.69	1903.11	4624.16	6028.46	3058.05	7675.99	6932.97	6069.25
Prkar1a	7491.02	6511.12	7344.12	7200.85	6037.84	6986.67	5068.91	6479.64	8103.07	7164.2	7769	8364.62	9187.84	8341.94	10524.9	4064.65	4719.95	4554.66	5062.68	4182.6	4896.27	4249.68	4535.38	4737.68
Kmt2e	6274.82	4886.83	2955	2472.11	3433.75	3988.94	3741.77	6613.16	3080.07	846.004	933.698	641.126	1210.67	1056.68	1094.14	4021.37	4728.79	4068.27	3759.7	4135.55	4636.49	3883.54	4257.25	3268.97
Gdpd3	6090.71	5523.35	7326.6	6535.33	3782.28	5304.96	239.639	1911.57	2718.21	1803.25	3358.18	1294.94	15877.8	7398.14	22440.1	2830.2	2948.59	2487.53	2823.13	2976.59	2797.57	78.5876	1346.14	2062.68
C5ar1	1801.28	2226.44	1383.23	1806.58	6287.13	6056.79	6447.14	3105.85	2294.3	4454.45	6961.53	3770.65	17335.5	9527.82	31108	464.173	363.696	244.134	1230.87	2458.28	2080.35	3763.27	2918.09	3349.97
Gimap4	2338.56	1856.6	2395.2	1624.01	701.041	843.26	311.409	2199.78	2271.38	104.409	180.48	87.6359	974.099	1117.88	812.737	4297.99	4043.36	4779	4655.19	3956.77	3711.03	2907.15	3721.94	3940.69
Alox5ap	816.992	1187.56	540.61	831.113	2487.38	1751.48	10067.3	1209.93	1421.64	3489.4	4049.85	3202.17	5903.74	3191.81	12300.3	537.563	384.311	381.754	1879.01	2373.59	1868.57	5814.29	2948.6	4842.44
Kdm7a	4770.07	4046.8	2938.32	2223.73	5543.22	5037.91	9946.84	4972.3	4225.78	1049.94	1310.31	788.723	2736.17	1980.09	5454.04	3454.33	3882.13	2513.92	4205.77	4992.61	5280.29	6437.64	5595.55	5662.11
Qsox1	1853.5	1089.99	2454.44	2078.31	1270.29	1794.78	6389.96	2770.68	3106.8	7152.49	7559.3	7176.92	12880.7	6481.53	22675.2	726.368	480.02	507.12	1308.01	1532.99	1317.95	3892.47	2224.1	2771.12
Pxn	4081.42	4495.62	6032.64	7032.08	9734.38	10464.4	12300.6	4161.08	8325.53	4733.52	5446.75	4382.95	8613.82	5608.44	11095.1	1995.32	2235.19	2011.51	3562.66	5757.15	4505.19	7025.26	6155.28	7440.77
Tkt	4209.77	3135.23	3613.24	3790.43	4847.74	4304.11	22836.2	2639	3632.87	5386.32	5147.34	5843.93	6514.29	6329.21	7390.54	4122.36	3390.33	3463.12	8231.26	9595.51	9524.29	11021.3	8641.8	12488.4
Cd9	2132.32	3367.53	2916.63	4254.28	2292.08	3955.26	3610.4	1826.86	3458.15	4058.28	5620.97	4914.53	13847.9	8299.78	18942.9	606.562	561.005	533.513	1677.78	1979.17	1836.1	1850.98	1933.77	2629.65
Xdh	4077.88	5436	7743.74	5692.54	6710.3	7396.87	10457.7	3220.95	5516.62	2236.49	2759.37	2534.52	5661.95	3053.09	7505.32	1056.31	1041.03	870.965	2756.89	4892.24	4065.4	5107	4995.71	4396.42
Tm4sf1	1986.27	958.966	18131.3	13048.4	1531.49	4963.32	52.307	910.668	16735.1	1657.85	1522.08	1629.34	6477.76	9280.31	5198.56	8.78166	1.47245	6.59822	22.6387	6.27311	3.52961	11.3119	13.9496	17.279
Ltbp3	1151.58	2014.57	1092.9	2235.41	1710.92	2574.29	55.9563	1081.01	1547.67	3109.82	2768.75	3364.76	5120.98	5604.36	2710.36	6.89987	8.0985	18.8521	27.6695	21.1718	23.2954	23.8144	14.8215	33.4781
Nfam1	1117.06	2106.57	969.428	1309.83	3163.81	2408.28	16662.8	2685.04	2702.93	2256.99	2806.31	1879.56	5213.17	2432.95	10600.8	2096.93	2397.89	2029.42	4849.71	7425.8	5919.15	10362.3	8252.08	10447.3
Lamb1	1233.01	2588.84	3119.35	3734.17	5078.77	8284.64	8.51509	2378.42	3904.98	6059.61	4906.35	6618.82	1181.1	1523.15	1686.57	3.76357	6.62604	4.71301	10.0616	7.05725	0.705921	5.35825	3.48741	2.15987
Fgr	720.511	917.151	614.026	890.554	888.408	637.557	10185.3	1640.86	2283.79	1461.72	2459.96	1014.73	7832.8	3433.88	13522.2	2022.29	2030.51	1854.1	3863.67	5156.5	4265.18	7650.38	6072.45	8352.23
Ranbp2	6241.19	5160.95	4607.7	2958.25	5086.71	5484.2	2816.06	5962.16	4543.72	909.43	1040.11	691.862	1664.67	1616.98	1556.98	4632.95	4655.16	3464.06	3308.6	3400.81	3840.92	3354.86	3718.45	3138.3
Dync1h1	8103.54	8487.6	6437.27	5472.82	7342.27	8588.98	4280.65	6599.35	7090.07	3947.04	3740.01	3823.69	3551.98	2942.93	2584.47	5831.02	7089.87	5359.64	4478.27	6529.53	6478.24	5082.59	5590.32	3721.46
Fermt3	2574.9	2793.27	2032.29	1864.96	3626.67	2986.9	6180.74	2802.9	2146.31	3311.81	3613.78	3026.9	3285.84	2443.83	4137.74	4823.01	5692.51	5532.14	5490.3	5354.89	5823.14	5331.46	5271.22	5519.56
Lrmp	2363.35	2192.98	2136.58	1532.73	1880.82	1697.35	7585.72	2931.82	977.677	801.118	988.99	627.289	767.103	1599.3	1081.18	5523.66	5859.63	6016.63	5134.79	3936.38	4321.65	5170.71	4954.74	2899.63
Cd68	2531.53	6914.41	1654.37	3141.88	8480.76	10270.7	907.465	2600.33	1239.28	6920.25	8848.75	6677.63	6566.47	4444.32	9699.16	521.254	601.498	501.465	701.8	1307.94	784.278	848.389	778.564	954.664
Trem1	2419.11	1484.91	692.448	924.52	5948.13	1326.84	2931.62	5549.64	4121.71	3937.28	7146.18	2835.48	28582.8	13055.5	59583.5	252.786	250.317	112.17	855.24	1443.6	1049	1759.29	1509.18	2550.81
Sh3bgrl3	2708.56	2840.66	2038.13	3000.71	4980.33	5329.02	6481.2	2692.41	2739.21	5565.86	5503.08	5194.73	4423.45	3331.88	7571.97	2918.65	2094.57	4243.6	5918.76	5413.7	5093.22	4543.2	3800.4	6213.96
Rac1	3711.43	4171.32	5861.62	5993.99	6152.17	6369.56	5819.45	3474.16	6778.82	8315.62	9375.58	9439.31	9236.55	7180.54	11419.1	2432.52	2807.23	3167.14	3752.15	3567.05	3284.65	4285.41	3752.45	5361.89
Notch2	3590.16	3400.99	1979.73	1860.72	4812.81	3972.1	5825.53	5114.1	2932.08	1553.45	1848.62	1362.97	3788.55	2072.57	5881.7	5972.78	7922.54	6023.23	4936.91	6571.08	7523	6385.24	6700.18	4632.93
Fam107b	17763.2	13208.1	4268.99	3778.75	7007.23	6049.58	9731.53	16392.9	5057.38	1472.46	2095.87	1312.23	5948.96	6690.96	10299	3568.49	4098.58	3640.33	6276.79	6299.77	6348.35	5913.72	5745.51	6896.48
Itm2c	2869.65	3429.79	3246.16	4651.26	4687.37	4569.96	995.049	2481.55	4386.18	6853.9	6722.63	7985.25	4381.71	3794.26	4706.1	1058.82	1072.68	1132.07	1622.44	1473.4	1147.12	1169.29	1006.99	1501.11
H2-Q4	7105.09	5934.07	11242.7	7386.61	4136.38	5194.29	1463.38	4806.56	7553.13	1321.21	1796.46	1382.57	15916.1	10266.3	11976.3	3658.19	4965.85	4210.61	2783.72	2695.09	3185.12	3206.61	2271.18	3321.89
Hsp90aa1	14690.8	10580.2	10067.2	7160.52	12696.5	13788.1	6229.39	10475	8705.53	7916.53	7226.51	8643.67	9506.16	10523.3	8069.98	8147.5	4271.59	4245.48	4110.18	4572.31	3929.16	5716.06	5542.36	5682.63
Cdc42	6179.22	6950.65	8097.47	8444.87	9566.07	9808.76	10710.8	6130.66	7881.57	11088.8	12018.1	11664.8	12318.9	9009.68	18376.4	5630.92	6151.18	6368.22	8513.83	8090.75	7510.3	7840.31	7472.65	9652.48
Col18a1	484.176	732.234	2311.78	3404.06	1520.38	4266.82	57.1727	1106.8	4157.04	6418.7	5497.87	7874.55	2273.48	3195.89	1603.26	33.2448	19.8781	34.8763	26.831	37.6387	17.648	63.7036	55.7985	64.7962
Oaz1	8555.85	8034.13	7712.04	7546.89	8278.31	8266.59	8203.68	7495.28	6551.58	9323.6	10023.4	9882.1	11645.7	11796.2	15940	6406.85	6135.72	7369.27	7484.18	6147.65	6571.42	6914.52	5735.04	7674.03
Prdx6	4477.97	3614.71	2637.14	2750.21	2958.98	2781.19	2738.21	3607.68	3024.69	6188.41	6440.95	7171.15	7924.99	6938.47	10656.3	1369.31	940.162	1202.76	1520.15	1518.09	1437.96	1760.48	1813.45	2092.92
Serpinb6a	1448.1	3313.64	3925.26	4521.76	5045.43	5719.97	396.56	1939.2	3864.88	6368.93	6259.43	8071.73	2407.42	2777.02	3782.28	419.01	500.634	377.984	872.847	943.319	654.389	491.768	465.569	645.802
Gm6472	5762.32	4792.97	5196.7	4863.55	3472.65	3155.31	2533.85	5721.83	4484.52	6325.02	6766.44	8431.5	6780.42	8106.67	6170.51	6127.71	5797.79	6852.72	6379.92	3672.12	4861.68	3947.24	3913.74	4289.51
Myof	2014.6	5179.53	2086.52	2565.52	4849.33	5759.67	108.263	1533.13	2662.83	4001.68	3591.87	4776.16	1958.63	1631.94	1803.2	1718.7	3543.46	1957.79	415.043	672.007	489.909	563.211	691.379	788.354
Sh2b3	4277.92	3226.29	5203.37	3113.22	4038.72	4693.86	3566.6	4772.49	3958.45	1508.56	1589.9	1396.41	854.076	889.408	971.952	3919.13	5151.38	4907.19	3733.71	4410	5184.28	3772.8	4247.66	3783.02
44440	2946.66	2114.93	1715.27	1058.26	516.849	286.299	1658.01	2781.73	1600.18	187.35	299.409	166.047	880.168	1825.05	966.398	3614.28	4336.38	4612.15	4287.94	3203.21	3634.08	2711.87	3182.26	3559.47
Aff1	7153.77	5237.15	7608.59	3911.43	5516.23	5484.2	3982.63	5282.61	6849.47	1180.7	1300.92	1057.4	3637.22	2392.15	4676.48	2727.96	3708.38	3108.7	2948.06	3416.49	3450.54	3388.79	3210.16	3190.13
Luc7l2	4376.18	3912.06	5055.71	4274.45	3552.04	3697.83	5511.69	4940.07	4432.96	3594.78	3145.36	2698.26	2845.76	2660.06	2649.26	5640.96	6720.28	4423.63	4187.32	5666.97	5943.15	5304.66	6011.42	4468.78
Mmp8	499.224	180.271	201.06	1215.36	2031.67	235.776	33555.5	2166.63	3415.19	328.839	601.948	261.755	3191.91	1750.26	7492.36	1709.29	555.851	545.767	6840.24	12787.7	10468.8	12677	13167.6	9668.68
Gadd45g	1977.42	2098.2	6254.56	7296.38	2711.27	4614.47	740.812	1676.77	4868.34	3056.15	3159.97	2955.41	1826.44	1997.77	4330.28	224.56	200.99	247.905	377.312	314.44	478.615	550.113	263.299	416.856
Msn	15090.9	13166.3	15492.5	12394.5	11236.5	12777.6	21438.6	16655.4	18951.1	16454.6	16788.8	16853.8	21167.5	14274	31183.9	13740.8	16830.9	16168.5	17047.8	16688	17732	20635.8	18453.6	22043.7
Ctse	1837.57	1453.32	1026.99	855.526	920.165	713.342	6043.28	1927.23	1757.72	320.057	552.916	365.534	2167.37	1459.23	3984.08	4326.22	2964.79	3703.49	3280.1	4980.07	4867.33	5411.23	4036.68	6122.16
Elmsan1	10941.3	7811.12	7900.58	3899.76	5613.88	4245.17	2064.3	13861.7	5221.6	746.474	928.482	571.94	3553.72	1599.3	4896.79	3126.9	4027.16	3817.54	2854.99	3038.54	3880.45	2555.29	3306.94	2293.79
Sh3pxd2b	1638.41	2409.5	1719.44	1515.75	5889.38	5042.72	120.428	1020.24	1835.05	2585.82	2568.45	2736.32	2066.48	1743.46	1929.09	64.6079	41.9649	49.0153	51.9852	82.3346	33.8842	75.6108	54.0548	199.788
Slc25a5	5148.03	4583.9	5633.86	4756.34	5833.8	6670.29	6065.17	4431.79	5096.52	8356.6	8567.07	9506.19	7070.91	7629.33	7633.07	5053.22	4273.8	4939.24	4723.94	3805.43	3982.1	4796.23	4159.61	5791.7
H2afz	6045.57	5364.45	3115.18	3063.34	5921.93	5064.37	7357.03	4464.94	3060.97	6239.15	6150.93	7593.19	3899.87	4464.72	5163.38	3340.79	1593.2	2360.28	3217.21	2855.05	2337.3	4066.91	3029.69	5340.29
Pea15a	2086.3	3214.21	4118.82	4409.25	5017.64	5546.75	284.647	1808.44	3271.97	3298.15	3165.19	3748.74	3395.43	3349.56	2404.89	644.197	788.499	832.318	1082.47	969.98	804.044	517.964	624.246	912.547
Kmt2c	4533.73	3779.18	2348.48	1879.82	3238.44	3096.36	2777.13	4459.42	2745.9	396.168	463.198	347.084	899.302	616.058	1145.98	3831.31	5188.19	3351.9	3314.47	3978.72	4792.5	3459.64	4149.14	2575.65
Col5a3	1438.37	3945.51	1939.69	3311.71	6068.8	6831.49	41.359	2097.57	1501.84	1736.89	1499.13	1464.44	1629.88	2526.79	3051	4.39083	0	0	2.51541	7.84139	4.23553	8.33505	13.0778	5.39969
Trim25	8939.12	6993.39	9330.53	4016.51	6976.27	8681.6	4700.33	7888.46	3828.6	1073.36	1451.14	1095.45	4251.25	3794.26	4332.13	3465.62	3993.3	3611.11	2692.33	4184.17	4397.89	4117.51	3891.95	3295.97
Ankrd44	4937.36	4056.09	2000.59	1408.54	2562.01	1769.52	3437.66	5057.01	2080.43	378.604	473.63	307.879	1179.36	859.489	1982.78	3685.16	4360.67	3410.34	3875.41	3850.12	4309.65	3260.79	4061.96	3369.4
Cxcr4	13526	8417.9	5199.2	4815.78	6046.57	5027.08	5975.16	18229.9	4036.74	1781.78	2710.33	1522.1	5682.82	5462.92	9041.93	2624.46	2915.46	2569.53	3187.86	3423.55	5053.69	3893.06	5117.77	3912.61
Pttg1ip	3023.67	3138.94	6223.69	4726.62	4734.21	5786.13	1498.65	2097.57	5301.8	3395.72	3270.55	4003.58	2816.19	2903.5	4367.31	939.637	1049.12	1100.96	1242.61	1322.06	1265.01	1237.16	1238.9	1393.12
Slc2a1	2577.55	1790.63	2029.79	2574.01	1953.07	2072.66	1527.85	2510.09	3630.01	6576.78	8225.93	6363.98	13985.3	8668.33	13907.3	950.301	1090.35	996.331	772.231	957.434	822.398	1597.35	1197.05	1474.11
Ccnl1	6251.81	5568.88	9568.3	7920.52	9134.96	8794.68	2522.9	6537.65	8337.94	2609.24	3633.6	1696.22	10419.4	8419.46	13774	3199.03	3625.92	2488.47	2207.69	2866.81	2931.69	2290.35	2929.42	2667.44
Ago2	6575.77	5535.43	2961.68	2186.58	4482.53	4136.9	4826.84	6200.64	3552.67	1506.61	1658.75	1487.5	2557.01	2218.08	3100.99	4559.56	5155.06	4118.23	3827.62	5172.96	5583.13	4617.62	5467.39	3658.83
Ywhaz	8468.22	6841.93	12234.6	9184.7	9323.12	10120.3	9613.53	8454.75	10069.9	9584.14	9439.22	9122.21	11757	10766.7	13796.2	5499.83	6196.82	6178.76	7093.46	7556.75	7042.98	7203.86	6988.77	8345.75
Surf4	2784.68	3189.12	2943.32	3085.63	3767.99	3885.49	3933.97	2692.41	3383.68	8686.42	8552.47	9246.74	7474.47	6956.15	8590.21	1826.58	1758.85	2058.64	2472.65	2346.93	2287.89	2632.69	2379.28	3164.22
Bptf	5226.8	4047.73	2932.48	2140.94	2923.25	3216.66	3438.88	5240.25	3077.2	922.115	905.531	814.091	1278.5	1421.15	958.993	4335.63	5917.79	4343.51	3872.89	3741.91	5076.28	3803.16	4220.64	2815.4
Mapkapk2	3838.01	4166.67	4949.75	4637.46	7208.89	6386.4	5487.36	3962.19	6279.48	5061.39	7383	5298.51	27459.2	15745.5	35906.7	2127.04	2556.92	3050.26	3398.32	3188.31	3411.01	3649.56	3032.3	4405.06
Pcolce	758.573	1499.78	1644.36	2120.77	2230.94	4400.35	88.8002	1907.89	2292.39	19524.4	16166	22258.4	1259.37	1570.74	2732.57	92.8347	112.643	81.0638	26.831	123.894	26.825	58.9407	57.5423	60.4765
Fscn1	3238.76	2129.8	4107.14	3951.77	2282.55	3453.64	15.8137	1627.05	2872.88	10856.6	9951.45	12481.2	787.976	966.925	733.13	138.625	177.431	169.668	373.958	133.304	228.718	216.116	197.91	244.066
Itpr3	4347.85	3117.57	2868.24	2068.76	924.135	1302.78	1069.25	5167.51	2354.45	1691.03	1622.24	1775.78	1528.99	2039.93	809.035	7213.5	9015.1	7692.58	4588.95	6265.27	6878.5	4182.41	5022.74	2737.64
Rbm39	10728	9139.92	9273.8	8043.64	9690.71	8491.54	6584.59	12011.8	8526.03	3531.36	3511.54	2787.05	5775.02	5447.96	6418.59	7120.04	7908.55	7011.08	6285.17	8043.7	7410.05	6476.93	7506.65	6632.97
Syne1	2798.84	3407.49	2580.41	2156.86	2525.49	3018.17	25343.3	2243.98	3524.03	838.197	952.477	752.977	389.64	316.869	633.158	2351.6	2352.98	1277.23	6529.17	12461.5	14227.8	11251.1	9414.26	8456.99
Rps12	8011.48	6640.28	8130.84	7989.51	7504.23	5622.53	5180.82	9740.18	8104.03	9372.39	9163.81	15939.4	9412.23	9574.06	7914.47	8874.49	8207.46	10030.2	8758.66	5423.89	6522.71	6144.12	6015.78	8047.69
Pde4b	6055.3	5047.58	10184.8	7066.05	7602.68	7536.41	576.593	5301.94	9389.14	794.287	2090.65	780.651	12675.5	6803.84	15499.4	1719.32	2323.53	1858.81	1629.99	1826.26	2234.24	1297.89	1580.67	1693.34
Ddit4	6427.95	4167.6	14594.8	9457.49	3468.68	4661.39	414.806	5580.95	12010	1569.06	2261.74	2066.36	5581.94	6442.09	4672.78	2429.38	3282.1	2512.98	2260.52	2131.29	2832.86	1535.44	2154.35	1601.55
Cox4i1	4246.94	4475.18	5015.66	5988.68	4810.42	5432.47	4021.55	3851.69	4354.67	10738.5	11055.2	13064.7	10784.7	11605.8	11208	3411.05	3127.49	4062.62	4086.7	2964.05	3214.06	3568	2851.83	3745.22
Hnrnpa2b1	15515.8	11811.5	14939.4	12154.6	13843	14672.2	20852.2	13498.9	13255	17372.8	15150.9	15992.4	11922.3	15111.8	12302.1	17558.3	16335.4	13613.1	14069.5	15564.4	14831.4	15335.3	15981.1	16171
Dgkd	5377.28	4276.32	2897.44	2288.48	2791.46	2581.51	3947.35	5729.19	2457.56	1047.99	1025.5	925.942	1438.54	1956.97	1612.52	6452.01	7795.17	7706.72	6003.45	6542.07	7330.29	4748	5470	3862.94
Taldo1	3005.97	3570.11	2715.57	3466.68	3660.81	3373.04	12737.4	3692.39	3679.66	4110	4843.76	4048.55	11543.1	6699.12	19109.5	4047.09	3593.52	4238.88	6261.7	7141.15	6658.95	8598.79	8374.14	10137.4
Pecam1	4570.91	3272.75	17448.9	20322.5	3295.61	8914.97	780.955	3560.72	22450.3	180.52	387.041	125.688	763.624	752.053	1053.41	3427.36	3990.35	3585.66	2822.29	2555.51	2795.45	1881.94	2124.7	1440.64
Arpc5	4671.82	5648.79	5331.02	5709.52	7183.48	6719.61	14468.3	5450.19	5966.31	5451.7	6681.94	5759.75	10099.3	7301.58	15760.4	5615.24	6067.25	6232.49	9193.83	8428.71	8367.99	9625.79	8859.76	11109.3
Jdp2	2018.14	2144.66	2424.4	2367.03	5967.18	4735.97	1456.08	2387.62	3572.72	2370.18	3464.59	2090.58	7726.69	5567.64	15941.9	117.298	117.796	102.744	440.197	702.589	612.74	635.25	592.86	901.748
Rasal3	4155.77	3252.31	2018.95	1042.34	774.876	505.234	1872.1	4406.01	1984	596.203	599.862	484.304	718.398	934.287	729.427	5628.41	6579.66	5733.85	4673.63	4498.61	5667.84	3279.25	4856.22	3234.41
Clec4e	1105.55	1071.4	1206.36	1842.67	4010.14	2255.51	4607.88	3481.53	3961.31	2721.46	8750.68	2241.63	54593	32009.2	77482.2	438.456	262.097	147.989	880.394	1783.92	1351.13	2861.9	2630.38	2181.47
Eno1b	1445.45	1486.77	1022.82	1306.64	1618.03	1480.82	4623.69	1528.52	1339.53	9713.92	9796.01	13050.8	10560.3	8424.9	10054.6	1396.91	1267.05	1258.37	1734.79	1788.62	1793.04	2636.85	2094.19	2564.85
Birc3	4652.34	3641.66	6202	4655.51	6611.85	5421.64	2037.54	5511.89	6251.79	7387.65	7779.43	9357.44	9986.25	5913.07	14886.6	4133.65	4443.87	3903.32	3772.28	3438.45	4000.46	3738.87	3332.22	2869.39
H3f3a	4804.59	4116.49	4712.82	4480.37	5938.6	5230.38	8618.48	5506.36	4323.17	3754.81	5403.97	4223.82	9300.91	7147.9	15231	6162.84	5412.01	6248.51	6961.82	6009.64	6293.29	7017.52	5817	7194.54
Prr13	1287.01	1625.22	1904.65	1981.72	2220.62	1746.67	7999.31	1976.03	2740.17	2982.97	3356.1	3836.38	6486.46	4054.01	10273.1	1903.11	1654.3	2040.73	3306.09	4021.85	3243.71	5312.4	4367.11	5353.25
Adipor1	3145.82	3103.63	3775.09	3998.47	3417.08	3831.36	8472.51	3952.98	4790.05	4727.67	6544.23	4416.39	12875.5	7700.04	19994.5	2317.1	2558.39	2386.67	3795.75	4825.59	4304.71	6102.45	5643.5	6341.39
Ncl	14090.7	11079.2	10071.4	7471.52	12167	12111.2	8511.44	12470.3	9571.5	10202.8	8508.65	8718.62	11130.8	13210.6	6638.9	10526.1	8115.43	7266.52	7246.06	6037.87	6583.42	8013.55	7762.97	7848.98
Fam49b	2111.97	1946.74	1664.38	1619.77	2583.45	1870.57	6656.36	3233.84	2147.26	2989.8	3417.65	2865.46	6853.48	5388.13	8442.1	3321.98	3848.26	3595.09	4442.22	4661.71	4155.76	5101.65	4571.12	5821.94
Rps17	8659.41	8071.3	8523.79	10066.8	7348.62	6961.4	6355.9	7802.83	8365.63	9326.53	9354.72	11539.1	9120	11109.4	8469.87	8795.46	8129.42	9861.51	10021.4	6509.92	7713.6	6822.83	6041.06	8846.85
Wfdc17	726.707	585.415	854.298	395.92	1906.23	868.521	3666.35	1087.46	1306.12	2556.55	5248.53	2277.38	32009.6	19330.3	57182.3	545.09	212.77	320.485	247.349	335.611	135.537	3807.33	638.196	2787.32
Atp5b	11827.4	10675.9	12479.1	11577.2	12035.2	12663.3	12062.2	9644.42	11548.8	12774.9	12625.3	13781.9	13174.7	14382.8	12887.2	10622	8593.98	10585.4	9533.41	8330.69	8175.98	10403.9	8870.23	11533.7
Tnfrsf1a	3475.98	3597.98	5975.91	5740.3	6449.89	6444.14	5230.7	3708.05	6518.17	5428.28	5943.33	5463.41	11765.7	5503.72	14786.6	515.609	622.112	561.791	1560.39	2265.38	1750.68	3080.4	2772.49	3645.87
Rps10-ps2	4868.32	3834.01	4366.6	3831.82	3018.52	2830.51	2408.55	4564.39	3672.02	5923	6357.49	7893	6208.14	6191.86	5557.72	4656.79	4263.49	5281.4	5072.74	3287.89	3944.69	3307.82	2905.01	4418.02
Hbb-bs	1307.36	288.991	1840.41	1899.99	2985.97	2717.44	80.2851	856.341	1525.71	1743.72	6557.8	1924.53	6769.99	3012.29	7784.88	2736.74	359.279	3995.69	1725.57	4315.9	1339.13	2658.88	2190.09	9053.11
Cltc	7939.79	7798.11	7922.28	5816.73	12764.8	11681.7	5410.73	6432.68	7017.51	6557.26	7167.05	6878.27	4101.65	3958.82	5781.73	5639.71	5959.76	5660.33	5156.59	6027.68	5438.42	5498.75	5445.59	5446.12
Napsa	1316.22	882.769	730.825	832.174	855.063	587.034	2031.46	2544.16	906.07	425.441	606.121	307.879	1833.39	1427.95	3049.15	3874.59	3963.11	3554.55	3286.8	3971.66	4325.88	3192.92	3355.76	3146.94
Mllt6	4650.57	3574.75	3834.33	3306.41	3774.35	4047.89	596.056	4641.73	3740.76	1035.31	1032.81	921.33	2597.02	2392.15	1745.81	5803.42	6307.26	6260.77	4666.09	5252.95	5687.61	3284.01	4721.08	2669.6
Rnh1	2229.69	3629.58	3092.66	3216.18	4685.78	4523.05	2005.91	1765.17	2799.36	4247.58	4971.03	4997.55	6884.79	5544.52	9571.42	1741.9	1652.83	1818.28	1827.03	1616.11	1748.57	1880.15	1493.48	1944.97
Plec	6328.81	6439.57	5804.05	4272.32	7800.37	11757.5	8005.4	4596.61	7444.29	5745.41	5328.86	5665.2	3291.06	3269.32	2802.93	4079.71	4308.4	3979.67	4497.55	6187.64	6197.28	5288.59	5653.96	4398.58
Rab1a	2516.48	3130.58	3584.88	3701.26	5015.26	4837.01	3316.02	2615.98	3477.25	5132.62	5647.05	5379.23	6495.15	5118.86	7860.78	1458.38	1500.43	1275.34	1972.08	1972.11	1852.34	2096.86	1885.82	2448.22
Malt1	4250.49	3981.75	1865.44	2048.59	3540.14	3521	1229.82	4487.04	1921.94	210.769	320.274	153.363	3423.26	2316	2980.65	4777.22	6455.24	4268.1	3813.36	3501.18	4716.26	2985.73	3974.77	2239.79
Serp1	5733.99	4451.95	5595.48	4606.68	5413.81	4774.46	7544.37	7164.72	5185.32	4663.27	4800.98	4809.6	5717.61	6182.34	8082.94	10245.7	12060.1	11825.9	11122.3	9477.1	11135.9	8801.22	8708.06	10219.4
Pglyrp1	361.141	223.015	356.235	854.465	986.855	273.067	27986.7	1122.45	2316.25	453.739	801.207	302.113	8953.01	6545.45	16334.4	1644.05	1108.02	977.479	7485.86	9800.95	9253.21	12974.1	10115.2	15073.8
Samd9l	2389.9	1531.37	2979.2	1248.26	1212.33	1046.56	5945.96	3026.66	2080.43	570.833	535.181	569.633	2670.07	1506.83	2116.08	6605.06	7734.07	5966.67	4769.22	5779.1	6678.72	5243.94	6718.49	3707.42
H2-DMb2	2179.24	1461.68	1525.89	1351.22	2124.56	1728.62	127.726	3558.88	1271.74	363.967	438.16	400.127	1701.19	1818.25	1740.26	7322.65	8228.81	7808.52	5167.49	5434.08	6103.39	5022.46	5165.72	3375.88
Atp1b3	7320.18	7264.73	5554.6	4978.18	5985.44	5191.88	2537.5	5892.18	6756.86	3655.28	4216.77	3770.65	6860.44	5192.29	9917.62	1667.26	1652.09	2308.43	3352.2	1685.9	1610.21	1995.65	2363.59	2616.69
Cds2	3169.72	2875.04	4280.66	4008.02	1925.28	2719.84	7973.77	3352.62	4816.78	1147.52	1261.28	1020.5	1697.72	1577.54	2926.97	3407.28	3982.25	3603.57	4121.08	5451.33	5128.52	5586.27	5479.59	5211.78
Rpl38	3716.74	3390.76	3981.99	4553.61	3218.59	3081.93	2395.17	3622.41	3791.36	10468.2	8043.37	13929.5	12332.8	13804.9	7755.25	4379.54	4834.07	5713.11	5482.76	2859.75	3807.74	3455.47	3646.09	3869.41
Dgat1	4475.31	3225.36	1261.42	1933.96	4774.7	1862.15	8657.41	4142.66	4066.34	1609.07	2229.4	1068.93	7102.23	4534.08	9760.25	817.949	581.619	549.537	1983.82	3717.6	2757.33	3901.4	3054.1	3994.69
Rhog	2281.03	2455.03	1695.25	1957.31	2913.72	2399.86	6578.51	2875.65	2528.21	5132.62	6838.43	4356.43	14376.7	6866.39	21740.3	1689.21	1965.73	2171.76	3161.87	3504.32	3350.3	4551.53	3823.07	4715.01
Ms4a1	1669.39	787.988	2063.16	1032.79	98.4474	109.467	133.808	3936.4	1331.89	0.975783	6.25943	1.1531	46.9655	1332.75	20.3647	15769.3	21022.2	17423.1	12431.2	12961	13889.7	8221.34	10117	8174.04
Atp11b	6790.86	5738	2241.7	1534.85	2416.72	1347.29	6158.84	7016.47	2344.9	1480.26	2407.79	1113.9	7086.57	4328.72	8914.19	2534.14	2904.42	2321.63	3202.96	2982.08	3079.93	3444.76	7068.98	3692.31
Txndc5	1541.04	1895.63	1978.9	2555.96	2350.03	2541.81	3345.21	2032.2	2706.75	8061.92	7118.01	8725.54	2263.04	2938.85	2825.14	6482.74	3597.94	5457.67	5290.75	5764.99	6439.41	4924.23	4286.9	2971.99
Mlxip	7254.68	5883.89	3503.12	2761.88	5655.17	5033.09	2710.23	7297.31	4147.49	686.951	759.477	666.494	1386.35	1501.39	1368.14	3591.07	4088.27	3399.97	2505.35	3274.56	3649.61	3035.15	3212.78	2126.4
Med13	5352.5	4143.44	3170.24	2324.57	4333.27	4636.12	2031.46	5191.45	3184.13	685.975	784.515	613.451	1417.66	1196.76	1571.79	3707.74	4704.49	3357.55	3166.9	3320.83	4112.7	3118.5	3148.26	2333.74
Map7d1	2954.63	3495.77	5162.49	4221.37	5271.7	6673.9	2508.3	2195.18	4289.75	4795.97	4904.26	5138.23	4084.26	3238.04	4950.48	873.148	1071.21	1102.85	1559.55	1930.55	1548.79	1937.3	1847.45	2250.59
Gm11361	3307.8	2724.51	3518.14	3893.39	2654.9	2582.71	98.5317	2859.07	3791.36	8200.48	6851.99	11240.5	5722.83	6946.63	4548.74	3800.58	3899.79	4864.77	4652.67	3274.56	3364.42	158.961	2573.71	4222.55
Bmp1	710.775	1468.18	1748.64	1997.64	2589.01	2901.49	53.5234	1372.91	2476.66	3919.72	3526.15	3581.54	1683.8	2709.02	3569.38	55.199	11.7796	41.4745	27.6695	53.3215	25.4132	66.085	34.8741	42.1175
Marcks	1837.57	2903.85	3080.14	4216.07	5609.91	4415.99	3926.67	2478.78	3817.14	5723.94	7355.87	5734.39	10896	6216.34	18267.2	2337.8	3629.6	2497.9	2991.66	5068.67	3729.38	5184.4	4582.46	6577.9
Esyt1	6134.97	6317.84	5965.07	4607.74	4352.33	5765.68	5399.78	4952.96	5447.88	3061.03	3218.39	3478.91	2913.6	2578.47	3297.23	5117.2	6198.3	6216.46	5114.67	4548.79	5442.65	4921.25	4646.1	4541.14
Hilpda	751.491	1178.26	1684.4	1829.93	1437.81	1627.58	77.8522	505.517	1944.85	2724.39	5191.15	2489.55	9495.73	9470.7	13257.4	107.889	118.533	116.883	167.694	119.189	114.359	82.7551	57.5423	146.871
Skil	7581.3	4910.99	4706.98	3376.46	4850.12	6980.65	1503.52	6144.47	5592.05	1491	2027.01	1264.96	6394.26	5419.41	7018.42	1618.96	1642.52	1380.91	1568.78	1793.33	2191.18	1665.22	1687.91	1275.41
Pag1	3334.36	2024.79	1118.76	934.073	1042.43	694.095	7511.52	5055.17	1648.88	722.079	807.466	375.912	2144.76	1578.9	3460.15	3325.11	3768.01	3083.25	3641.48	4016.36	4728.26	5049.25	5167.47	4000.09
Prkcd	3613.18	4766.03	2469.45	2742.78	5500.35	4929.64	10446.8	3893.13	3043.78	2774.15	3617.95	2450.35	6390.79	4357.28	7784.88	4994.88	5500.35	5366.24	4692.92	7055.68	6348.35	6806.76	7205.86	7274.46
Zdhhc18	3403.4	2783.98	2751.44	2130.32	1292.52	1484.43	4764.8	3567.16	2504.34	2003.28	2606.01	1731.96	5244.48	3626.99	6662.97	4396.47	6193.14	5226.73	4248.53	4714.24	5057.22	4518.79	5268.6	4081.08
Tmem176b	2226.15	2023.86	3239.49	4278.69	6271.26	5373.52	711.618	1907.89	3997.59	1583.7	1552.34	1816.14	8085.02	9583.58	6722.21	531.918	270.195	444.908	612.922	762.967	625.446	597.147	406.283	635.003
Elf1	7194.49	4858.95	5723.96	3642.89	3255.11	4162.17	2775.92	7000.81	5372.45	588.397	725.051	528.122	1210.67	1536.74	1481.07	3064.8	4390.86	3545.13	3701.01	2823.68	3378.54	2970.85	2945.12	2569.17
Nop53	7895.53	5979.6	6356.34	5960.02	4851.71	4715.52	2331.92	6675.77	5653.15	3158.61	3392.61	3448.93	5261.87	4640.15	6401.93	4285.45	5428.2	6133.52	5150.72	3507.45	4652.73	3715.65	3264.21	3733.34
Ckap4	494.798	552.892	1076.21	1139.99	969.389	1136.78	12245.9	845.291	2247.51	4063.16	3696.19	4334.52	1586.39	1640.1	2638.16	1451.48	885.681	1078.34	3744.61	5318.81	4566.6	5745.83	4931.2	6139.44
Saraf	8727.57	7327.92	4701.97	4063.22	3991.88	4744.39	1182.38	6154.6	4643.01	3781.16	3833.9	4508.64	3948.58	3810.58	4600.57	834.885	710.459	1058.54	2100.37	1134.65	1095.59	1274.07	1560.62	1801.34
Igfbp6	1154.23	2638.09	4086.28	2957.19	3575.07	3389.88	403.858	1693.34	2007.87	12724.2	12928.9	14950	3096.24	3233.96	8603.17	18.1906	8.83473	16.9668	46.1159	44.6959	16.2362	661.446	151.702	614.484
Rcsd1	2605.88	2075.9	1839.58	1497.7	1548.16	1270.3	8740.13	2977.86	1896.16	726.958	807.466	591.542	732.314	802.371	1183	4681.88	6040.01	5245.58	5302.49	5780.67	6578.48	5841.08	6029.73	5563.84
Cd53	6396.97	6312.27	3192.77	2739.59	7222.38	5015.05	7209.84	7453.85	3775.13	4227.09	7197.3	3641.5	18694	11531	28575.4	5550.63	6613.53	6406.87	7640.98	6702.04	6853.08	7153.85	7096.01	8141.65
Atrx	4572.68	3893.48	3715.86	3187.52	3671.13	3386.27	4577.47	4705.27	3576.54	1253.88	1062.02	885.584	1193.27	1301.47	1125.61	4760.29	5719.75	3303.82	3662.44	4688.37	4937.21	4257.42	4612.97	3491.44
Selenof	2174.81	2689.19	3582.38	3678.97	3475.03	3880.68	2575.21	2127.96	3519.26	7855.05	7737.7	9403.56	3529.37	4047.22	4222.9	1764.49	1596.88	1754.18	2002.27	1688.25	1691.39	1924.21	1689.65	2252.75
Ptgfrn	705.464	1451.46	837.612	1569.88	1568.81	1928.31	306.543	921.717	1730.03	6542.62	6412.79	7725.8	1541.16	1637.38	1521.8	23.2087	36.8114	64.097	70.4315	100.37	47.2967	197.064	151.702	168.47
Myadm	1783.58	2236.66	3188.6	4312.66	5367.76	7100.94	3735.69	1878.42	3666.29	6863.66	6202.05	7160.78	3625.04	3233.96	7335	1573.8	1269.26	1428.99	1120.2	2314.78	1454.2	3534.66	3446.43	3013.02
Mlec	3770.73	3826.57	2730.58	2118.65	3039.17	2575.49	9165.88	3299.21	2501.48	7543.78	6197.88	8046.36	2423.07	2849.1	2297.51	5064.51	5318.5	4992.97	5538.93	6006.5	5746.2	5452.91	5390.66	5744.19
Sh3bp5	2458.94	1949.53	4394.96	4984.55	1934.81	2731.87	2520.47	2631.64	3801.87	443.005	597.776	425.495	885.386	930.207	1405.17	3246.7	3929.98	3637.5	3525.77	3665.07	4056.93	2616.61	3162.21	2954.71
Rasa3	3290.1	3214.21	2582.08	2537.92	1789.52	1782.75	3133.55	4102.15	3168.86	2195.51	2223.14	2490.7	1676.84	1233.48	2619.64	5311.02	6133.51	6556.74	5138.15	5369.78	5492.77	4387.21	5338.35	4429.9
Zfp36l1	5734.88	4308.84	7634.45	7018.29	6180.75	6072.43	973.153	5454.8	6431.28	2498	3398.87	3221.77	3322.37	4595.28	4539.48	2989.53	3672.3	3136.04	2745.99	2834.66	3333.36	2249.27	2234.56	1917.97
Cdc42se1	2798.84	2691.98	2487.81	2784.17	3040.75	3092.75	6915.47	2944.71	3499.21	4867.2	4875.05	5399.99	5241	4262.09	6161.25	4119.22	4474.79	4937.35	5885.22	5186.3	5384.06	6294.15	5936.44	7294.98
Arhgap4	2542.15	2221.79	1872.11	1190.94	1410.02	801.157	7073.6	3243.97	2117.66	826.488	946.217	659.575	1222.84	1036.28	1868	6596.28	7354.91	7127.96	5594.27	8350.3	7543.47	5715.46	7044.57	5416.96
Herc1	4194.72	3476.25	2904.11	2494.4	3051.07	3502.96	3170.04	3619.65	2954.99	561.075	660.37	485.457	1041.94	799.651	1218.18	4025.14	5105.73	3111.53	3255.78	4326.09	4731.08	3992.49	4051.5	3662.07
Eif3a	6849.28	6341.07	6237.04	5388.96	8038.55	6892.84	5373.02	6461.23	6679.52	4580.32	3841.2	3880.19	2562.23	3010.93	2279	6591.89	6232.16	5113.62	5320.93	5592.48	5624.07	5479.1	5633.91	5225.82
Ep300	3864.56	3575.68	2019.78	1696.19	3030.43	3055.46	5782.96	3720.02	2509.12	763.062	897.185	786.417	1280.24	1017.24	1486.62	3718.4	4631.6	3714.8	3598.71	5060.05	5151.11	4770.63	5021.87	4208.52
Abca1	3328.16	7161.58	4437.51	5219.13	12321.8	16103.7	234.773	5154.62	11573.6	1249	2039.53	1256.88	4049.47	3326.44	6094.6	1669.14	2456.05	1548.7	1648.43	1884.29	2306.95	1125.23	1573.69	725.718
Slc28a2	2556.31	2140.02	2568.73	1656.92	2024.52	1971.62	3500.92	2337.9	1629.78	468.376	610.294	337.859	1654.23	1112.44	3208.37	3669.48	4696.39	3358.49	3153.49	4164.56	4057.63	3815.07	3604.24	3249.53
Rbm33	4383.26	3994.76	2718.07	2402.05	2338.92	2201.38	3161.53	4137.14	2356.35	1009.94	882.58	816.398	963.662	1011.8	1068.22	4145.57	4707.44	3592.26	2765.27	3647.81	4137.4	2989.9	3964.31	2554.05
Cyp4f18	1088.73	924.585	666.586	864.018	2945.48	1137.98	5025.12	3471.4	1949.63	1825.69	3839.12	1102.37	20106.4	8335.14	31593.1	1862.34	2461.94	2116.14	1884.04	3359.25	2551.2	2988.12	3170.05	2129.64
Leng8	3677.79	3466.03	5089.91	3742.66	3547.28	3237.11	6072.47	4018.35	4600.05	1841.3	1815.23	891.349	2910.12	2288.8	2721.47	7926.07	8362.07	7204.31	4682.02	7203.88	6950.5	6043.51	7297.4	4672.89
Crip1	3823.84	4848.73	5276.79	5772.15	10474.3	11069.4	970.72	3076.38	3543.13	5035.04	4886.53	6425.1	4287.77	6760.32	7686.76	3125.02	2685.02	3350.95	2533.02	1591.02	1855.16	1558.65	1947.72	2342.38
Lgals3bp	2602.34	2984.69	3872.7	2436.02	2415.93	4436.44	486.576	2250.43	2362.08	2078.42	1959.2	2065.21	10631.6	8615.29	6253.82	967.864	1040.29	943.545	747.077	973.901	734.158	947.219	775.077	906.067
Rapgef6	5299.39	4099.77	2464.45	1713.17	1899.88	1779.15	3381.71	5395.87	2563.54	449.836	541.441	379.371	942.789	1006.36	1105.25	3433.63	3942.5	2848.55	3950.03	3271.43	3981.4	3407.25	3947.75	3172.86
Slc6a6	5544.57	7155.08	10543.6	8077.61	8608.59	13073.5	6352.25	4932.71	7716.39	3184.95	3720.19	2963.48	4419.97	2723.98	5959.46	2122.65	2796.19	2239.62	2930.45	4006.17	3627.73	4328.27	4006.16	3613.47
Rassf2	2596.14	2614.86	1971.39	1914.85	3712.42	3203.42	5499.53	3406.95	2140.58	1189.48	1350.99	1113.9	1600.31	1188.6	2271.59	4516.91	5703.55	5225.79	5391.36	5151.79	5873.97	4755.15	5222.4	4629.69
Slc2a3	1284.35	664.4	1414.93	1101.78	1240.12	708.531	13418.6	1679.53	2495.75	1893.02	2520.46	1225.75	3588.51	1944.73	7407.2	1936.98	1791.98	1429.93	3663.28	5215.31	4661.9	6202.47	6042.81	5533.6
Ptbp3	5102	4310.7	6079.36	4737.24	4954.13	5230.38	9735.18	5983.33	6519.12	2997.6	3912.14	2586.41	6208.14	4777.51	8534.67	6286.41	6898.45	5795.12	7256.96	7492.45	7650.07	7674.79	7648.76	7117.87
Selenop	10548.3	23136	16191.6	24127.7	54691.5	45939	1189.68	18467.5	14146.7	5839.08	6962.57	5810.49	1974.29	2893.98	6790.71	843.666	1406.19	1176.37	2605.97	3198.5	1826.22	1368.14	1326.09	2146.92
4932438A13Rik	8898.4	8154.93	2263.39	1376.7	3878.35	2778.79	3588.5	6411.5	2703.89	447.884	486.149	362.075	984.536	828.21	1562.53	2890.42	3700.28	2233.97	2330.11	3135.77	3159	3036.93	3439.46	2347.78
Adcy7	3887.57	4678.68	2092.36	2081.5	3752.91	3383.87	2851.34	3578.21	2038.42	1870.58	1964.42	1741.19	861.034	849.97	1001.57	6383.64	7787.81	6580.31	5216.96	5850.46	6486.71	4087.15	5565.9	3705.26
Gbp9	2872.31	1967.18	3623.26	3537.8	1632.32	2802.85	497.524	3651.88	3294.89	157.101	199.259	159.128	5543.67	2060.33	3286.12	2218.62	2996.44	2125.57	2507.86	1379.3	3610.08	1983.74	2275.53	1820.77
Spib	1961.49	1208	1313.98	1074.18	345.36	300.735	1778.44	2232.93	1289.88	11.7094	66.7673	12.6841	106.107	1298.75	125.891	8564	10799.7	12271.7	8250.55	9799.38	10031.1	7856.98	6654.85	7263.66
Pbxip1	2153.57	2220.86	2481.13	3039.98	2069.78	2089.5	8719.45	3203.45	3233.78	2155.5	2236.7	2130.94	2612.67	1672.74	4611.68	3885.88	4477.73	4028.68	4353.34	5693.63	5926.21	6460.85	6227.64	5597.31
Cstb	1362.24	2611.14	1761.15	2034.79	3270.99	3724.3	649.579	1072.73	1704.25	3490.37	4845.84	4457.9	9549.65	7130.22	11304.3	324.294	350.444	467.531	516.498	420.298	516.028	521.536	380.128	561.567
Ehd1	4423.97	3912.99	5127.45	4337.07	7548.69	7380.03	3986.28	4457.57	5090.8	6349.42	9298.38	7276.09	25996.3	14890.1	34438.6	2137.71	2080.58	2180.24	2849.12	4043.02	3310.06	3247.69	3208.42	4343.51
Kif1c	2425.31	2958.67	4628.56	3810.59	3467.09	4264.42	1488.92	1995.37	3516.39	3878.74	3843.29	3997.81	2730.96	2209.92	3374.99	1034.35	1352.45	1395.05	1261.06	1413.8	1333.49	1404.46	1291.21	1308.88
Cd47	4515.14	4561.59	4402.47	5116.17	5762.35	6633	9232.79	4282.62	5246.42	3008.34	4050.89	3436.25	10168.9	6867.75	11228.4	5742.58	5700.61	5600.95	6635.65	7722.2	6164.1	7396.76	5035.82	7846.82
Kat6a	3254.69	2781.19	2376.02	1876.64	2277.79	2360.16	3264.93	3848.93	2562.58	756.232	744.872	606.533	1003.67	927.487	1057.11	3419.2	4868.67	3908.97	3626.38	3635.27	4292	3816.86	4009.65	2979.55
Vav1	1851.73	1692.13	1314.82	995.637	1496.56	1174.07	5416.81	2524.82	1589.68	2008.16	2609.14	1479.43	4974.86	2741.66	6477.83	3183.35	3809.98	3610.17	3649.02	4325.31	3891.74	4371.14	3978.26	4324.07
Sfpq	11637.9	9124.12	8190.91	5660.7	9574.01	9488.78	5532.37	9944.6	7746.95	4110	3734.79	3955.15	2645.72	3527.71	2947.33	6105.13	6431.68	4996.74	4691.24	6509.14	6086.45	4920.06	5721.97	4479.58
Dnaja1	10222.6	6761.08	8342.75	6032.2	7594.74	9675.23	2103.23	6381.12	6253.7	4148.05	3995.6	4582.44	4851.36	4928.46	5163.38	2538.53	2445.01	1730.62	2471.81	2768.01	2774.27	2065.31	2561.5	2993.59
Gas6	2575.78	3403.77	6422.25	5902.71	10310.8	7517.16	30.411	3807.49	5050.7	2417.99	2574.71	2173.6	290.49	821.411	1286.68	38.2629	36.0751	21.6799	61.2083	104.29	68.4744	51.7964	51.4393	51.837
Prkd2	1368.44	1194.99	3191.1	2130.32	694.689	1139.18	1879.4	1780.82	2844.24	413.732	526.835	550.031	507.923	712.614	535.037	3507.02	4209.75	3847.7	3409.22	3629.78	4744.5	2657.09	3576.34	2139.36
Adam15	2092.49	2695.7	4953.09	5049.3	4799.31	4917.61	2243.12	1860.93	4457.79	5528.78	5222.45	5072.5	2694.43	2060.33	3093.59	202.605	192.892	201.717	507.274	655.54	535.088	990.085	810.823	1014.06
Entpd1	1698.6	2246.88	4255.64	5165	6299.04	4474.93	2263.8	2646.37	8190.91	3555.75	4168.78	3817.93	9805.35	5433.01	13496.3	913.92	1087.41	835.146	1374.25	1985.44	1953.99	2204.62	1573.69	2839.15
Serbp1	6114.61	5291.97	5538.75	5248.85	4923.16	4705.89	6888.7	5908.75	5727.62	9854.43	8741.29	10550.9	7387.5	8907.68	5226.33	8008.87	6665.06	7128.9	6910.67	5122.78	5558.42	6571.59	6088.14	7180.5
Aqp1	6394.32	3912.06	42051.6	71970.3	10086.9	31108	605.787	4272.49	68009.7	408.853	304.626	351.697	400.076	552.14	983.06	3533.99	262.097	1401.65	483.797	1881.15	391.08	2317.74	2300.82	1354.24
Ssr3	3460.93	3428.86	4280.66	4196.96	5405.08	5448.11	3803.81	2943.79	4927.53	6441.14	6359.58	7125.03	4872.23	4908.06	5037.49	2227.4	1957.63	1994.55	2442.46	2222.25	2150.24	2674.96	2250.25	3099.42
Plxnb2	2042.92	3309.92	2012.27	3097.3	4621.47	4881.52	892.868	2074.55	3100.12	7569.15	7252.59	8454.56	3402.39	3542.67	3073.22	790.976	1116.12	946.373	1034.67	1784.7	1037.7	888.278	891.033	1155.53
Prpf8	6024.32	5209.27	3998.68	3783	3968.86	3824.14	6200.2	5759.58	4240.1	3382.06	3325.84	3590.77	2358.71	2680.46	2325.28	7458.14	9210.94	7664.3	6087.29	6778.88	7614.77	6725.19	6773.42	5703.15
Usp9x	4198.26	3539.44	2929.14	2154.74	3497.26	4176.6	2187.16	3558.88	3212.78	879.18	893.012	800.254	634.904	534.461	679.441	2283.86	2623.91	2032.25	2255.48	2353.99	2539.2	2271.9	2380.16	2004.36
Plcg2	2517.36	1778.55	1486.68	1275.86	2059.46	1520.51	6370.5	3517.44	1608.78	1142.64	1189.29	1035.49	2144.76	2180	3080.63	5149.81	6524.44	5851.68	4844.68	6149.22	6478.94	5343.36	5058.49	4452.58
Polr2a	9911.01	7326.99	4455.86	3220.43	4639.73	5301.35	4401.08	8626.94	4626.78	2197.46	2712.42	2314.28	3310.2	3330.52	3265.76	5817.22	7401.29	6918.7	4989.74	6049.63	6433.77	5367.18	5383.69	4803.56
Rpl21	2500.55	1566.68	1739.46	2098.48	1362.38	1308.8	924.495	2605.85	3271.02	9899.32	8331.3	11585.2	2626.59	3928.9	3163.94	2826.44	1978.24	2352.74	4064.9	1387.14	1620.79	2634.47	1450.76	3669.63
Nipbl	4028.31	3460.46	2401.88	1874.51	2654.11	2832.92	3874.36	4042.3	2348.72	887.962	902.401	727.609	1012.37	1162.76	1294.09	3429.86	4267.17	2845.72	3163.55	3813.27	4087.99	3451.9	3684.45	2786.24
Cd22	1876.52	1154.1	2473.63	1280.1	92.8899	358.476	364.932	5279.85	1579.18	22.443	49.0322	21.909	83.4942	926.127	114.783	13874.4	18826.8	15354.1	10085.1	10830.5	13526.2	8453.53	10071.6	3885.61
Wfdc21	147.82	28.8062	57.565	335.417	331.863	116.685	16327.1	395.942	1056.92	624.501	1370.82	467.007	7942.39	4414.4	18352.3	843.666	423.331	318.6	4856.42	5234.91	4613.9	7713.49	5621.7	9061.75
Gm5559	1618.94	1255.39	1793.69	1436.14	1583.89	1561.41	4330.53	1331.47	1788.27	11769.9	10886.2	14763.2	14653.2	12383.7	14692.2	1020.55	812.795	957.684	1449.71	1465.56	1334.9	2256.42	1495.23	2118.84
Psd4	1960.6	1759.03	1185.5	814.13	1318.72	884.16	4741.69	2248.58	1514.25	679.145	1161.12	616.911	2788.36	1831.85	2928.82	4315.56	5461.33	4981.66	4378.49	4914.98	5564.78	4310.41	5275.58	4683.69
Stk38	3321.96	3128.72	2321.79	2023.12	2289.7	1933.12	8273.01	3634.38	2539.67	1531.98	1569.03	1278.79	1803.82	1487.79	2849.21	3260.5	3531.68	3263.29	4128.63	6282.52	4493.19	5567.22	5649.6	5764.7
Arl4c	2689.97	2142.81	1615.99	1493.46	3139.99	2095.52	763.925	1885.79	2013.6	4787.19	5226.62	4883.4	3924.23	2952.45	4491.35	625.379	987.281	1658.04	2797.98	962.923	835.105	1068.08	1969.51	2182.55
Vmp1	1096.7	1009.14	2792.32	3115.35	2088.83	2241.07	2156.75	1819.49	3577.5	9099.17	8550.38	8404.97	6644.75	4520.48	9817.65	1074.5	921.756	1011.41	1167.99	1238.94	938.875	2005.17	1546.67	1857.49
Csf1	657.666	956.179	3780.1	1997.64	1571.98	2254.31	760.275	1377.51	4504.57	5400.96	4500.53	5516.45	5576.72	3830.98	6725.91	235.85	342.346	244.134	366.411	343.453	866.165	1048.43	915.445	1258.13
Tnrc6b	4191.18	3762.46	2051.48	1698.31	1972.12	1793.58	5548.19	4142.66	2288.57	744.522	807.466	649.198	1442.01	992.764	1906.88	4784.12	5889.08	3825.08	4109.34	6313.1	6238.93	4874.81	5609.5	4209.59
Arap1	2972.33	3640.73	2415.23	2392.5	4973.18	4003.38	5570.08	4033.09	2537.76	2254.06	2643.57	2132.09	3797.25	2058.97	5024.53	4339.39	5216.17	4722.44	4144.56	5870.85	5934.68	5176.07	5393.28	4126.44
Arhgap9	1970.34	2531.23	1397.41	1511.5	1995.94	1793.58	7217.14	2441.03	1883.75	1168.99	1621.19	973.22	2748.35	1810.1	5124.5	2906.73	3611.93	3353.78	4959.55	4737.77	4769.2	5130.22	5075.92	6083.29
Rnase4	1552.55	3109.21	3144.38	3777.69	7914.69	5203.91	136.241	2580.07	2888.16	7605.25	8020.42	8393.44	1276.77	1665.94	2899.2	36.3812	42.7012	52.7857	70.4315	46.2642	47.2967	82.1598	80.2104	151.191
Notch1	4970.11	3261.6	7279.05	4778.63	4839.01	6032.74	4862.11	3485.21	6723.44	329.815	472.587	318.257	954.965	851.33	1160.79	913.92	1258.21	982.192	1838.77	2494.35	2526.49	2817.84	2701.87	2861.83
Cald1	820.533	1192.2	3080.98	3511.27	1402.08	2237.47	37.7097	658.369	3142.12	6632.4	5898.47	7699.28	3045.8	2305.12	1232.99	10.0362	17.6695	12.2538	44.4389	36.8545	13.4125	31.5541	8.71852	33.4781
Mrc1	6004.85	9053.5	6311.29	4924.05	32579.7	18884.9	80.2851	6556.99	4464.47	5276.06	6030.96	4042.78	572.283	1138.28	2332.69	738.286	1613.07	513.718	1553.69	3658.79	1444.31	559.639	702.713	578.846
Gmip	2765.21	2585.12	1489.18	1363.96	2368.29	1731.03	6830.31	3430.89	1808.32	1282.18	1509.57	924.789	2301.31	1461.95	3025.09	4816.11	5798.52	4229.46	4364.24	6218.22	6840.38	5198.69	5671.4	4440.7
Rassf5	1903.96	1370.62	1029.5	931.95	1076.57	674.848	4914.42	2482.47	1895.2	631.331	758.434	473.926	1276.77	977.805	2169.77	2557.34	3651.69	3423.53	4229.24	3204.78	3737.85	4361.02	4292.13	4749.56
Nfe2l1	3784.9	3078.54	7332.44	6446.17	3652.08	5108.88	1755.32	2290.94	6293.8	3802.63	3464.59	4606.65	4350.4	4143.77	3130.61	1765.11	2306.6	2015.28	2086.95	2119.53	2251.89	1804.54	1868.38	1789.46
Midn	6920.09	5237.15	12918.7	7923.7	7123.94	10356.1	5011.74	4893.11	8048.65	1707.62	2008.23	1541.7	2163.89	2080.73	3112.1	2867.84	3417.57	2893.79	3326.21	3619.59	4314.59	4483.07	4406.34	4878.08
Gm26917	1851.73	2014.57	3593.22	1853.29	1729.18	1079.04	1096.01	2590.2	5363.86	2993.7	2422.4	2686.73	9038.25	8305.22	5772.47	1453.36	1240.54	925.636	1204.88	1080.54	1022.17	1182.98	1251.98	2196.59
Fus	11853	8869.51	11019.1	7992.69	7240.65	7127.41	8445.75	11835	8725.58	5966.91	6160.32	4659.69	7232.68	7376.38	8675.37	8874.49	10279.2	8954.73	6742.98	7665.74	7275.93	7549.17	8150.95	6242.04
Pgam1	1562.29	1822.22	1399.08	1387.31	1820.48	1878.99	4919.29	1497.21	2091.89	9577.31	10106.9	11820.5	8212	5832.83	8379.16	902.629	1095.51	1093.42	1878.17	1771.37	1848.1	2169.49	1888.43	2683.64
Ptp4a3	1356.93	966.4	2228.35	2685.46	886.026	1175.27	2597.1	2522.06	1878.97	853.81	724.007	748.364	620.988	1495.95	766.454	6178.52	7950.52	8221.38	8225.39	7105.87	9285.69	5347.53	5172.7	3648.03
AB124611	903.737	770.332	553.124	648.544	1197.25	771.083	5517.78	1504.58	1231.64	1369.02	1985.28	1198.08	6954.37	2703.58	10445.2	1938.86	2297.76	2175.53	2826.48	3272.21	3097.58	4552.13	3227.6	4044.36
Tmbim1	1003.76	1431.02	3690	2796.91	2828.77	3505.36	250.587	692.439	2832.78	1942.78	1963.37	2076.74	2181.29	1906.65	2191.98	211.387	200.99	170.611	193.687	243.867	149.655	210.162	189.192	192.229
Cox6a1	2620.93	2902.92	3529.82	4181.04	3398.02	4106.83	2994.88	2396.83	3231.87	9746.12	9435.05	11430.7	8013.7	8038.67	7510.88	2316.48	1785.35	2526.18	2370.36	2016.02	1913.05	2479.68	2041.01	2453.62
Numa1	4999.32	4868.24	3361.29	3647.13	2861.33	3007.35	4082.38	4868.25	3735.99	2248.2	2048.92	2148.23	2129.1	1897.13	1940.2	5570.71	7068.52	5729.14	4753.29	5390.17	6192.34	4547.37	5391.53	3845.66
Snx5	5503.86	6013.05	3909.41	4359.36	7975.03	6788.18	2162.83	7286.26	3092.48	4236.85	4729	4329.91	3172.78	3368.6	3354.62	6324.67	7832.72	6883.83	5591.76	5425.46	6042.69	4031.19	4123.86	3810.02
Txnrd1	4056.64	4568.1	12207.1	6054.49	8876.94	10462	1969.42	2677.68	8881.2	2647.3	3168.31	2692.5	8455.53	6255.78	11069.1	1377.47	1598.35	1432.76	1445.52	1433.41	1692.8	1569.97	1517.02	1807.81
Etnk1	5057.74	3741.08	4229.77	3405.12	2637.44	2972.46	2611.7	5720.91	4730.85	913.333	932.655	894.809	1645.53	1724.42	1190.41	5612.11	7178.21	5579.27	5485.27	6096.68	7131.92	4528.91	5226.75	3354.28
Akt1	2754.58	3194.7	3981.99	4005.9	4251.5	4571.17	5855.95	3256.86	4278.29	5769.8	5698.17	5966.16	5458.43	5099.82	6809.22	2377.32	2610.66	2974.85	3387.42	3351.41	3138.53	4187.77	3662.65	5002.27
Ptafr	2479.3	3884.19	1706.09	2339.43	7376.41	6025.52	2167.7	2784.49	2330.58	675.242	1982.15	520.05	14788.9	9667.89	20949.7	313.631	410.815	354.419	730.308	999.777	1070.88	1517.57	1632.98	2333.74
Ran	3186.54	2958.67	3880.21	2749.15	3285.28	3541.45	5323.14	3223.71	4092.11	12408.1	11273.2	13802.7	6446.45	7899.96	5117.1	4116.09	2892.64	3448.04	3062.93	2866.03	2669.09	3931.76	3204.93	4146.96
Xbp1	2645.71	2268.25	5305.15	5657.51	4061.75	3672.57	5522.64	2331.46	7339.26	3308.88	3996.65	3482.37	5769.8	5817.87	4554.29	4101.66	2191.75	3010.67	4693.76	6804.76	5524.54	4399.12	3702.76	5753.91
Usp24	4084.96	3751.31	2134.91	1534.85	3744.97	2657.29	1948.74	4114.12	1973.49	1071.41	881.536	770.273	784.498	954.686	701.657	3882.75	4560.93	3454.64	3219.73	3582.73	3855.04	2876.78	3223.24	2293.79
Atp6v0c-ps2	2088.07	3111.07	1519.21	1601.72	3754.5	3936.01	2559.39	1805.68	1529.53	4087.55	5165.07	4155.79	7604.93	4592.56	9112.29	674.933	584.564	682.444	1067.37	1201.3	1173.24	1473.52	1184.85	1645.82
Lmnb1	2550.11	1711.64	1400.75	1735.47	3909.31	1757.49	8168.4	4490.72	3354.08	3568.44	5507.25	2150.54	19826.4	10437.6	33533.3	1642.8	1187.53	1461.98	1968.73	2232.44	1748.57	3717.43	2564.99	3935.29
Trp53inp1	3174.14	2220.86	1903.82	3372.22	2675.55	1913.87	5664.96	3410.63	2232.24	254.679	440.247	249.07	1196.75	1645.54	2023.51	4168.78	3871.82	3278.37	4345.79	4126.92	4239.06	4875.41	4564.15	3792.74
Cnn3	1720.73	892.991	4673.61	4453.83	1106.74	2395.05	287.08	1023	4590.5	6965.14	6546.32	8297.74	3416.3	3235.32	2886.24	942.146	942.371	1102.85	803.254	500.281	838.634	533.443	625.99	244.066
Rpl17-ps3	4053.98	3136.15	3756.74	1661.16	2442.13	2467.23	1830.74	2548.76	3508.75	3541.12	3843.29	3791.41	9208.71	9930.36	6583.36	1861.08	3626.65	4834.61	4509.29	2764.87	3715.26	2973.23	2421.13	3187.97
Cnot1	5271.06	4257.74	2880.75	2526.24	3596.5	3500.55	4803.72	5456.64	3081.97	2112.57	1883.05	2072.13	2003.86	2193.6	1738.41	4976.69	5730.06	4726.21	4543.67	4631.12	5239.35	4685.49	4733.29	3854.3
Prrc2b	5743.73	5228.78	3850.18	3329.76	3283.7	4085.18	2912.16	5366.4	4114.07	1447.09	1448.01	1477.13	1774.25	1971.93	1075.63	4145.57	5210.28	4417.98	4105.99	4155.15	4590.61	3786.49	3870.15	3407.2
Wsb1	7146.69	6802.9	9689.27	5756.23	10410.8	11832.1	2918.24	6050.55	6952.58	2960.52	3318.54	2353.49	6978.72	5472.44	8575.4	1491	1846.46	1520.42	1728.09	1905.46	2091.64	1986.12	1936.38	1779.74
Nup210	3392.78	2415.07	1282.28	780.163	1010.67	644.775	4486.23	3187.8	1236.42	190.278	247.247	141.832	847.118	1323.23	610.942	3429.24	4061.03	3676.15	3114.08	2740.57	3247.24	3299.49	3469.1	2542.17
Nin	3359.14	3555.24	1462.48	1308.76	2684.28	2552.63	9039.37	3113.21	2023.14	569.857	580.04	498.141	774.061	648.697	951.588	2552.33	3268.11	2463.96	3986.93	4000.68	4596.96	4490.81	4364.49	4327.31
Med12	2682.89	2492.2	1831.23	1531.67	1839.54	1816.44	2019.29	2798.3	1973.49	542.535	483.019	467.007	481.831	439.264	470.24	3527.72	3864.46	3169.03	2457.56	3078.53	3427.95	2590.41	3011.38	2145.84
Baz2a	3353.83	2818.36	2471.12	2249.21	2542.96	2425.12	5314.63	3650.96	2817.51	707.442	875.277	601.92	1355.04	1294.67	1558.83	4727.04	6088.6	4740.35	4422.93	5939.85	6044.8	4970.67	5524.06	4054.08
Lbr	2157.99	1810.14	1857.93	1773.68	1664.08	1361.73	11332.4	2485.23	2547.31	591.324	653.067	492.375	1233.28	1021.32	2143.85	2875.37	2871.29	2771.25	4246.01	4539.38	4371.77	6550.16	5088.13	6432.11
Pirb	1394.99	2271.97	1035.34	1740.77	3461.54	3666.56	16092.3	2060.74	2282.84	1784.71	2114.64	1575.14	3943.36	1820.97	6535.22	1975.87	1735.29	1751.36	3689.27	6136.67	4730.38	9084.61	6184.05	8586.58
Pmepa1	1835.8	1154.1	1166.32	1368.2	1210.74	1877.79	34.0603	1277.14	1546.72	6365.03	6299.07	6253.28	3953.8	3935.7	2532.63	110.398	99.3907	81.0638	118.224	136.44	112.241	106.57	65.3889	99.3542
Krt18	4014.15	1477.48	3267.86	4461.26	2400.85	2811.27	31.6275	1182.3	4033.87	446.908	270.199	720.69	19172.4	21725.2	18772.6	6.89987	4.41736	8.48342	13.4155	19.6035	7.05921	4.76289	5.23111	22.6787
Chd4	9726.02	8235.77	9142.82	6141.53	8148.11	9860.48	7758.46	7898.59	8288.3	4555.93	4346.13	4129.27	5750.66	5090.3	6455.62	6582.48	8232.49	7116.65	6670.03	7383.45	7722.78	7113.96	7386.33	5837.06
Herc2	3806.14	3194.7	2768.96	2129.26	2743.82	3304.47	1841.69	3181.35	2906.3	613.767	652.024	568.48	513.141	543.981	705.36	3400.38	4155.27	3058.75	2912.01	3511.37	3993.4	2795.81	3158.72	2063.76
Prex1	5175.47	5215.77	2211.66	2169.6	4481.74	3664.15	6606.49	5138.96	3480.11	1815.93	2240.88	1458.68	4192.1	2360.88	6203.83	2949.38	4021.27	3813.77	4304.71	5893.59	4784.73	5627.94	5408.97	5875.94
Spag9	5010.83	4915.63	6295.44	4842.32	9631.17	9633.13	1997.4	4398.64	6995.55	1499.78	1690.05	1350.28	3901.61	2375.83	5348.52	2625.72	3332.16	2425.32	1936.87	2534.34	2496.84	2070.66	2404.57	1642.58
Atp6v0b	1728.7	2750.52	1865.44	2261.94	4296.75	3465.66	2803.9	2086.52	2078.52	4627.16	4892.79	4821.13	6354.26	4989.66	8010.74	1422	1440.8	1507.22	1710.48	2043.47	1937.75	1890.27	1830.02	2341.3
Fpr2	253.153	167.262	175.198	294.021	474.77	220.138	11822.6	671.26	803.91	873.326	2526.72	709.159	18753.1	8084.91	26283.4	589.626	342.346	251.675	2595.9	2879.36	3228.18	5282.64	3095.95	4573.53
Btf3	3900.85	3177.97	4531.78	4313.72	3440.89	3708.66	3267.36	3479.69	4330.8	6727.05	7176.44	8454.56	6916.1	6535.93	6811.07	3922.89	3523.58	4130.48	3749.64	2763.31	2962.75	3307.23	2888.45	3443.92
Nfat5	5023.22	4267.03	6073.52	3776.63	4916.81	5883.57	3371.97	4982.43	5973.95	1501.73	1600.33	1131.19	2503.09	1950.17	2345.65	4730.8	5448.08	3111.53	3145.1	5223.93	5179.34	4013.33	4879.76	2511.93
Htra1	492.143	1854.74	2233.35	2920.04	1851.45	3050.65	9.73153	1588.37	1827.42	9489.49	8272.88	12039.6	810.59	1189.96	1977.23	28.854	36.8114	41.4745	10.9001	29.0131	26.825	14.884	14.8215	4.31975
Nucb1	2623.58	3237.44	3835.16	4483.55	2221.42	4862.28	3258.84	2836.05	2386.91	5989.35	5926.64	6835.6	3891.18	3637.87	5281.87	1696.11	1451.84	1911.6	2100.37	1086.82	2097.29	2304.64	2000.03	1153.37
Hectd1	5164.84	4418.49	3973.65	3105.79	4685.78	4632.51	4011.82	5526.62	4191.41	1263.64	1571.12	1047.02	2518.74	1891.69	3471.26	3929.79	4401.17	3225.59	3388.26	3797.59	4111.99	4440.2	4798.67	3640.47
Pim3	5576.44	3867.46	20161.1	16412.1	4923.16	7562.87	271.266	3037.71	9145.67	1352.43	1770.38	1469.05	4947.03	4512.32	3299.08	523.136	573.521	552.365	511.467	410.105	529.441	308.992	374.025	408.216
Ivns1abp	7637.06	5558.66	4820.44	3544.17	5195.48	4195.85	2451.13	5500.84	5216.82	3833.85	3063.99	3315.17	2123.88	2450.63	1718.04	5521.15	5853.01	4658.34	3078.86	3734.07	3661.61	3135.76	3672.24	2751.68
Ifngr1	5442.78	5622.78	3828.49	4303.1	4847.74	4200.66	3815.97	5285.37	4319.35	2928.32	3664.9	3322.09	5200.99	3476.04	7079.52	2063.06	2304.39	2058.64	2590.87	2360.26	2136.12	3725.17	2920.71	4117.8
Sema4a	2568.7	2521	1689.41	1627.2	5759.17	3809.71	9350.78	3216.34	2722.03	1133.86	1722.39	696.475	6961.33	3104.77	9351.11	833.003	807.641	834.203	2522.12	3042.46	2437.55	5564.84	4506.6	6499.06
Ubr5	5129.44	4204.77	5401.1	3400.88	4719.92	5273.68	4404.73	4689.62	5066.93	2070.61	1928.95	1953.36	1977.77	2031.77	2086.46	3324.48	4089.74	3431.07	3345.5	4066.54	3795.03	3934.74	3801.28	3534.63
Ackr3	1275.5	2922.43	3997.01	4569.53	5179.6	5905.22	6.0822	1484.32	4012.87	2256.01	2183.5	2526.45	1403.75	2422.07	4245.12	53.9445	95.7095	60.3266	257.41	102.722	259.073	170.869	163.036	409.296
Wdr1	2867.88	3158.46	3260.35	3827.58	3837.86	3806.1	8963.95	3092.95	4084.48	6955.38	6571.36	6622.28	4967.9	4071.69	6907.34	3878.98	4619.09	4627.24	5919.6	5616.79	6137.28	6254.26	6041.94	6658.89
Slc11a1	2140.29	4336.72	1433.28	2599.48	8242.59	7210.41	2176.21	2919.84	2267.56	2200.39	3857.9	1787.31	14042.7	6447.53	19926	720.723	886.417	548.595	1100.91	2167.36	1555.85	2091.5	1951.21	2812.16
Aes	4760.33	4659.16	5154.99	4873.1	4372.17	3838.58	5806.07	4410.61	4003.32	8433.69	7711.62	8636.75	7794.53	7436.21	7573.82	4329.98	4719.22	6039.26	6109.93	4995.75	5137.69	4761.69	4844.88	5813.3
Eif4ebp2	3769.85	3419.57	2444.43	2788.42	2512	2451.59	5691.73	3858.14	2554.95	1739.82	1931.03	1537.09	1862.96	2034.49	2847.36	4315.56	5490.78	5462.38	5506.23	5282.74	5511.83	5254.65	5299.12	5600.55
Neurl3	7868.97	5955.44	3116.02	3630.15	5315.36	4401.55	2193.24	7845.18	5108.94	1657.85	2244.01	1119.66	6289.9	4289.29	8064.43	3016.5	3921.88	3778.89	3394.13	2787.61	3875.51	2786.29	3264.21	2816.48
Pdia6	2793.53	2387.19	3058.45	3350.99	4280.87	3529.42	3609.18	2510.09	3553.63	7804.31	7445.59	8908.88	6883.05	6643.36	5652.13	2782.53	1767.68	2425.32	2327.59	2499.05	2193.3	2460.03	1917.2	2349.94
Atp2a2	5402.95	5087.54	5446.15	5348.63	6626.14	7531.6	2981.5	4373.78	6248.92	5157.99	4752.99	5533.75	2645.72	3185.01	3001.02	2510.3	2411.88	2292.41	2135.58	2574.33	2443.9	2220.1	2373.18	2081.04
Ywhae	4276.15	4181.54	5820.74	5756.23	6133.91	6525.94	5900.95	4135.3	5748.63	11368.8	10293.6	12307.1	6502.11	6967.03	6364.9	3250.47	3478.67	3432.96	3919.01	3560.78	3493.6	4289.57	3406.33	4694.49
Ext1	1361.36	1512.79	2279.24	1945.63	3003.44	2730.67	204.362	989.856	1964.9	3230.82	2724.94	3455.85	2078.66	2314.64	1966.12	183.788	165.651	207.373	211.294	156.828	132.713	216.116	170.011	281.864
Selenow	3126.35	3348.02	4627.72	4900.7	3315.45	3958.87	553.481	2663.86	3172.68	5919.1	5288.17	6698.38	4543.48	4143.77	3974.82	2187.26	2369.18	2998.42	2507.86	1663.94	2007.64	1587.23	1507.43	1464.39
Pygl	1001.99	1015.65	886.834	890.554	1688.69	854.086	23439.6	2034.04	2246.56	1506.61	1989.46	1365.28	5294.92	2729.42	10230.5	1530.52	1161.03	837.031	5094.54	8082.12	7405.11	11576.8	9246.87	10623.3
Sdc3	3703.46	7577.88	4279	3602.55	7773.37	9327.58	243.288	3192.4	2696.25	3566.49	3672.2	3903.26	5067.05	2539.03	3687.87	1754.45	2709.32	1718.36	2302.44	4329.23	2545.55	1174.65	1176.13	1582.11
Tuba4a	3572.46	2116.79	1633.51	1082.68	1445.75	1725.01	9180.48	2219.12	1566.77	907.478	1001.51	1077	3689.4	4014.58	3376.84	2135.82	1727.93	1824.88	3259.13	3084.02	3080.64	3921.05	3280.78	4839.2
Tcn2	1964.15	2249.67	3082.65	3901.88	5203.42	3976.91	3893.83	2594.8	3610.91	3212.28	3957	3631.12	5886.34	4437.52	9101.18	623.498	670.703	637.199	1344.91	1990.14	1762.69	2056.97	1730.63	2167.43
Ski	6120.8	5525.21	5081.57	3861.54	5334.42	5689.9	1540.01	5035.83	4978.13	3146.9	3537.62	2921.97	3092.76	2496.87	2715.91	1458.38	1669.03	1853.16	1752.4	1772.94	1786.69	1578.9	1583.28	1698.74
Rbm5	3931.83	3580.33	2463.61	2587.81	2508.03	2201.38	3897.48	3796.44	2849.97	1477.34	1243.54	1226.9	1678.58	1659.14	1434.79	5050.71	6448.61	4751.66	3964.29	5218.44	5542.89	4227.66	4869.29	3569.19
Hk3	732.903	1925.37	475.537	938.319	2139.64	1903.05	13974.5	1115.08	1181.04	1711.52	1829.84	1097.75	6528.2	2911.66	6679.63	927.719	687.636	462.818	3249.91	5267.06	4806.62	5633.9	4979.15	5970.97
Capzb	4650.57	5110.77	4795.41	5551.37	6681.72	6072.43	8466.43	5243.93	5051.65	8920.61	9969.19	8973.46	10393.3	7720.44	15904.8	4937.17	5311.88	5850.73	6624.75	6200.97	5833.03	6793.66	5734.17	7789.59
Ly6c2	1281.7	742.456	533.936	1002.01	1000.35	422.231	16808.8	2241.22	1966.81	183.447	389.128	161.435	6317.73	1935.21	6207.54	1721.2	865.803	1415.79	5203.55	4970.66	4325.18	6417.99	5299.12	8279.88
Tpi1	1733.12	2281.26	2234.19	2430.71	2550.1	2576.69	3572.69	1589.29	2440.37	16707.4	17783	23195.8	18838.4	13950.4	16902.7	1767.62	1360.55	1480.83	1663.52	1545.54	1442.2	2200.45	1626	2209.55
Clk1	9826.04	7790.67	5397.76	6095.89	6660.28	5929.28	4066.56	11477.7	5755.31	1915.46	2863.69	1449.45	6011.58	5200.45	8699.44	5753.87	6882.99	4619.7	4677.83	5379.98	6212.81	4580.71	5844.03	4393.18
Raly	5163.07	4306.06	5225.06	4036.68	4715.95	4806.94	4562.87	4057.95	4596.23	6114.25	6139.46	6459.69	6540.38	5805.63	7218.37	2593.73	2371.39	2841.95	3176.96	2553.94	2527.2	3030.39	2653.05	3582.15
Hdgf	2064.17	2063.82	2346.82	1983.84	2400.05	2242.28	3993.57	1814.89	2390.73	7074.42	6038.26	8217.02	4150.36	5068.54	3054.71	3063.54	1812.59	2822.15	2109.59	2425.34	1832.57	3197.68	2844.85	3203.09
Smap2	2612.07	2331.44	1982.24	1924.4	2190.45	2041.39	4365.81	3452.07	2684.79	1604.19	1710.91	1610.89	2468.3	1849.53	3708.23	5136.01	5309.67	5607.54	5363.69	5535.24	6153.51	5212.38	5222.4	4455.82
Slc1a5	5198.48	4581.11	4656.09	2585.68	3282.9	4043.08	2256.5	3279.88	3962.27	1703.72	1602.41	1775.78	819.287	1059.4	834.953	4579.63	4722.9	4905.3	2053.41	2245.77	2341.54	2137.94	2142.14	1561.59
Nsd1	3652.12	2894.55	2634.64	2377.64	2652.52	2718.64	3425.5	3467.72	2556.86	1395.37	1283.18	1176.17	840.16	1032.2	1144.13	4525.06	5400.96	4209.66	3871.22	4138.69	4891.33	3851.39	4073.29	2919.07
Clta	3501.65	3977.11	3256.18	4341.32	6717.45	5728.39	3561.74	3679.5	3395.14	8928.41	8778.85	9600.74	6065.51	5412.61	6703.69	3070.44	3235.72	3645.04	3598.71	3229.87	3209.12	3214.35	2767.26	3536.79
Lama4	1044.48	1509.07	2832.36	3067.58	2820.04	4696.27	13.3808	1312.13	3089.61	1285.11	1173.64	1269.57	1135.87	1645.54	1638.43	0	0.736227	0	1.67694	0	0	3.57216	0	0
Ssh2	15731.8	11249.3	4062.92	2678.03	5355.85	3647.31	5654.02	13954.7	4071.11	2331.14	2613.31	1646.63	2508.3	2135.12	3715.64	2977.61	3854.15	3013.5	3810.01	4101.83	4423.3	5455.29	5313.07	4521.7
Zc3hav1	13165.7	9572.01	6871.92	3232.11	5176.43	4401.55	3061.78	8819.39	5755.31	1364.14	1622.24	1243.05	5835.9	4369.52	7438.68	2805.74	3433.76	3153.01	3036.94	3156.16	3539.49	3175.65	3469.97	3281.93
Ywhag	3136.97	3917.64	3770.09	3273.5	5103.38	5877.56	3251.55	2720.95	3828.6	7831.63	7267.2	7921.82	4992.26	4811.51	4700.55	2238.07	2451.64	2451.71	2543.08	2727.24	2619.67	2588.03	2722.79	2900.71
Hnrnpul2	6193.39	5801.19	4184.72	4365.73	5672.63	5173.84	7009.13	6273.38	4416.73	4049.5	4148.96	4234.2	2748.35	3107.49	3034.34	6009.79	6728.38	6376.71	6440.29	6364.86	6445.06	6304.27	6178.82	6218.28
Ifi30	2517.36	3518.07	2140.75	2629.2	4735.79	5134.14	1676.26	3189.64	1997.36	5474.14	5712.77	5938.49	4588.7	4224.01	5367.03	4282.94	4315.03	6820.67	5349.44	4260.23	3795.03	5713.08	3591.16	4084.32
Abca7	2496.12	2142.81	1904.65	1118.76	1760.14	1291.96	8562.53	2559.81	1876.11	768.917	899.271	682.638	1348.08	894.848	2260.48	3358.98	3268.11	3195.42	3378.2	5607.38	4727.55	4923.63	5718.48	4494.7
Chmp4b	3637.96	4274.46	5129.12	4428.36	5044.63	4541.09	4124.95	3871.95	4946.63	6148.41	7054.38	6046.88	12471.9	8487.46	16625	2054.91	2098.98	2375.36	2901.95	2551.59	2623.2	3477.5	2564.99	4058.4
Flot1	871.872	971.976	1417.43	2023.12	1444.95	1510.89	6233.04	1112.32	2616.05	3691.39	3929.88	3685.32	5094.89	3311.48	6551.89	840.53	634.628	698.469	2123.01	2252.83	2095.88	3631.7	2494.37	4095.12
Tsc22d4	1340.12	1078.84	1095.4	1284.35	967.007	886.565	5341.39	1506.42	1510.43	3491.35	3906.93	3881.35	4218.2	2808.3	4672.78	2273.82	2973.62	2956	3350.53	3545.88	3651.73	3451.9	3641.73	4092.96
Naca	4491.25	3748.52	4809.6	5409.13	4307.87	3878.27	3792.86	4140.82	4891.25	6060.59	5940.2	6987.81	6669.1	7626.61	6420.44	5080.19	4425.46	5191.86	4872.35	3683.1	4039.28	4106.8	3701.88	5048.71
Ttc7	1683.55	1515.58	892.674	953.179	1668.05	1224.59	3114.09	2641.76	1255.51	1159.23	1402.11	977.832	2647.46	1728.5	5313.34	2657.08	3639.17	3537.59	3310.28	3632.13	3451.25	3903.18	4338.34	3867.25
Fryl	4547.9	3771.75	3053.45	2722.61	2465.95	3044.64	2485.19	4183.18	3207.05	635.235	518.489	546.571	763.624	685.415	755.346	2692.21	3470.57	2638.34	2561.53	2680.97	3196.41	2605.3	2658.28	2013
Tut7	3928.29	3349.88	4317.37	2890.32	6031.49	6021.91	5155.28	4420.74	4258.24	767.941	1058.89	565.021	2075.18	1494.59	3310.19	2414.33	2746.86	2105.77	2639.5	3561.56	3586.08	3765.06	3654.8	3167.46
Dst	3710.54	3295.98	6984.55	6509.85	4284.05	7967.06	340.603	1974.19	8760.9	1835.45	1732.82	1811.53	1428.1	1414.35	947.885	259.059	511.678	177.209	394.919	1053.88	558.384	336.974	299.917	254.865
Nfe2l2	2838.67	3491.12	5548.76	3308.53	5696.45	5130.53	1858.72	3498.11	4453.01	2324.31	3293.5	2095.19	13101.6	6753.52	19642.7	1078.26	1177.23	1101.9	1299.63	1317.35	1211.36	1708.69	2373.18	1971.97
Chd2	6031.4	5095.9	2403.55	2146.25	3075.69	2760.74	2284.48	5808.38	2679.06	769.893	993.163	732.221	2398.72	1788.34	3188	3545.91	4904.74	3713.85	3383.23	3218.11	3965.16	2930.37	3511.82	2362.9
Tbc1d10c	1300.28	1109.5	1433.28	680.387	162.756	164.803	1891.57	1212.69	1377.72	109.288	192.999	99.1669	330.498	598.379	364.714	5694.28	6803.47	6484.16	4869	4971.44	5189.23	3332.83	4711.49	3246.29
Cfp	3032.52	4561.59	3381.32	3345.68	13925.5	8040.44	3966.81	4288.15	2857.61	4931.61	5796.23	4996.4	4489.55	3471.96	10554.5	1524.87	1774.31	1376.2	2875.11	6011.21	3063.7	2962.51	2348.77	4610.25
Vcam1	270.856	480.412	2790.65	2387.19	1413.99	1629.98	408.724	303.863	4858.79	1449.04	1404.2	1951.05	327.019	421.585	383.227	1936.98	3456.59	1465.75	3913.14	8678.07	3639.02	1593.78	1994.8	1488.15
Capg	2778.48	6613.34	2619.62	4127.97	5153.4	6836.3	3758.8	2799.22	2695.3	10407.7	10111.1	11324.6	9335.7	6927.59	9636.21	3759.8	3953.54	4645.15	4510.97	4276.69	4606.14	3848.41	3707.12	3739.82
Rabgef1	1744.63	1415.22	3381.32	2568.7	3390.08	3629.26	426.971	2141.77	3894.48	1635.41	2878.29	1208.45	12687.6	6884.07	20035.2	625.379	554.379	586.299	489.667	524.589	494.145	545.946	578.038	470.853
Ppp2r5a	5513.59	4774.39	5681.41	4834.89	3849.77	3913.16	9000.45	4464.02	5476.52	1666.64	2018.67	1746.95	3482.4	3640.59	5128.21	3281.2	3899.06	3777.95	5226.18	5294.51	5368.53	5574.36	5268.6	6186.96
Parp14	3899.08	3025.58	7793.8	2717.3	3145.55	3827.75	1715.18	3511.92	4986.73	530.826	636.375	558.102	6394.26	4068.97	4546.89	2301.42	3354.99	2432.86	2091.14	2149.32	2621.09	2623.75	2008.75	2401.78
Tpr	3955.73	3694.62	2585.42	2165.35	3428.19	3332.14	3760.02	4284.47	2584.54	1913.51	1711.95	1805.76	1680.32	1758.42	1490.33	4183.21	4806.09	3537.59	4375.98	4308.84	4793.91	4056.79	4414.19	3451.48
Anxa3	1313.56	2800.7	2572.9	2767.19	2261.11	2591.13	4137.11	1002.75	2275.2	4348.09	3929.88	4734.64	3503.28	3539.95	2715.91	177.515	131.785	141.39	1131.93	1499.27	1339.84	1676.54	1466.46	1849.93
Ppp1r18	3183	2988.41	7213.14	4775.45	3893.43	4420.8	7549.23	3104.93	5002.96	5100.42	5364.33	4935.29	5905.48	3799.7	8256.97	3577.27	4380.55	4313.35	5275.65	5122	5304.29	5420.76	5115.16	5888.9
Cpd	1569.37	1598.28	3599.9	3974.06	2154.73	3182.97	6476.33	1734.78	4410.05	2417.99	2806.31	2307.36	3492.84	2956.53	5320.75	801.013	529.347	331.796	1353.29	2114.04	1532.55	4269.93	3158.72	3212.81
Upp1	255.808	106.862	2140.75	1837.36	368.384	654.398	2183.51	478.814	3224.23	1113.37	2911.68	744.905	21873.7	12070.9	24404.3	117.298	27.9766	18.8521	390.727	561.444	304.252	1477.69	857.031	2193.35
Celf2	3455.62	3576.61	2164.94	2036.92	3661.61	3262.37	5250.16	4309.33	2485.25	1536.86	1804.8	1572.83	2035.17	1479.63	3113.95	3951.12	5092.48	3764.76	3980.22	4631.91	4656.96	3855.56	4413.32	4100.52
Csrp1	1159.55	1237.74	3609.07	8744.2	2824.8	3926.39	1462.16	1337	6538.22	2938.08	2539.24	2957.71	4299.95	3424.36	2321.58	750.832	695.735	813.466	1478.22	1343.23	1148.53	1034.14	857.903	1582.11
Tuba1a	1877.4	1692.13	2982.53	2434.96	2381	3587.16	817.448	1548.78	2683.84	11773.8	11231.5	17274.7	1949.94	2562.15	2702.95	506.827	418.913	558.963	601.183	626.527	603.563	613.222	570.191	847.751
Anxa4	1301.17	2708.71	1547.58	1982.78	2569.16	3470.48	311.409	1050.63	1351.94	2474.59	2552.8	3064.95	3049.28	2248	2482.64	385.766	375.476	373.271	491.344	518.316	446.142	344.714	335.663	474.092
Etf1	4296.51	3794.98	5462	4043.05	6252.2	6540.37	2224.87	4052.42	5694.21	3300.1	3757.74	3214.85	6872.62	6118.42	9395.54	1990.3	1695.53	1760.78	1919.26	1758.04	1682.92	2109.96	1871.87	2303.51
Ep400	4860.35	4032.86	2894.93	1990.21	3446.45	3080.72	3221.14	4648.18	3211.82	1332.92	1218.5	1214.22	1101.08	1281.07	1190.41	3926.03	5021.81	3948.56	3224.76	3776.41	4214.35	3568	3859.69	2719.28
Setd2	3219.29	2895.48	2190.81	1546.53	2677.13	2742.7	2960.82	3430.89	2128.17	824.536	799.121	706.853	935.831	1037.64	1029.34	3155.12	4480.68	3249.15	3291	3710.55	3766.09	3250.67	3319.14	2770.04
Map3k1	4368.21	3446.52	1832.07	1868.15	2107.89	1764.71	1727.35	4968.62	1639.33	390.313	395.387	310.185	718.398	747.973	847.913	4848.73	5794.84	4983.54	3391.61	3587.44	4110.58	3110.76	3373.2	2020.56
Dbi	1551.67	3077.61	2182.46	2844.68	2446.89	2912.31	1189.68	1011.03	1530.48	2006.21	2234.62	2716.71	4442.59	4543.6	2951.03	407.72	373.267	430.769	530.752	389.717	340.96	629.296	363.562	741.917
Plekho2	3749.49	3546.87	6745.11	5433.55	5416.19	5432.47	3615.26	3642.67	6810.32	2906.86	3761.92	2851.63	7514.48	3907.14	11767.1	2162.17	2214.57	2496.95	2460.07	2988.35	2828.63	3414.39	2973.89	3752.78
Arc	5734.88	2790.48	9042.71	1913.79	2462.77	6143.41	12.1644	2068.11	1943.9	1120.2	1266.49	1263.8	1170.66	2007.29	738.684	20.6996	28.7129	27.3355	44.4389	26.6607	34.5901	23.2191	26.1556	22.6787
Rnf149	2133.21	2969.82	1202.19	1314.07	3430.57	3859.03	3071.51	2721.87	2653.29	1540.76	2698.86	1210.76	8954.75	4816.95	13729.5	600.289	669.23	509.948	1063.18	1981.52	1320.07	2972.64	2607.71	2889.91
Cnbp	8212.41	6508.33	7949.81	7499.12	5854.44	5538.33	3373.19	7294.55	7038.51	5939.59	5767.02	6117.22	6324.69	7505.57	6068.69	6005.4	5685.15	6209.87	5848.33	4330.8	4854.62	4383.05	4506.6	4399.66
Smox	1603	1085.34	1106.25	1305.58	3836.27	1909.06	1595.97	3118.74	2871.93	3822.14	7727.27	2348.87	33695.1	18315.8	42240.1	309.24	189.947	213.971	490.505	818.641	443.318	1469.35	1101.15	1517.31
Gpx4	2529.76	2778.4	3782.6	4526.01	3032.81	3601.6	2168.91	1767.01	2603.64	3587.95	3875.63	5082.88	6683.01	6081.7	5589.19	1812.78	1258.95	1779.63	1891.59	1700.8	1460.55	1808.71	1558	2194.43
Mef2c	2938.69	1818.5	2784.81	2161.11	2460.39	2255.51	914.763	4487.96	1820.73	635.235	693.753	693.015	170.467	718.054	199.945	5678.6	6777.71	5374.72	4311.41	3556.07	5012.04	2636.26	3325.24	1614.51
Tcirg1	2240.31	6055.8	2288.42	3313.84	3936.31	5182.26	4156.58	2227.41	2574.04	5060.41	5089.96	4426.77	6785.64	5628.84	6100.16	1938.24	2307.34	2095.41	2045.03	2611.18	2322.48	2452.89	2344.41	2400.7
Tap1	3391.01	2884.33	4107.14	2214.18	1901.46	1841.7	2280.83	3394.98	3293.93	793.311	794.948	797.948	14002.7	8581.29	9560.31	4171.29	5140.34	4347.28	3144.26	3223.6	3714.56	3798.4	2951.22	3919.09
Fes	1132.99	1414.29	1188.84	1434.01	2717.62	2334.9	11022.2	1534.97	1983.04	2520.45	3096.33	2157.46	3551.98	1660.5	4735.72	1183.01	1180.91	1344.15	2676.4	3934.03	3447.01	5166.54	4798.67	5480.68
Cyth1	6814.76	5189.75	4322.38	3364.79	4947.77	4323.36	2129.99	8834.12	3742.67	1417.81	1902.87	1334.14	4305.17	3586.19	5990.93	3336.4	4884.13	4514.12	3597.04	2936.6	3663.73	2789.86	2947.73	2590.77
Fbxl5	1606.55	1143.88	1516.71	1971.11	2038.81	1550.59	9021.12	2871.04	4340.35	2451.17	4051.94	1906.08	21840.7	13172.5	28895.7	2058.04	2352.98	1545.87	2491.09	2938.17	2554.02	5486.84	3913.74	4304.63
Tlr2	2109.31	1949.53	2125.73	1901.05	4543.66	5230.38	2335.57	2084.68	3036.15	2720.48	4855.23	3188.33	19549.8	11286.2	30025	411.483	329.094	317.657	584.414	1128.38	728.511	1264.55	969.5	1090.74
Ctsc	3848.63	4747.44	3754.24	4049.42	13478.6	8337.56	3340.35	4498.09	3852.47	10753.1	11519.4	9906.32	13447.8	8589.45	15593.8	2862.19	3913.78	3420.71	3803.3	4805.99	3155.47	3369.15	2573.71	3787.34
Actn1	2612.07	2455.96	2703.89	3787.24	1684.72	2478.05	9258.33	2499.96	5329.49	5566.84	4580.86	5361.93	3952.06	3063.97	4774.6	999.854	1090.35	728.632	3704.36	5220.01	4217.17	4349.11	4636.51	4553.01
Sdc1	752.377	2047.1	1324.83	2756.58	2316.69	2911.11	627.683	685.993	1750.08	2162.33	1914.34	2546.05	3223.22	3777.94	2949.18	765.259	259.152	500.522	743.723	885.293	906.403	473.907	500.443	329.381
Crlf3	5761.43	5204.62	1718.61	1346.98	1667.25	1450.74	2874.45	5313.92	1820.73	1021.64	907.617	892.502	1259.37	1327.31	1584.75	3409.79	4076.49	3751.56	3923.2	3200.86	4277.88	2898.81	3414.17	3052.98
Aff4	9106.41	7310.26	6272.91	4351.93	6847.65	7554.45	1800.33	8254.02	6507.66	1723.23	1810.02	1629.34	2456.12	2388.07	3626.77	3013.36	3806.29	2824.04	2729.22	2774.28	3576.2	2232.01	2590.27	1819.69
Ikbkb	3737.98	3338.73	2446.09	1845.86	2565.19	2052.21	2200.54	3920.75	2300.98	984.565	1022.37	838.307	1099.34	1124.68	1323.71	5482.89	5834.6	4939.24	3576.91	4275.91	4849.68	3175.06	4301.72	2646.93
Nrp2	1895.99	2965.18	4651.08	4680.98	5255.03	5855.9	366.149	1440.13	6067.52	1833.5	1849.66	1790.77	1645.53	1257.95	1340.37	403.956	485.91	260.158	415.043	617.117	458.849	501.889	334.791	609.085
Tnrc6a	3668.94	3577.54	1856.26	1678.15	2054.69	2066.65	2937.7	3517.44	1962.04	873.326	858.585	778.345	1102.82	1028.12	981.209	4040.82	4616.14	3519.68	2992.5	3707.41	4129.64	3295.92	3930.31	2548.65
Slc39a1	1441.02	1585.27	3876.04	2807.53	2454.04	3172.15	782.171	1209.01	2986.5	3592.83	3433.3	4117.73	2670.07	2551.27	2980.65	777.177	821.629	821.95	831.762	843.734	797.691	936.502	745.434	877.989
Ighg2c	405.398	323.372	573.147	4155.56	330.275	651.993	10566	1075.49	6651.83	6.83048	14.6053	2.30621	525.318	4040.42	957.142	4397.73	1699.21	2410.24	7864.01	9132.08	7735.48	3428.09	6338.37	1980.6
Rpn2	2685.54	2780.26	3649.12	3680.04	3752.91	3887.9	3229.65	2685.96	3798.05	5923	5035.71	6464.3	3802.46	4123.37	3758.22	2312.08	1994.44	2163.27	2263.87	2293.61	1981.52	2326.07	2087.21	2631.81
Thbs2	1068.37	2263.61	2909.12	2152.61	1979.27	4650.56	19.4631	1841.59	3506.84	3212.28	2758.32	3333.62	1071.51	1650.98	3210.22	1.25452	0	0.942603	1.67694	3.92069	3.52961	4.76289	1.7437	7.55956
Id2	2892.67	3454.88	1976.4	2367.03	3799.75	4415.99	1384.31	2393.15	1931.49	2296.99	3779.65	2503.39	10652.5	5528.2	12154	570.18	705.306	636.257	1323.11	1416.16	1159.12	1180	982.578	1437.4
Gm10275	2571.36	2089.84	2013.94	1855.41	1242.5	1260.68	832.045	2553.37	1910.48	4246.61	3623.17	5259.31	4746.99	5707.72	3524.95	2549.82	2581.21	3073.83	2729.22	1646.69	2081.06	1537.82	1562.36	1949.29
Baz1a	2751.93	2194.84	2371.01	1506.19	3334.51	3229.89	4640.72	2925.37	2610.32	411.78	468.414	375.912	1125.43	1000.92	1247.8	3182.72	3974.15	3126.61	3259.13	3436.88	3977.87	3569.19	3659.16	2934.19
Rin3	1389.68	1207.07	1741.13	1582.62	1718.07	1507.28	6119.91	1558.91	2243.69	985.541	1349.95	809.479	2045.61	1067.56	3047.3	2542.29	3736.35	3312.31	3484.68	4707.19	4397.89	4127.04	4571.99	4410.46
Jpt1	3844.2	3043.23	2427.74	2068.76	3544.11	3403.11	2470.59	3017.45	2117.66	4572.52	4408.73	5252.39	4734.82	5199.09	3991.48	2317.1	2159.35	2577.08	2500.32	2130.51	2047.17	2189.14	2020.95	2388.82
Hnrnpa0	8116.82	7589.96	7662.82	7661.52	7490.73	7383.63	7094.28	8345.18	8421.96	11440.1	13613.2	13477.5	7185.72	9899.09	7938.54	6085.06	6933.79	8280.76	7241.87	5553.27	6518.48	6416.2	5215.42	6595.18
H2-Ob	2314.66	1260.97	1856.26	949.995	373.147	318.779	289.513	3820.38	1116.12	29.2735	31.2971	27.6745	111.326	801.011	98.1209	9647.28	11717.8	9030.13	5841.62	6455.82	8283.98	5783.33	5417.69	2223.59
Hexa	2358.04	5968.45	2801.5	4043.05	9284.22	8495.15	2784.43	3208.05	2596	6668.5	6857.21	7140.02	4188.63	3621.55	6035.36	1216.26	1625.59	1613.74	1936.87	2249.69	1934.93	1741.43	1706.21	2035.68
Dynll1	3791.09	3035.8	3071.8	3007.08	3102.68	4197.05	1803.98	3064.41	2953.08	5865.43	5482.22	7115.8	3713.75	3656.91	3965.57	2085.64	1867.07	1779.63	1998.91	1813.71	1871.4	1619.38	1804.73	2113.44
Cyth4	2529.76	4523.5	1765.33	2609.04	6168.84	5475.77	6381.45	3718.18	2342.99	5086.76	5588.63	4183.46	5321.02	2704.94	8456.91	3521.44	4356.99	4296.38	4322.31	5256.08	4339.3	5331.46	5133.47	5923.46
Dbnl	1583.53	1597.35	1594.3	1763.06	1705.36	1546.98	4285.52	2324.09	1943.9	2485.32	2456.83	2555.28	3280.63	2563.51	4082.2	3171.43	3674.51	3839.22	3960.09	3903.44	3819.03	4291.36	3552.8	4121.04
Satb1	12960.4	9788.52	1797.03	1129.38	1501.32	529.293	1583.81	10123.2	1944.85	78.0626	118.929	46.1242	577.502	1196.76	799.778	2143.35	2879.38	2680.76	3201.28	1823.91	2947.93	1671.77	2680.07	1555.11
Rpl3-ps1	7148.46	5879.24	6340.49	6335.78	4603.21	4951.29	3673.65	6515.55	6310.98	8038.5	7827.42	9923.61	6985.68	7830.6	5666.95	6983.93	6988.27	7404.14	7001.23	4579.37	5554.89	5005.2	4061.09	5578.96
Lrp5	1596.81	1370.62	2927.47	3595.12	1895.91	2783.6	675.125	822.271	2881.47	1391.47	1382.29	1546.31	1897.75	2075.29	834.953	158.07	214.242	178.152	319.457	454.801	252.014	285.773	210.988	408.216
Kdm2a	2904.17	2655.74	2233.35	2157.92	2300.81	2526.17	3697.98	3092.95	2635.15	1427.57	1386.46	1307.62	1675.1	1425.23	2016.11	4807.33	6167.37	4887.39	4519.35	4856.96	5500.54	4554.51	4738.52	3642.63
Emb	9046.22	8473.66	1680.23	1484.96	4523.02	2287.99	5792.69	6748.52	2680.97	1691.03	2087.52	1477.13	4494.77	3497.79	9073.41	572.689	601.498	660.764	1664.36	1598.86	1287.6	2567.2	2137.78	2790.56
Pnisr	1742.86	1630.8	2237.53	2006.13	1279.02	1143.99	3674.87	2150.06	2052.74	1092.88	878.407	614.604	895.823	946.526	849.764	5248.92	6146.76	4154.99	3313.63	5587.77	5389	4063.93	4988.74	3070.26
Zfp703	2183.66	1976.47	3402.17	2264.07	2699.36	3091.55	304.11	1529.44	4268.75	1861.79	2153.24	2057.14	2243.91	1746.18	3084.33	243.377	295.227	259.216	306.88	647.699	304.958	341.737	371.409	478.412
Jak2	4537.27	3329.43	5957.56	3205.57	4053.01	4282.46	2271.09	3791.84	5933.85	800.142	936.828	821.01	3656.35	2530.87	4341.39	1959.56	2143.89	1804.14	1898.3	1803.52	2061.29	2563.03	2036.65	2718.2
Top2b	3177.68	2756.1	2622.13	2552.78	2372.26	2153.26	3543.49	3350.78	2495.75	1282.18	1288.4	1181.93	895.823	1296.03	1245.95	3887.14	4725.84	3755.33	4038.91	3218.89	3827.5	3656.11	3616.44	2799.2
Fnbp1	4585.07	4122.07	2637.14	2426.47	4855.68	3911.96	4232	4316.69	2831.83	2272.6	2200.19	1939.52	2864.89	2612.47	2782.56	4820.5	5348.69	4562.2	4658.54	6252.72	5039.57	4499.14	4761.19	5163.18
Ccdc88b	2057.97	1819.43	906.023	1018.99	1830.8	1004.45	7526.12	2202.54	1734.8	1021.64	1482.44	704.547	7998.05	4260.73	7144.31	1716.81	1670.5	1971.92	3115.76	4932.23	4013.87	4251.47	4484.81	5189.1
Ralgds	1840.22	2642.73	4109.64	4247.91	5232	5060.76	130.159	1625.21	3979.45	641.089	1124.61	648.044	8545.98	7655.17	8792	980.409	1035.14	1000.1	791.516	684.553	874.636	462	628.605	461.133
Ndel1	2475.76	2387.19	3375.48	3142.94	4463.48	4336.59	1965.77	2559.81	4327.94	2798.54	3416.61	2306.21	9039.99	5025.02	16867.5	671.797	750.215	639.085	1019.58	1169.15	1154.89	1422.91	1403.68	1577.79
Asprv1	203.584	105.003	63.4049	415.026	385.056	133.526	3378.06	1295.56	1394.91	1243.15	2789.62	689.556	14249.7	10783.1	25618.8	184.415	83.9299	47.1301	576.029	489.303	400.257	1837.28	1327.83	1761.38
Arpc3	3984.06	4064.46	4349.91	4735.11	5261.38	5182.26	7572.34	4069.92	5008.69	6430.41	8167.51	6949.76	12052.7	8230.43	20649.8	3074.21	2684.28	3034.24	4036.4	3733.29	3611.49	4858.14	3824.82	5153.46
Srsf6	7448.53	6178.46	5478.68	4452.77	6476.88	5808.99	4504.48	6723.65	5125.17	3205.45	3063.99	2945.03	3004.05	3542.67	2727.02	6110.15	6529.6	5336.07	4732.33	5705.4	5329.7	4559.27	5347.94	4347.83
Clu	1464.04	1260.04	6680.87	9030.79	2163.46	2274.76	142.324	1141.79	17422.5	176.617	109.54	220.243	3649.39	5564.92	3615.66	67.117	99.3907	88.6047	209.618	162.317	92.4757	93.4716	74.9793	190.069
Gm9794	4670.05	3898.12	3915.25	4469.75	3359.91	3130.05	2199.32	4455.73	3550.76	5410.72	5678.35	7482.49	7036.13	7840.12	5633.62	4382.05	4585.22	4742.23	4800.24	2834.66	3490.78	2863.68	3563.26	3575.67
Napa	2876.73	2666.89	2880.75	2548.53	3624.29	3203.42	1103.31	2586.52	2983.63	3948.99	3986.21	3599.99	5126.2	3977.86	6176.06	1349.87	1157.35	1329.07	1203.2	1250.7	1241.01	1185.96	1234.54	1307.8
B4galnt1	2883.82	2343.52	1533.4	1374.57	1131.35	999.642	2095.93	3077.3	1567.72	1180.7	1299.87	1150.8	1457.67	1346.35	1864.3	4324.97	5242.67	5163.58	4557.92	3168.71	4337.18	3040.51	3702.76	3278.69
Pnpla2	3301.61	3985.47	6465.63	5452.65	3193.19	4148.93	1457.3	2886.7	4010	1666.64	2107.34	1275.33	3758.98	2442.47	4691.29	995.464	1099.19	1085.88	1182.24	1169.94	1318.66	1758.7	1467.33	1714.94
Npm1	7923.85	5943.36	5737.31	5269.02	6204.57	5497.43	6124.78	7250.35	6054.15	13893.2	12093.2	15216.4	10690.7	12636.7	6979.54	8182.62	6265.29	6187.24	6078.07	4743.26	4904.03	5964.32	5851	6450.46
Atp6v1b2	2621.81	5311.48	1881.29	2562.33	5091.48	5709.14	5312.2	2544.16	2354.45	3055.18	3732.71	3131.83	5395.81	4161.45	7999.63	1635.9	1784.61	1812.62	2566.56	2607.26	2563.2	3523.94	3034.05	3967.69
Ier5l	1921.66	1561.11	1596.8	1448.87	1380.64	2208.59	9.73153	1679.53	988.18	1184.6	1181.99	1480.59	1464.63	1831.85	1164.49	6.27261	9.57095	8.48342	20.1233	18.8193	19.0599	20.8376	20.9245	11.8793
Irf1	8690.39	7576.95	17190.2	7170.07	6071.19	7221.24	2307.59	5847.06	6880.98	1627.61	1757.86	1697.37	27046.9	16229.7	20198.1	2059.93	2658.52	2205.69	2527.15	2200.29	2636.62	2670.79	2346.15	4329.47
Lima1	1331.26	2203.21	3195.27	4141.76	3431.37	4550.72	487.793	1738.46	3619.51	4495.43	4227.2	4806.14	954.965	1087.96	1468.11	164.342	276.085	171.554	452.774	508.122	510.381	291.727	291.199	384.458
Anp32b	2204.02	2174.4	2697.21	2747.02	2354	2254.31	6012.87	2417.09	2757.36	7804.31	6588.05	7797.29	3604.17	4950.22	2797.37	3324.48	2854.35	3641.27	3623.03	3408.65	2869.57	4171.69	3542.34	4735.52
Brd2	19904.3	16139.8	15983.9	10235.5	14921.1	19216.9	5365.72	14889.3	12733.7	3780.18	3858.94	3970.14	6702.15	6862.31	6825.88	6468.32	7078.09	7039.36	6301.94	6481.69	6399.88	5582.1	5618.22	6203.16
Nudt4	1502.1	1416.15	2487.81	3025.12	2468.33	2396.25	6340.09	1933.67	3681.57	3657.23	4242.85	3425.87	7491.86	4034.98	10943.3	954.064	821.629	847.4	1674.42	2709.98	2425.55	3434.04	3080.25	3978.49
Myo5a	2728.03	3980.83	1576.78	1898.93	5639.29	5119.7	4391.35	3520.2	1729.08	1788.61	1923.73	1713.51	753.187	890.768	973.804	3483.18	4350.37	2910.76	3237.33	4337.07	4714.85	3414.39	3742.86	2655.57
Csk	2751.04	2654.81	2400.21	2187.64	2074.54	1661.26	4320.8	3484.29	2590.27	2960.52	3080.68	2950.79	3178	3220.36	3528.65	6749.33	8347.34	8965.09	7121.97	6182.15	6915.91	6422.16	6130.87	5833.82
Hnrnpab	5870.31	4814.35	6624.14	4736.18	6684.1	6815.85	5518.99	5475.98	6009.28	7073.45	7335.01	7376.41	5053.14	6204.1	4944.92	4201.4	3628.13	4392.53	4361.72	3696.43	3551.49	4497.35	3807.38	5157.78
Hspa9	4063.72	3648.16	3720.87	2903.06	4697.69	4032.25	2295.42	3703.44	4120.76	5428.28	4488.01	5433.43	5926.35	6175.54	3647.14	3028.42	2581.21	2857.03	2615.19	2208.14	2218.71	2495.75	2578.94	2372.62
Ltbp1	562.955	1155.96	1779.51	2019.93	1399.7	1508.48	20.6795	822.271	1692.79	1251.93	1078.71	1556.69	1316.77	1385.79	866.426	37.0084	22.0868	43.3597	41.9235	47.0483	21.8836	36.9124	27.8993	29.1583
Baiap2	1901.3	1941.16	1402.42	1233.4	2724.77	3187.79	206.795	1255.05	1556.26	1253.88	1139.22	1479.43	1946.46	2286.08	1329.26	252.786	304.062	268.642	223.872	207.013	194.834	181.585	179.602	188.989
Erf	2743.96	1956.96	4421.66	3602.55	2785.9	4394.33	306.543	1755.96	3128.76	2519.47	2441.18	3111.07	1716.85	1970.57	1540.31	343.112	302.589	324.255	370.604	275.233	313.429	368.528	338.279	373.658
Mob1a	4602.77	4148.09	3904.41	3715.06	5366.18	4686.65	7026.16	4766.04	4389.05	2860.02	3111.98	2953.1	3447.61	2895.34	5089.33	5358.07	6308.73	5600.95	6976.07	6177.45	6860.14	6304.27	6642.64	7034.71
Snrnp70	7974.31	6945.07	5623.85	5333.77	6362.56	5205.11	7215.93	7559.74	6397.87	4972.59	4302.31	3832.92	4593.92	5132.46	4513.56	8308.7	8457.04	8152.57	5913.73	7759.06	7557.59	6805.57	7691.48	6276.59
Prpf4b	3467.13	2577.69	3005.89	2291.66	2442.13	2342.12	2490.05	2964.04	2472.84	851.858	875.277	665.341	911.478	907.088	796.075	4286.08	4514.54	3223.7	3000.88	3531.76	3991.28	2919.65	3830.05	2169.59
Map4k4	6208.43	5135.86	6077.69	5505.72	5050.99	6509.1	4914.42	5526.62	6906.76	3148.85	3330.02	3000.38	4312.13	4455.2	4530.22	3264.89	3874.03	3609.23	3601.23	3414.14	3811.97	3363.79	3558.9	2968.75
Gabpb2	2739.54	2270.11	1978.07	1339.55	1846.68	1532.54	3342.78	2843.42	1773.95	794.287	749.045	660.729	808.85	958.766	694.252	4950.35	6067.98	4444.37	3596.2	3754.46	4285.65	3740.06	4025.34	3222.53
Tmem131l	2696.16	1733.02	1113.76	918.151	1216.3	832.433	3689.46	3305.66	1395.86	514.237	553.96	434.72	1248.93	1240.28	1577.34	5086.46	7391.72	5706.52	4650.99	4708.75	5692.55	4279.45	4787.34	3329.45
Plod3	1086.08	1729.3	1850.42	1915.91	1973.71	2106.34	2419.5	1047.87	2343.94	6391.38	5230.8	7274.93	3454.57	3092.53	3647.14	748.95	679.538	635.314	778.1	1088.38	897.226	1252.64	972.987	1316.44
Dennd1c	1597.69	1342.74	1106.25	927.704	1456.86	928.668	5021.47	2132.56	1626.92	578.639	831.461	317.104	2588.32	1228.04	3156.53	3825.67	4363.62	3608.28	3255.78	5514.85	4965.45	4348.51	5206.7	3772.22
Cntrl	2676.69	2379.76	1596.8	1195.19	1449.72	1323.23	4534.89	2941.94	1586.82	432.272	416.252	280.204	707.961	767.013	812.737	3494.47	4440.92	2956.94	3154.32	4075.17	4222.82	3595.98	3787.33	3230.09
Mat2a	7555.63	5417.42	13392.6	7447.11	8830.89	11111.5	3346.43	4949.28	10956.9	1894.97	1690.05	1678.92	2214.34	2288.8	1951.31	4314.3	3925.56	3231.24	2957.28	3289.46	3597.37	2870.83	3549.31	3157.74
Gimap8	2769.63	2070.33	2093.2	1321.5	560.515	643.572	130.159	3080.98	1707.12	29.2735	63.6375	10.3779	327.019	504.542	303.619	5439.61	7159.07	4691.33	4126.95	3346.71	4505.19	2777.95	4841.4	2225.75
Slfn1	631.111	428.375	362.91	279.16	382.674	121.497	6826.67	1501.82	1156.22	516.189	1122.52	296.348	6025.5	2472.39	5478.11	572.062	561.741	640.027	1758.27	2146.19	1736.57	4372.92	3234.57	4946.11
Stxbp2	1352.51	1337.16	777.544	1160.16	1491.8	1110.31	6903.3	1534.05	1392.04	1367.07	1686.92	1150.8	3835.51	3096.61	4659.82	2557.97	2346.36	2099.18	3065.45	3679.18	3358.77	4108.58	3592.03	3774.38
Cd79b	919.67	624.443	1511.71	818.375	214.361	162.397	1465.81	2065.35	1053.1	40.9829	56.3349	42.6648	67.839	1460.59	46.2834	15191.6	19275.9	21062.5	13395.4	9827.61	13440	8661.9	8788.27	5494.72
Skap2	1293.2	1835.23	1357.37	1576.25	2692.22	2864.2	6130.86	1680.45	1992.59	3256.19	3176.66	3135.29	5547.15	3745.31	8440.25	1201.21	1228.03	1080.22	2216.92	2536.69	2212.36	3680.52	2874.5	3974.17
Acp5	1797.74	2355.6	792.561	935.135	671.665	1183.69	319.924	1550.62	883.156	785.505	3193.35	1132.35	3988.59	3694.99	4670.93	2206.08	2897.79	2897.56	2179.18	2167.36	2195.41	1929.56	1869.25	1589.67
Rab31	866.561	1150.39	979.439	1148.49	2562.01	2322.87	4114	1225.58	1302.3	3661.14	4111.4	3968.98	3745.06	2647.83	5815.05	552.617	801.015	745.599	1343.23	1525.15	1315.84	2326.67	1909.36	2446.06
Mapk6	2093.38	1934.66	4680.28	3314.9	4418.22	4619.28	1613	1564.43	5190.09	1832.52	2033.27	1840.35	3508.5	3765.71	5204.11	864.366	984.336	803.097	868.655	820.994	948.758	1251.45	830.003	1159.85
Ikzf3	3927.41	2641.8	1678.56	800.331	620.854	484.784	1053.44	4854.44	1391.09	32.2008	43.816	13.8372	405.295	903.008	448.024	10570	13642.3	9821.92	6534.2	8237.38	9837.72	5747.02	6979.18	3513.04
Fasn	12613.4	6839.14	8661.44	2046.47	6379.23	3441.61	1378.23	3664.77	2992.23	2886.37	2608.1	3796.02	3070.15	3605.23	1353.33	2020.41	2466.36	2037.91	1546.14	1863.11	1941.99	1599.14	1887.56	1407.16
Gm1821	2596.14	2447.59	2716.4	1466.92	1907.81	2535.79	1266.31	1468.67	1870.38	2878.56	3053.56	3334.78	4188.63	3584.83	6350.09	893.22	1056.49	1127.35	892.132	741.795	808.28	1043.67	898.88	1122.05
Cmtm6	3184.77	2735.66	2731.42	2733.23	3515.52	3150.5	8713.36	3333.28	3640.51	1776.9	2100.04	1460.98	4341.7	3171.41	7557.16	2677.15	3061.97	3038.95	4295.48	4522.91	4398.59	6220.33	5028.84	6481.78
Basp1	1342.77	1759.03	1076.21	1549.71	2688.25	1733.43	2505.87	1848.96	1794	6386.5	8197.77	6375.51	13665.2	8433.06	17561.8	373.848	348.972	363.845	641.43	961.354	800.515	1505.67	981.706	1390.96
Wls	877.183	1720.01	1600.14	2921.1	3606.03	3237.11	2226.09	1352.65	2632.28	9011.35	8875.87	10983.3	1875.14	1963.77	1910.58	629.143	1272.2	1197.11	2202.66	2818.2	2009.05	1742.03	1257.21	3208.49
Nlrc5	3827.38	2851.81	1911.32	1062.51	1783.17	1386.99	684.856	3488.9	2492.89	191.253	275.415	134.913	5482.79	3409.4	3369.44	1955.8	2350.04	1871.07	1516.79	1687.47	1936.34	1911.11	1382.76	2179.31
Nfkb1	7227.24	6390.32	5416.95	3753.28	9551.78	8542.06	3589.72	5733.8	5978.73	1974.98	2297.21	2001.79	5378.42	4376.32	6364.9	4266.63	5606.37	5178.66	4989.74	4825.59	5016.28	4341.37	4314.8	4956.91
Ezr	9024.98	5930.35	4620.21	4293.55	6576.92	5248.42	4235.65	6369.15	5364.81	1927.17	2607.05	1930.3	10937.7	11037.4	13333.3	6443.85	6899.18	7307.06	7338.29	7243.09	6975.91	5825.01	6155.28	8129.77
Glipr2	943.569	651.391	771.704	864.018	1150.41	875.739	6629.6	1084.7	1464.61	3206.42	3103.63	3482.37	2823.15	1763.86	5476.26	855.584	706.042	686.215	2350.23	2477.1	2242.01	4169.91	3199.7	4691.25
Glrx	446.115	465.545	450.508	460.668	1308.4	821.607	5868.11	884.885	1163.86	1410.01	2583.06	1480.59	12858.1	5779.79	18752.2	483.618	346.027	389.295	1610.7	1874.88	1776.8	3167.91	2139.53	3773.3
Gm11808	1658.77	2496.84	1364.04	1361.84	847.124	572.599	479.278	1888.55	652.103	5274.11	5778.5	7206.9	6218.58	6032.74	5465.15	1410.08	1391.47	1612.79	1107.62	523.021	833.693	613.222	823.9	725.718
Rflnb	2228.8	1710.71	5340.19	3503.84	1252.03	1978.83	8466.43	1416.18	1839.83	713.297	775.126	766.814	417.471	354.947	1084.88	951.555	1067.53	856.826	3501.45	2702.93	3406.78	4058.57	3148.26	4511.98
Tmem59	2326.17	2335.16	3312.07	3666.24	2799.4	3387.47	2076.46	1962.22	3042.83	4421.27	4693.53	5698.64	3724.19	3089.81	5143.02	1344.85	1421.65	1468.57	1836.25	1777.64	1663.15	1803.94	1734.99	1974.13
Bin2	1670.28	1496.99	1082.89	761.057	700.247	528.09	5129.73	1869.22	1447.42	1368.05	1406.29	1124.28	1713.37	1096.12	2580.77	2581.18	2946.38	3217.1	4134.5	4275.91	3854.33	4720.61	4310.44	5335.97
Sla	2213.76	1880.76	1125.44	1047.65	2205.54	1756.29	4395	3069.01	1619.28	1135.81	1324.91	1028.57	2777.92	1695.86	3698.97	2625.72	2773.37	2876.82	3687.59	3519.22	3623.49	4208.6	3595.52	4670.73
Nbeal2	2219.07	1934.66	1221.38	1239.77	1208.36	976.786	10664.5	2761.47	2219.82	800.142	778.256	583.471	1861.22	1053.96	1899.47	2236.81	2637.9	2318.8	3880.44	6198.62	5829.5	5750.59	6785.63	5452.6
Slc20a1	3208.66	2697.56	3085.15	1988.09	3252.73	3367.02	813.799	2634.4	5284.61	2361.39	2056.22	2006.4	5682.82	6023.22	4300.66	1131.58	1133.79	939.775	1008.68	1102.5	1091.35	1052	1361.83	1063.74
Rab8b	3894.66	3639.8	2853.22	2826.63	6970.71	6299.79	5111.48	3850.77	3783.73	1238.27	1896.61	1231.52	5912.43	3144.21	8849.4	1582.58	1751.48	1324.36	2614.35	2723.31	2396.6	3781.73	3062.82	3820.82
Atp6ap1	2955.51	3710.42	3427.2	3511.27	4846.15	5362.7	3746.64	3197	3562.22	5654.66	5615.75	5748.22	5496.7	4063.53	8930.85	2515.32	2795.45	2963.54	2813.07	3079.31	3066.52	3228.05	3251.14	3281.93
Atp6ap2	1951.75	2568.39	1998.92	1981.72	4330.89	3866.24	1918.33	1921.7	1920.98	2616.07	2994.09	2827.41	3014.49	2540.39	4269.19	769.022	838.563	770.106	970.11	933.125	976.289	1179.41	1197.93	1374.76
Themis2	1520.69	1195.92	1217.21	1339.55	2542.17	1136.78	3250.33	3216.34	2612.23	1791.54	2826.13	876.359	12645.9	4584.4	16825	3046.61	3987.41	3276.49	2722.51	4159.07	3521.84	3779.35	3381.04	3732.26
Fnbp4	4596.58	3517.14	2793.99	2116.52	2343.68	2302.42	2487.62	4325.9	2725.85	942.606	814.769	555.796	1591.61	1513.63	1220.03	3856.4	4279.69	3365.09	2543.92	3451	3499.25	2701.15	3310.42	2572.41
Rhoa	4820.52	5553.08	6717.58	6757.17	6981.82	7479.87	7197.68	5081.87	6416.01	7611.11	8827.88	8340.4	8819.07	7241.74	13266.7	4535.1	4923.89	5436.93	6227.32	5408.99	5592.31	5948.25	5360.15	6973.15
Sptan1	11367.1	8461.58	10988.2	8449.12	9034.93	13432	4719.79	7827.69	9527.58	3635.77	3534.49	4251.49	4867.02	4306.97	4522.82	4719.51	5688.83	5183.37	4486.65	5474.86	5275.35	4462.23	4840.52	4048.68
Svil	2710.33	2195.77	1627.67	2042.22	3344.83	2727.06	9232.79	2782.65	3153.58	1088.97	1311.35	998.588	2216.08	1406.19	4104.42	1218.77	1303.86	1034.04	2351.07	3857.96	3466.07	5233.22	4359.26	4382.38
Lasp1	3586.62	4299.55	3374.64	4372.1	4552.4	5226.77	11739.9	3162.94	3934.58	6003.02	6766.44	5878.52	6613.44	4742.15	8245.86	1812.78	1964.25	2249.99	5010.7	5640.31	5782.91	6154.24	5832.69	6863
Tmed10	2832.48	3443.73	3207.79	4104.61	4313.42	4782.88	3809.89	2750.42	3474.38	4547.15	4572.51	4683.91	4927.9	4929.82	5870.59	1951.41	1898.73	2149.13	2735.93	2528.06	2550.49	2655.31	2445.55	2767.88
Rps6ka1	1317.99	1410.57	1109.59	1201.56	1069.42	899.798	6871.67	1154.68	1186.77	2057.93	2122.99	1733.12	1718.59	1527.23	2251.23	2145.86	2727.72	2822.15	3721.13	4075.95	3943.28	3800.19	3507.46	4636.17
Iqsec1	2465.14	2254.31	1718.61	1707.87	2053.1	1774.33	4497.18	3475.09	2194.05	1435.38	2057.27	1057.4	5136.63	3378.12	6751.83	3244.82	4036	3140.75	3034.42	3959.9	4053.4	4329.46	4184.02	3062.7
Ptpn1	5073.67	4011.49	3977.82	3303.22	5289.96	4630.11	6573.65	5682.23	5487.02	3111.77	3878.76	2725.94	7131.8	5035.9	10102.8	4003.18	4644.12	4154.99	4920.98	5885.75	4968.27	6619.22	5340.1	7716.15
Wipf1	2611.19	3018.14	2324.29	2223.73	3322.6	2881.04	4887.66	3666.61	2699.11	1786.66	2315.99	1672	3117.12	2173.2	4983.8	3784.89	5019.6	4771.45	5058.49	4617.79	4678.14	5071.28	4817.86	5395.37
Smchd1	4863.89	3957.59	2144.09	1516.81	2173.78	2186.94	2221.22	5250.38	2333.44	789.408	891.969	672.26	2254.34	1516.35	2490.05	3856.4	4312.08	3645.99	3202.12	2866.03	3549.37	2647.57	3102.05	2781.92
Ugdh	1802.16	2546.09	5322.67	3186.46	7770.2	9117.07	1722.48	1405.14	5805.91	3255.21	3000.35	3812.16	1737.72	3168.69	4332.13	572.062	693.526	562.734	913.933	1066.43	1068.06	961.508	924.163	1133.93
Il10ra	2836.9	2397.42	1579.28	1895.74	2905.79	2540.61	1002.35	3911.54	1836.96	1757.38	2977.4	1835.74	7486.65	3587.55	11096.9	3343.93	4084.59	3672.38	3211.34	4340.99	4688.02	2106.98	3511.82	3017.34
P4ha1	1415.35	1519.29	1194.68	1013.68	1695.84	1722.61	521.853	1239.39	1455.06	3369.38	3840.16	3717.61	3694.62	2796.06	4248.82	407.72	482.229	375.156	410.85	467.347	428.494	507.843	428.079	369.339
Rapgef1	4338.11	3418.64	4495.07	3538.86	2545.34	3818.13	2312.45	4547.81	3660.56	1395.37	1385.42	1409.09	2115.19	2000.49	2267.89	4167.52	4902.54	4638.55	4199.06	4324.53	4644.96	3751.37	3895.44	3618.87
Sf1	9564.92	7807.4	8386.97	6461.03	6401.46	6511.5	5475.2	8763.22	7645.74	5179.45	5170.29	4670.07	7229.21	7651.09	7320.19	6745.57	7688.42	6761.29	5604.33	6631.46	6862.97	5470.17	6300.88	5203.14
Fgd3	1957.06	1581.55	731.659	703.739	1330.63	870.927	4880.36	2671.23	1155.26	907.478	1217.46	618.064	2574.4	2389.43	3499.03	2132.06	2788.83	2665.68	2674.72	3365.52	3623.49	3454.88	3555.41	2865.07
Myo1c	3828.27	3453.02	5555.44	5537.57	3565.54	4733.56	2622.65	4444.68	5504.21	5138.47	4742.56	5444.96	3348.47	2498.23	4678.33	6759.37	8184.64	7554.96	5167.49	6058.26	7398.76	4654.53	5361.89	3163.14
Foxp1	4374.41	3574.75	2545.37	2064.51	2735.88	2369.79	1621.52	4476.91	2206.46	1223.63	1288.4	1271.87	1160.22	1425.23	1482.92	4666.2	6467.02	5989.3	4272.01	3682.32	4936.51	3190.54	3802.15	2396.38
Pkn1	2780.25	2673.4	1899.64	1701.5	2485.8	2208.59	4421.76	3191.48	2250.38	892.841	1077.67	868.287	1308.08	848.61	1569.93	3146.97	3837.95	3711.97	3132.52	4108.1	3985.63	3679.33	3849.23	3150.18
Baz2b	2492.58	2112.14	2406.88	1742.9	2257.94	2731.87	3998.44	3141.76	2158.72	564.002	706.272	514.284	1525.51	1112.44	2021.66	3387.21	4049.25	2825.92	2696.52	3864.24	4409.18	3108.38	3397.61	2373.7
Ptprj	2301.39	2811.85	1376.55	1599.6	5073.22	4326.97	2622.65	2619.67	1646.01	662.556	968.125	593.849	2136.06	1319.15	2577.06	3140.7	5088.8	4022.09	3481.33	5616	4512.25	3108.97	3301.7	3762.5
Pik3ap1	2561.62	2487.55	979.439	858.71	2176.16	1998.08	2295.42	4075.44	1135.21	357.136	767.823	258.295	2254.34	1614.26	3025.09	2486.46	3432.29	3118.13	2747.67	2602.56	3125.11	2468.96	2044.49	2248.43
Pcf11	5443.67	4369.24	4827.11	2902	5364.59	6009.88	2037.54	5163.83	3736.94	679.145	915.963	581.164	1956.9	1744.82	2593.72	2311.46	2820.49	2234.91	1881.53	2295.17	2587.2	2104.6	2540.58	2014.08
Nadk	2736	3017.21	2941.65	3207.69	4739.76	4365.46	10235.1	3274.35	3598.5	3111.77	3423.91	3297.88	7820.62	5139.26	12926	2887.28	2910.31	2659.08	5081.97	6622.05	6185.28	7126.47	7160.52	8174.04
Myl12a	2005.75	1354.82	2629.63	3392.38	2334.16	2826.9	2330.7	1348.97	2680.97	5882.99	5569.85	6592.3	5726.31	4906.7	4630.2	1221.28	1049.86	1116.98	1790.97	1584.74	1568.56	1759.29	1223.21	2195.51
Nptn	2644.82	3913.92	2592.09	2967.8	3887.08	4918.81	1767.49	2447.48	2603.64	3410.36	3496.93	3647.27	3830.3	3433.88	4991.21	1201.83	1124.96	1194.28	1602.32	1287.56	1341.96	1524.12	1528.36	1858.57
Spen	2856.38	2389.98	1432.45	1299.21	2040.4	2034.17	3464.42	2664.78	1505.66	452.763	605.078	422.036	627.946	577.979	583.171	2129.55	2460.47	2153.85	2111.27	3235.36	3132.17	2940.49	3056.71	2686.88
B4galt1	4873.63	3953.88	4097.12	3379.65	4345.18	4354.64	3272.23	4411.53	4753.76	4099.26	3791.13	3983.97	3331.07	3439.32	3310.19	1384.37	1691.85	1587.34	2074.38	1961.92	1920.81	2099.84	2027.06	2328.34
Cttn	939.143	806.572	1950.53	2363.84	1036.87	1751.48	49.8741	558.923	2149.17	2704.87	2427.62	2925.42	1822.96	2220.8	1495.88	121.061	35.3389	56.5562	69.593	102.722	55.7678	106.57	93.2882	62.6364
Clec4d	1233.9	1505.35	599.009	876.755	3273.38	1667.27	2117.82	3398.66	1715.71	2396.52	5826.49	1840.35	34223.9	17306.7	58533.8	252.786	189.947	156.472	476.251	924.5	738.394	1587.23	1364.45	1628.55
Inpp5d	5464.02	4643.37	2119.89	2002.95	4336.45	3351.39	5640.64	8044.08	2913.94	2674.62	3301.85	2331.58	4157.32	2525.43	5335.56	4844.34	6197.56	5187.14	4233.44	5356.45	5552.07	4903.99	4706.26	4275.47
Nufip2	5213.53	3792.19	3569.86	2300.15	4601.62	4637.33	2042.4	4057.03	3206.09	798.19	789.731	712.618	928.873	975.085	1144.13	2398.65	2916.2	1721.19	1847.99	2335.95	2588.61	1943.26	2701.87	1994.64
Morf4l2	3165.29	2873.18	3249.5	3110.04	3524.26	4082.77	1650.71	2548.76	3412.32	6992.46	6765.4	8040.59	3482.4	3904.42	4022.96	1630.25	1053.54	1202.76	1150.38	1289.12	1127.36	1398.5	1379.27	1624.23
Hspa1a	2528.87	1582.48	1152.13	4640.64	1830.01	1402.63	3.64932	1701.63	1220.19	747.45	987.947	1475.97	1062.81	1139.64	1395.91	4.39083	2.20868	0.942603	0	6.27311	1.41184	9.52577	13.0778	14.0392
Lars2	2899.75	2801.63	2253.38	2043.28	2342.89	9374.5	2749.16	3180.43	2595.05	8715.69	5799.36	7331.44	11697.9	6916.71	13892.4	2510.93	2084.26	2124.63	2331.79	2065.42	2290.71	2254.63	2114.24	1622.07
Pum2	4521.34	4055.16	3385.49	3062.27	3587.77	3597.99	5012.95	4975.06	3660.56	1936.93	2114.64	1670.85	2889.25	2831.42	3347.22	4257.22	4923.15	4158.76	4712.2	4097.91	4791.79	4558.68	4578.1	4100.52
Anxa6	4778.03	5041.08	3871.87	4098.25	5166.9	4640.94	2019.29	4511.9	3758.9	9788.08	8867.53	10502.5	5995.93	5038.62	8145.89	2771.24	3385.91	3835.45	3998.66	3454.92	3260.65	3541.21	3585.93	4844.6
Phf20l1	3043.14	2702.2	1809.54	1698.31	1852.24	1826.06	5549.4	3030.34	2085.2	691.83	604.035	425.495	1951.68	2152.8	1536.61	2793.82	3073.01	2137.82	3031.07	3771.71	3858.56	3313.18	3833.53	3497.92
Parvg	830.27	859.539	853.463	638.991	609.739	712.139	5392.48	1088.38	962.401	1602.24	1621.19	1681.23	1704.67	1296.03	1806.91	2172.83	2812.39	2641.17	3210.5	3875.21	3471.72	3245.91	2892.81	3708.5
Ddx21	4794.85	3530.15	3807.63	2355.35	4059.37	3856.62	2147.02	4150.95	4218.14	1577.84	1463.66	1328.38	1657.71	2091.61	1405.17	4115.46	3717.21	3371.69	3230.63	2838.58	2942.99	3005.98	3038.41	3061.62
H13	2415.57	2440.16	3166.91	2489.09	2885.14	2889.46	3496.05	2055.22	3207.05	5919.1	5535.42	5950.02	5526.27	4823.75	6725.91	2231.17	1755.9	2016.23	2190.92	2373.59	2409.31	2458.24	2053.21	2675
Nisch	6266.85	6209.12	5803.22	6261.47	6992.15	7152.67	8555.23	6570.8	6086.61	8043.38	7542.61	7634.7	4493.03	3795.62	4485.79	6090.08	6649.6	5206.94	4510.13	7232.9	7184.16	5760.71	6985.28	4730.12
Piezo1	3412.25	3046.95	4743.69	3960.26	3528.23	4936.86	1339.3	2298.31	5441.19	648.896	815.812	770.273	532.276	515.422	368.416	1910.64	1788.3	1862.58	1273.64	1857.63	1611.62	1415.77	1625.13	1259.21
Ypel3	2024.34	1955.1	1461.65	2096.36	1745.06	1601.11	4036.15	2542.32	2032.69	3040.54	4233.46	2709.79	5166.2	3219	9782.47	2374.81	3009.7	3179.4	2792.94	3281.62	3108.17	3637.65	3710.6	3318.65
Prnp	828.499	1342.74	2895.77	3222.55	1768.88	3347.78	485.36	1085.62	3858.2	1347.56	1370.82	1473.67	1480.28	1403.47	2789.97	247.768	238.538	161.185	250.703	457.937	298.605	416.157	251.093	196.549
Cox8a	2223.49	2581.4	3071.8	3366.91	3175.72	3334.54	3479.02	2249.51	2758.31	8166.33	7690.75	9237.52	8871.26	8382.74	9521.43	2315.22	1923.03	2710.93	2656.27	2190.1	2197.53	2557.07	2305.18	3209.57
Spn	1865.01	1930.01	933.554	700.555	799.488	540.119	4868.2	1776.22	1237.37	201.011	296.28	196.028	864.513	784.692	1105.25	1569.41	1470.98	2379.13	3372.33	3004.04	2120.59	3050.03	3374.07	4158.84
Gabarapl1	1054.21	1701.42	2251.71	2511.38	2002.29	2409.49	308.976	824.113	1785.41	2788.79	2627.92	3277.12	1341.13	1384.43	1564.38	247.141	146.509	199.832	233.933	254.061	191.305	248.861	204.013	290.503
Lamb2	2104	2218.07	7783.79	7008.73	2802.57	4778.07	45.0083	1476.96	5593	2111.59	1552.34	2202.43	906.26	973.725	947.885	25.0904	13.2521	16.9668	14.254	11.7621	7.05921	16.0747	14.8215	15.1191
Sod1	3994.68	3706.7	4275.66	4467.63	3753.7	3866.24	1690.85	3365.51	3187.95	4647.65	4378.47	5959.24	4025.12	4323.29	3437.93	2493.99	1917.87	2441.34	2357.78	1964.27	1836.1	1938.49	1762.89	1980.6
Ppp1r12a	3052.88	2575.83	3252	3192.83	2564.4	2743.9	6188.03	3204.37	3643.38	900.647	970.212	841.766	1607.26	1407.55	2264.19	2583.69	3103.93	2545.97	3224.76	3915.21	4239.76	4019.28	4001.8	3857.54
Epn1	2907.71	2841.59	3005.06	2791.6	3410.73	3133.65	4183.34	3652.8	2926.35	4603.74	5108.74	4534	2685.73	2630.15	3804.5	4194.5	4488.04	5102.31	4145.4	4675.82	4327.3	4192.53	4299.98	4563.81
Irf8	1912.81	1966.25	3825.99	3318.08	1984.03	2109.95	2690.77	2598.49	3223.28	2360.42	2277.39	2130.94	3762.46	2835.5	2512.27	6419.39	7665.6	8034.75	6529.17	5273.33	6039.86	4575.94	4644.36	3141.54
Igsf6	587.739	1393.85	543.113	765.303	1696.63	1756.29	6624.74	906.984	836.372	826.488	1478.27	744.905	4470.42	2529.51	7085.07	672.424	717.085	511.833	2204.34	2936.6	2696.62	3284.01	3173.54	4267.91
Arpc4	1657	2128.87	1865.44	2293.79	2939.92	2426.33	4931.45	2022.07	2230.33	3741.15	4738.39	3921.71	4225.15	3417.56	6983.25	1998.45	2265.37	2291.47	3347.17	3145.18	3081.35	3467.98	3299.09	4075.68
Irf2bp2	3487.49	2954.03	2382.69	3536.74	4215.77	3674.98	3416.98	3263.3	2716.3	3325.47	4194.86	3262.13	4185.15	3384.92	3769.32	1221.9	1442.27	1456.32	1692.03	1748.63	1670.21	1865.27	1679.19	2183.63
Ncoa3	4270.84	3268.11	2324.29	2012.5	2792.25	2600.75	2679.82	3867.34	2322.94	1087.02	1224.76	809.479	1563.78	1340.91	1775.43	3552.81	4464.48	3623.36	3345.5	4456.26	4125.4	3203.04	3659.16	3050.82
Kdm5a	3542.37	2800.7	2193.31	1723.79	1819.69	2081.08	1941.44	3747.64	1934.35	604.01	546.657	565.021	720.137	841.81	760.9	2729.84	3646.53	2623.26	2614.35	2353.99	2837.8	2252.84	2399.34	1848.85
Csnk1a1	5962.36	5413.7	8299.37	7011.92	6033.08	6732.85	4159.01	5096.61	8137.44	2774.15	3095.29	2941.57	5458.43	5603	5435.53	3901.56	4409.26	3565.87	4076.64	3724.66	3975.04	3954.98	3811.74	3947.17
Ciita	1234.78	901.354	1666.88	1124.07	1136.91	934.683	156.921	2992.59	1054.06	36.104	34.4269	20.7559	494.007	507.262	290.66	9260.88	10938.9	8766.2	6459.57	5808.9	7484.88	5082	5102.95	3751.7
Enc1	2048.23	1412.43	2161.61	1090.11	1337.77	1719	104.614	1359.1	2548.26	994.323	942.044	1143.88	2282.17	2239.84	1264.46	110.398	145.773	174.381	193.687	76.8456	107.3	118.477	165.652	164.15
Ncor2	4044.25	3690.91	2717.23	2810.71	4275.32	4756.42	1501.09	3325.92	3263.38	5676.13	5357.03	5283.52	1861.22	1754.34	1323.71	2410.56	3686.29	2740.15	2195.95	2412.01	2829.33	1900.39	2210.15	1524.87
Dennd3	1492.36	1044.46	1820.39	1635.69	464.449	831.23	2695.63	1392.24	2662.83	449.836	512.23	297.501	1464.63	1044.44	2206.79	2658.33	3210.69	2759.94	2029.94	2550.02	2795.45	2549.33	2755.93	1653.38
Cd177	215.091	63.1877	87.5989	645.36	741.531	144.353	52686.5	649.161	2149.17	138.561	268.112	115.31	1588.13	1170.92	5363.33	2239.32	1062.38	716.378	11613.7	16588.5	16148.7	21558.6	16057.8	22789.9
Coro1b	2480.19	3271.82	3140.21	4131.15	4003.79	4197.05	4425.41	2885.78	3153.58	7455.96	7403.86	8737.07	7003.08	5593.48	8362.49	3195.27	3762.86	3925	4099.28	3945.79	3652.44	4083.58	3466.48	4824.08
Ddost	2013.71	2328.65	2576.24	2742.78	3085.21	3175.76	2727.26	1903.29	2832.78	7031.49	6472.25	8384.22	3418.04	3844.58	3123.21	1852.3	1497.49	1893.69	1745.69	1704.72	1521.97	1724.76	1496.97	1969.81
Ptprs	1104.67	2795.13	1201.36	1538.04	2076.92	2446.78	675.125	1202.56	1337.62	5014.55	4300.23	4897.23	2725.74	2968.77	1510.69	351.266	576.466	691.87	482.12	837.46	333.195	396.51	463.825	879.069
Cenpb	2350.07	3311.78	5656.38	4942.1	3687.01	4492.97	2575.21	2233.85	3864.88	5335.58	5676.26	5338.87	2922.3	2869.5	3180.6	1514.21	1828.79	2159.5	1878.17	1560.44	1405.49	1872.41	1508.3	1900.69
Chd3	5996.88	6324.35	3813.47	2747.02	3232.09	3198.61	1172.65	4639.89	2870.97	2889.29	2769.8	3311.71	1233.28	1705.38	1170.05	3150.11	4490.25	4177.62	4053.16	2983.65	3432.89	2721.99	3351.4	1957.93
Samd4b	1635.76	1526.73	3123.53	2300.15	2431.81	2854.57	1296.73	1503.66	3237.6	2727.31	2856.39	2708.64	3628.52	2821.9	4221.05	856.839	938.69	897.358	865.301	1075.05	1005.94	1097.85	1082.84	1139.33
Tapbp	3411.36	3134.3	5472.01	4783.94	3523.46	4017.81	2701.71	3549.67	4532.26	6859.75	5905.77	7518.24	18166.9	11794.9	15145.8	3464.36	4332.7	4352.94	3754.67	3945.79	3999.04	3725.77	3369.71	4212.83
AU020206	1464.92	942.24	1521.72	1168.65	646.259	566.584	2577.64	1862.77	1243.1	1856.91	1637.88	1578.6	4762.65	4422.56	2195.69	5043.18	6246.89	4231.34	3418.44	4010.87	4075.99	4091.91	3758.56	3170.7
Safb2	3907.05	3704.84	2503.66	2491.22	2998.68	2592.33	4137.11	4316.69	3081.97	1932.05	1808.98	1154.26	2456.12	2466.95	2210.5	4497.46	5507.71	4080.53	3198.76	5213.74	4777.67	4052.02	4921.61	3409.36
Col4a2	4177.02	5193.47	8539.64	11697.1	10054.3	22516.6	81.5015	3985.21	12822.5	352.258	483.019	447.404	1488.98	1922.97	1327.41	19.4451	22.823	19.7947	26.831	69.0042	45.8849	52.9871	96.7756	68.036
Srsf1	2578.44	2127.01	2766.46	2319.26	1859.39	1848.92	5391.27	2646.37	2815.6	2982.97	2738.5	2788.21	1735.98	2344.56	1703.23	5938.91	5768.34	5008.05	4400.29	4762.08	4828.5	4846.24	5236.34	4821.92
Plp2	729.363	1050.03	989.45	1337.42	971.771	1420.67	4453.39	976.044	1225.92	4326.62	4273.1	4653.93	2402.2	1969.21	3865.59	859.348	710.459	807.81	1565.42	1987.79	1719.62	2349.89	1642.57	2381.26
Ptp4a1	1928.74	1725.58	2245.03	2216.3	3260.67	3241.92	649.579	1997.21	2791.73	1005.06	1261.28	752.977	3063.19	2707.66	4770.9	370.084	306.27	266.757	394.919	425.003	403.787	426.874	564.96	416.856
Rab11fip5	1210.88	2494.06	1384.9	2191.89	4758.02	3810.91	473.195	1631.65	1235.46	2586.8	2656.08	3002.68	779.279	690.855	1192.26	128.589	166.387	155.529	182.787	252.493	220.247	342.332	306.02	406.056
Nktr	3142.28	2766.32	2757.28	2195.07	3446.45	2931.56	3357.38	3432.73	3385.59	459.594	527.879	295.195	1078.47	673.176	1314.45	3379.06	3716.47	2476.22	2112.11	3378.85	3412.42	2848.21	3265.09	1962.25
Clec7a	1076.34	1809.21	619.866	1378.82	2538.2	2451.59	2761.32	2247.66	1919.07	1156.3	1842.36	958.229	12407.6	5800.19	21223.7	579.589	702.361	593.84	983.526	1384.01	1082.88	2884.52	2429.85	3223.61
Kctd12	3321.96	2953.1	3389.66	3017.69	6210.12	4579.59	3118.95	3462.19	3200.37	2619	3478.16	2030.62	7039.6	4188.65	16217.7	1314.74	1468.77	1181.08	1433.78	2241.85	1705.51	2083.76	1806.48	2221.43
Bst2	1839.34	1701.42	2768.96	2697.14	1698.22	2053.42	513.338	1442.89	2022.19	3201.54	2600.79	3417.8	16883.2	12778.1	7188.75	617.225	580.147	932.234	886.263	613.981	657.213	550.113	455.107	581.006
Gls	8081.41	6341.07	8549.65	5109.8	8473.62	8676.79	2342.86	6350.73	7364.09	1780.8	1787.07	1595.9	2744.87	2738.94	2938.07	2980.75	3581.01	2898.5	2929.61	2678.62	3029.81	2514.8	2955.58	2812.16
Angptl2	771.85	1763.68	2359.33	3514.45	2056.28	4778.07	21.8959	1742.15	2619.87	4013.39	3791.13	4756.55	960.183	1713.54	1558.83	20.0724	26.5042	17.9095	44.4389	29.0131	23.2954	59.5361	47.9519	28.0784
Tubb2a	1614.51	1717.22	1820.39	1612.34	2107.89	2830.51	135.025	902.38	1525.71	2082.32	2079.17	2720.17	1570.73	1486.43	1486.62	262.195	230.439	250.732	275.857	261.902	177.186	172.059	167.396	206.268
Ptprcap	1118.83	847.459	851.795	719.661	155.61	181.644	1171.43	1363.7	1044.51	113.191	178.394	71.4924	887.126	1504.11	951.588	4327.48	5217.64	5908.23	4863.97	3309.07	4288.47	3226.85	3091.59	2651.25
Atxn10	842.662	1070.47	929.382	1183.51	1127.38	1201.74	5666.18	935.529	1371.04	3782.13	3695.15	4356.43	2977.96	2670.94	4495.05	764.631	779.665	821.95	1811.1	2009.75	1826.22	2925.01	2079.37	2966.59
Kmt2b	3021.9	2682.69	1871.28	1590.05	1830.01	1847.71	2892.7	3054.28	2025.05	963.098	1004.64	758.742	1102.82	984.605	964.547	3593.58	3821.02	3590.37	2813.91	3672.12	3658.08	3220.9	3451.66	2637.21
Fabp5	916.129	1401.28	2584.58	4472.94	1336.18	2684.96	631.333	450.269	1006.32	5735.65	6684.03	9290.56	3478.92	3054.45	4013.7	214.523	62.5793	140.448	231.418	192.114	164.48	522.131	310.379	656.602
Tmem245	2529.76	1901.21	3786.77	2505.01	1317.92	2147.24	1078.98	2273.45	1744.35	539.608	475.717	473.926	323.54	421.585	272.147	2748.03	3991.09	2426.26	1922.61	2769.58	2739.68	1625.93	2303.43	1154.45
Nsd3	7343.2	5766.81	4115.48	2860.6	4887.44	4038.26	4757.5	6478.72	5366.72	1465.63	1623.28	1075.85	3211.05	2528.15	4163.66	3236.04	3937.34	3249.15	3760.54	3970.1	3918.57	4172.88	4523.17	3839.18
Adam9	2272.18	2279.4	2079.85	1740.77	3502.03	3267.18	824.747	2047.85	2262.79	2927.35	3140.15	3086.86	2350.01	2033.13	2354.9	762.122	814.267	588.184	641.43	783.355	798.397	836.482	616.4	698.719
Capn2	1937.59	2461.53	2771.46	3008.14	4059.37	3962.48	613.086	1532.2	2246.56	2883.44	2567.41	2955.41	1671.62	1859.05	1934.65	635.416	650.825	821.95	952.502	735.522	604.974	690.023	585.885	816.432
Pcna	5643.71	4274.46	4036.22	2351.1	3906.14	4892.35	3525.25	3990.73	3313.03	3252.28	3102.59	3317.48	2922.3	3730.35	3402.76	2882.27	1310.48	1682.55	1719.7	1838.81	1356.07	2390.97	2062.8	2981.71
Mapk3	1716.3	2843.45	3329.59	4094	2573.13	3369.43	5042.15	1388.56	2711.53	3966.56	4351.35	4628.56	4265.16	2673.66	6114.97	819.203	845.189	916.21	1920.1	2110.9	1957.52	2592.2	2189.22	2846.71
Arhgef18	3094.48	2573.97	1623.5	1216.42	743.119	629.137	2104.44	3770.66	1378.68	787.457	680.191	817.551	455.739	700.375	475.794	4768.44	5937.67	5930.86	4066.58	4215.53	5174.4	3104.21	4014.88	2429.86
Gja1	1016.15	968.259	10760.5	8442.75	1797.46	3517.39	120.428	560.765	12297.3	2415.06	2418.23	2890.83	2149.98	2339.12	2180.88	70.2533	17.6695	41.4745	35.2157	46.2642	21.1776	85.1366	76.723	59.3965
Myo9b	3708.77	4073.75	2300.1	2061.33	3980.77	3510.17	5518.99	4569.91	2942.58	3449.39	2978.45	2773.22	3292.8	2256.16	3745.26	3742.24	4330.49	3996.64	3805.82	5037.31	4792.5	4672.39	5137.83	4013.05
Lyl1	547.022	801.926	634.049	771.672	1302.05	743.416	2825.79	1060.76	490.748	2294.07	2325.38	1974.11	346.153	353.587	335.092	2511.55	2797.66	3124.73	2282.32	2399.47	2404.37	1954.57	2182.25	1934.17
Pstpip1	945.339	971.976	722.482	671.896	640.702	380.128	5251.37	1280.83	1231.64	1512.46	1939.38	1219.98	3271.93	1800.58	4398.78	1275.85	1398.1	1555.29	1982.98	2312.43	2098	2957.16	2845.73	3099.42
Ppfibp1	1673.82	1562.04	4881.34	3568.58	2084.07	3220.27	177.6	1099.43	3954.63	2645.35	2539.24	3036.12	1163.7	1011.8	742.387	171.242	198.781	218.684	272.503	188.977	230.13	178.608	204.013	131.752
Setx	3063.5	2448.52	1806.21	1288.6	1479.09	1650.43	2403.69	2826.84	1782.54	543.511	590.473	544.265	619.249	718.054	747.941	3353.97	4298.83	3112.47	3458.69	3317.69	3859.27	2856.54	3293.86	2497.89
Csnk1d	4702.8	4521.64	5392.75	4355.12	5328.86	5911.24	2535.06	4042.3	6178.27	3433.78	3380.09	3558.48	3532.85	3860.9	3602.7	2398.02	2784.41	2674.16	2615.19	2549.24	2726.27	2507.06	2541.45	2487.1
Mef2d	8049.54	6616.12	3967.81	3382.83	4860.44	4476.13	2713.88	7848.87	4194.27	1819.83	2131.34	1698.52	2823.15	2608.39	3091.73	4112.32	4584.49	4571.62	3205.47	4454.69	4326.59	3211.38	3850.1	2967.67
Rere	3361.8	3351.74	3177.75	3168.42	3046.31	3653.32	3670	4797.35	3437.15	1631.51	1647.27	1635.1	1417.66	2129.68	949.736	4114.21	4888.55	4826.13	3560.98	4617.79	4367.53	3881.75	3962.57	2824.04
Bgn	926.751	1845.45	3862.69	7240.13	3325.77	6128.97	74.2029	2284.5	6853.29	76625.3	59496.9	78767.4	2677.03	4521.84	6109.42	11.918	16.9332	12.2538	39.4081	53.3215	37.4138	32.1495	24.4119	50.757
Phip	2510.28	2028.51	1681.9	1403.23	1776.82	1743.06	2480.32	2665.71	1432.14	778.675	681.235	582.318	631.425	576.619	601.685	3044.73	3961.64	2508.27	2423.18	2745.27	3316.42	2632.69	2826.55	1854.25
Tgfb1	5447.21	4168.53	4173.04	2836.19	5270.11	5440.89	3710.14	4356.29	2988.41	4810.61	5776.41	5455.33	5000.95	4168.25	6216.79	2911.75	3780.53	4302.98	3686.75	3541.96	3850.8	3167.32	3230.21	3992.53
H2-Q7	3276.82	2703.13	3182.76	2058.15	1621.21	1708.17	534.017	1925.39	2838.51	246.873	455.895	296.348	8645.13	6646.08	4952.33	3249.21	3928.51	3517.79	1917.58	2022.29	2470.72	5189.16	1622.52	2603.73
Gm2a	2898.86	4205.7	2427.74	3296.85	5492.41	5182.26	2434.1	3033.1	2779.31	3911.91	4281.45	3925.17	7130.06	4704.07	11659.7	3996.91	4918.73	5193.74	4212.47	4242.19	4123.29	4534.27	4920.73	6508.78
Pkd1	2975.87	2899.2	2717.23	2371.27	2347.65	3036.22	683.64	2690.57	2812.73	928.945	1041.15	1086.22	415.732	303.269	318.43	2958.16	3804.82	2759	1998.07	2680.19	2904.16	1704.52	2347.9	1463.31
Top2a	590.394	359.612	331.207	474.467	765.349	573.802	11443.1	815.825	756.172	1938.88	1546.08	1952.21	1527.25	2699.5	940.48	2499.64	815.003	1170.71	2251.29	2611.97	1726.68	4291.96	2697.51	4802.48
Mprip	3921.21	3387.05	7678.67	7066.05	3894.23	5878.76	2064.3	3115.05	6433.19	4675.95	4312.75	5193.58	2024.73	2177.28	1827.27	1985.91	2397.89	2150.08	1760.79	1954.86	2258.95	1775.37	1905	1428.76
Ptgs2	717.856	918.08	982.776	876.755	2134.88	1261.88	38.9261	634.429	3258.61	2792.69	7274.5	2758.22	17034.6	13751.8	25317	6.89987	19.8781	16.0242	19.2848	34.5021	101.653	19.6469	51.4393	19.4389
1700020I14Rik	1757.02	1658.68	1958.04	1678.15	1482.27	1731.03	4437.58	1703.47	1664.15	666.46	647.851	541.959	753.187	639.177	890.494	4266.63	5172	3454.64	4005.37	4444.5	4690.85	3890.68	4369.72	3802.46
Hip1r	2733.34	1803.64	1815.38	1515.75	1036.08	904.61	2628.73	3443.78	1681.34	192.229	268.112	196.028	1495.94	1918.89	1347.77	4649.26	5833.13	5099.48	3558.47	4520.56	5343.82	3297.11	3570.24	2669.6
Thy1	3354.71	3385.19	2813.18	2690.77	2169.81	2563.46	52.307	3392.21	3128.76	1457.82	1460.53	1464.44	3859.87	4009.14	5533.65	484.873	636.836	1292.31	2407.25	580.263	620.505	615.603	1590.26	1422.28
Zbtb20	2073.02	2387.19	2265.06	2023.12	2384.17	2908.7	682.423	2965.88	2562.58	470.327	304.626	363.228	217.433	342.708	179.58	2330.28	2700.48	1681.6	1373.41	2286.55	2471.43	2050.42	2173.53	1940.65
Wwtr1	990.482	931.089	4313.2	3578.14	1384.61	3138.47	102.181	557.082	3648.15	948.461	1018.2	1153.1	1012.37	1236.2	725.724	3.76357	8.0985	6.59822	21.8002	37.6387	16.9421	39.8892	27.0274	23.7586
Tspan3	1009.07	1376.19	1221.38	1464.8	1825.25	2160.48	209.228	843.449	997.727	2184.78	2220.01	2612.93	1737.72	1592.5	1542.16	224.56	312.16	316.714	275.018	205.444	213.188	197.66	229.297	182.509
Gramd1a	7305.13	5808.62	6152.78	4031.37	2976.45	2817.28	4408.38	5374.69	5875.61	3082.5	3186.05	2584.11	4174.71	3531.79	4915.3	4166.9	5080.7	4658.34	4167.2	4301.79	4517.19	3846.63	4660.92	3950.41
Blnk	1230.36	1393.85	825.932	707.985	1330.63	1377.36	1195.76	2197.02	690.294	435.199	532.052	363.228	182.644	801.011	246.228	3887.77	5272.12	4451.91	3036.94	3203.99	3927.75	2363.58	2677.46	1716.02
Lpcat2	238.99	282.486	236.1	315.25	465.243	264.646	2774.7	604.963	686.475	1723.23	1803.76	1591.28	5879.38	3012.29	9214.11	426.538	392.409	423.229	785.647	1295.4	1138.65	1727.14	1374.91	1623.15
Lrrc59	2209.33	2351.88	2747.27	2503.95	3821.19	4166.98	2548.44	2045.09	3096.3	5869.33	5295.48	6505.81	3052.76	3198.61	2712.21	1741.28	1224.35	1501.57	1349.1	1393.41	1366.66	1755.72	1428.97	1643.66
Chd7	5046.23	3778.25	2114.05	1672.84	3379.76	2017.33	2673.74	5187.77	3129.71	701.588	1194.51	460.088	4110.35	1894.41	5831.71	2736.11	3818.81	2577.08	2474.33	2972.67	3384.19	2580.29	2791.67	2250.59
Ceacam1	962.157	725.729	1753.65	1748.2	1325.07	1287.14	10050.2	754.132	1600.18	215.648	235.772	144.138	2337.84	2056.25	1808.76	1593.24	1595.4	1520.42	2846.61	4814.61	4229.88	4522.96	4495.27	4766.84
Sp110	3245.84	2320.29	2242.53	1294.96	905.081	762.663	2295.42	3273.43	1151.44	440.078	415.209	270.979	1824.7	1115.16	1614.37	6117.68	7310	6483.22	3423.47	2777.42	2898.51	2139.13	3770.76	2315.39
Pilra	250.497	195.138	152.672	289.775	666.108	209.311	4087.24	599.438	579.541	1422.69	1580.51	1353.74	4092.96	2256.16	6757.38	404.583	496.953	324.255	1274.47	2085.03	1547.38	2320.72	2052.34	2462.26
Nfix	846.202	1299.99	1601.81	2132.45	2295.25	3093.96	368.582	1017.48	1784.45	2981.99	2996.18	3484.68	1560.3	1608.82	1057.11	313.631	176.695	232.823	210.456	288.563	237.19	286.368	286.839	315.342
Itgb5	939.143	2140.02	1180.5	2080.44	1388.58	2728.26	175.167	805.697	1115.16	9536.32	9400.62	10892.2	2748.35	1642.82	2912.15	206.369	370.322	328.026	508.951	793.549	460.261	285.178	248.478	293.743
Dusp2	5524.21	3943.66	3818.48	3090.93	1907.81	2057.02	332.088	5192.37	3397.05	399.095	1268.58	416.271	5322.76	3243.48	4234.01	1690.47	2322.8	2247.16	1898.3	1373.81	1764.1	1054.38	1158.69	1005.42
Ybx3	1305.59	1616.86	2978.36	2986.91	2418.31	2493.69	2213.92	1390.4	3360.77	4305.15	4191.73	5280.06	3101.46	3689.55	2695.55	1516.09	695.735	1180.14	1164.64	1334.6	878.166	1834.31	1547.54	1593.99
Arih1	4574.45	4133.22	6014.29	3417.86	5138.32	5380.74	3253.98	4285.39	5074.56	1332.92	1503.31	1294.94	3579.81	2718.54	4630.2	2302.05	2713	2321.63	2627.77	2585.31	2678.26	2640.42	2634.74	2554.05
Cerk	3745.07	3432.58	1682.73	1799.15	2759.7	3151.7	2046.05	4333.27	1709.03	981.637	1112.09	891.349	660.996	1029.48	903.453	3112.47	3568.49	3612.05	2543.08	3054.22	3377.83	2367.15	2063.67	1898.53
Cmtm3	1171.94	2103.78	1931.35	2346.86	3817.22	3868.65	296.812	1192.43	1969.68	4338.33	4509.92	5099.03	1480.28	1328.67	2145.7	197.587	304.798	252.618	351.319	492.439	300.016	214.33	253.709	388.777
Pld3	2705.02	6643.07	1532.56	2582.5	4154.64	6576.46	503.606	2416.17	1527.62	5409.74	5494.74	6727.21	2711.82	2500.95	3330.56	1307.84	1619.7	1170.71	1494.99	2203.43	1618.68	1017.47	1166.54	808.873
Cd34	1059.52	3159.39	5912.51	6665.89	3981.56	4480.94	379.53	1892.24	8101.16	2088.18	1931.03	2330.42	986.275	1627.86	3276.87	6.27261	10.3072	16.9668	54.5006	39.2069	19.0599	94.067	59.286	58.3166
Mtus1	587.739	478.554	2063.16	2408.42	758.997	1039.34	9484.59	749.528	2700.07	1831.54	1478.27	1482.89	1741.2	938.366	3526.8	575.826	455.725	299.748	1956.15	3057.36	2218	4707.52	3676.6	3921.25
Gla	1676.47	2232.01	897.68	919.213	3563.16	2612.78	256.669	1753.2	1051.19	1311.45	2064.57	1191.16	3778.11	2488.71	5280.02	101.616	77.3038	114.055	156.794	125.462	130.595	113.119	138.625	191.149
Mylip	3352.06	2516.36	4355.75	3981.49	2775.58	4341.4	560.779	2360.92	2376.4	232.236	310.885	138.372	928.873	728.934	1355.18	2271.94	3060.5	2641.17	2166.61	1678.06	2302.01	1343.73	1605.95	1079.94
Cited2	4199.15	4048.66	1590.13	2323.51	3329.74	2423.92	1953.6	3506.39	1917.16	1956.44	2708.25	2479.17	3913.79	3122.45	4282.14	587.117	550.698	779.532	1074.92	1105.64	1118.18	1110.35	1066.28	1362.88
Stk24	2756.35	2612.07	2021.45	1987.03	2469.12	2114.77	5329.23	3280.8	2296.2	993.347	1292.57	826.776	3172.78	2091.61	4902.34	2985.14	3510.33	3892.01	3844.39	3521.57	3650.32	4666.44	3716.71	4940.71
Prpf38b	4146.92	3931.58	2596.26	2575.07	3627.47	3724.3	3246.68	4217.25	2924.44	2183.8	1691.09	1600.51	2009.08	2046.73	1505.14	4607.86	5166.11	3999.46	3471.27	4082.23	4241.88	3440.59	4150.02	3268.97
Tnpo1	4309.79	4037.51	3017.57	2668.48	3618.73	3847	4079.94	4390.36	3403.73	2188.68	2049.96	2268.16	1650.75	1491.87	1727.3	3618.04	4195.76	3038.95	3597.88	3303.58	3635.49	3438.21	3517.05	3334.85
Plxnc1	1276.38	1232.16	634.883	605.025	1781.58	1139.18	3183.43	1300.16	877.427	159.053	205.518	187.956	340.935	341.348	596.131	2306.44	3192.28	2180.24	2675.56	3212.62	3564.2	2590.41	2968.66	2716.04
Arhgef6	1924.31	1973.69	1537.57	2236.47	2549.31	2179.72	2730.91	2040.48	1430.23	516.189	632.202	495.835	497.486	632.377	909.007	2601.25	3428.61	2484.7	2800.49	2778.99	3240.88	2145.08	2315.64	2504.37
Ubr2	3827.38	3310.85	2170.78	2017.81	2853.39	2935.17	3570.25	3393.13	2260.88	1096.78	1100.62	1018.19	1273.29	1219.88	1090.44	3315.08	3851.94	2939.04	2952.25	3824.25	3869.86	3089.33	3274.68	3043.26
Grb2	3802.6	4085.83	3106.01	3083.5	4772.32	4429.22	5239.21	4685.01	3526.89	3996.81	4772.82	3975.9	7001.34	5356.85	9421.46	4284.19	5611.52	5362.47	5977.45	5270.98	5919.15	5482.08	5031.46	5655.63
Tcim	750.606	295.495	2894.93	3458.19	887.614	1729.83	1.21644	198.892	2160.63	4150	3853.72	4583.59	3642.43	5072.62	2090.16	3.13631	0.736227	5.65562	8.3847	2.35242	2.11776	4.16752	13.9496	0
Atp6v1g1	1039.16	1330.66	1495.02	1569.88	1541.81	1371.35	2771.05	1138.1	1517.12	4019.25	4630.93	4558.22	6265.54	4326.01	8954.92	1098.33	996.851	1181.08	1329.81	1473.4	1275.6	2068.28	1679.19	2157.71
Rabac1	2898.86	2959.6	3719.2	4384.84	2781.93	3397.1	1941.44	2629.79	3154.54	5821.52	5842.13	7114.65	4268.64	3640.59	6363.05	2463.25	2264.63	2987.11	2787.91	2066.99	2471.43	2100.43	2167.42	2214.95
Ly6a	3698.15	3161.24	8462.89	6991.75	2948.66	5552.76	504.823	3181.35	6663.29	3698.22	3110.94	4067	21945.1	20690.3	19979.6	3510.15	4026.43	3623.36	2701.55	3257.31	2865.33	2265.94	1838.74	3343.49
Myc	2525.33	2606.49	5991.76	5840.08	3440.89	4455.68	1176.3	2883.01	6436.06	2096.96	2223.14	2163.22	2748.35	3516.83	2443.77	1089.55	1325.95	1212.19	728.631	1125.24	739.099	1074.03	1054.94	1171.73
Cebpa	2126.13	3917.64	2393.53	2377.64	4456.33	5633.36	1274.83	1543.25	1569.63	2692.18	3259.08	3216.01	2052.57	1513.63	2164.21	269.722	261.361	314.829	441.035	467.347	315.547	517.964	434.182	747.317
Ppp1r16b	4507.18	2595.34	1782.85	1262.06	768.525	784.316	757.843	5015.58	1376.77	62.4501	134.578	55.349	1019.33	1160.04	1553.27	2793.19	3621.5	2874	2399.7	2597.07	2638.03	1870.62	1991.31	1584.27
Ppp2ca	3711.43	3545.95	4615.21	4302.04	5040.66	5042.72	3365.89	3395.9	4904.62	4300.27	4762.38	4930.67	5077.49	4644.23	7049.9	2437.54	2285.25	2669.45	2851.64	2576.68	2498.25	2964.3	2650.43	3339.17
Dhrs3	1359.59	1861.25	1424.94	3164.17	2648.55	3264.77	1032.76	1489.85	1361.49	2385.79	2523.59	2330.42	1546.38	1879.45	2497.45	229.578	120.741	213.971	443.551	541.056	471.555	635.845	591.988	629.603
Rcc2	4137.19	3428.86	2422.73	2198.26	3022.49	2354.15	5189.34	4848.91	2824.19	5256.54	4867.75	5320.42	3186.7	4195.45	1971.67	5285.3	5358.26	5526.48	4265.3	4621.72	4436.71	4852.79	4290.39	4240.91
H2-Ea-ps	1913.69	1439.38	1008.64	1309.83	3082.04	1893.42	0	1053.39	797.227	28.2977	78.2429	36.8993	1374.18	801.011	1068.22	3164.53	3357.93	2785.39	1896.62	2528.85	2674.74	2.38144	883.186	990.302
Fam168b	5520.67	5214.84	4052.91	3747.97	4234.03	3760.38	4547.06	5785.36	3819.05	2653.15	2741.63	2600.25	3026.66	3210.85	2886.24	5129.12	6615.74	6378.59	5773.71	4970.66	5888.09	4824.21	5066.33	4870.52
Trim56	1795.08	1332.52	2759.78	1374.57	1156.76	1696.14	2819.71	1657.43	2267.56	694.757	571.695	591.542	1327.21	1298.75	953.439	2933.07	3730.46	2699.61	2913.68	2626.08	3423.72	2852.37	2993.07	2506.53
Selenon	1376.41	1178.26	1026.16	1602.78	3596.5	2265.13	1329.57	2386.7	2079.47	3138.12	3725.4	2881.61	6688.23	2783.82	12057.8	196.96	128.84	164.955	417.558	813.152	729.922	720.982	727.125	962.224
Mapk14	2690.85	2694.77	1876.28	1916.97	3427.4	2755.93	6754.9	2811.19	2130.08	1834.47	1674.4	1791.92	1497.68	1249.8	2390.08	2552.95	2844.78	2729.78	3576.08	4460.97	3885.39	4421.74	4570.25	4720.41
Calm3	2438.59	2316.57	2889.93	3835.01	3166.19	3084.33	6371.72	2575.47	3182.22	8957.69	8528.47	10225.7	4835.71	4285.21	6677.78	3215.97	2864.66	3627.14	3707.72	3447.86	3201.35	4416.98	3687.06	5097.3
Por	3377.73	4208.49	2506.16	2644.06	5305.04	5096.85	3191.94	2791.85	3102.02	3511.84	4336.74	3866.36	6369.91	3931.62	8734.61	876.284	921.02	874.735	1343.23	1849.78	1505.02	2000.41	1988.7	1706.3
Fam129a	1668.51	1871.47	1812.88	2679.09	3548.07	3610.02	6054.23	2183.21	2996.05	759.159	787.645	659.575	2464.82	1453.79	3684.16	868.13	853.287	605.151	2024.91	3153.02	2510.26	3504.29	3131.69	3541.11
Acin1	5256.9	4170.39	3978.66	3802.1	3282.9	3369.43	5262.32	4949.28	4181.86	3630.89	3120.33	3004.99	2946.65	2927.98	2595.58	5344.89	5805.89	5171.12	4782.63	5721.08	5873.97	4783.72	5177.93	4322.99
Rbbp6	6254.46	5033.64	3800.96	2449.82	5822.69	6379.18	2476.67	5197.89	3365.54	1470.5	1606.59	1145.03	1572.47	1637.38	1673.61	3103.06	3648.74	2801.42	2437.43	2581.39	2897.81	2548.14	2778.59	2110.2
Cdk13	3117.49	2591.63	2079.85	1470.1	2401.64	2201.38	2149.45	3489.82	2002.14	1000.18	1048.45	872.9	1033.24	856.769	1271.87	3365.88	4306.93	3761.93	3005.92	2763.31	3650.32	2698.17	3142.16	2282.99
Dag1	1699.49	2215.29	2321.79	3286.24	2330.98	3087.94	352.768	1395.01	2457.56	2020.85	2129.25	2636	1760.34	2246.64	1336.67	548.226	619.903	667.363	520.69	528.51	585.915	448.902	482.134	396.337
Ptp4a2	5603.88	5207.41	6054.33	5588.52	6793.66	6618.57	3794.08	5505.44	5222.55	5042.85	5040.93	5664.05	4042.51	4525.92	4767.2	6394.93	7097.97	7255.21	7966.31	6331.14	6839.67	5026.04	5519.7	6274.43
Set	3403.4	2549.81	3538.99	3218.31	2891.49	2872.62	4960.65	3600.31	3715.94	5853.72	4960.6	5368.85	4453.02	5529.56	3360.18	5281.54	4795.05	5098.54	4647.64	4411.57	4196.7	4560.46	4159.61	4997.95
Mdn1	3229.91	2447.59	1361.54	778.04	1456.07	1245.04	1350.25	2958.52	1604.96	476.182	354.701	401.28	408.774	477.343	338.795	3415.44	4327.54	2450.77	2122.17	4318.25	3461.84	2519.57	3090.72	2106.96
Map4k1	1305.59	1233.09	914.365	878.878	755.822	728.981	1386.74	1780.82	862.151	287.856	330.707	247.917	702.743	1121.96	807.183	4232.76	5124.88	5450.13	3404.19	3886.19	3868.45	2930.37	2917.22	2455.78
Mdh2	2245.62	2056.39	2152.43	2495.46	2107.09	2372.19	4019.12	1925.39	2440.37	6761.2	6870.77	8237.77	5573.24	5722.68	4970.84	2391.12	2020.21	2524.29	2566.56	2454.36	2473.55	2980.97	2634.74	3520.6
Cyb5r3	1667.62	2304.49	3614.91	4079.14	2947.86	4126.08	720.133	1589.29	3103.93	5195.07	4794.72	5581.02	1899.49	1826.41	2478.94	1018.04	1166.18	1127.35	1258.54	1345.58	1466.9	1222.87	1026.17	1389.88
Capn1	1567.6	1646.6	1285.62	1421.28	1418.75	1219.78	6240.34	1813.05	1673.7	2625.83	2573.67	2691.34	3296.28	2112	5004.17	1854.18	1945.11	2064.3	2660.47	3464.33	3026.99	3945.46	3534.49	3910.45
Phlda1	795.749	879.982	1023.66	1391.56	1904.64	1882.6	99.7481	706.251	1260.29	997.25	1283.18	1133.5	3442.4	3924.82	3154.68	18.1906	22.0868	19.7947	53.6621	66.6518	59.2974	51.7964	32.2585	50.757
Ddx46	3101.56	2882.47	1924.67	1705.74	1938.78	1770.73	2678.6	3001.8	1923.85	1187.53	1067.23	1117.36	885.386	1039	1062.67	3764.19	3820.28	2947.52	2682.27	3015.01	3296.65	2842.85	3207.54	2270.03
Sar1a	2822.74	3096.2	4470.05	3725.68	3335.3	3956.46	1658.01	2795.54	3946.99	3527.45	3459.38	3748.74	2906.64	2926.62	3732.3	1801.49	1789.03	1698.57	1801.03	1611.41	1602.44	1644.39	1484.76	1822.93
Wdr26	6798.83	5835.57	4599.36	4252.16	6974.68	6269.71	7689.12	6463.07	4873.11	2878.56	3190.22	2544.9	4152.1	3280.2	5057.86	4472.37	4793.57	3943.85	4752.45	5080.44	5139.81	5623.18	5556.31	5449.36
Metrnl	854.169	1654.03	2050.65	2085.74	3105.86	3198.61	259.102	812.142	1814.05	2549.72	3129.71	2709.79	4823.53	3072.13	7829.31	181.278	203.935	238.478	248.187	290.916	290.84	470.335	504.802	699.799
Atxn2l	4900.18	4493.76	4752.86	3738.42	4196.72	4272.84	6245.21	5126.07	4870.25	2668.77	3069.21	2323.5	3682.44	3403.96	3647.14	6149.04	6199.77	5587.75	4740.71	6108.44	5875.38	5374.92	6128.25	4773.32
Arid4a	3062.62	2642.73	1329.83	1289.66	1612.47	1431.5	2318.54	2744.89	1501.84	368.846	404.776	273.286	483.571	461.023	751.643	1969.6	2315.43	1728.73	2234.52	2586.09	2762.27	2478.49	2698.38	2124.24
Atp5a1	8901.06	8456	8738.2	8601.96	8919.01	8445.83	9021.12	7803.75	7983.73	8718.62	8472.14	9506.19	11760.5	13740.9	10036.1	8714.54	7618.48	8760.55	8139.03	6874.55	7059.21	8022.49	6891.99	8678.37
St6gal1	2025.22	1955.1	1974.73	1630.38	1841.92	1619.15	700.67	2983.38	1817.87	1293.89	1440.71	1499.04	732.314	1720.34	657.225	4965.4	5180.83	5300.25	4614.94	3222.03	4625.2	2788.67	3347.04	1738.7
Tecr	1245.4	1339.95	1313.98	1319.38	1167.87	1323.23	3137.2	1190.59	1094.16	5229.22	4828.11	6393.96	3677.22	3952.02	2741.83	1605.16	1469.51	1606.19	1759.11	2066.99	2112.82	1827.16	1848.33	1845.61
Slfn5	6806.8	4993.69	28147.6	17037.3	7799.57	15001.8	571.727	3842.48	13096.5	297.614	347.398	213.324	2503.09	1467.39	2208.65	1257.66	1346.56	1554.35	1131.93	734.738	843.576	1153.21	722.766	1235.45
Gna13	9038.26	7171.8	7182.27	4081.26	7320.83	8461.47	2808.76	7762.31	6225.05	1978.89	2442.22	2064.06	6498.63	5369.09	6881.42	2461.37	2958.16	2702.44	2908.65	2570.41	3279	2721.99	2680.95	2785.16
Zbtb7a	3039.6	2946.59	2262.55	2208.87	3680.66	4068.34	2662.79	2945.63	2169.22	1018.72	1159.04	937.474	1254.15	1184.52	1310.75	3154.5	3907.89	3249.15	3243.2	3027.56	3552.9	2854.16	3127.33	2766.8
Rgs2	4952.41	4518.85	1797.03	3688.53	4706.42	3750.76	3867.07	3713.57	2960.72	2292.11	2877.25	2388.08	2821.41	2745.74	3604.56	754.595	1023.36	1138.66	1859.73	2135.99	1760.57	3049.44	2965.17	2925.55
Csf2rb2	1466.69	2007.14	5625.52	5002.6	3041.55	3557.09	3178.56	1511.03	7849.11	805.021	1325.96	646.891	4195.58	2587.99	4609.83	281.64	218.659	228.11	652.33	829.619	430.612	1988.5	973.859	2171.75
Tfdp1	706.349	641.169	656.574	773.795	1067.04	810.78	6107.75	873.836	1055.01	2778.05	2297.21	2848.17	1918.63	2806.94	1684.72	1460.26	834.145	923.751	1879.85	2345.36	1942.69	2852.97	2426.36	3438.52
Mark2	2636.86	2166.04	1933.02	1867.08	1843.51	1876.58	5175.96	2730.16	2162.54	1583.7	1762.03	1168.09	2706.6	2609.75	2919.56	3150.11	3487.51	3517.79	3768.92	4090.85	4220	4129.42	4314.8	4065.96
Prdm2	4192.07	3246.73	3576.54	1980.66	3033.61	3193.8	2537.5	3595.71	2986.5	1272.42	1163.21	1111.59	1064.55	1147.8	1231.14	2943.11	3440.39	2949.4	2620.22	2815.84	3347.48	2484.44	2788.18	2545.41
Ccnl2	7320.18	5992.61	8070.78	6880.3	5983.06	6367.15	6640.55	6841.52	7830.97	3944.11	3666.98	2634.84	6620.39	5764.83	7244.29	6093.22	6517.82	4976	4552.89	6892.58	6339.17	6029.81	6362.78	5110.26
Itpr1	2141.18	1602.92	3448.89	3362.66	1538.64	2242.28	953.69	2402.36	3783.73	309.323	316.101	321.716	664.475	561.66	496.159	2376.69	3232.77	2483.76	1885.72	2121.88	2534.96	1526.5	1654.78	1065.9
Rps12-ps3	3578.66	2573.97	3513.97	3024.06	2444.51	2505.72	1994.96	3534.94	3142.12	4081.7	4503.66	5307.74	4379.97	4614.31	4313.62	3995.65	3317.44	3787.38	3789.05	2346.93	2938.04	2467.77	2512.68	3252.77
1600014C10Rik	631.996	478.554	558.13	755.75	350.917	528.09	5952.04	743.083	854.513	1307.55	1472.01	1164.64	4399.1	1792.42	5276.31	610.952	597.08	600.438	1609.86	1612.19	1577.73	4149.07	1270.29	4312.19
Ndst1	1062.18	1227.51	2526.18	2283.17	1266.32	1520.51	3627.43	1331.47	3455.29	426.417	539.354	445.098	695.785	716.694	686.846	2458.86	3474.26	2851.37	2381.26	3338.08	3472.43	3380.46	3510.08	3364
Tet3	2897.09	2862.03	2171.62	2029.49	3525.84	3265.98	2615.35	2414.33	2311.48	707.442	751.132	458.935	946.268	922.047	957.142	3027.16	3678.93	2986.17	2662.14	3171.84	3269.12	2690.43	2905.88	2209.55
Gbp4	2296.96	1558.32	2693.87	1559.27	1112.3	1385.78	124.077	1270.7	1922.89	35.1282	46.9457	55.349	4842.66	1633.3	1958.72	1694.86	2232.24	1328.13	1072.4	1060.94	992.525	803.737	1079.35	998.942
Il6ra	2971.44	3046.02	1916.33	1709.99	5058.13	4373.88	4002.09	3315.79	2492.89	977.734	1087.05	819.857	1257.63	905.728	2303.06	1175.49	1479.82	1471.4	2067.67	2186.18	1833.28	3235.19	2812.6	3546.51
Ptbp1	10908.6	8429.98	6964.53	4833.83	7843.24	9720.94	5027.55	7880.17	6585.95	5420.47	4864.62	5473.78	3976.41	4977.42	3441.64	4457.95	4374.66	4396.3	3654.05	3506.67	3569.14	3974.03	3780.35	4085.4
Clstn1	1684.44	2080.55	3127.7	3882.77	2109.47	3457.24	366.149	1511.95	2759.26	1715.43	1458.45	1793.08	2149.98	2343.2	1321.86	619.734	468.24	627.773	680.838	820.209	652.977	742.415	848.312	643.643
Rnf167	1383.49	1352.03	1553.42	1499.82	957.48	922.654	2556.96	1673.09	1365.31	747.45	891.969	721.843	2240.43	1262.03	3141.72	2152.76	2584.89	2818.38	2572.43	2531.98	2630.97	2518.38	2831.78	2699.84
Sash3	1343.66	1196.85	1124.6	826.867	668.489	568.99	3682.17	2124.28	1324.26	649.871	636.375	605.38	803.632	829.57	1099.69	4388.32	5734.47	5659.39	5357.82	4243.76	5045.22	4250.28	4574.61	4848.92
Gimap1	1349.85	1072.33	1177.16	848.096	265.967	250.211	437.919	1132.58	928.984	48.7891	95.9779	36.8993	332.237	629.657	392.484	3685.79	4419.57	4518.84	3630.58	2371.24	3235.24	1996.24	2176.14	1732.22
Cltb	1299.4	1250.74	3745.89	2688.64	1595.8	2271.15	267.617	929.083	2897.71	1346.58	1320.74	1520.94	1642.05	2027.69	1819.87	370.084	324.676	391.18	394.919	319.929	371.315	281.606	305.148	339.1
Atp2b1	4955.95	5371.88	3421.36	3182.22	9329.48	8295.46	1891.57	5092.92	4120.76	1513.44	1806.89	1262.65	2828.37	2098.4	3606.41	2751.79	2738.03	2202.86	2122.17	2351.63	2368.37	2156.99	2518.78	1947.13
Arl6ip5	2411.15	2816.5	2924.13	2592.05	3105.86	3602.8	1586.24	2127.04	2850.92	3650.4	3955.96	4209.98	3125.81	2842.3	4346.94	1315.37	1455.52	1648.61	2025.74	1446.74	1427.37	1565.2	1546.67	1962.25
Arhgap25	1995.13	2531.23	1016.15	1045.52	1363.18	1802	2969.33	2383.94	1178.18	557.172	650.981	473.926	1033.24	738.454	1460.71	2142.1	2654.1	2719.41	2542.24	2686.46	2788.39	2778.55	2403.7	2327.26
Nckap1	960.387	722.012	2232.52	2325.63	1329.83	2093.11	109.48	684.152	2638.96	989.444	877.363	1096.6	1482.02	1638.74	1012.68	130.47	30.1853	65.0396	86.3624	101.938	46.5908	141.1	156.062	103.674
Ly6d	714.315	330.806	1294.79	905.414	213.567	140.744	423.321	1151.92	893.658	16.5883	55.2916	17.2966	504.444	775.172	3075.07	6026.1	6971.33	7930.12	6031.12	5326.66	6016.57	3918.07	4219.77	3482.8
Pfkp	4232.78	3747.59	5822.41	3347.8	4977.15	4729.95	1734.64	3302.9	5053.56	1804.22	2867.86	1553.23	6895.23	4679.59	6105.71	1440.19	1819.95	1519.48	1557.88	1355.78	1618.68	1410.41	1517.89	1664.18
Rcan1	618.719	1100.21	15908.8	11011.4	2043.58	4649.36	212.877	631.666	18568.2	1652	2127.16	1922.22	1911.67	2824.62	5950.2	208.878	213.506	250.732	212.133	199.171	284.486	281.606	204.885	292.663
Akap8	3914.13	3185.4	2300.1	2022.06	1729.97	1745.46	1834.39	3732.91	2005.96	1106.54	1111.05	950.158	946.268	1138.28	716.468	4554.54	5272.12	4028.68	3132.52	3635.27	3931.98	2772	3786.45	2592.93
Grap2	10676.7	8969.87	1782.85	948.933	1616.44	720.56	177.6	6202.48	1682.29	19.5157	43.816	25.3683	445.302	549.42	325.835	2934.96	3408.73	3257.63	3405.03	2459.84	2794.04	1824.78	2583.3	2015.16
Sem1	1135.65	1225.66	1455.81	1971.11	1937.98	1891.02	4356.07	1119.69	1590.64	4457.38	4557.91	5493.39	4698.29	3882.66	6050.17	1093.94	926.174	1117.93	1822	1690.6	1546.67	2390.37	1635.59	2867.23
Mlf2	1730.47	1962.54	2277.57	2454.06	1978.47	2362.57	1619.08	1517.47	1908.57	6035.22	5698.17	6448.16	3557.2	3424.36	3710.08	1457.13	1357.6	1685.37	1584.71	1510.25	1355.37	1494.95	1437.68	1490.31
Ash1l	3166.18	2481.05	2437.75	1712.11	2225.39	2386.63	1585.02	2569.94	2182.59	651.823	597.776	486.61	614.03	694.935	697.954	3728.44	4975.42	3127.56	1892.43	2441.02	2661.32	2052.8	2457.75	1625.31
Tra2a	5382.59	3996.62	4162.2	3906.12	4040.31	4633.72	3227.22	4988.87	5039.24	2556.55	3130.76	2338.49	7185.72	5971.55	9536.24	2741.76	2528.94	2065.24	2032.45	3063.63	3315.01	2609.47	2963.43	2405.02
Rpl7a	4649.69	4558.81	4166.37	4858.24	4223.71	4342.61	2505.87	5178.56	4656.38	5378.51	6408.61	5146.3	6035.93	5113.42	5635.47	4860.65	3814.39	2842.89	5112.99	2649.61	3602.32	4277.07	3177.9	3103.74
Rbms1	2492.58	2372.33	3586.55	2976.3	3986.32	3917.97	4476.5	2466.81	3488.7	3409.38	3584.57	3169.88	4912.24	3639.23	6401.93	1428.27	1702.89	1456.32	1953.64	2223.03	2134.71	2651.14	2629.51	2855.35
Vps13b	2198.71	1949.53	1399.08	1151.67	1943.54	1877.79	2508.3	2091.13	1801.64	415.683	430.857	368.993	427.908	422.945	546.145	2255	2771.9	1795.66	1771.69	2766.44	2844.86	2121.87	2326.1	2207.39
Arfgef1	2900.63	2331.44	1882.96	1583.68	2219.83	2325.28	4379.19	3224.63	2057.51	702.564	788.688	595.002	1800.34	1476.91	1703.23	2757.44	3692.18	2661.91	3737.06	3482.36	4234.82	3332.23	3659.16	3656.67
Dot1l	2950.2	2831.37	3231.15	2700.32	3423.43	3980.52	1924.41	2338.82	3771.31	596.203	788.688	478.538	3586.77	2793.34	4472.83	2458.86	2154.94	2058.64	1529.37	1953.29	1920.11	1741.43	1939	1426.6
Ccnd3	2206.68	1730.23	1867.94	1959.43	1475.92	1349.7	15089.9	2289.1	2390.73	2641.44	2624.79	2569.12	3487.62	2446.55	4691.29	2594.35	1734.55	2011.51	4806.95	5152.58	4656.96	7584.9	6162.25	8286.36
Prkcb	1881.83	2114	898.514	667.65	1289.34	1184.89	3170.04	2551.53	949.034	488.867	499.711	360.922	1040.2	690.855	1338.52	3931.67	5671.89	4055.08	3841.03	4737.77	5404.53	3382.84	4007.9	3073.5
Mcemp1	246.071	226.732	210.237	412.903	928.899	241.791	8377.63	768.865	1076.02	655.726	1332.22	437.026	5494.96	2668.22	11409.8	607.816	324.676	238.478	2110.43	2814.27	2573.08	3929.98	2972.14	3983.89
Cd164	10176.6	5829.99	6687.55	5063.1	7709.86	6148.22	4761.15	6821.26	5396.32	3248.38	3653.42	3217.16	5091.41	4996.46	10491.5	3226.63	3858.57	3441.44	4313.09	4085.36	4354.12	3949.03	3956.47	4697.73
Pdcd4	4530.19	2773.75	1725.28	1470.1	1158.34	1130.76	1110.61	4532.16	1735.76	558.148	633.246	695.322	641.862	677.256	801.629	2497.13	3017.79	2463.02	2869.24	2555.51	2378.95	2485.63	2577.2	2224.67
Map2k3	2798.84	2977.26	6240.38	3568.58	6048.96	6386.4	2476.67	2181.37	5322.8	2022.8	2480.82	2043.3	5383.64	3452.92	7970.01	735.15	681.01	856.826	1080.79	1264.03	1080.06	1640.22	1490	1803.5
Tmem189	1661.42	2082.41	1273.1	1706.81	2662.84	2579.1	1108.18	1524.84	1500.89	2788.79	3824.51	2347.72	5980.27	4694.55	7820.05	671.797	761.995	806.868	825.055	762.967	880.284	794.807	747.177	950.345
Bcl2l1	738.214	665.329	1499.19	1578.37	1258.38	1168.05	1138.59	795.568	1633.6	3703.1	4485.92	2555.28	8700.79	4547.68	12068.9	176.888	150.927	200.774	332.034	387.365	275.309	716.219	333.919	739.757
Tlr13	753.262	1308.36	567.307	786.532	2219.04	1897.03	3283.17	2144.53	1331.89	2097.93	2850.13	1492.12	6502.11	2881.74	11085.8	452.883	492.536	459.99	869.494	1411.45	1065.24	2563.03	2190.96	2139.36
Prdx2	1520.69	1655.89	1660.21	1906.36	2104.71	2509.33	1251.72	1106.8	1573.45	6841.21	6306.38	8535.28	3421.52	3987.38	2941.78	3013.36	818.685	1681.6	1256.03	1569.06	957.229	2098.65	1841.35	1826.17
Irf5	1238.32	1659.61	1025.32	1410.66	2915.31	2849.76	1091.15	1119.69	949.034	1480.26	1694.22	1473.67	1868.18	1317.79	1955.01	3181.47	4155.27	4060.73	2909.49	2873.09	3446.31	2166.52	2389.75	2703.08
Rpn1	2101.34	2185.55	2212.5	2505.01	3432.96	3152.9	2834.31	1860.01	2632.28	5761.02	5227.67	6313.24	4181.67	4134.25	3854.49	2489.6	1868.54	2352.74	2198.47	2364.96	2037.99	2188.55	2201.43	2223.59
Slc15a3	1574.68	2072.18	740.002	1134.69	4000.62	3209.44	1846.56	1793.71	1697.57	2419.94	4301.27	1872.64	22793.9	11219.6	29669.5	392.666	379.157	419.458	586.929	1084.46	702.392	1199.65	929.395	1286.21
Acly	6194.27	4501.19	4932.23	3695.96	5185.16	5326.61	4475.29	3954.82	4306.94	3486.47	3365.49	4736.95	2400.46	2094.32	1975.38	3356.47	3615.61	3402.8	3435.21	3551.37	3840.21	3799	3333.09	3902.89
Grap	1378.18	1007.29	1432.45	1171.84	971.771	797.548	417.239	1436.44	1105.62	337.621	333.836	220.243	412.253	597.019	618.347	2679.66	3271.06	3248.21	2887.69	2086.59	2750.27	1813.47	2312.15	2176.07
Hipk3	3037.83	2747.74	4874.67	2989.03	3413.11	4401.55	2018.08	2906.95	4991.5	728.91	837.72	757.589	2075.18	2262.96	1851.34	1748.18	2163.77	1691.03	2150.68	2333.6	2126.23	1978.98	2051.47	2308.91
Stag2	2781.14	2269.18	2442.76	2300.15	2400.05	2363.77	4624.91	3029.42	2326.76	1152.4	1220.59	1042.41	1464.63	1286.51	2277.15	3233.53	3637.7	2789.16	3675.85	3542.74	3727.97	3722.2	3618.19	3897.49
Itga6	3529.09	3498.55	7123.87	4752.1	1822.86	4486.96	559.563	2719.11	4187.59	1308.52	1263.36	1439.07	1076.73	1419.79	796.075	420.265	478.548	579.701	757.977	490.871	472.261	436.399	605.065	516.21
Lmo2	1026.77	1558.32	2061.49	1985.97	2212.68	2294	1671.39	1483.4	1348.13	935.776	1049.5	877.512	690.567	522.221	788.67	4167.52	3851.2	4052.25	3027.72	2633.92	3380.66	2501.11	2682.69	1832.65
Dennd5a	3552.99	3528.29	4566.82	4186.35	5505.11	5366.31	6179.52	3841.56	4623.92	2526.3	2995.14	2660.21	3694.62	2431.59	5837.27	2079.37	2341.94	2019.05	2999.21	3661.93	3593.14	4174.67	3748.09	4509.82
Brwd1	2479.3	1986.7	2461.95	1569.88	1961.01	2184.54	666.61	2648.21	2547.31	941.63	749.045	844.072	895.823	965.565	742.387	4148.08	5268.44	3372.63	2691.49	2890.34	4385.18	1808.71	3181.39	1020.54
Chd1	3483.95	2913.14	2819.85	1924.4	2948.66	3546.26	2609.27	3175.83	3087.7	768.917	851.282	643.432	1845.57	1419.79	2277.15	2130.18	2453.11	1781.52	1920.1	2851.13	2342.95	2415.38	2311.28	2023.8
Hspd1	2921.88	2156.74	2037.3	2112.28	2456.42	2190.55	2823.36	2282.65	2275.2	5212.63	4288.75	5496.85	6390.79	7107.11	3237.99	3825.04	2135.79	2393.27	2073.54	2176.77	1889.04	2837.49	3003.53	2670.68
Spp1	362.026	1849.17	1715.27	3138.7	924.135	440.275	160.57	430.933	837.327	18637.5	18246.2	23007.9	7008.29	6553.61	8551.33	13.7997	11.0434	8.48342	46.9543	35.2863	50.8263	61.9175	45.3363	68.036
Sh2d3c	1625.13	1161.54	1639.35	1699.38	1979.27	1569.83	4932.67	2727.4	2317.21	1335.85	2481.86	636.513	5508.88	3193.17	7199.85	1916.91	2367.71	2128.4	2323.4	3182.82	3214.06	3814.48	4109.91	3156.66
Etv3	5998.65	4190.83	4151.35	2347.92	7055.66	4864.68	879.487	3623.33	2684.79	437.151	483.019	402.433	1015.85	892.128	1297.79	2187.89	2899.26	2243.39	1925.13	1692.17	2446.02	1461.61	1758.53	1562.67
Tmed9	2272.18	2442.95	2196.65	2675.91	2816.07	2704.21	2147.02	2192.42	2480.47	5847.87	5406.06	6419.33	3362.38	3327.8	3399.06	1631.51	1462.15	1859.76	1789.3	1514.96	1464.08	1715.83	1413.27	1711.7
C4b	8420.42	13769.3	10239.1	8571.18	20030.9	23672.6	604.571	9918.82	13682.7	1069.46	918.05	1249.96	2786.62	5287.49	5452.19	48.2991	130.312	85.7768	95.5856	257.198	116.477	334.593	49.6956	268.904
Icam1	5224.15	4364.6	13506.9	8801.52	7521.7	10666.5	301.677	3519.28	15464.3	518.141	1321.78	496.988	10779.4	6065.38	11935.6	1067.6	1483.5	1162.23	1052.28	1336.17	1339.84	929.358	1107.25	1329.4
Phc2	2665.18	2131.66	2541.2	2355.35	1648.2	1719	1147.1	2469.58	2345.85	3732.37	3436.43	3766.04	4004.24	3678.67	2895.49	1474.69	2355.93	2170.81	1673.59	1524.37	1496.55	1394.93	1586.77	1451.44
Pros1	1371.1	2264.54	3703.35	3553.72	4092.71	5330.22	301.677	1506.42	3713.07	1864.72	1754.73	1967.2	728.835	1052.6	1195.96	58.9626	64.0518	68.81	193.687	105.859	72.7099	191.706	122.059	249.465
Cd151	1192.3	1089.99	3292.05	3464.56	1185.34	2072.66	375.88	698.884	2751.63	1910.58	1799.59	2351.18	1127.17	1221.24	1001.57	270.35	234.12	286.551	274.18	277.585	229.424	306.611	290.327	298.063
Rnf145	5290.54	5107.05	2062.33	1850.1	2431.81	2320.47	1975.5	5336.01	2438.46	1651.02	1800.63	1804.61	3160.6	3078.93	2854.76	4645.5	6357.32	5146.61	4053.16	3437.67	4476.95	3347.12	3996.57	2693.36
Bclaf1	4100.01	3372.18	2769.79	2311.83	2755.73	2772.77	2785.65	4000.86	2678.11	1661.76	1585.72	1475.97	1482.02	1691.78	1234.84	4006.94	4033.05	2929.61	2653.76	3068.34	3246.53	2999.43	3462.13	2642.61
Acox1	3183	2358.39	9502.39	3597.24	2892.29	5426.45	824.747	1818.57	3128.76	1539.79	1549.21	1862.26	1306.34	1407.55	1023.79	670.542	790.708	700.354	747.077	788.844	825.928	724.554	733.228	670.641
Gcnt2	681.565	354.966	2085.69	1965.8	713.743	849.274	2729.69	890.41	2771.68	1099.71	1201.81	752.977	3054.5	1441.55	5124.5	426.538	396.09	261.101	864.463	1244.43	1019.35	3058.37	2294.72	3118.86
Rtn3	2748.39	3003.27	2906.61	3132.33	3536.96	3763.99	5300.03	2918	3016.1	5015.52	5325.73	6016.9	6171.61	4948.86	6359.35	1734.38	1598.35	1719.31	2532.18	2847.21	2576.61	3173.87	2724.54	3437.44
Sgpl1	3328.16	5055.02	2858.23	2959.31	7587.59	7294.62	2397.6	3177.67	2957.86	3054.2	4054.02	3074.18	4915.72	3380.84	6779.6	1792.71	2080.58	2118.03	2029.94	2708.42	2411.43	2518.97	2421.13	2926.63
Mgst1	885.149	1266.54	2069	3017.69	1768.08	2460.01	3829.36	1119.69	1831.24	358.112	432.944	528.122	3701.58	3206.77	3821.16	288.54	173.75	202.66	1239.26	1702.37	1448.55	1676.54	1571.08	2223.59
Purb	3136.97	2611.14	4108.8	3346.74	3220.18	3859.03	3286.82	2974.17	3786.59	1560.28	1557.55	1478.28	2047.35	2082.09	2299.36	4452.93	5474.58	4001.35	4142.88	4209.26	4292.71	3693.62	4041.91	3313.25
Sra1	2116.39	1726.51	3895.23	2938.08	4551.6	3475.29	1013.3	2009.18	3460.06	2303.82	2945.06	2391.54	5806.33	3912.58	8397.67	1305.33	1348.77	1366.77	1193.98	1123.67	1205.01	1100.82	1095.92	981.663
Cflar	2778.48	2923.36	4169.71	3073.95	4685.78	6102.51	3560.52	2068.11	3703.53	1179.72	1880.96	1008.97	8523.37	5371.81	8275.48	1948.9	2327.21	1813.57	2595.07	2513.17	3002.28	2671.38	2697.51	2754.92
Cdc42ep4	1267.53	1144.81	6053.5	4286.12	1625.97	3508.97	478.061	686.914	4886.48	880.156	1002.55	966.301	3543.29	2457.43	3808.2	226.441	137.674	154.587	259.926	332.475	283.78	367.338	401.924	444.934
Snx3	1886.25	2205.99	2476.13	2428.59	3281.31	3095.16	1741.94	1616.92	2076.61	3467.93	3816.17	3573.47	4299.95	3629.71	4926.41	1301.57	1218.46	1570.38	1540.27	1427.13	1327.13	1540.79	1455.12	1725.74
Gns	5061.28	6704.4	3693.34	4659.75	8932.51	8735.74	1492.57	6552.39	4259.2	3675.77	4765.51	4060.08	5554.1	4107.05	6548.18	3922.89	6022.34	3731.76	3799.11	4871.07	4524.25	3528.11	3319.14	3042.18
Dhx9	5223.26	4158.31	3946.95	2983.73	3806.9	3807.3	4144.41	5988.86	3794.23	1995.48	1872.61	1734.27	1257.63	1823.69	1051.56	4969.16	5216.17	4441.54	4016.27	4022.63	4162.82	4131.8	4390.65	3583.23
Hspb8	524.008	987.772	1164.65	1234.46	1466.39	2425.12	1.21644	608.646	1780.63	2576.07	2591.4	3377.44	808.85	927.487	1273.72	0	0	0	5.86929	0	2.82368	1.19072	0.871852	1.07994
44441	2026.11	2297.06	3004.22	3569.65	3242.41	3578.74	2384.22	1974.19	3334.99	4247.58	4080.1	4298.77	2932.73	2884.46	2993.61	1857.95	1746.33	1550.58	1879.01	1728.24	1742.92	1834.31	1835.25	2076.72
Arf5	1332.15	1434.73	2052.32	2365.96	2066.6	2096.72	2166.48	1431.84	1990.68	7998.49	7336.05	8440.72	5481.05	4606.16	6672.22	1378.72	1067.53	1520.42	1711.32	1335.39	1359.6	1734.88	1300.8	1997.88
Mcm7	891.345	803.785	499.731	495.696	714.537	519.669	3401.17	1082.86	613.913	3238.62	2752.06	3484.68	1471.59	2472.39	764.603	2304.56	1051.33	1521.36	1184.76	1460.07	1135.83	2395.14	1961.67	2360.74
Bank1	1913.69	1074.19	1255.58	545.584	828.863	318.779	97.3153	3464.04	739.941	79.0384	33.3836	50.7366	22.613	246.151	12.9594	6696.64	8860.49	6930.96	5255.53	4943.21	6240.34	3490.6	4026.21	2790.56
Dock11	2536.84	2211.57	1160.48	936.196	1868.91	1347.29	2829.44	3382.08	1401.59	604.01	694.797	590.389	638.383	588.859	1060.82	2589.33	3333.64	2524.29	2868.41	2655.09	3166.06	2379.66	3078.51	2245.19
Ppp6r1	3604.33	3190.98	2452.77	2386.13	2673.16	2438.36	4856.03	3641.75	2573.09	2865.87	2989.92	2979.62	3094.5	2915.74	3580.49	3881.49	4333.43	4602.73	4393.58	4122.22	4191.05	4247.9	4176.17	4293.83
Rgcc	1853.5	1181.05	9269.63	3858.36	1371.91	3893.91	628.9	723.746	4437.74	1044.09	1448.01	1328.38	2310.01	1608.82	3328.71	137.997	39.02	65.9822	240.641	195.251	199.776	239.335	214.476	260.265
Acod1	931.177	446.031	741.67	1807.64	3795.78	1307.59	1029.11	3635.3	4150.35	1233.39	7403.86	1058.55	100330	51332.7	122348	68.3715	47.1185	104.629	254.056	476.757	496.968	878.752	429.823	503.251
Igkv10-96	336.357	293.637	809.247	1371.39	1231.39	790.33	4340.26	476.052	1387.27	15.6125	4.17295	3.45931	121.762	541.261	109.229	8104.84	2788.83	5957.25	6588.7	8046.05	17286.6	4074.65	4649.59	1451.44
Tardbp	2551	2070.33	2579.58	2303.34	2334.16	2081.08	5061.61	2851.71	2561.63	3566.49	3061.9	3220.62	2174.33	2747.1	1760.62	5939.54	5961.23	4490.56	4268.65	5161.99	5139.11	4658.1	5195.37	3938.53
Serinc1	3411.36	3735.51	3765.08	4502.66	4102.24	4947.68	1627.6	3297.37	3720.71	2162.33	2568.45	2480.33	2560.49	2223.52	3554.57	1618.33	1737.5	1530.79	1732.28	1559.65	1699.15	1654.51	1659.13	1768.94
Cdk4	1066.6	1057.46	1344.85	1607.03	1426.69	1448.34	2659.14	1296.48	1485.61	5124.81	4669.53	6265.97	3195.39	3582.11	2528.93	2371.67	1820.69	2229.26	1649.27	1585.53	1355.37	1961.71	1850.07	2000.04
Pdgfra	1067.49	2153.03	2062.33	2669.54	2469.92	3676.18	2.43288	1945.64	1863.7	7869.69	7759.61	9163.72	413.992	572.539	829.399	0.627261	8.83473	0	1.67694	7.05725	1.41184	2.38144	0.871852	4.31975
Arap3	1604.78	894.849	3649.12	2790.54	1283.79	2269.94	7916.6	1119.69	3321.62	787.457	864.845	616.911	1315.03	538.541	2204.94	514.354	382.838	325.198	1897.46	3320.83	2726.97	3649.56	3000.92	3356.44
Kdm3b	2438.59	2225.51	1943.86	1771.55	1752.2	1605.92	3599.45	2731.08	1894.25	866.495	823.115	714.924	1161.96	971.005	1214.48	3412.3	4422.52	3665.78	3319.5	3528.63	3783.74	3589.43	3454.28	3033.54
Plxnd1	3630	5833.71	5245.92	6248.74	11451.7	10104.7	1443.92	2893.14	4564.72	1289.01	1676.48	1401.02	1135.87	787.412	1708.78	411.483	479.284	470.359	547.521	816.289	650.859	809.095	544.908	1378
Srrt	3866.33	3718.78	2864.07	2455.13	2500.88	2729.47	4482.58	3929.96	2874.79	2705.85	2097.95	2075.59	2012.56	2657.34	1468.11	4388.32	4254.66	3809.06	3069.64	3987.35	3796.44	3601.34	3841.38	3252.77
Il1rn	1248.95	1652.17	1050.35	1129.38	3059.81	2547.82	1904.95	1755.96	1911.44	1385.61	6431.56	1062.01	81398.1	45502.6	95432.8	188.178	212.033	176.267	689.222	889.214	1546.67	1438.99	1356.6	1869.37
Dap	1082.54	1463.54	1285.62	1632.51	1409.23	1384.58	1729.78	1095.75	1316.62	5336.56	5557.33	6463.15	3054.5	3035.41	4121.08	517.491	568.367	788.958	1067.37	779.434	794.867	1230.02	893.649	1370.44
Pml	1865.01	1032.38	2760.62	1409.6	892.378	811.983	1158.05	3394.06	2307.66	1007.01	876.32	1090.84	968.881	932.927	610.942	5218.81	6394.87	5119.28	3320.34	3708.98	4152.93	3755.54	3555.41	2745.2
Irf4	1314.45	827.016	923.542	852.342	1419.55	891.377	2126.34	1823.18	671.198	19.5157	37.5566	19.6028	337.456	724.854	301.768	2749.29	2927.98	2981.45	1905	2558.65	2368.37	2070.07	1823.04	1551.87
Fndc3b	1135.65	1601.06	1578.45	1949.88	2607.27	3267.18	1508.39	1316.74	2403.14	1419.76	1585.72	1256.88	1876.88	1963.77	2519.67	358.166	293.755	229.995	442.712	639.857	552.03	997.229	659.12	710.599
Dmxl1	2462.48	2188.34	1342.35	1078.43	1819.69	1758.7	776.089	3097.56	1406.37	406.901	476.76	363.228	547.931	716.694	507.267	3039.71	3972.68	2744.86	2416.47	2093.65	3291	2100.43	2254.61	1524.87
Esd	1247.17	2352.81	1263.09	1858.59	1853.03	2075.07	1492.57	943.816	1408.28	3960.7	4565.21	4711.58	7977.17	5707.72	10565.6	1112.76	936.481	1096.25	1272.8	987.231	979.819	1359.21	1107.25	1405
Ccl2	796.634	892.991	2082.35	1301.33	3745.76	1947.56	4.86576	725.587	2006.91	4994.06	5347.64	4502.87	3953.8	5264.37	6168.66	1.25452	0	0	0	3.92069	0.705921	0	2.61556	4.31975
Thrap3	5590.6	4991.83	3609.07	3203.45	4285.64	3662.95	4089.67	5778.92	3760.81	2681.45	2277.39	2373.09	1967.33	2422.07	1438.49	4641.73	5061.56	4459.45	4202.41	4531.54	4375.3	3924.02	4131.71	3628.59
Alox5	368.222	404.215	317.859	308.881	1591.83	625.528	6501.88	802.934	870.744	1175.82	1327	856.756	1593.35	828.21	3684.16	379.493	271.668	178.152	1587.22	2231.66	2182	2950.01	2569.35	2778.68
Rab44	520.468	343.815	176.866	487.204	1201.22	401.781	10152.4	720.063	1099.89	799.166	1969.63	434.72	2344.8	1361.31	4545.03	599.662	332.775	336.509	1915.07	3522.35	2922.51	3012.53	2843.98	5075.7
Tgoln1	4993.13	4350.66	7452.58	5330.59	5389.2	6396.02	1689.64	4913.37	7492.98	2221.86	2745.8	2057.14	7505.78	5205.89	11680.1	2048.64	2581.95	2213.23	2484.39	2100.71	2488.37	2121.87	2207.53	2192.27
Arhgap17	1867.66	2274.76	2198.31	1809.77	2377.82	2690.97	1586.24	2414.33	1967.77	636.21	787.645	577.705	1254.15	1276.99	1718.04	3840.09	5282.43	4000.41	2890.21	2987.57	3811.97	2636.26	2934.65	2018.4
Siglecg	876.297	552.892	1080.39	573.181	205.628	166.005	1823.44	1582.85	865.015	75.1353	73.0267	70.3393	71.318	359.027	96.2696	7635.02	8845.77	7988.56	4013.76	7334.84	6815.67	4837.9	5334.86	2785.16
Ifnar1	5362.23	4479.82	2995.88	3269.26	4626.23	4792.51	2587.37	4954.8	3223.28	1788.61	2347.29	1772.32	3139.73	2477.83	4008.15	3962.41	4136.86	4018.32	3300.22	3619.59	3870.57	2964.3	3451.66	2608.05
Noct	1479.08	1188.49	10560.3	5331.65	2554.07	5256.84	530.368	1150.07	9155.22	485.94	833.547	574.246	4482.59	5026.38	5685.46	169.988	105.28	157.415	221.356	252.493	218.13	320.899	287.711	403.896
Gmfg	1383.49	1417.08	1158.81	1071	1827.63	1204.14	5706.32	1701.63	1617.37	1570.03	2192.89	1493.27	5548.89	3117.01	9027.12	1775.15	1864.13	2274.5	2694	2614.32	2567.44	3561.45	2830.9	3705.26
Plau	898.426	1951.38	1631.84	2075.13	3264.64	3072.3	1049.79	1156.52	1330.94	3381.09	3048.34	2759.38	1287.2	1640.1	1419.98	61.4716	58.1619	35.8189	324.488	374.818	431.318	394.129	401.052	660.922
Dennd4b	1448.99	1730.23	1420.77	1114.52	1491.8	1572.24	2487.62	1836.07	1296.57	523.995	656.197	464.701	1097.6	851.33	1027.49	4187.6	4869.41	4230.4	3014.3	4622.5	4205.88	3343.55	3604.24	2961.19
Slc40a1	311.572	373.551	355.401	726.03	1278.23	692.892	4331.75	1086.54	762.856	699.636	937.871	666.494	1092.38	495.022	2367.86	2437.54	3899.79	2058.64	5009.02	8527.51	5641.02	4765.27	5151.78	5467.72
Cd82	3360.91	2424.36	1666.88	2092.11	2022.93	1700.95	2820.93	3082.83	2732.53	1611.99	2239.83	1507.11	8897.35	7041.83	12404	3007.09	3579.54	3575.29	3965.13	4171.62	3627.73	3688.85	3524.9	3667.47
Rock2	2247.39	2192.98	3345.44	3136.57	3417.87	3262.37	2488.84	2275.29	3219.46	1217.78	1089.14	1139.27	1238.5	1166.84	1105.25	2214.86	2653.36	1889.92	2015.68	2452	2467.9	2009.94	2107.27	1647.98
Tm6sf1	1471.12	2068.47	1384.06	1771.55	3779.11	3737.53	2615.35	1469.59	1297.52	567.906	626.986	404.739	560.107	388.946	992.317	2284.49	3367.5	2263.19	1799.36	2162.66	2657.09	1845.02	2238.04	1950.37
Trim47	560.299	839.096	1250.58	1647.37	1398.91	1654.04	21.8959	732.033	1183.91	1195.33	1107.92	1339.91	1066.29	1478.27	871.98	43.9083	46.3823	34.8763	43.6004	79.198	56.4737	27.982	35.7459	20.5188
Rps2	1246.29	1042.6	855.966	1359.71	430.31	6703.97	9086.81	2537.71	1439.78	945.533	2475.6	2388.08	13253	12982.1	6781.45	789.722	809.114	1173.54	820.862	664.166	6114.69	10309.9	333.919	647.962
Lck	2955.51	2243.16	1384.06	860.833	407.286	212.92	154.488	2321.33	1588.73	147.343	209.691	116.464	1346.34	1653.7	1253.36	846.803	1183.85	1602.42	2256.32	774.729	788.514	1065.7	1453.38	1744.1
Ehd2	2333.25	2631.58	6598.28	7891.86	3333.71	5421.64	206.795	1509.19	4357.54	4111.95	3528.23	4477.5	631.425	996.844	914.561	153.679	150.927	173.439	98.101	207.013	122.83	208.376	107.238	142.552
Celf1	3024.55	2666.89	2652.16	2123.95	2325.42	2232.65	3430.36	2569.94	2423.19	1488.07	1253.97	1382.57	1586.39	1897.13	1231.14	4073.43	4407.79	3525.33	3373.17	3882.27	4004.69	3190.54	3903.28	3091.86
Hnrnpa1	10286.3	7727.48	9227.08	7200.85	7355.77	6743.67	8178.13	10952.9	8762.81	15796	14152.6	16869.9	6540.38	8516.01	5217.07	10772.6	9499.54	8749.24	7485.86	7163.11	7418.53	7878.41	8122.18	7104.91
Adamts2	547.907	1586.2	1283.11	1549.71	1721.24	2825.7	18.2466	1616	1994.5	1247.05	1226.85	1493.27	645.341	1219.88	1555.12	1.88178	2.94491	2.82781	5.03082	13.3304	2.11776	3.57216	2.61556	2.15987
Map1lc3b	5275.49	4910.99	4428.33	4877.35	5491.62	5214.74	3818.41	5606.73	4294.52	4390.05	5069.09	4922.6	6848.26	5033.18	11291.3	1812.78	1777.99	2023.77	2255.48	2267.73	2210.95	2997.05	2626.02	3071.34
Heg1	3295.41	2197.63	5439.47	5166.06	2591.39	4320.95	454.949	2983.38	6336.76	255.655	170.048	268.673	1022.8	1400.75	1316.3	1743.79	2849.2	2314.09	1407.79	1462.42	1627.15	1032.36	1257.21	874.749
Usp34	3338.78	2571.18	2038.13	1510.44	2265.88	2481.66	2462.08	3048.76	2174	461.545	450.679	468.16	454	505.902	475.794	2461.37	3042.09	2348.02	2283.15	2521.79	2875.22	2564.81	2688.79	2030.28
Ttyh3	2931.61	3394.48	1813.71	2104.85	3514.73	3972.1	5329.23	3516.52	2615.1	3631.86	4477.58	3812.16	3946.84	2919.82	5811.35	2396.77	3070.8	2833.46	2727.54	3319.26	3176.65	4285.41	3826.56	4360.79
Zbtb7b	924.981	1037.95	890.171	1044.46	1359.21	1124.75	5319.5	927.242	1131.39	2069.64	2175.15	2126.32	2358.71	1308.27	2232.71	1586.97	1507.79	1791.89	2513.73	2951.5	2761.56	3195.9	3162.21	3710.66
Ifitm6	327.505	145.889	229.426	550.891	851.093	246.602	35149.1	633.508	1780.63	281.025	564.392	268.673	4604.36	2316	12180	1691.1	567.631	591.954	7433.04	8234.24	6323.64	16695.1	9974.86	15437.7
Hmga1b	939.143	1228.44	1518.38	1231.28	1239.33	1756.29	2137.29	802.014	1463.65	5188.24	4892.79	5766.67	3795.51	4166.89	2912.15	912.665	820.157	1097.19	906.386	816.289	712.274	1102.01	885.802	1096.14
Bag3	2386.36	3374.97	5589.64	6005.67	6019.58	9962.73	87.5837	2064.43	6218.37	875.277	907.617	1063.16	1315.03	1668.66	1769.88	86.562	81.7212	59.384	171.048	161.533	141.184	86.9227	124.675	170.63
Gng5	1093.16	1295.35	1591.8	2013.56	1855.42	2049.81	2339.22	1226.5	1745.31	5597.09	5744.07	6377.82	4780.04	4014.58	6494.49	977.273	893.043	995.388	1575.49	1285.2	1310.9	1582.47	1396.71	1855.33
Zfp445	1731.35	1597.35	1293.96	1443.57	1125	1207.75	3081.24	1639.94	1335.71	403.974	407.906	249.07	511.402	626.938	436.916	3525.84	3862.98	2694.9	2624.41	3126.36	3456.9	2555.29	3122.1	2383.42
Trim30a	1786.23	1177.34	2690.54	1302.4	1317.13	1147.6	3870.71	2160.19	1952.49	614.743	755.305	396.668	3985.11	1963.77	3626.77	2476.43	3279.16	2665.68	1991.37	2063.85	2130.47	4377.69	2708.85	3399.64
Osm	662.977	643.028	1118.76	789.716	1816.51	1473.6	1018.16	569.973	3223.28	4028.03	6805.04	4031.25	9629.66	5695.48	15564.2	192.569	137.674	146.103	430.135	428.14	376.962	603.696	421.977	617.724
Smad7	8720.49	5383.96	2486.14	1617.64	1881.62	2176.12	642.281	10514.6	2013.6	659.629	829.374	605.38	1445.49	2317.36	1494.03	649.215	733.282	832.318	834.278	438.334	741.923	652.515	870.109	752.716
Zzef1	2582.86	2391.84	1833.74	1541.22	2045.16	2019.73	3690.68	2804.75	2116.71	890.89	864.845	752.977	1048.9	987.325	1464.41	2815.15	3377.07	2591.21	2375.39	3030.7	3237.35	3302.47	3140.41	2561.61
BC037034	729.363	758.252	528.096	499.941	554.163	461.928	4573.82	817.667	766.675	2236.49	2223.14	1886.48	949.747	821.411	1264.46	1671.02	1649.88	1490.25	1726.41	2486.5	2272.36	2495.16	2559.76	2729
Trim30b	359.37	115.225	418.806	233.518	411.256	182.847	6341.31	1050.63	934.713	447.884	825.201	169.506	1871.66	614.698	2349.35	1629.62	1996.65	1780.58	1251	2419.85	1945.52	5292.16	3480.43	3278.69
Tmod3	3486.6	3046.95	4382.45	4284	2889.11	3782.04	2106.88	3013.77	4378.54	1428.55	1564.86	1572.83	2249.12	1848.17	2471.54	3443.04	4477	3593.2	3405.87	2923.27	3300.18	2552.91	2802.13	2777.6
Flot2	901.082	1134.59	1958.04	2216.3	1323.48	1513.3	9522.3	843.449	2207.41	2658.03	2590.36	3069.56	2056.04	1383.07	3200.96	793.485	705.306	779.532	2273.93	2431.61	2179.18	4255.04	2716.69	3861.86
Ace	1081.65	2455.96	4628.56	5272.21	3049.49	3268.38	71.77	2011.94	7025.15	391.289	420.425	320.563	1189.79	1611.54	3100.99	849.939	1032.93	1126.41	656.522	1075.05	566.149	670.376	1450.76	1070.22
Apobr	413.365	689.489	270.305	468.098	1161.52	1024.9	6299.95	879.36	876.472	893.817	1092.27	650.351	2863.16	1568.02	4282.14	417.129	386.519	299.748	1266.93	2021.51	1763.39	3458.45	2704.49	2895.31
Traf3ip3	1147.15	967.329	931.051	363.015	243.737	137.135	2227.3	1095.75	772.403	150.271	186.74	130.301	175.686	280.15	296.214	3867.07	4532.95	3910.86	3155.16	3293.38	3773.85	2694.6	3250.27	2309.99
Cbl	2226.15	3020	1648.53	1435.08	2974.06	3188.99	7749.94	2495.36	2640.87	1560.28	1621.19	1358.36	2127.36	1664.58	2490.05	3403.52	4348.89	3148.29	3616.32	4829.51	4803.09	5442.19	4965.2	5273.33
Srebf2	3775.16	3139.87	2829.03	2154.74	2508.03	2761.95	3621.34	3542.3	2574.04	3955.82	4019.6	5537.21	3285.84	4366.8	2401.19	4624.17	6007.61	5620.74	4142.04	4240.62	5119.34	3446.54	3606.85	3015.18
Lrrk2	1700.37	1129.02	1162.98	819.437	965.419	808.374	6892.35	3712.65	1560.08	357.136	342.182	349.391	410.513	387.586	710.914	5851.72	7219.44	3821.31	4546.19	5663.84	7718.54	5810.13	5897.21	3578.91
Hbegf	797.519	808.431	4353.25	1887.25	2251.59	2291.6	2.43288	372.002	4820.6	883.083	805.38	920.177	965.402	1479.63	1434.79	36.3812	26.5042	54.671	22.6387	27.4449	27.5309	17.2655	20.0526	25.9185
Psmb8	2573.13	2201.35	3429.7	2740.66	1892.73	1798.39	1785.73	1985.24	2681.93	2302.85	1961.29	2424.98	12011	8563.61	8242.16	3468.13	4000.66	4319.01	3520.74	2745.27	2861.1	2255.82	2334.82	3984.97
Fyb	4437.25	4415.71	1365.71	1198.37	2646.17	2338.51	3313.58	3637.15	1882.79	830.391	1146.52	570.786	3814.64	1867.21	5304.08	1051.29	1476.14	1304.56	2335.98	2875.44	2066.23	2658.29	3241.55	2898.55
Med13l	3473.32	2976.33	2867.4	2522	3267.02	3656.93	3646.89	3394.98	3396.09	852.834	877.363	710.312	1292.42	1298.75	1810.61	2000.34	2481.09	1951.19	2043.35	2518.65	2740.39	2801.77	2672.23	2230.07
Klhl24	3324.62	2659.46	1715.27	1956.25	1694.25	1609.53	2803.9	4057.95	1570.59	798.19	1138.17	772.58	1506.37	1354.51	1916.13	3826.29	5506.24	3714.8	3437.73	3224.38	4436.71	3563.23	3660.04	2374.78
Srsf2	11313.1	8533.13	7938.13	4773.33	7030.25	7239.28	4443.66	8914.23	5630.24	2848.31	2751.02	2542.59	3183.22	4070.33	2926.97	5212.54	4748.66	4455.68	3707.72	3974.8	3995.51	3601.34	4494.4	3773.3
Nfatc1	2874.96	2361.18	2191.64	1818.26	1948.31	2345.73	1560.69	3341.57	2867.15	564.002	838.764	493.529	1346.34	1113.8	1375.54	2722.94	4013.17	3360.38	2965.67	4100.26	3628.43	2938.7	3037.53	4356.47
Mga	2393.44	1780.41	1787.85	1415.97	2220.62	2172.51	1282.13	2264.24	1883.75	539.608	496.581	424.342	473.134	522.221	512.821	2876.62	3650.21	2388.56	2043.35	2366.53	2710.74	2042.09	2399.34	1474.11
Apc	2673.15	2135.37	2441.92	1946.69	2056.28	2330.09	1406.21	2397.75	2323.89	498.625	513.273	453.17	728.835	626.938	727.576	1701.13	2337.52	1579.8	1484.09	1746.28	1868.57	1461.02	1563.23	1154.45
Trp53i11	1826.95	919.939	2391.87	2577.19	563.691	1800.8	1085.07	1987.08	1606.87	65.3774	124.145	40.3586	1344.6	2014.09	599.834	3195.27	3709.11	3272.72	2581.65	3320.83	2973.34	2011.13	2258.97	1748.42
Azin1	3665.4	3206.78	4684.45	2907.3	3826.74	4542.29	4077.51	3132.55	3655.79	1105.56	1205.98	1083.92	2344.8	2356.8	3624.92	1574.43	1444.48	1539.27	1872.3	2210.49	1892.57	2816.06	2350.51	3038.94
Rasgrp4	380.614	408.862	354.567	590.164	1579.13	659.21	11248.4	1150.07	1405.41	529.85	698.97	285.97	2449.16	930.207	3997.04	833.63	669.967	519.374	2199.31	3982.64	3338.3	5371.34	4699.28	5031.43
Dusp6	1223.28	1104.86	2038.13	3417.86	2179.34	2746.31	1660.44	1419.87	2175.9	4252.46	4591.29	4038.17	4352.14	4864.55	2867.72	1078.89	1506.32	1509.11	1400.25	1393.41	1479.61	1933.14	1807.35	1516.23
Coq10b	2364.23	1670.76	2950	2718.36	2432.6	3151.7	175.167	1848.04	3390.36	898.696	1087.05	720.69	4263.42	3115.65	6139.04	240.241	180.376	171.554	233.933	236.81	244.955	195.874	190.936	231.107
Jup	2386.36	1988.55	3765.08	4052.6	3536.96	4420.8	345.469	1433.68	1888.52	905.526	1099.57	1444.84	3717.23	3909.86	2277.15	294.813	466.768	347.82	533.267	918.227	602.151	306.611	324.329	355.299
Tnrc6c	3032.52	2580.47	1838.74	1654.8	1263.14	1437.51	1700.58	3194.24	1784.45	621.574	551.873	593.849	827.984	879.888	660.928	3069.19	3964.58	3042.72	2481.87	2363.39	2890.04	2204.62	2723.67	1692.26
Cttnbp2nl	778.046	1079.77	2374.35	2301.22	2133.29	2807.66	60.822	612.33	2433.69	1563.2	1671.27	1672	1095.86	833.65	738.684	37.6357	83.9299	48.0727	62.8853	181.92	93.8875	58.9407	44.4645	80.9953
Irs2	7605.2	6898.61	4223.93	5185.17	8334.68	9520.05	788.254	9758.6	3975.63	1405.13	1562.77	1337.6	1306.34	1631.94	1788.39	744.559	832.673	659.822	679.999	888.429	998.878	875.776	1005.25	785.114
Eif3h	4407.16	3722.5	4047.07	4540.87	3975.21	3652.12	3370.76	4124.25	4050.1	7063.69	7109.67	9502.73	16726.7	17682.1	9347.41	3940.46	3921.88	4732.81	4889.96	3430.61	3717.38	3633.49	2824.8	4376.99
Csde1	4634.64	4200.12	6204.5	5019.58	4839.01	5276.09	3393.87	4815.76	5297.02	5512.2	5454.05	5713.63	6072.46	5601.64	6161.25	4160.62	4596.27	4132.37	4329.86	3695.65	4145.87	3501.91	3700.14	3822.98
Kcnab2	1672.93	1809.21	879.326	666.589	1641.85	1073.02	2595.88	1726.49	850.694	2592.65	2461	2690.19	892.344	901.648	921.966	1541.18	1674.92	2033.19	2205.18	2067.77	1881.28	1899.8	1843.97	2328.34
Apbb1ip	1690.63	1575.98	941.896	872.509	1398.91	1551.79	3559.31	2026.67	1275.56	1528.08	1793.33	1180.78	2073.44	1523.15	2980.65	2154.64	2567.22	2675.11	2787.07	2762.52	2793.33	2947.04	3316.53	3321.89
Cep350	2324.4	1945.81	1152.13	983.961	1955.45	1986.05	2809.98	1839.75	1449.33	367.87	419.382	326.328	629.685	530.381	796.075	2115.12	2649.68	1772.09	2125.52	2549.24	2785.56	2488.01	2458.62	2082.12
Col16a1	283.248	777.766	729.991	1171.84	975.74	1122.34	31.6275	583.785	863.106	5130.67	3985.17	5230.48	1676.84	1656.42	1034.9	1.88178	1.47245	5.65562	9.22317	7.05725	2.82368	17.8608	13.0778	6.47962
Loxl1	751.491	1889.13	1771.17	2079.37	2680.31	2563.46	9.73153	1518.39	2032.69	13007.2	12743.2	15247.5	1779.47	3145.57	4559.85	6.89987	5.88982	8.48342	8.3847	4.70483	8.47105	4.16752	4.35926	7.55956
Ankrd17	3374.19	2974.47	3089.32	2380.82	3329.74	3731.51	2119.04	3187.8	3621.42	1527.1	1274.84	1331.84	1172.4	1209	1018.24	2547.31	2938.28	2298.07	2154.03	2492.78	2608.38	2181.4	2344.41	1830.49
Glmp	1105.55	1640.09	1419.1	1741.83	2264.29	2281.97	1186.03	1217.29	1368.18	4322.72	4126.01	5122.09	3595.47	3140.13	3580.49	1031.22	1166.18	1204.65	1184.76	1203.65	1178.18	1086.53	1102.02	1105.86
Pten	2769.63	2204.14	2334.3	2258.76	2733.5	2599.55	7077.25	3587.42	2504.34	1842.28	2125.08	1840.35	2727.48	1782.9	4234.01	3119.37	3876.24	3171.86	3897.21	4053.21	4323.77	5261.2	4540.61	4057.32
Tpm1	971.008	1249.82	3347.95	4961.2	1369.53	2059.43	484.143	879.36	3765.59	9300.19	8008.94	10051.6	7218.77	6145.62	3654.54	1036.24	1147.04	897.358	706.83	683.769	832.281	684.069	682.66	554.008
Ccr7	11699	7623.41	1954.71	1568.82	2535.81	771.083	60.822	8308.34	1483.7	34.1524	123.102	53.0428	1010.63	2491.43	1514.39	1671.02	2048.92	2336.71	2251.29	1037.42	2064.82	852.557	1456.87	985.983
H2-DMa	1945.56	2192.06	1298.97	1629.32	4981.91	3339.36	349.118	1866.45	1245.97	1208.02	1119.39	1008.97	3473.71	2159.6	3452.75	3094.91	3740.03	4111.63	2966.51	2660.58	2988.87	2207.6	1880.59	2106.96
Eif4h	4189.41	3986.4	5109.93	4936.79	4428.54	4597.63	5536.02	3969.55	4819.64	7540.85	6950.05	7703.89	6663.88	6206.82	5883.55	4063.4	4059.56	4535.8	4063.23	3781.9	3648.91	4421.15	4053.24	4540.06
Zfand2a	1941.13	2458.75	1722.78	1540.16	2223.01	3265.98	368.582	1267.94	2371.63	875.277	1043.24	734.527	2137.8	2498.23	2121.63	272.231	281.239	355.361	361.381	313.656	355.078	347.095	329.56	401.737
Gm28661	1531.31	3870.25	3947.79	1255.69	5110.53	1383.38	419.672	1182.3	542.305	2217.95	2299.3	2028.31	3466.75	2893.98	3713.78	490.518	287.129	689.043	826.732	951.161	813.927	798.379	506.546	544.288
Sulf2	1054.21	1706.07	1225.55	1770.49	4300.72	3065.09	448.867	1578.24	1433.1	637.186	924.309	583.471	1570.73	1845.45	1788.39	146.779	207.616	264.871	290.949	294.836	206.129	282.201	273.762	511.89
Pik3r5	2494.35	3225.36	1427.44	1535.91	4246.73	4767.24	4031.28	2324.09	2090.93	798.19	1114.18	624.982	2198.68	1334.11	3078.78	1235.7	1346.56	1409.19	1950.28	2434.75	2113.53	3029.79	3028.81	3339.17
Ralb	612.523	704.357	2756.44	2672.72	1587.07	1680.5	2156.75	705.33	3543.13	2445.31	2352.5	2479.17	2541.35	2460.15	3263.91	368.83	446.89	388.352	1002.81	1035.06	1078.65	1210.96	1040.99	1426.6
Reep5	1618.05	2195.77	2015.61	2568.7	2958.18	3130.05	1813.71	1546.94	2061.33	4328.57	4156.26	4775	3198.87	3068.05	4084.05	1317.25	1361.28	1667.46	1948.6	1805.09	1632.8	1568.78	1365.32	1852.09
Htra3	631.111	2086.12	1750.31	3097.3	2637.44	3481.3	116.778	1622.44	2139.62	1685.18	1508.52	1828.82	1429.84	2332.32	3486.07	28.854	27.2404	28.2781	16.7694	29.7973	38.8257	55.9639	19.1808	720.318
Pcbp1	4231.9	4258.67	4353.25	4641.71	5478.12	4966.93	5044.58	4172.13	4895.07	7940.92	7956.78	9214.45	6529.94	6860.95	6102.01	4062.77	3803.35	4613.1	4407	3906.58	3968.69	4281.24	3826.56	4715.01
Itpkb	11367.1	9322.97	7507.64	6655.27	5108.94	7412.51	1782.09	8511.84	6112.39	914.308	1143.39	884.431	2563.97	2133.76	3639.73	2076.23	2863.19	2807.07	2520.44	1830.96	2406.49	2140.32	2347.9	1846.69
Card11	2329.71	1841.74	885.166	815.191	493.031	668.834	114.345	2859.07	732.303	40.0071	64.6808	23.0621	233.088	466.463	249.931	3520.19	4998.25	4667.77	3187.86	2715.47	3364.42	1965.88	2457.75	1909.33
Tmed2	2750.16	2804.42	2962.51	3103.67	3371.82	3623.25	3215.05	2543.24	3283.43	5776.63	5944.37	6776.79	3762.46	4215.85	4004.44	1927.57	1758.11	1902.17	2238.72	2099.92	2121.29	2328.46	1908.48	2543.25
Ece1	2558.08	2241.31	9278.81	8921.46	2723.18	4797.32	345.469	1816.73	11972.7	3187.88	2842.82	3512.35	1104.56	1161.4	1332.96	686.851	777.456	780.475	598.668	775.513	512.499	429.85	453.363	764.595
Trpm7	2954.63	2701.27	1893.8	1621.89	2564.4	2490.08	2021.72	2691.49	1861.79	725.982	806.423	667.647	838.421	852.689	990.466	1772.64	2044.5	1565.66	1728.93	1846.65	1810.69	1740.83	1876.23	1683.62
Vcp	4314.22	4125.79	4510.09	4274.45	4952.54	5519.08	4143.2	2859.07	4555.17	8579.08	6829.04	8135.15	4092.96	4373.6	4172.92	3404.77	3263.69	3219.93	3325.37	3896.39	3514.08	3648.97	2571.09	3367.24
Ldb1	4564.71	4107.2	3843.5	4064.28	2447.69	2629.62	2070.38	4214.48	3573.68	3419.14	3316.45	3322.09	1788.17	2156.88	1586.6	4704.46	4686.09	4951.49	4071.61	3454.13	4200.94	3229.83	3584.18	2953.63
Plscr1	489.487	314.08	2420.23	2257.7	658.168	824.013	3082.46	643.637	3232.83	907.478	1269.62	973.22	4955.73	3355	7090.62	488.636	221.604	319.542	971.787	1126.81	860.518	2029.58	964.269	2514.09
Adam19	1085.19	1512.79	761.693	973.347	2435.78	2740.29	5207.58	1780.82	1271.74	1207.04	1231.02	1090.84	1408.96	855.409	2106.82	2102.58	2677.66	2243.39	2297.41	2921.7	2718.5	4455.68	2919.83	3281.93
Igf2r	2444.78	3770.82	2482.8	2974.17	2152.35	4425.61	1327.14	2055.22	2822.28	2520.45	2204.36	2498.78	1586.39	1574.82	1836.53	816.694	785.554	704.124	1004.49	1304.81	1404.78	1111.54	1266.8	1056.18
Sh3pxd2a	2722.72	2395.56	3639.94	2362.78	2031.67	2852.17	87.5837	2418.93	2911.07	2673.64	2369.19	2578.34	641.862	937.006	783.116	2155.27	2993.5	2354.62	1314.72	1445.95	1713.98	673.948	1431.58	430.895
Sri	1866.78	1729.3	2459.44	2737.47	2071.36	2034.17	7059.01	1930.91	2724.89	3419.14	3689.93	4115.43	3527.63	2791.98	5665.09	2303.93	2182.18	2320.69	3925.72	3342	3194.29	4455.68	3276.42	4520.62
Edem1	3495.45	2963.32	2300.93	2051.78	3533.78	2906.3	5259.89	2724.64	2939.72	1924.24	2365.02	1862.26	2588.32	2649.19	3626.77	4052.11	3071.54	3494.23	4054	5346.26	4944.98	4600.95	4153.5	4726.88
Kif1b	3830.92	3207.71	2672.18	2392.5	3372.62	3600.39	1924.41	3781.71	2795.55	1031.4	932.655	905.187	834.942	679.976	1108.95	1098.96	1028.51	1043.46	1827.03	1777.64	1845.98	1700.35	1963.41	1814.29
Sbf1	4073.46	3465.1	2670.51	2063.45	2506.44	2189.35	2743.07	4194.23	2774.54	2156.48	2087.52	1874.95	1845.57	1942.01	1695.83	3538.38	4251.71	3915.57	3566.01	3745.05	3687.73	3100.64	3796.92	3128.58
Itpr2	3484.83	2881.55	1814.55	1449.94	1408.43	1543.37	1987.66	3018.37	1635.51	460.569	526.835	462.395	1000.19	835.01	1286.68	3092.4	4306.19	3511.19	2813.07	2252.05	2965.57	2579.1	2672.23	1488.15
Tcf4	2478.42	2253.39	5394.42	4480.37	3340.07	4912.8	1346.6	2414.33	4390	2336.02	2281.56	2248.55	907.999	988.685	710.914	2480.82	3182.71	2229.26	1923.45	2802.51	2693.09	1946.83	1975.62	1476.27
Fcer2a	1050.67	440.455	1425.78	767.426	55.5751	38.494	23.1124	1762.4	842.101	5.8547	1.04324	0	17.3946	409.345	18.5134	6992.08	6937.47	5667.87	6022.73	4497.82	6540.36	3386.41	4804.78	1484.91
Ms4a6d	547.022	589.132	645.729	450.053	2126.94	1531.34	516.987	516.567	648.284	5079.92	5472.83	4618.18	5065.31	2337.76	5170.79	165.597	138.411	150.816	236.449	319.145	136.949	434.613	330.432	638.243
Ube2s	2440.36	1995.06	1843.75	1488.15	1898.29	2183.33	2437.75	1872.9	1678.47	3234.72	3041.04	3830.61	2739.65	3194.53	2645.56	1034.35	733.282	917.152	1022.93	955.865	874.636	1283	959.038	1557.27
Pxdn	1066.6	1299.99	3868.53	5498.29	2209.51	3521	18.2466	1064.44	5808.78	2935.15	2424.49	3380.9	657.517	767.013	1079.33	17.5633	51.5359	32.0485	59.5314	39.2069	64.2388	16.0747	20.0526	0
Hnrnpc	5696.82	4661.02	5009.82	4138.58	5435.25	5434.87	4408.38	5185	5155.72	4543.24	4964.77	4763.47	7048.3	6575.36	8929	4222.1	3564.08	3767.58	3993.63	3910.5	3622.79	4175.26	3798.66	4381.3
Gstm1	1028.54	2048.02	2612.11	4589.7	5596.42	3036.22	3379.27	2444.71	2469.97	1826.67	1855.92	2085.97	916.697	673.176	1207.07	128.589	120.741	176.267	433.489	512.827	195.54	727.531	573.679	600.445
Cxcl12	5015.25	3008.85	12769.4	12702.3	3706.86	8573.34	411.157	2880.25	10607.4	9636.83	7894.18	11949.6	447.042	1240.28	1270.02	13.1725	6.62604	19.7947	53.6621	26.6607	21.8836	19.6469	9.59038	23.7586
Slc7a2	2488.15	837.237	1040.34	759.996	481.916	851.68	30.411	325.041	838.282	1613.94	1303	1357.2	1452.45	837.73	1581.04	2.50904	2.94491	2.82781	1.67694	22.74	9.17697	10.7165	9.59038	7.55956
Slc25a37	1812.79	1464.47	1996.42	1736.53	2032.46	1562.62	4224.7	2001.81	1948.67	786.481	883.623	607.686	3856.39	3015.01	3523.1	4709.48	5613	4336.91	3212.18	4188.09	4764.26	3621.58	4440.34	2914.75
Zfc3h1	1487.94	1632.66	1399.08	1047.65	2236.5	1795.99	2685.9	1391.32	1386.32	729.885	686.451	480.844	612.291	554.86	675.738	2500.26	2840.36	1987.01	1827.03	2675.48	2698.74	2390.37	2640.84	1881.25
Unc13d	996.678	865.114	572.313	475.528	427.135	324.793	3365.89	1104.03	802.001	248.825	291.063	168.353	1151.52	781.972	1247.8	1990.3	2056.28	2151.02	2315.02	2489.64	2649.32	2320.12	2640.84	2276.51
BC005537	11304.2	10052.4	7646.13	5847.51	10409.2	10554.6	6428.89	9319.38	6669.97	5450.72	6215.61	4961.81	5470.61	4769.35	7523.84	4752.76	6019.39	5346.44	5488.63	5256.08	5644.55	5183.81	5740.28	5584.35
Hk2	1456.07	1529.51	2253.38	538.153	3012.97	3573.93	2054.57	1013.8	2271.38	1410.01	1819.41	1165.79	3960.76	4421.2	3236.14	223.932	286.392	219.626	662.391	864.121	943.817	867.441	816.926	882.309
Pds5a	3093.6	2483.83	2273.4	1737.59	2245.24	1993.27	3863.42	2967.73	2249.42	1398.3	1437.58	1195.77	1509.85	1404.83	1464.41	3392.23	3849	2912.64	2875.95	2996.98	3097.58	3005.38	3228.47	2720.36
Smarcd2	2319.98	1844.52	1695.25	1667.53	1517.2	1189.71	3684.6	2414.33	1589.68	1817.88	1753.68	1984.49	2459.6	2339.12	2501.16	3188.37	3737.82	3791.15	3346.33	3011.09	3487.96	3400.7	3374.07	3060.54
Slk	3408.71	3515.28	3489.77	3211.94	4163.37	3869.85	5623.61	2845.26	4039.6	2038.41	2007.19	1871.49	1494.2	1657.78	2304.92	1756.96	1797.13	1585.46	2282.32	2567.27	2402.96	3242.33	3124.72	3150.18
Dhx15	4638.18	3956.67	4008.69	3483.67	4349.94	4188.63	3302.64	4728.29	4074.93	2461.9	2408.84	2471.1	1436.8	1908.01	1768.03	3637.49	3832.8	3326.44	3519.06	2937.38	3350.3	3208.99	3286.88	3193.37
Cd38	786.897	496.209	2069	1664.35	1824.45	2141.23	1434.18	1145.47	1753.9	547.414	781.385	631.901	1859.49	1301.47	1853.19	3897.17	5023.28	4217.2	3361.43	2982.08	3228.18	3100.04	2479.55	2288.39
Odc1	3073.24	2236.66	5292.64	3455.01	2561.22	3720.69	1209.14	2266.08	8216.69	1424.64	1546.08	1693.91	5282.75	6942.55	3243.54	2805.11	1811.12	2223.6	1663.52	2003.48	1507.85	1964.09	1648.67	2199.83
Utrn	5373.74	4766.95	5045.7	3965.56	3427.4	4217.5	1485.27	3786.31	4926.58	1172.89	934.742	1113.9	659.256	711.255	714.616	1226.3	2314.7	1189.56	2051.74	1500.06	2157.3	1594.38	1543.18	1670.66
Scpep1	2128.78	2885.26	1562.6	2311.83	3691.78	4099.61	526.719	2339.74	1822.64	4719.86	4589.21	5982.3	2146.5	2416.63	2702.95	1371.82	1410.61	1353.58	1229.2	1427.92	1315.84	1069.27	844.825	801.313
Plat	532.86	1419.86	1676.06	1793.84	1702.19	1826.06	1.21644	812.142	1937.21	2925.4	2855.34	3033.82	520.099	1189.96	1819.87	2.50904	1.47245	8.48342	4.19235	1.56828	0.705921	3.57216	6.97482	5.39969
Hcfc1	2909.48	2569.32	2053.98	1834.18	2097.56	2357.76	5208.8	3033.1	2260.88	1759.34	1767.25	1733.12	1028.02	1257.95	920.115	4192.61	4309.87	3849.59	3350.53	3941.08	3850.09	4167.52	3975.65	3368.32
Ywhah	2293.42	2742.16	2666.34	3165.23	3055.84	3572.73	4431.49	1972.35	3185.09	6916.35	6897.89	7957.57	3588.51	3244.84	4121.08	2381.08	2048.18	2249.99	2880.15	2844.86	2802.51	3249.48	2895.42	3669.63
Xpo6	3340.55	2896.41	1719.44	1604.91	2010.23	1633.59	4054.4	3298.29	2251.33	1507.58	1465.75	1040.1	2652.68	1731.22	3835.97	2842.12	3069.33	3158.66	2717.48	3148.32	3272.65	3781.73	3485.67	3397.48
Vps13c	2134.09	2583.26	1518.38	1117.7	2176.96	2135.22	2029.02	1593.9	1600.18	510.334	414.166	403.586	327.019	255.671	320.281	1832.86	1930.39	1237.64	1188.95	1675.71	1713.27	1961.71	1977.36	1300.24
Slc39a14	908.163	966.4	2548.71	2404.18	1772.05	2118.37	141.107	754.132	3081.02	1426.59	1258.15	1299.55	1219.36	1272.91	1427.38	227.069	306.27	278.068	249.026	254.845	268.25	173.25	247.606	222.467
Srxn1	635.537	1383.62	1771.17	1348.04	2151.55	2862.99	66.9042	383.051	1523.8	1194.36	1316.57	1336.45	3663.31	2613.83	6724.06	43.281	31.6578	40.5319	77.9777	70.5725	58.5915	61.3222	81.0823	75.5956
Kmt5a	928.521	1116.01	781.716	871.448	1158.34	1054.98	4180.91	848.974	1179.13	3168.37	3047.3	3265.59	2137.8	2045.37	2177.17	1185.52	845.189	998.216	1684.49	2165.79	1871.4	2162.35	2124.7	2292.71
Rbm25	3807.03	3151.02	3312.91	2373.39	2886.73	2675.33	3610.4	4006.38	3131.62	1659.81	1575.29	1256.88	2595.28	2628.79	2640.01	4209.55	4817.13	3833.57	3200.44	3791.31	3942.57	3494.17	4325.26	3016.26
Snrnp200	3328.16	2669.68	2712.23	2131.38	2288.11	2224.23	3381.71	3037.71	2425.1	1500.75	1480.36	1692.76	1596.83	1404.83	1599.56	4444.77	5345.74	4668.71	3846.06	4086.93	4561.66	3842.46	4202.33	3338.09
Gm15427	1938.48	1609.43	1565.93	1442.51	970.183	988.815	737.163	1727.41	1422.6	4043.64	3800.52	4834.96	4480.86	4447.04	3737.85	1994.06	1855.29	2117.09	1567.1	1043.69	1438.67	1139.52	991.296	1086.42
Dnm2	4677.13	4320.92	3530.65	3271.38	3759.26	3400.71	7100.36	4725.53	3760.81	3644.55	4138.53	3062.64	5413.21	3943.86	7742.3	3695.82	4619.83	4136.14	4383.52	4956.54	5020.51	5150.47	5284.3	4791.68
Nfkb2	4360.24	3844.23	4032.05	2718.36	5370.94	4661.39	1006	3593.87	4628.69	2257.96	2986.79	2724.78	8799.94	5604.36	10998.8	3151.99	3852.68	3495.17	3240.69	3321.61	3447.72	2960.13	3033.17	2378.02
Tmem176a	1667.62	1211.72	2663.84	3121.71	3814.04	3267.18	557.13	1120.61	3385.59	814.779	812.683	980.138	5682.82	6089.86	4559.85	383.884	223.077	371.385	493.859	609.276	504.734	439.972	323.457	525.929
Srsf11	5450.75	4921.21	3765.92	3404.06	4250.7	3874.66	3294.12	5864.55	3889.7	2742.93	2424.49	2285.45	2461.34	2763.42	2390.08	4354.45	4532.95	3653.53	3291.83	4618.58	4106.34	3616.22	4122.99	3514.12
Hnrnpul1	3220.17	3051.59	3065.13	3177.97	3114.59	2967.65	8092.98	3491.66	3381.77	3805.55	3614.82	3902.1	3256.27	3277.48	3787.84	4012.59	4588.17	4631.01	4852.23	4558.2	4569.43	5536.85	4590.3	5817.62
Eif6	1672.05	1539.74	2211.66	1809.77	1683.13	1785.16	1263.88	1410.66	2340.12	3196.66	2922.11	3537.72	2751.83	2722.62	2738.13	1246.37	1120.54	1297.02	1178.89	1020.16	1089.24	1092.49	977.346	1278.65
Atp5g3	2121.7	2154.89	2890.76	2801.16	2312.72	2522.56	2407.34	1913.41	2256.1	4292.47	4274.15	4799.22	5281.01	5676.44	4398.78	1896.84	1624.12	2089.75	1786.78	1540.83	1557.97	1937.9	1614.67	2266.79
Ankhd1	2836.02	2640.87	2469.45	1996.58	2843.86	2490.08	2201.76	2766.99	2502.43	567.906	565.435	471.62	854.076	745.253	875.683	3209.7	3900.53	2881.54	2713.29	2810.35	3433.6	2621.37	2790.8	2109.12
Zfp217	1055.98	863.256	1352.36	1326.81	998.764	1206.55	3696.76	1216.37	1374.86	538.632	519.533	525.815	504.444	594.299	386.93	1908.13	2249.17	2089.75	2086.11	2354.77	2213.06	2830.34	2522.27	2599.41
Ddx39b	4912.58	4447.3	4409.98	3675.79	3228.12	3312.89	5026.33	5315.76	4429.15	4828.17	4177.13	4341.44	2877.07	3666.43	2240.12	6125.83	6291.06	5821.51	4378.49	5604.24	5175.11	4444.96	4905.91	4441.78
Anpep	1472	5699.9	1734.46	3519.76	2993.12	5644.19	17.0302	1407.9	1914.3	408.853	588.386	450.864	2701.39	1956.97	2665.93	178.769	156.08	163.07	129.963	177.215	148.243	112.523	127.29	177.11
Sbno1	3429.07	2829.51	2215	1719.54	3352.77	2870.21	3176.13	3310.26	2488.11	1421.72	1579.46	1374.5	2003.86	1691.78	2577.06	3198.4	3626.65	2800.47	2861.7	3109.9	3506.31	3063.13	3347.91	2612.37
Vcan	336.357	396.782	455.514	638.991	955.892	1089.86	1189.68	481.576	2030.78	7146.63	6549.45	7598.96	2104.75	2106.56	2321.58	53.9445	55.217	41.4745	176.079	123.894	57.8855	426.874	193.551	589.646
Bri3	950.65	1474.69	1280.61	1403.23	1957.83	2218.22	659.311	1075.49	1093.2	3119.58	3598.13	3340.54	4313.87	2913.02	4672.78	462.292	516.831	621.175	662.391	556.739	633.211	602.505	593.731	968.704
Dido1	2002.21	1816.65	1945.53	1198.37	1936.4	2005.3	2547.23	2173.08	1695.66	525.947	433.987	411.658	450.521	454.224	531.334	2769.99	3391.06	2609.12	2313.34	2480.23	2719.21	2337.39	2548.42	2139.36
Ddb1	4878.06	4687.04	4440.01	4875.22	4770.73	5182.26	4174.82	4222.77	5078.38	14653.3	13641.4	18689.5	5039.22	5488.76	3871.15	4531.96	4091.21	4403.84	3471.27	3795.23	3839.51	4066.91	3817.84	3051.9
Atf7ip	3006.85	2297.06	1701.92	1620.83	1644.23	1376.16	3191.94	3103.08	1680.38	885.035	1053.67	764.508	1528.99	1427.95	1784.69	4052.11	4329.02	4064.5	3528.28	4330.02	4241.17	3634.68	3981.75	3386.68
Smarca2	2541.26	2592.55	2556.22	2779.93	2434.19	2728.26	1569.21	2708.06	2815.6	896.744	903.444	935.167	676.651	746.613	1010.83	2037.97	2482.56	2037.91	1982.98	2519.44	2733.33	1870.03	2106.4	1626.39
Sec11c	886.034	893.92	740.836	790.778	947.953	709.734	3700.41	1024.85	930.894	923.09	902.401	819.857	1782.95	2087.53	1827.27	2225.52	2093.83	2002.09	2212.72	2571.19	2600.61	2639.83	2388.88	2334.82
Fpr1	80.5486	74.3385	94.2731	239.887	480.328	109.467	4042.23	520.25	605.32	598.155	1700.48	450.864	9897.54	5365.01	18831.8	286.031	207.616	154.587	923.156	1643.56	1087.12	2010.53	1843.1	1398.52
Hif1a	2534.18	2201.35	3353.79	3759.64	2199.19	2303.63	2205.41	2338.82	7051.88	3007.36	4021.68	3255.21	6368.17	4921.66	9743.59	1391.89	1679.33	1328.13	1629.99	1501.63	1433.02	1768.22	1450.76	1598.31
Trrap	3830.92	3558.03	2273.4	2076.19	2830.36	3065.09	3643.24	3504.55	2770.72	2285.28	2036.4	2147.08	1268.07	1207.64	1157.09	3375.92	4150.85	3237.84	2944.71	3979.51	4196	3315.56	3513.56	2606.97
Herc4	2712.1	2253.39	1175.49	1004.13	1510.85	1545.78	2522.9	2932.74	1374.86	631.331	797.034	517.744	984.536	783.332	1303.34	2347.21	2517.9	1856.93	2091.14	2352.42	2470.02	2339.17	2456.01	2311.07
Npdc1	416.02	590.991	1297.3	1810.83	735.18	1165.65	12.1644	423.566	1830.28	2206.24	1846.53	2407.68	833.203	1086.6	988.614	1.88178	6.62604	2.82781	5.86929	2.35242	4.23553	9.52577	3.48741	8.6395
Khnyn	1791.54	1278.62	2143.25	1387.31	1123.41	1337.67	3505.78	1796.47	2010.73	451.787	610.294	404.739	857.555	560.3	1127.46	2583.69	3328.48	2854.2	2491.09	3306.71	3519.72	3095.88	3236.32	2700.92
Zc3h4	2088.95	1831.51	1842.91	1488.15	1864.15	1841.7	2923.11	2056.14	1577.27	818.682	850.239	821.01	577.502	795.572	705.36	2525.35	2908.83	2797.64	2304.12	2486.5	2678.97	2383.82	2442.93	1947.13
Gng12	1017.04	1459.82	2588.76	2316.08	1910.2	2321.67	2193.24	1054.31	2288.57	2178.92	2163.68	2296.98	3021.45	2267.04	4082.2	255.923	207.616	202.66	616.276	638.289	586.62	956.745	788.154	800.233
Nr3c1	3652.12	3191.91	2637.14	2667.42	3154.29	3210.64	2678.6	3169.38	2491.93	1169.96	1129.83	1050.48	1448.97	1036.28	1782.84	2659.59	3179.03	2556.34	2776.17	2768.79	3282.53	2569.58	3220.62	2610.21
Plod1	1025	1560.18	1746.14	1649.49	1454.48	1898.24	602.138	729.271	1638.37	4749.13	4685.18	5453.03	1711.63	1210.36	1790.24	198.215	220.868	215.856	255.733	472.052	393.198	431.637	362.691	422.255
Diaph1	4644.38	4438.94	3159.4	3029.37	5356.65	4717.92	6881.41	4460.34	4129.35	2603.39	3235.08	2076.74	7996.31	5093.02	11535.7	3349.57	3883.6	4028.68	4413.71	4893.03	4805.21	5109.39	4879.76	4966.63
Pdlim7	916.129	745.243	2176.62	1730.16	1441.78	1640.81	2154.32	1278.99	2696.25	4947.22	4552.69	4671.22	4872.23	3118.37	5178.19	540.072	612.541	488.268	643.107	1177.78	1075.82	1224.66	1346.14	1115.58
Rps6ka3	2426.19	2708.71	3700.01	2606.91	3605.24	3255.15	2672.52	2142.69	3987.09	1118.25	1202.85	1156.56	949.747	869.009	1351.48	1832.86	2187.33	1761.72	2243.75	1927.41	2154.47	2140.92	2221.48	2176.07
Gdi1	2339.45	2037.8	3051.78	2944.45	2248.41	2176.12	5904.6	2609.54	2985.54	2316.51	2252.35	2188.59	3211.05	2286.08	4087.75	3751.65	4083.85	3892.95	3336.27	4567.61	4385.89	4347.92	4355.77	3719.3
Hmgn1	2290.77	2012.71	2476.96	2706.69	1819.69	2328.89	1454.86	2144.53	2116.71	7632.57	7964.08	9696.45	4814.83	6572.64	3532.35	2793.19	3448.49	3829.79	2709.94	2024.65	2357.78	2109.36	2060.19	1583.19
Zfp592	3117.49	2453.17	1572.61	1332.12	1885.58	1842.9	1710.32	3425.36	1899.02	531.802	591.516	513.131	688.827	835.01	823.845	2296.4	3036.94	2381.96	2246.26	2168.93	2707.91	2086.14	2271.18	1882.33
Ube2h	3222.83	2942.87	3819.31	3524	3204.3	3406.72	4405.95	3289.08	3564.13	3617.23	4011.25	4343.74	4251.25	3636.51	7277.61	1869.87	2241.81	2030.37	2778.69	2708.42	2583.67	4667.03	3275.55	3726.86
Pgrmc1	1967.69	1618.72	2541.2	2414.79	1787.93	2887.05	491.442	1394.09	1730.03	2676.57	2414.05	3066.1	934.091	946.526	1245.95	582.726	475.603	517.489	534.944	505.77	533.676	513.796	475.159	490.291
Osmr	1056.87	722.012	8229.29	4189.53	1483.06	3126.44	12.1644	608.646	7114.89	692.806	564.392	742.599	941.049	1331.39	1034.9	0	2.20868	0	0	0.784139	2.11776	2.38144	8.71852	2.15987
Pitpna	4753.25	4945.37	4716.99	4071.71	6167.25	6039.95	4621.26	4313.01	4946.63	5522.93	6033.05	5726.31	5783.71	4731.27	8136.63	3778.62	4359.94	4548.06	4747.42	3843.07	4426.83	4235.4	4026.21	4779.8
Rbm38	2797.96	1686.55	1220.54	816.253	836.009	615.904	2566.69	2716.35	1271.74	486.916	589.43	342.472	1203.71	1312.35	1556.98	1780.79	2126.96	2139.71	2174.15	1983.09	2135.41	2023.63	2394.98	2192.27
Pdia4	1357.82	1166.18	1520.88	1466.92	2307.96	1636	1824.66	1592.98	2087.11	3518.67	3490.68	4427.92	2089.09	2075.29	1830.97	3580.41	2160.09	4631.95	4349.14	6039.44	5529.48	4258.02	3954.72	5059.51
Klf13	4997.55	3975.25	3715.86	3628.02	3447.25	3506.56	5346.26	4487.96	3793.27	1258.76	1578.42	1306.47	2750.09	1944.73	3125.06	3440.53	4248.77	4514.12	4374.3	3967.74	4383.06	5040.32	5115.16	4906.15
Pgls	963.042	1047.24	963.588	1255.69	968.595	1180.08	4180.91	1027.61	931.849	3123.48	2976.36	3654.19	2254.34	2182.72	2245.67	1689.21	1745.59	2140.65	1861.4	1445.95	1894.69	2168.3	1520.51	1705.22
P2ry10	8439.01	5270.6	1801.2	1488.15	2097.56	1195.72	60.822	7617.75	1458.88	66.3532	180.48	61.1145	861.034	1343.63	1231.14	1883.04	1859.71	1510.99	1823.67	1535.34	2092.35	1039.5	1457.74	1173.89
Hnrnpdl	8200.9	6344.79	6172.8	4797.74	5414.61	5226.77	4554.35	8115.9	5287.48	4082.67	3579.35	3475.46	3529.37	3981.94	3350.92	5511.12	5663.8	4773.34	4126.11	4337.86	4554.6	4200.27	5043.67	3545.43
Wasf2	4561.17	4426.86	5345.2	4919.81	4767.55	5179.85	6222.09	4493.49	4921.8	3411.34	3734.79	3406.27	3153.65	2679.1	3236.14	4088.49	5245.62	4921.33	4754.13	5322.74	5105.22	5166.54	4807.39	4756.04
Abl2	2579.32	3047.88	3448.89	1913.79	5097.03	5905.22	771.223	1680.45	4656.38	679.145	662.456	595.002	1454.19	1995.05	1234.84	1857.32	2498.02	1847.5	1488.28	1275.01	1634.21	1113.32	1091.56	777.555
Mta2	3615.83	3088.76	3301.23	3088.81	3188.42	3620.84	4657.75	3472.32	3517.35	2885.39	2519.42	2897.75	1989.95	2586.63	1992.04	4260.99	4258.34	4607.44	3889.66	4023.42	4054.81	4188.96	3856.2	3835.94
Trip10	742.64	837.237	3238.66	2721.55	1254.41	1826.06	135.025	704.409	2589.32	1892.04	1593.02	2032.92	1040.2	1108.36	860.872	160.579	145.037	172.496	116.547	129.383	169.421	108.951	123.803	144.712
Sp140	1428.63	978.48	942.731	772.733	1075.78	596.657	2277.18	2001.81	928.03	461.545	646.808	410.505	4000.76	2590.71	4417.29	3409.79	3602.36	3273.66	2356.1	2517.09	2456.61	1883.13	2112.5	2493.57
Osbpl8	2502.32	2809.99	1596.8	1532.73	2428.63	2523.76	3345.21	2409.72	1859.88	682.072	898.228	597.308	1036.72	873.089	1279.27	1903.11	2214.57	1678.78	2242.07	2405.74	2479.2	2341.55	2428.98	2193.35
Gaa	942.684	1617.79	1268.1	2125.02	1674.4	2164.09	563.212	1185.99	1507.57	4200.74	4174	5315.81	2986.66	2658.7	1982.78	819.203	1006.42	921.865	751.269	957.434	938.875	669.781	792.514	538.889
Lzts2	778.046	787.988	2058.16	2339.43	1041.64	1272.71	153.272	529.458	1707.12	2856.12	2448.48	3349.77	1448.97	1489.15	779.413	102.244	59.6344	73.523	80.4931	52.5373	53.65	74.4201	75.8511	82.0752
Dedd2	2409.38	2282.19	932.719	866.14	1514.82	1104.3	3084.89	2973.25	1434.05	1587.6	2413.01	1110.44	3680.7	2914.38	5215.22	1568.15	1775.04	1819.22	1901.65	2077.18	2472.14	2330.24	2378.41	2565.93
Dazap2	5835.79	5935	6549.06	6308.18	6462.59	6244.45	8181.78	6584.61	6286.16	7153.46	8569.16	7763.85	10459.4	7304.3	18306	4993.63	5545.26	5934.63	6322.9	5858.3	5862.68	6737.7	6190.15	7630.84
St8sia4	1821.64	1874.26	1133.78	1218.54	1601.36	1863.35	2132.42	2194.26	1218.28	274.195	347.398	232.927	447.042	480.063	918.264	1921.93	2406.73	1893.69	2068.51	1903.89	2220.12	2180.21	1984.34	1683.62
Dmxl2	799.289	718.296	661.58	699.493	1281.4	1442.32	7860.64	1342.52	1513.3	630.356	969.168	336.706	2292.61	1111.08	3952.61	670.542	494.008	197.947	1370.06	2564.92	2134	4813.49	3522.28	3709.58
Vcl	1207.34	968.259	2483.64	2195.07	1549.75	2476.85	3680.95	1026.69	2630.37	354.209	329.663	387.443	194.82	182.233	175.877	713.196	616.222	475.072	1262.74	2328.11	2025.99	1823.59	1891.92	2005.44
Vps13d	2984.72	2807.21	2275.9	2049.65	2588.21	3025.39	1966.98	2303.83	2579.77	613.767	734.44	569.633	988.015	961.486	1425.53	2340.31	2916.2	2273.56	1993.04	2611.97	2761.56	2452.89	2531.86	1929.85
Ahctf1	2837.79	2278.47	2407.72	1636.75	2367.5	2763.15	1524.2	2697.93	2827.05	656.702	639.505	712.618	760.145	1097.48	727.576	2404.92	2249.91	1980.41	1811.1	2089.73	2059.17	1963.5	2069.78	1773.26
Tnrc18	3062.62	3492.98	2441.92	2704.57	3779.11	3415.14	5531.16	3405.1	3128.76	1785.68	2097.95	1760.79	2504.83	1653.7	2852.91	1918.79	2459.73	2058.64	2278.12	3639.19	3355.95	3845.43	3472.59	3257.09
Mkl1	2469.57	2424.36	1104.58	1164.41	1868.12	1679.3	4167.53	2163.87	1293.7	1413.91	1231.02	1116.2	991.494	1058.04	907.156	1814.67	2470.04	2308.43	2735.93	3421.98	3283.95	2889.88	3021.84	3088.62
Coro7	1924.31	1887.27	1645.19	1396.86	1729.18	1657.65	5039.71	2488.91	1641.24	1074.34	1261.28	864.828	1019.33	1098.84	1225.59	2956.28	3921.15	3268.95	3108.21	3416.49	3602.32	2982.76	3440.33	2743.04
Mast3	1955.29	1932.8	1207.2	1158.04	1505.29	1200.53	3496.05	2218.2	1329.98	921.139	1114.18	981.291	681.869	753.413	834.953	3358.36	3982.99	3610.17	2969.02	3750.54	4044.22	2884.52	3407.2	2440.66
Spsb1	680.68	606.788	1926.34	1286.47	1517.2	1862.15	19.4631	741.241	3141.17	2080.37	1887.22	2177.06	897.563	1181.8	877.534	10.6634	21.3506	18.8521	36.8927	27.4449	28.9428	35.1263	37.4896	49.6771
Mtss1	2481.96	2642.73	1808.71	2396.75	4395.99	3519.8	1243.2	2739.37	1459.83	965.049	1110.01	1023.96	2659.64	3062.61	1286.68	2555.46	2913.99	2564.82	1668.56	2729.59	2050	1877.77	1782.07	1210.61
Ebf1	1267.53	1305.57	3040.1	2717.3	1009.09	1595.1	1324.7	2398.67	2462.33	570.833	511.187	674.566	149.594	471.903	494.307	2655.82	4006.55	3335.87	2289.02	1739.22	2717.8	1720	1836.12	931.986
Filip1l	1276.38	996.136	2099.04	2076.19	1190.9	1207.75	315.058	1294.64	1558.17	1055.8	1041.15	1007.81	946.268	847.25	979.358	4560.19	5759.5	4130.48	3026.04	3196.93	3831.74	2349.89	3164.82	2042.16
Hmgn2	1140.96	186.775	493.891	1391.56	1310.78	824.013	17030.2	628.904	1262.2	301.517	191.956	234.08	412.253	436.544	303.619	1910.01	343.818	1336.61	6934.99	5881.04	4985.92	6434.66	4723.7	12026.2
Tm9sf3	4390.34	4162.03	4697.8	4740.42	4706.42	5059.56	4364.59	3897.73	4987.68	5100.42	5132.73	5260.46	3350.2	3204.05	4169.21	3283.71	4000.66	3218.05	3882.96	3573.32	3764.68	3700.17	3545.82	3922.33
Jak3	3241.42	2050.81	4209.75	3345.68	1597.39	2087.1	3594.58	3968.63	4505.53	1170.94	1440.71	934.014	3903.35	2662.78	3393.5	3222.87	3349.83	3258.58	3254.1	2714.69	2608.38	4183	3488.28	3199.85
Nupr1	562.07	487.846	859.303	914.967	974.947	1141.59	131.376	352.665	945.215	942.606	1140.26	1123.12	2353.49	2374.47	3922.99	27.5995	44.1736	58.4414	67.9161	66.6518	40.9434	126.812	86.3134	184.669
Spata13	3988.48	3022.79	2005.6	1828.87	1301.25	1596.3	3009.47	3294.61	2591.23	1109.46	1747.42	927.096	6309.03	3413.48	9010.46	1636.52	2118.13	1913.48	2200.15	1932.12	1912.34	3616.22	2719.31	2695.52
Washc2	1894.22	2049.88	1509.2	1465.86	3209.07	2464.82	3644.46	2253.19	2002.14	923.09	991.076	953.617	1024.54	650.057	1595.85	1991.55	2283.04	1790	2071.02	2759.39	2723.44	2798.2	2802.13	2480.62
Nap1l1	3652.12	3020	3438.05	2735.35	3652.87	3032.61	3432.8	3799.21	3197.5	3333.27	3326.89	3356.69	1932.54	3864.98	2310.47	5250.18	5225	5396.4	4546.19	4158.29	4199.52	3997.25	3733.27	4074.6
Eif4g1	6883.8	6204.47	7340.79	6370.8	7111.23	7465.43	6051.79	6641.7	8274.93	10412.6	8724.6	10419.4	4741.77	5175.97	3930.39	7256.16	7116.37	6731.13	5764.48	5939.07	6213.52	6367.98	6630.44	5770.1
Il21r	6299.6	4694.47	1167.98	659.158	970.183	534.105	172.735	4033.09	1143.81	886.987	927.439	749.518	1709.89	1746.18	1538.46	3137.56	3504.44	3548.9	2664.66	1879.58	2191.18	1878.96	1911.1	1519.47
R3hdm4	1011.73	865.114	834.275	1316.19	1171.05	884.16	9703.55	1360.02	1634.55	1576.86	1516.87	1267.26	3226.7	2218.08	5394.8	1547.45	1452.58	1497.8	3052.87	3873.65	3408.89	5224.89	4372.34	4949.35
Sp3	2095.15	1992.27	2022.28	1832.06	1729.18	1609.53	4176.04	2143.61	1887.57	860.64	913.877	864.828	1024.54	947.886	1125.61	2490.23	2520.84	2272.62	2829.84	2822.12	2964.87	2902.38	2829.16	2997.91
Tmc8	1200.26	1016.58	870.983	643.237	354.093	408.999	1896.43	1257.81	787.679	118.07	151.27	83.0235	271.356	448.784	355.457	1965.21	2199.85	2282.04	2001.43	2067.77	2306.24	1749.77	2027.93	1600.47
Psmb4	1686.21	1973.69	2214.17	2440.27	2111.06	2383.02	2234.6	1804.76	2400.27	5056.51	5081.61	5961.55	5343.63	5501	4931.96	2034.21	1641.05	1956.84	2044.19	1600.43	1606.68	1938.49	1681.8	2254.91
Smpdl3a	1140.96	2465.25	1659.37	1924.4	2107.89	2491.28	3958.3	1254.12	1379.63	802.093	1189.29	1070.08	2506.57	1623.78	4380.27	804.776	746.534	922.808	1673.59	1757.26	1293.95	2477.3	1671.34	2383.42
Cd83	3862.79	3914.85	3379.65	3847.74	8145.73	11311.2	30.411	3314.87	1437.87	1047.99	2309.73	1808.07	2223.03	2564.87	2778.86	2188.51	1922.29	1951.19	1863.92	1623.95	1870.69	1272.88	1130.79	1293.76
Lcp2	1343.66	1340.88	942.731	782.286	1805.4	1459.16	2673.74	1589.29	1456.01	1232.41	1601.37	928.249	7396.19	4070.33	10117.6	772.159	927.646	911.497	2069.34	1947.02	1658.91	2376.68	2190.09	3398.56
Dgkz	3900.85	4047.73	3002.56	3974.06	2619.97	3054.26	4081.16	3545.99	3050.47	3084.45	3553.27	2591.02	4553.91	3622.91	4045.17	3854.52	4907.69	5015.59	4685.37	4359.81	4791.09	3623.37	4367.98	3773.3
44445	2312.89	1789.7	1001.96	678.264	657.374	435.464	1083.85	2176.76	1093.2	345.427	351.571	364.381	467.915	882.608	657.225	2345.96	3263.69	3123.79	2720	1937.61	2460.84	1615.21	2139.53	2117.76
Selenok	1490.59	1412.43	2043.97	2244.96	2111.85	2290.39	1263.88	1149.15	1821.69	2612.17	3099.46	3300.18	4005.98	3293.8	6414.89	939.637	725.184	858.711	1039.7	917.443	1057.47	991.871	784.667	1192.25
Atp11a	1740.2	1622.44	1817.05	1891.5	2440.54	2239.87	9277.79	1674.93	3187.95	1521.25	1612.85	1541.7	4912.24	3573.95	5009.72	627.888	435.11	280.896	1191.47	2101.49	1573.5	4340.77	2687.92	3144.78
Adpgk	1305.59	1008.22	795.064	1297.09	1297.28	701.313	33205.2	1706.24	2345.85	795.263	846.066	718.384	1417.66	1077.08	2556.7	2818.28	2345.62	1872.95	9678.46	14511.3	14558.2	11912	13428.3	14708.7
Atp6v1e1	1393.22	2089.84	1344.85	1901.05	2490.56	2475.65	2492.49	1481.56	1770.13	2942.96	3716.01	3089.17	9867.97	6765.76	13111.2	892.593	791.444	795.557	1389.35	1526.72	1475.38	1706.3	1539.69	1886.65
Cbx5	866.561	783.342	796.733	962.732	704.216	716.951	3374.41	1116.01	1012.05	2982.97	2270.09	3104.16	1017.59	1334.11	562.807	2515.94	1988.55	1709.88	1619.09	2053.66	1617.97	2203.43	2122.09	2303.51
Vdac1	1507.41	1787.84	1545.91	2152.61	1826.04	1994.47	2060.65	1202.56	1686.11	5109.2	4834.37	6392.81	3633.74	3459.72	2930.67	1452.74	1147.04	1387.51	1482.42	1362.83	1241.72	1634.86	1401.07	1792.7
Kbtbd11	2538.61	2560.03	1797.03	663.404	889.996	388.549	216.526	3773.42	1100.84	152.222	405.82	174.119	193.08	350.867	166.62	1792.09	2268.32	2581.79	2106.24	1386.36	1749.98	1182.39	2934.65	1446.04
Carhsp1	1780.92	1677.26	2683.03	2626.02	2250.79	2200.17	3744.2	1977.87	2976	3232.77	3191.27	3578.08	3190.17	2200.4	5272.61	888.202	549.225	617.405	1271.96	1772.15	1380.78	2430.86	1913.72	2597.25
Frmd6	1602.12	1846.38	1684.4	1955.18	2367.5	3718.28	506.039	1603.11	1987.82	1684.2	1405.24	1726.2	812.329	996.844	862.723	123.57	144.301	173.439	264.118	175.647	225.895	310.778	215.348	249.465
Ube2d3	7213.96	6567.8	9028.52	6808.12	7562.98	8080.14	7920.25	7398.6	8245.33	6356.25	6649.6	6702.99	7691.9	6452.97	11894.8	5376.26	5932.52	5174.89	6304.46	6030.03	6032.1	6921.66	6054.14	7204.26
Fam111a	616.064	639.311	822.595	684.633	996.383	831.23	5550.62	1112.32	893.658	1612.97	1380.2	1472.51	1208.93	743.893	1442.19	3716.52	4560.93	3457.47	3804.98	4044.59	4620.96	3856.15	4317.41	4375.91
Dnajb6	2798.84	2339.8	3393	2221.61	2463.57	2917.13	1496.22	2373.81	3039.01	2136.96	2255.48	2160.92	2417.85	2496.87	3139.87	1206.85	1236.86	1158.46	1304.66	1121.32	1234.66	1259.19	1105.51	1276.49
Tbc1d14	1778.26	1493.27	1260.59	1211.11	2727.15	1892.22	3273.44	2419.85	1456.01	1270.47	1559.64	1025.11	1410.7	1063.48	2351.2	2260.65	2605.51	2499.78	2242.91	2384.57	2290.71	3375.7	2938.14	2815.4
G6pdx	1339.23	1580.62	1119.6	1078.43	1921.31	1719	18740.5	1302.01	1498.98	2396.52	2496.47	2978.47	3101.46	1773.38	5566.97	1726.85	1067.53	967.11	4057.36	4985.56	4121.17	9075.08	5452.56	8123.29
Lpgat1	1576.45	1594.56	1707.76	1362.9	1622	1951.17	3269.79	1755.96	1817.87	1123.13	1152.78	1218.83	2414.37	2804.22	1436.64	2695.97	3521.37	2759	2757.73	3222.81	3637.61	2703.53	2694.02	2781.92
Rin2	610.753	1356.68	1547.58	1807.64	1563.25	1646.82	710.401	700.726	1013.96	1751.53	1917.47	1838.05	1391.57	1223.96	1255.21	99.1073	96.4458	115.94	268.31	428.924	345.195	307.801	562.345	320.741
Mgat1	1878.29	2042.45	2578.74	2410.55	2686.66	2784.8	2600.75	1623.36	2412.69	3206.42	2937.76	3454.7	1842.09	1822.33	1860.59	3466.25	4068.39	4204.95	3327.05	3363.96	3754.79	2666.62	2911.11	2428.78
Tgfbr3	1608.32	1844.52	4373.27	4641.71	1950.69	3617.24	76.6358	1577.32	4959.99	1752.51	1619.11	1931.45	471.394	682.696	810.886	117.925	108.225	154.587	287.595	101.154	143.302	129.789	211.86	182.509
Furin	3586.62	3175.18	3633.27	3119.59	6474.5	6364.75	4274.57	2523.9	3905.94	3645.52	4894.87	3544.64	12158.8	7876.84	10169.4	1134.72	1423.13	1314.93	1684.49	2289.69	2006.93	3366.17	3074.15	3582.15
Smc4	3094.48	2351.88	1237.23	1107.09	995.589	917.842	5115.13	2652.81	1418.78	1233.39	1243.54	1262.65	1066.29	1470.11	764.603	2571.14	2224.88	2039.79	2996.69	2387.7	2674.03	3097.07	2804.75	3111.3
Tacc1	4055.75	3944.59	3277.87	3242.72	3729.89	4061.12	3617.69	3995.34	3724.53	1764.22	1747.42	1660.47	1149.78	1317.79	1832.82	3086.75	3951.33	3341.53	3177.8	3353.76	3737.85	3228.05	3300.83	3091.86
Fcgrt	2669.61	4310.7	5089.91	6178.68	10255.2	8576.95	133.808	4248.55	4444.42	4787.19	4978.33	5090.95	1026.28	1680.9	3138.02	525.018	565.422	418.516	627.176	882.156	590.856	335.188	502.187	628.523
Taok2	2250.05	2033.16	2177.46	2266.19	1541.02	1947.56	3044.75	2122.44	2383.09	846.004	875.277	684.944	716.659	747.973	705.36	2935.58	3221.73	2665.68	2350.23	2990.71	3243.71	2581.48	2855.32	2330.5
Klf3	3840.66	3489.26	2906.61	2812.83	5421.75	4258.4	2721.18	4622.4	3243.33	1722.26	1898.69	1511.72	4604.36	2020.89	7588.63	2483.95	2680.6	2703.38	2678.07	2587.66	2779.21	2893.45	3218.88	3505.48
Usp7	4791.31	4180.61	3765.08	2755.52	3559.19	3676.18	4536.11	4720.92	3675.84	1844.23	1896.61	1812.68	2315.22	2566.23	2084.61	4286.08	4395.28	3835.45	3795.75	3753.67	4170.58	4286.6	4406.34	3895.33
Arid1b	2527.1	2207.85	1874.62	1599.6	2477.86	2226.64	1709.1	2778.96	1856.06	551.317	605.078	580.011	747.969	802.371	1051.56	1895.58	2742.45	2398.92	1970.4	1856.84	2318.95	1753.34	1792.53	1505.43
Stx11	1091.39	802.856	934.388	923.459	2545.34	1176.47	3712.58	1762.4	1787.32	962.122	1836.1	777.192	8660.78	4279.77	16041.8	555.753	376.948	382.697	1229.2	1851.35	1519.85	2034.94	1612.93	2216.03
Snx18	2123.47	1979.26	1994.75	2512.44	3172.55	2463.62	5264.76	3023.89	3737.9	1774.95	3090.07	1681.23	7973.7	3829.62	12257.7	918.31	842.244	802.155	1806.9	2357.12	2177.06	2854.75	2406.31	2792.72
Trpm2	394.776	407.003	426.315	603.963	1114.68	606.281	5234.34	1715.44	1620.23	613.767	646.808	329.788	2680.51	833.65	2895.49	1236.33	1792.71	929.406	1597.29	5524.26	3557.14	3226.26	4415.93	3164.22
Hvcn1	1876.52	1505.35	819.258	699.493	473.183	632.745	1391.61	3067.17	502.205	118.07	183.61	162.588	387.9	621.498	525.78	3718.4	3650.95	4290.73	3157.68	2683.32	3318.54	2467.17	2542.32	1659.86
Sphk1	965.697	809.36	3901.9	1836.3	2449.28	2635.64	75.4193	493.547	3351.22	1136.79	993.163	1199.23	1549.86	1939.29	1369.99	439.083	38.2838	189.463	89.7163	261.902	87.5342	382.817	311.251	232.186
Fcgr2b	2251.82	1792.49	1870.44	1241.89	4984.3	2478.05	2226.09	3011	1875.15	9355.8	10746.4	9985.88	4929.64	3378.12	5631.77	2477.05	2885.27	2623.26	1884.04	2200.29	2382.48	2411.81	2130.81	2872.63
Eif4g3	4002.64	3874.89	2959.17	2922.16	3724.33	3739.93	4863.33	3850.77	3440.01	1410.01	1553.38	1201.53	2398.72	1903.93	2560.4	3984.99	4954.81	3966.47	3635.61	4695.42	4488.95	4125.25	3959.95	3832.7
Atp6v0d1	1996.01	2179.98	1567.6	1853.29	2920.08	2420.31	2722.39	2158.35	1857.01	3656.26	4290.84	4094.67	5470.61	4145.13	8680.92	1229.43	1321.53	1517.59	1700.42	1728.24	1723.15	1961.12	1758.53	2122.08
Stat6	3314	3437.23	2934.15	3157.8	3729.09	3439.2	4862.11	3276.19	3604.23	2140.87	2898.12	1832.28	4202.54	2917.1	5803.94	3781.13	4528.53	4034.34	3945	4718.16	4860.27	4567.61	5054.13	4793.84
Syne2	1764.1	1649.38	3092.66	2083.62	2337.33	3107.19	2990.01	1383.04	2808.91	310.299	319.231	410.505	281.793	373.987	342.498	614.089	717.085	578.758	1080.79	1844.29	1725.98	1594.97	1473.43	1533.51
Cdc42se2	3070.58	2745.88	2295.09	2377.64	3076.48	2748.71	2246.77	3217.26	2596.96	1416.84	1548.17	1353.74	1791.65	1812.82	2478.94	3358.98	3926.3	4054.13	4111.02	3280.05	3579.73	3053.61	3149.13	3179.33
Zfp871	1176.36	1228.44	664.917	451.115	782.021	721.763	1499.87	1225.58	744.715	40.9829	55.2916	31.1338	60.8812	50.3182	77.7562	1639.03	1799.34	1224.44	1148.7	1659.24	1687.15	1482.45	1642.57	1130.69
Add1	2886.47	3200.27	3516.47	3709.76	2984.38	3221.47	5239.21	3044.15	3429.51	4874.03	4703.96	5435.73	2202.16	1970.57	3030.64	4120.48	4400.43	4909.07	4479.11	4178.68	4641.43	4369.95	4660.05	3949.33
Tnks1bp1	1164.86	1127.16	2874.08	2438.14	1423.52	1999.28	551.048	1122.45	2228.42	2314.56	1904.95	2397.3	1320.25	1471.47	940.48	447.237	588.245	528.8	482.959	617.117	578.149	488.791	534.445	467.613
Mki67	835.581	821.44	394.612	526.478	1459.24	1082.64	17059.4	1127.98	1042.6	1589.55	1331.17	1263.8	1008.89	1937.93	783.116	4279.8	1276.62	1537.38	2818.1	4816.18	3147.7	7366.4	4847.5	6842.48
Stom	1636.64	1949.53	6094.38	4987.74	2853.39	3534.23	1949.95	955.787	4135.08	1797.39	1909.13	2002.94	1680.32	1498.67	2595.58	1056.31	463.087	721.091	820.024	1136.22	664.272	1429.46	1042.74	1343.44
Man2a2	2282.8	2716.14	1334.84	1660.1	3301.96	2870.21	2462.08	2404.2	1706.16	1290.96	1286.31	1206.15	481.831	741.173	781.265	1833.48	2386.85	1854.1	1921.77	3687.81	2234.95	2297.5	1798.63	2570.25
Mtch1	1430.4	1739.52	2476.96	2833	2305.57	2632.03	1805.2	1513.79	2518.66	8662.02	8129.96	10038.9	2539.62	2541.75	3537.91	1595.13	1586.57	1956.84	1564.59	1796.46	1480.32	1598.54	1429.84	1813.21
Eif4ebp1	430.182	959.896	603.181	749.381	1034.49	881.754	1777.22	598.518	950.944	5595.14	5222.45	6792.94	3978.15	2651.91	4191.43	650.47	354.125	481.67	652.33	786.491	604.269	1374.69	875.34	1276.49
Uba7	1486.17	1288.84	2089.86	1795.97	862.208	1163.24	1876.97	1635.33	1519.03	396.168	422.512	306.726	2563.97	1321.87	2079.05	3036.57	3695.86	3147.35	2064.31	2538.26	2831.45	2591.01	2719.31	2123.16
Anp32a	2516.48	2334.23	4021.21	3562.22	2724.77	2404.67	4408.38	2562.58	2184.5	3166.41	3203.78	3249.45	4540	3881.3	5272.61	3058.53	2946.38	3215.22	3485.52	3106.76	3043.23	3470.95	3427.25	3608.07
Bach1	3628.23	3543.16	6434.76	3550.54	8423.6	7054.03	3194.37	2619.67	5497.52	911.381	1117.31	957.076	2010.82	1553.06	3308.34	893.22	1005.69	853.998	1258.54	1570.63	1430.9	2398.71	1917.2	2244.11
Trim26	2426.19	1901.21	2111.55	1605.97	1638.67	1526.53	766.358	2281.73	1783.5	663.532	679.148	531.581	1315.03	1183.16	966.398	3525.84	4449.02	3835.45	2540.56	3477.66	3485.84	1713.45	2859.68	1925.53
Hectd4	2242.97	2100.99	1449.97	1220.66	1601.36	1719	1638.55	1839.75	1636.46	504.48	493.452	422.036	417.471	577.979	323.984	2224.9	2386.11	1681.6	1425.4	2308.51	2279.42	1898.61	2095.93	1426.6
Tceal9	793.093	939.452	1051.19	1496.64	1465.6	1500.06	487.793	760.578	1240.24	4043.64	3837.03	5081.73	2188.24	2626.07	2536.33	427.165	245.164	269.584	297.657	312.871	234.366	391.747	278.993	375.818
Tmc6	1938.48	1918.86	1586.79	1371.39	905.875	1121.14	2532.63	1962.22	1491.34	858.689	698.97	869.44	1153.26	1236.2	1177.45	2513.44	2655.57	2693.96	2538.89	2594.72	2453.08	2427.88	2419.39	2542.17
St13	2122.59	2192.98	1852.09	2148.37	3020.91	2772.77	1342.95	1846.2	1868.47	5211.66	4874.01	5748.22	3574.6	3606.59	2643.71	1562.51	1448.16	1517.59	1483.25	1688.25	1386.43	1416.96	1367.06	1612.35
Clec5a	77.8931	82.7016	93.4388	156.033	254.852	121.497	5292.73	260.585	303.615	1448.06	1418.8	1120.82	2115.19	928.847	2782.56	276.622	174.486	121.596	1133.61	1503.98	1519.85	2184.97	1601.59	2247.35
Pnkp	507.19	459.969	534.77	646.421	528.758	377.723	8007.83	622.458	907.025	920.163	1142.35	927.096	1360.26	1209	2623.35	1207.48	1242.02	1281.94	2624.41	3593.71	3180.88	3938.91	3483.92	3690.15
Ctsh	2270.41	3534.79	1992.25	2739.59	6861.94	4869.49	1823.44	2615.06	1989.73	2257.96	2671.73	2686.73	6202.92	3137.41	5261.5	2804.48	3402.11	2874.94	2008.97	3518.43	2629.56	1853.95	1999.16	1843.45
Pld4	2151.8	3465.1	2180.79	2626.02	7623.32	5722.38	2299.07	2792.78	1697.57	6241.11	6452.43	5929.26	3609.38	2204.48	4770.9	2276.33	3042.09	3151.12	2433.24	3456.48	2335.19	2260.58	2624.28	3103.74
Klhl6	1616.28	1222.87	906.857	678.264	914.608	362.084	2745.51	3057.04	1355.76	727.934	1134	446.251	948.007	1487.79	1047.86	1934.47	2306.6	1996.43	2481.03	1579.26	2293.54	2229.03	1966.9	1980.6
Rgs19	585.969	564.972	777.544	586.98	605.769	510.046	4747.77	737.558	908.934	1235.34	1311.35	1277.64	1212.41	949.246	1790.24	1899.35	2254.33	2306.55	2854.99	2805.65	2861.8	3003	2994.81	3408.28
Ssr2	946.224	971.046	1187.17	1506.19	1371.12	1514.5	1310.11	917.113	1348.13	5572.7	5207.85	6435.47	4059.91	4190.01	3115.8	1047.53	689.109	1034.98	920.64	834.324	688.979	971.629	836.106	1109.1
Tcf3	1985.39	1604.78	1963.88	2005.07	1248.06	1560.21	4086.02	2325.01	1664.15	2126.23	1870.53	2450.35	1148.05	1777.46	1083.03	4376.4	4964.38	5049.52	3630.58	3740.34	3931.98	3691.83	3248.52	2890.99
Cct7	2559.85	2103.78	2543.7	2529.43	2157.9	2204.99	2891.48	2262.4	2762.13	5931.78	5250.62	6591.14	5060.1	5256.21	3863.74	3198.4	2551.03	2886.25	2792.11	2200.29	2215.18	2753.54	2467.34	2716.04
Elf4	2254.47	2026.65	2324.29	1557.14	2013.41	2014.92	3246.68	2491.67	2233.19	1089.95	1157.99	1037.79	1182.83	915.247	1490.33	2552.33	3381.49	3388.66	3184.51	3222.81	3436.42	3016.69	3479.56	3429.88
Rnd3	921.44	1575.98	1841.24	1634.63	3552.84	3334.54	358.85	1126.13	1689.93	1268.52	1195.55	1097.75	1626.4	1833.21	2421.55	147.406	128.104	188.521	242.318	248.572	163.068	247.075	163.036	374.738
Nlrp3	2263.33	2198.56	1319.82	1063.57	5835.39	4187.43	1149.54	2425.38	1776.81	1995.48	6892.68	1631.64	37937.7	22167.2	54355.3	255.295	346.027	254.503	350.481	860.985	595.797	1093.68	1190.95	1204.13
Chd8	2275.72	2162.32	1710.26	1602.78	1407.64	1532.54	2449.91	2632.56	1488.48	1081.17	932.655	988.21	707.961	757.493	681.292	3530.23	4173.67	3181.28	2960.64	3084.02	3805.62	2847.61	3162.21	2272.19
Il13ra1	560.299	581.699	1238.06	1160.16	1090.86	805.969	2280.83	863.707	2384.04	1665.66	2048.92	1474.82	4040.77	2122.88	5566.97	338.721	318.05	212.086	526.559	690.042	451.79	2116.51	1182.23	1900.69
Cr2	1499.44	634.665	1495.86	667.65	58.7508	90.2204	27.9781	2539.56	1121.85	0	1.04324	2.30621	5.21839	363.107	0	16977.5	28295.4	15278.6	12570.3	10578	18848.8	7482.49	12853.7	3301.37
Luc7l3	1735.78	1539.74	1907.15	1387.31	1753	1537.36	2733.34	1785.42	1592.54	1452.94	1107.92	1062.01	921.915	894.848	596.131	4108.56	4407.79	3274.6	2867.57	3314.56	3626.32	2920.84	3283.4	2724.68
Fam32a	1044.48	1194.99	1202.19	1395.8	1157.55	1133.17	3149.37	1503.66	1342.4	2306.75	2441.18	2680.97	2701.39	1990.97	4224.75	1411.34	1598.35	1802.26	2074.38	2012.88	1983.64	2512.42	2307.79	2768.96
Gigyf1	2358.92	2457.82	1602.64	1834.18	1300.46	1319.62	2462.08	2798.3	1540.03	1167.04	1151.74	889.043	1026.28	1111.08	881.237	3129.41	3659.05	3146.41	2536.37	3011.09	3262.06	2575.53	3131.69	1977.36
Phf12	2124.36	1667.04	1421.6	1467.98	1207.57	1283.54	2556.96	2186.89	1364.36	866.495	881.536	706.853	558.367	801.011	573.915	2639.52	3056.81	2847.6	2486.06	2512.38	2758.03	2427.29	2538.83	2009.76
Slc9a3r1	3835.35	3325.72	2051.48	2134.57	3313.87	3004.94	3527.68	3217.26	2521.53	2175.02	2958.62	2238.17	9861.01	6272.1	12563.2	1565.02	1914.93	1964.38	2860.86	2415.15	2571.67	2506.47	2468.21	3437.44
Nxf1	7349.39	5749.15	4424.99	3605.73	4940.63	4794.91	2903.64	5692.36	4283.07	2428.72	2278.43	2203.58	2993.61	3361.8	2925.11	4558.31	4966.59	4192.7	3526.61	4540.16	4307.53	3314.37	4068.93	3027.06
Ptprf	845.317	435.809	758.356	1616.58	691.513	691.689	72.9864	450.269	888.884	1543.69	1273.79	1831.13	1398.53	1396.67	964.547	8.78166	20.6144	49.9579	43.6004	25.8766	26.825	36.317	20.0526	19.4389
Psmb9	1269.3	1336.23	1687.74	1818.26	1094.04	977.989	1432.97	1195.19	1605.91	700.612	757.391	756.436	9459.2	6261.22	6544.48	2234.3	2588.57	2549.74	2309.15	1942.31	2040.11	1898.61	1605.95	2957.95
Ncoa2	2885.59	2729.15	1642.69	1359.71	2559.63	2012.52	2054.57	2964.96	1645.06	334.693	396.431	298.654	965.402	932.927	1290.38	1725.6	2309.54	1852.21	1977.95	1864.68	2143.88	1839.07	1898.89	1663.1
Ppp2r1a	2615.62	2814.64	4052.07	3882.77	3005.82	3101.17	3822.06	2953.91	3407.55	5621.48	5729.46	6531.18	4839.18	3953.38	5498.47	2312.71	2640.85	3048.38	3081.38	2937.38	2794.04	3099.45	2998.3	3440.68
Ssbp4	1263.11	1515.58	1676.06	1778.98	1884.79	1680.5	1414.72	1127.98	1607.82	3925.57	3859.98	3794.87	2635.29	2846.38	2595.58	933.992	797.334	912.439	846.855	710.43	657.919	866.845	835.234	1142.57
Oaz2	1367.56	1048.17	3076.81	2468.92	1553.72	2066.65	1858.72	995.381	2194.05	2414.09	2281.56	2449.19	2017.78	1712.18	2834.4	620.361	640.518	716.378	984.364	985.663	952.288	1361.59	1024.43	1284.05
Capza2	2915.68	3592.41	3513.97	3382.83	4811.22	4879.12	4171.18	2987.98	3208.96	5153.11	5345.55	5131.31	35850.3	36822	18726.3	2471.41	2650.42	2507.32	3356.4	3038.54	2928.87	3197.68	2807.36	4335.95
Trak2	2358.92	1734.87	2546.21	1655.86	1946.72	2368.59	4223.48	1976.03	2420.32	525.947	526.835	479.691	925.394	1128.76	981.209	2362.27	2091.62	2076.55	2548.11	2571.19	2424.84	3164.34	2529.24	3214.97
Epha2	1264.88	654.179	4843.8	2741.72	1214.71	3250.34	445.217	590.23	5045.92	879.18	648.894	966.301	1076.73	1490.51	701.657	4.39083	13.2521	24.5077	67.9161	29.0131	58.5915	133.361	39.2334	14.0392
Srsf7	5834.02	4106.27	3855.18	3029.37	3639.38	3719.48	2544.79	4528.48	3461.97	2189.66	1871.57	2270.46	1929.06	2377.19	1942.05	3511.41	3160.62	2880.59	2407.25	3085.59	2849.1	2337.98	3000.92	2723.6
Ttpal	1849.96	1431.02	1963.88	1187.76	1862.56	2132.81	750.544	1900.52	1607.82	528.874	490.322	463.548	471.394	708.535	586.874	2571.77	3129.7	2686.42	1947.77	2175.99	2745.33	1468.75	1903.25	1318.6
Was	1534.85	1261.9	870.149	824.744	1341.74	891.377	4037.37	1780.82	1057.88	817.706	1068.28	795.642	1214.14	983.245	2010.55	2497.75	2799.87	2975.8	3071.32	3104.41	3223.94	3108.38	2962.55	3547.59
Nrros	2403.18	2959.6	1812.88	2270.43	5821.1	4130.89	3369.54	3357.22	1996.41	2530.2	2834.48	2267	1896.01	1260.67	2936.22	3064.17	4138.33	3477.26	2818.94	2928.76	3334.77	3330.45	3362.73	3804.62
Sidt2	5187.86	4282.83	3226.98	3241.66	4084.77	2972.46	4242.95	4940.07	3945.08	2817.08	3481.29	2412.29	6879.57	5165.1	9897.25	2628.85	2931.66	3001.25	2818.1	3624.29	3563.49	3622.77	3869.28	3989.29
Atp5f1	1672.93	1733.02	2118.22	2165.35	2208.71	2101.53	3632.29	1692.42	2049.88	3647.48	3869.37	4146.56	4200.8	4459.28	4515.41	2414.33	2162.3	2401.75	2784.56	2251.26	2195.41	2783.91	2331.33	3191.21
Nfib	664.747	605.859	1996.42	2471.05	1139.29	1640.81	12.1644	446.586	2227.46	783.554	625.943	713.771	1788.17	1729.86	886.791	11.2907	13.2521	4.71301	10.9001	21.1718	12.0007	7.14433	5.23111	7.55956
Fermt2	1257.8	1043.53	4469.21	3634.39	1422.72	3463.26	7.29864	699.805	3439.06	1521.25	1346.82	1933.76	612.291	663.656	586.874	2.50904	8.0985	2.82781	4.19235	10.9779	3.52961	2.9768	1.7437	12.9592
Phf1	1834.91	1580.62	1780.34	1599.6	1079.75	1109.11	1872.1	1912.49	1823.6	1207.04	1546.08	1023.96	2626.59	1757.06	3347.22	2674.64	2862.45	2890.96	2191.76	2850.35	2710.03	2209.38	3093.33	2095.08
Pnrc2	1282.58	1187.56	2293.42	1738.65	1357.62	1399.02	2310.02	1514.71	1834.1	1022.62	1104.79	1032.03	1064.55	958.766	1618.07	2424.36	3033.99	2687.36	2657.95	2305.37	2607.67	2451.1	2428.11	2624.25
Trim11	2175.7	1631.73	820.927	940.442	808.221	673.645	3992.36	3154.65	1175.31	516.189	433.987	387.443	864.513	809.171	923.818	2337.18	2622.44	2236.8	2140.61	2721.75	2771.45	2675.55	2884.09	2459.02
Cd84	1523.34	3455.81	917.702	1184.57	2098.36	2935.17	3859.77	1991.68	1265.06	1529.05	1950.86	1246.51	2172.59	1494.59	4085.9	1955.8	2650.42	1752.3	1954.47	2239.5	2481.31	3170.3	3741.99	2854.27
Gas7	1793.31	3109.21	2334.3	2650.43	7254.94	5942.51	2515.6	1793.71	2391.68	1606.14	1827.75	1668.54	2087.35	2638.31	4524.67	386.393	267.987	354.419	789	1014.68	945.934	1076.41	824.772	1363.96
Pak2	3425.53	3051.59	3006.73	3033.61	3329.74	3201.02	5594.41	3454.83	3835.28	2182.83	2414.05	2115.95	3378.04	2518.63	4943.07	2522.84	3026.63	2524.29	4133.66	3803.07	4011.04	4354.47	4066.32	4845.68
Atox1	800.175	1194.99	1095.4	1578.37	1324.28	1803.2	771.223	709.013	1357.67	2455.07	2320.16	2670.59	3136.25	2751.18	4100.71	632.279	523.457	671.133	709.346	593.593	581.679	666.804	607.681	996.782
Parp1	1825.18	1587.13	1790.35	1296.03	1136.11	1052.57	2904.86	2119.67	1382.5	1853.01	1730.73	1839.2	855.816	1611.54	699.806	5604.58	6293.27	6273.96	3884.63	3829.73	4527.07	3832.34	3934.67	2317.55
Rnf144a	762.998	595.637	1193.85	1098.6	636.732	768.678	3879.23	1207.16	1065.52	135.634	210.734	100.32	1156.74	764.293	2504.86	1297.8	1647.68	1413.9	1724.73	2217.55	2290.01	2344.53	2524.01	1929.85
Pebp1	1348.08	1253.53	1663.54	1883.01	1439.4	1358.12	1106.96	1064.44	1713.8	7833.58	7172.26	9944.37	3666.79	4517.76	2806.63	1720.58	1012.31	1590.17	1155.41	893.918	1042.65	1206.8	1184.85	1212.77
Gsr	1166.63	893.92	1134.61	769.549	654.993	585.831	4360.94	1414.34	744.715	2495.08	3037.91	2081.35	10116.7	5583.96	19457.6	1754.45	1596.88	1434.64	1335.68	1272.66	1272.78	1786.08	5116.9	2410.42
Card19	837.351	1266.54	927.714	1343.79	2001.5	2055.82	1482.84	1172.17	1307.07	2732.19	4042.55	2431.9	9166.97	5332.37	11580.1	348.757	404.925	421.343	602.022	638.289	654.389	843.031	774.205	990.302
Ap1m1	1150.69	1196.85	1108.75	1026.42	986.062	813.186	2861.07	1520.23	1153.35	1809.1	1796.46	1900.32	1588.13	1626.5	2099.42	2393	2442.07	2724.12	2388.8	2423.77	2509.55	2492.18	2502.22	2530.29
Asah1	1042.71	1938.38	1498.36	1947.75	2994.71	3438	1321.05	1111.4	1640.28	3335.23	3602.3	4184.61	2247.39	1600.66	2817.74	634.161	765.676	605.151	883.748	1056.24	919.109	1042.48	809.951	1130.69
Mtpn	2701.47	3448.38	3114.35	3246.97	3585.39	4050.29	6589.46	2834.21	3481.07	4599.84	4414.98	4959.5	4052.95	3715.39	4959.73	3543.4	4176.62	4060.73	4749.93	4657.79	4563.78	5310.02	4769.03	5982.85
Sh3kbp1	3073.24	2993.05	1547.58	1393.68	2049.93	1863.35	2547.23	3153.73	1506.62	1431.47	1567.99	1563.61	1475.06	1536.74	1705.08	3083.62	4270.85	3466.89	4125.27	3118.52	3753.38	2694.01	3078.51	3140.46
Steap3	426.642	1622.44	991.119	1749.26	2525.49	2799.24	403.858	1145.47	2012.64	1254.86	1191.38	1231.52	953.225	1461.95	2067.94	492.4	84.6661	279.01	124.094	355.215	96.7112	588.216	571.063	376.898
Psme1	2736	2063.82	2833.2	2580.38	2129.32	2083.49	1939.01	2304.75	2373.54	3404.51	3327.93	3953.99	7246.6	5086.22	6015	2342.82	2407.46	2843.83	2808.04	2042.68	2191.18	2134.96	1875.35	2797.04
Il1f9	299.18	151.465	89.2674	228.211	616.884	172.02	5051.88	990.777	776.222	571.809	2346.24	314.797	18974.1	9060	27307.2	310.494	205.407	125.366	857.755	1717.26	982.642	2473.72	2189.22	2059.44
Inhba	38.0614	93.8523	35.8738	46.7037	185.78	135.932	2979.06	34.0695	221.505	757.207	821.029	975.526	1810.78	1655.06	1458.85	132.979	66.2604	32.0485	892.132	985.663	1298.19	1099.63	1024.43	1411.48
Cdk2ap2	1217.96	1059.32	865.143	800.331	1057.52	875.739	3092.19	1239.39	1200.14	2210.15	2454.74	2001.79	3785.07	2438.39	6503.75	1354.88	1322.26	1690.09	2138.1	1859.98	1726.68	2294.52	2056.7	2759.24
Cd300ld	1202.03	2426.22	528.93	942.565	3157.46	2339.71	2094.71	1957.61	1318.53	1135.81	1237.28	834.847	1796.86	1108.36	3102.84	415.874	514.623	375.156	669.938	1201.3	863.342	1870.03	1622.52	2051.88
Lrrfip1	3706.12	3116.64	3246.16	3035.74	4035.55	3719.48	6093.15	3340.65	4341.31	1954.49	1915.39	1746.95	2962.3	2030.41	4019.25	2810.76	3301.24	2670.39	3690.95	3698	3758.32	3951.41	3983.49	3952.57
Dcaf7	2309.35	1841.74	1434.95	1683.45	1820.48	1894.63	3005.83	2613.22	2086.16	1182.65	1124.61	1246.51	1455.93	1516.35	1021.94	2435.03	2949.33	2756.17	2951.42	2783.69	3305.12	2871.42	2606.84	3034.62
Nedd9	2520.9	1921.65	2823.19	3084.56	1983.24	2172.51	3049.62	2850.79	4112.16	527.898	948.304	593.849	3391.95	2299.68	4461.72	3267.4	5324.39	4357.65	4069.93	3728.58	4406.36	3245.91	3347.04	2733.32
Uhmk1	2407.61	2140.95	1948.87	1862.84	1594.21	1715.39	2145.8	2279.89	1906.66	920.163	819.985	793.336	1148.05	1217.16	857.169	2817.66	3647.27	3111.53	3310.28	2946.79	3260.65	2560.65	2735.87	2506.53
Ppp4r3b	2041.15	1684.7	1431.62	1180.33	1564.84	1425.48	2346.51	2139.01	1390.13	725.007	771.996	638.82	1055.85	875.809	1170.05	2465.76	2896.32	2363.1	2454.2	2217.55	2600.61	2242.13	2592.89	2075.64
C1ra	750.606	1851.96	2086.52	2869.09	2473.09	4089.99	149.622	1527.6	2966.45	775.747	690.624	871.747	930.612	1538.1	1736.56	14.427	22.0868	22.6225	59.5314	67.436	40.9434	39.8892	27.8993	58.3166
Hnrnpl	8217.72	6186.82	7135.55	7740.07	5726.62	5827.03	7510.31	7743.9	6361.59	7272.51	6357.49	6721.44	4435.63	5279.33	4769.05	6766.89	7774.56	7340.99	6375.73	6564.03	6645.54	6373.34	6721.98	6047.65
Myo1b	740.87	475.766	2703.05	2739.59	682.78	1878.99	45.0083	293.734	2568.31	869.422	695.84	924.789	1504.64	1569.38	670.184	11.2907	18.4057	12.2538	83.0085	33.718	52.2382	54.1778	54.0548	25.9185
Pvr	1336.57	1223.8	2996.72	2639.82	2339.71	2894.27	97.3153	665.736	3512.57	1064.58	962.909	1226.9	1520.29	1645.54	1686.57	138.625	205.407	179.095	187.817	167.022	174.363	120.858	153.446	141.472
Nup153	3578.66	3064.6	2518.68	1654.8	2558.04	2693.38	1932.92	3651.88	2327.71	726.958	775.126	708.006	901.042	1000.92	749.792	2584.94	3005.28	2618.55	2600.93	2045.03	2593.55	2142.11	2470.83	2096.16
Pik3r1	4644.38	4639.65	2840.71	3688.53	4587.33	4608.46	1975.5	4471.39	3481.07	840.149	889.882	714.924	1744.68	1505.47	2173.47	1861.08	2504.64	2023.77	2380.42	2105.41	2241.3	2123.65	2200.56	2128.56
Il18rap	553.218	462.757	299.505	319.495	855.857	500.422	5809.72	1543.25	1027.32	551.317	1054.71	270.979	4689.59	2279.28	6635.2	502.436	527.875	535.398	2070.18	2051.31	2009.05	3052.41	2832.65	3578.91
Ehd4	2574.01	4011.49	6171.97	7048.01	5712.33	6131.38	894.084	2425.38	7224.69	2621.93	2922.11	2665.98	1353.3	1540.82	2103.12	916.429	1088.88	1195.22	1046.41	1137	831.575	904.948	671.326	962.224
Tinagl1	1891.56	768.474	9213.73	8782.41	1600.56	4189.83	683.64	667.577	7465.29	140.513	103.281	222.549	2123.88	2082.09	958.993	75.2713	3.68114	26.3929	324.488	559.091	592.268	256.005	334.791	525.929
Zc3h7a	3509.62	2718.93	2945.82	2481.66	3209.86	3104.78	3436.45	3460.35	2999.87	1464.65	1373.94	1085.07	2459.6	2124.24	2691.85	3532.11	3728.25	2901.33	2517.93	3599.2	3338.3	2744.61	3404.58	2344.54
Sash1	1206.46	2075.9	4711.15	4345.56	3263.05	4895.96	111.913	1466.83	4337.49	1174.84	1369.77	1088.53	1245.46	885.328	1268.17	259.686	486.646	246.019	477.09	1121.32	569.678	245.884	363.562	273.224
Bst1	389.466	330.806	273.642	443.685	609.739	583.425	4112.79	673.102	1404.46	648.896	1242.5	496.988	7705.82	4385.84	10789.6	317.394	195.1	113.112	695.93	1094.66	644.506	2350.48	1428.97	2438.5
Smcr8	2166.84	2258.03	1397.41	1012.62	3611.59	2972.46	1761.41	2650.05	1602.09	322.008	288.977	288.276	803.632	694.935	957.142	2010.37	2401.57	1848.44	1609.86	1931.33	2218.71	1662.84	2075.01	1803.5
Zmynd11	2645.71	2081.48	2401.88	2173.84	1723.62	2020.94	2435.31	2785.41	2215.05	1102.63	1081.84	922.483	1205.45	911.167	1134.87	2474.55	3088.47	2386.67	2287.35	2439.46	2893.57	2183.19	2522.27	1745.18
Zc3h12a	3576.89	3411.21	5890.82	3685.34	7206.51	8016.38	653.229	2441.03	5026.83	1205.09	2598.71	1276.49	9883.63	7237.66	12085.5	1112.13	1324.47	1094.36	867.817	1111.12	1148.53	915.665	1122.95	1002.18
Rnf44	3666.29	2820.22	2684.7	2411.61	2725.56	2425.12	4419.33	3936.4	2871.93	1543.69	1879.92	1545.16	2198.68	2054.89	2782.56	3274.93	4044.83	3820.37	3353.88	3821.89	4097.87	3910.33	4188.38	3583.23
Ubn2	1938.48	1588.98	1621.83	1267.37	1460.83	1399.02	1519.33	1890.39	1569.63	817.706	694.797	619.217	810.59	689.495	579.469	2202.94	2745.39	1712.71	1532.72	2168.14	2174.94	1742.03	2082.86	1220.33
Crispld2	525.778	530.591	4445.85	3353.11	1334.6	1575.85	4421.76	699.805	3495.39	82.9415	189.869	117.617	6503.85	5018.22	3013.98	172.497	86.1386	57.4988	840.986	1643.56	1688.56	1653.32	1494.35	1331.56
Twf2	1294.97	1057.46	745.842	803.515	1086.1	857.695	3724.74	1170.33	927.075	1699.81	1823.58	1797.69	1633.36	1121.96	2330.83	1573.8	1701.42	1761.72	2285.67	2227.74	2558.26	2550.53	2408.06	2802.44
Mtmr3	2905.94	2315.64	2053.98	1972.17	1805.4	1900.64	7032.24	3306.58	2250.38	1279.25	1562.77	1181.93	2784.88	2003.21	3195.41	2932.45	3497.81	3202.96	3710.23	4201.42	4378.12	4636.67	4149.14	4462.3
Nbl1	274.396	800.997	1636.01	2458.31	1017.02	1484.43	8.51509	656.528	2288.57	10810.7	11297.2	14135.9	614.03	901.648	1742.11	14.427	20.6144	17.9095	23.4772	7.84139	7.05921	8.33505	20.0526	6.47962
Phc3	1991.59	1627.08	1412.43	1443.57	1186.93	1210.16	1260.23	2004.57	1375.81	392.265	382.868	389.749	483.571	435.184	440.618	1929.46	2606.24	1869.18	1828.7	1800.38	2206.71	1490.19	1918.95	1471.95
Emp3	1364.9	2280.33	1304.81	1625.07	3467.89	3659.34	2273.53	1095.75	1073.15	5913.24	6346.02	6299.41	2395.24	2007.29	4894.94	1000.48	845.189	1515.71	1437.14	1325.98	1173.24	1325.27	1410.66	1737.62
Dstn	1152.46	1293.49	2594.6	3595.12	2241.27	2261.52	6778.01	1182.3	2799.36	2938.08	3311.24	3288.65	4232.11	3416.2	5892.81	620.361	555.851	488.268	2437.43	2376.73	2402.25	3025.03	2675.71	3669.63
Rbm3	5256.01	4148.09	5330.18	4649.14	4007.76	4734.76	5267.19	5740.24	4605.78	5472.19	6367.93	6777.95	3494.58	4485.12	4528.37	5713.1	5216.91	4860.06	4500.07	3452.56	4282.12	4286.6	4113.4	5465.56
9530068E07Rik	1683.55	2204.14	1907.99	2606.91	2654.11	2806.45	3902.34	1742.15	2312.44	4807.68	5030.5	6046.88	2997.09	3047.65	4010	1241.98	1355.39	1302.68	1927.64	2183.83	2013.29	2356.44	2075.01	2495.73
Il16	751.491	853.963	682.437	624.131	601.799	381.331	3289.26	993.539	828.734	293.711	491.365	213.324	1106.3	847.25	1693.97	2874.74	3859.3	3925.94	3671.66	2998.55	3709.62	3114.33	3365.35	3028.14
Sesn1	4092.04	2905.71	1298.13	1358.65	1225.03	921.451	467.113	6826.78	1102.75	628.404	610.294	631.901	339.195	988.685	398.038	2050.52	2724.78	2409.29	1958.67	1368.32	2061.29	1699.16	1952.08	971.943
Slc6a8	630.226	1618.72	942.731	1205.8	1089.27	2158.07	12.1644	625.221	948.08	1712.5	1683.79	1914.15	869.731	626.938	651.671	15.0543	6.62604	8.48342	16.7694	12.5462	7.76513	16.6701	12.2059	9.71943
Glud1	4567.37	4865.45	4681.95	4463.38	6984.21	6706.38	3994.79	4156.47	4741.35	3730.42	4218.86	4130.42	2419.59	2571.67	4445.06	2722.94	3038.41	3222.76	3762.22	3200.07	3327.01	3272.1	3130.82	4365.11
Sirt7	1646.38	1626.15	983.61	954.241	1051.16	815.592	2735.78	1511.95	1085.57	985.541	1124.61	1027.42	1395.05	1289.23	1695.83	2229.91	2446.48	2413.06	2354.42	2434.75	2490.49	2057.57	2383.64	2264.63
Atp5d	2367.77	2473.61	2632.97	2609.04	2613.62	2740.29	2001.05	2167.55	2258.97	4155.86	4256.41	4180	4847.88	4697.27	4856.06	2069.96	1979.71	2523.35	2172.48	1700.01	1826.92	1884.91	1873.61	2186.87
Eef1d	2564.28	2216.22	2542.04	2636.63	2095.98	1916.28	1484.06	2207.15	2338.21	6485.05	5616.8	7514.78	7975.44	8038.67	4911.6	2325.26	2160.09	2645.89	2212.72	1829.4	1940.58	1926.59	1794.27	2046.48
Uap1	1904.84	1756.25	5717.29	2835.12	5105.77	6428.5	648.363	1240.31	5651.24	905.526	741.742	952.464	2054.31	3142.85	3386.1	637.297	519.776	601.381	562.613	516.748	540.03	539.992	453.363	572.367
Col14a1	658.551	3438.15	1493.35	1913.79	4211.8	2354.15	7.29864	2161.11	3692.07	1849.11	1957.12	2067.52	1998.64	3605.23	5833.57	166.224	223.077	122.538	295.98	684.553	323.312	119.072	158.677	41.0376
Xiap	2006.63	1333.45	3858.52	2488.03	1768.88	2611.58	2653.06	1455.78	2236.05	929.921	943.087	868.287	781.019	777.892	1131.17	1635.9	1958.36	1600.54	2065.99	2237.15	2107.88	2095.67	2068.91	2301.35
Bcl3	2187.2	1650.31	2968.35	1889.38	3440.1	3288.83	1569.21	1455.78	2560.67	1119.22	1552.34	1263.8	4870.49	3478.76	6444.51	872.52	787.027	781.418	1082.47	1172.29	1202.18	1305.63	1014.84	1764.62
Otud4	2751.93	2317.5	1877.95	1488.15	1834.77	1974.02	1732.21	2474.18	1995.45	965.049	848.153	893.656	996.712	1247.08	668.333	2692.83	3213.63	2468.68	2178.35	2100.71	2558.96	2039.71	2439.44	1679.3
Psmd3	1698.6	1819.43	2157.44	2230.1	1687.1	1907.86	1735.86	1272.54	2209.32	4155.86	4008.12	4140.8	4884.41	5752.59	3395.35	1655.97	1611.6	1734.39	1505.05	1510.25	1424.55	1721.19	1598.98	1575.63
Tle3	3879.61	3309.92	2763.95	3016.63	4103.83	3824.14	4228.35	3805.65	3330.21	1528.08	1945.64	1284.56	3915.53	2593.43	4922.71	2473.92	3285.05	2936.21	3099.82	3995.19	3795.03	3848.41	4013.14	4429.9
Cers2	2149.14	2386.27	2031.46	2127.14	2665.22	2641.65	3453.48	1908.81	2301.93	3434.76	3665.94	3398.2	3771.15	2971.49	4337.68	2238.07	2149.05	1880.49	2032.45	2231.66	2153.77	2445.15	2549.3	2369.38
Rab1b	1903.07	2497.77	2210.83	2344.74	2430.22	2652.48	3541.06	1840.67	2089.98	4909.16	4616.33	5262.77	3892.92	3643.31	4387.67	1758.84	1873.7	2033.19	2507.03	2143.84	2240.59	2421.33	2215.38	2807.84
Il6st	6471.32	5805.83	20422.2	19391.6	7041.37	9618.69	1355.11	5142.65	24663.4	2699.99	2067.7	2497.62	1019.33	1659.14	1390.35	924.583	1177.23	1017.07	1488.28	882.156	1125.24	999.611	1279.01	1109.1
Gpcpd1	1596.81	1321.37	1721.11	1719.54	1810.96	1522.92	2522.9	2028.51	2696.25	615.719	1019.24	428.955	2250.86	1612.9	4061.84	2790.69	2836.68	2044.51	2184.21	3232.22	2623.91	3547.16	3153.49	3268.97
Btk	1048.9	735.022	597.341	403.35	891.584	607.484	2127.55	1726.49	547.079	576.688	738.613	499.294	706.222	524.941	1075.63	3000.19	3523.58	2806.13	2311.66	2538.26	2731.91	2283.8	2362.72	2109.12
Erbin	3994.68	3317.35	3549.84	3268.19	3665.58	3834.97	2760.1	3987.97	3668.2	1535.88	1802.72	1326.07	3237.14	2559.43	3815.61	2753.68	3624.45	2507.32	3035.26	2889.55	3409.6	2901.19	3227.6	2623.17
Zmiz2	3020.13	2557.24	2287.58	2140.94	1972.92	1786.36	1772.35	2825	2312.44	1332.92	1483.48	1319.15	1683.8	1986.89	1414.42	4486.17	5372.99	5300.25	4091.73	4152.02	4293.41	3562.64	3581.57	2959.03
Antxr2	1863.24	3134.3	1250.58	1864.96	5874.29	4006.99	2128.77	2898.67	2047.01	2821.96	3049.39	2895.44	5183.6	2904.86	11069.1	408.347	394.618	367.615	913.933	1066.43	1042.65	1309.2	1193.57	1399.6
Canx	4072.57	4234.51	4584.34	4479.31	6805.57	5724.78	4424.19	3918.91	4830.15	6604.1	6132.15	7238.03	4080.78	3897.62	4284	3976.21	3282.84	3228.41	3477.14	3552.15	3129.35	3634.08	3611.21	3654.51
Ap2m1	2995.34	3319.21	3495.61	3227.86	5612.29	4461.7	3600.66	2981.54	3508.75	6062.54	5699.21	6480.44	3358.9	3537.23	4209.94	2423.11	2138	2389.5	2590.03	2473.17	2450.25	2746.4	2301.69	3023.82
Lbp	243.416	487.846	1413.26	2087.87	469.213	1131.96	3547.14	695.201	5108.94	84.8931	86.5888	116.464	2122.14	3470.6	2880.68	96.5982	31.6578	26.3929	570.998	611.628	437.671	1282.41	673.07	1454.68
H1f0	495.683	731.305	1058.69	2099.54	791.549	837.245	1428.1	499.992	951.899	3108.84	3061.9	3688.78	3200.61	3549.47	1960.57	523.763	216.451	507.12	621.306	388.149	414.376	623.938	298.173	1030.26
Kidins220	2138.52	2358.39	2005.6	1970.05	2485.8	2461.21	5139.46	2297.39	2221.73	1190.45	1228.93	1048.17	822.766	622.858	1342.22	2211.72	2584.16	1969.1	2494.45	3131.85	3323.48	3548.35	3214.52	2992.51
Sod2	1488.82	1877.98	2119.06	1699.38	2048.34	2135.22	714.051	1271.62	1833.14	1193.38	2604.97	1454.06	18476.6	10104.4	20150	826.103	733.282	865.309	801.577	763.751	757.453	763.848	810.823	895.268
Crebrf	2285.45	1666.11	1321.49	1055.08	1381.44	1210.16	1374.58	2735.69	1230.69	394.216	546.657	343.625	794.934	685.415	1107.1	1858.58	2741.71	2011.51	1977.95	1921.14	2335.89	1922.42	2043.62	1896.37
Tut4	3274.17	2772.83	1421.6	899.045	1467.98	1271.51	995.049	3623.33	1184.86	283.953	367.22	245.611	447.042	527.661	577.617	3028.42	3854.15	2995.59	2384.61	2827.61	3050.99	1955.76	2302.56	1400.68
Prkcsh	1458.73	1417.08	1243.9	1448.87	1687.1	1670.88	1299.16	1204.4	1362.45	4918.92	4882.36	5668.66	2817.93	2540.39	2330.83	1043.14	1039.55	1113.21	1023.77	1036.63	995.349	1061.53	1068.89	1060.5
Cmip	2082.76	2035.02	2283.41	1926.53	2940.72	2370.99	3803.81	2393.15	3793.27	700.612	979.601	663.035	1602.04	1139.64	2430.81	1346.73	1497.49	1270.63	1656.82	2228.52	2160.12	2972.04	2508.32	2554.05
Orai2	1549.9	1377.12	844.286	830.051	774.082	567.787	2814.84	1630.73	1082.7	578.639	660.37	598.461	1240.24	1098.84	1851.34	1671.02	2168.93	2345.2	2366.16	2321.84	2484.84	2003.39	2412.42	2290.55
2610507B11Rik	4202.69	4457.52	3924.43	3732.05	5170.07	4643.34	2913.38	3976	3802.82	3339.13	3132.84	3346.31	2205.64	2246.64	1967.97	3877.73	4493.93	3986.27	3348.85	3692.51	3888.21	3453.09	3298.22	3025.98
Supt5	4000.87	3582.19	2811.51	2611.16	3334.51	3127.64	2555.74	3650.04	2872.88	1882.28	1964.42	1945.29	1645.53	1984.17	1656.95	3332.64	3744.45	3623.36	2832.35	2904.45	3293.83	2798.2	2979.99	2520.57
Ankrd12	1821.64	1654.96	1011.98	839.604	1189.31	1311.2	2111.74	1743.07	1129.48	384.458	369.306	239.846	450.521	410.705	597.982	1703.01	1957.63	1258.37	1462.29	2008.96	2232.83	1596.16	1993.93	1586.43
Swap70	1362.24	1001.71	3798.45	2743.84	1372.71	1625.17	911.114	2021.15	3015.14	1036.28	1020.29	1041.25	998.451	1313.71	1112.65	7054.81	8618.27	7434.31	5596.79	4841.27	6190.22	3991.89	4429.88	3546.51
Rarg	1018.81	1072.33	1306.47	1733.34	1421.14	1214.97	263.968	688.756	990.089	2715.6	2839.69	3400.5	1078.47	1079.8	940.48	186.297	238.538	308.231	430.135	363.056	279.545	287.559	392.334	546.448
Med1	2464.25	2194.84	1558.43	1160.16	1618.82	1509.69	2026.59	2343.43	1684.2	750.377	695.84	659.575	1092.38	1285.15	746.089	2472.66	3009.7	2335.77	2054.25	2184.61	2405.78	1946.23	2247.64	1678.22
Vasn	1107.32	1510.93	2276.74	1437.2	2391.32	3632.87	917.196	1004.59	2292.39	2062.8	1741.16	2119.41	1115	1459.23	1866.15	777.804	979.918	561.791	374.796	722.976	886.637	563.211	870.109	285.103
Icosl	954.191	847.459	1923	1047.65	949.541	769.88	1069.25	1461.3	1392.04	544.487	578.997	477.385	509.663	443.344	603.536	5343.64	6788.75	5579.27	4003.7	3842.28	5504.07	2836.89	4086.37	2051.88
Pls3	711.66	743.385	2782.31	3003.89	907.462	1809.22	53.5234	483.418	2284.75	2072.56	1870.53	2324.66	681.869	618.778	655.374	46.4173	55.217	64.097	116.547	32.1497	49.4145	29.768	13.0778	35.6379
Ppp1r9b	3917.67	4476.11	5360.22	4999.41	5434.45	5225.56	4193.07	3629.78	5602.55	3144.95	3492.76	3014.21	2697.91	2024.97	3567.53	3548.42	3683.34	4241.71	4263.62	4198.28	3986.34	4483.07	4226.74	4785.2
Zmiz1	3750.38	3940.87	3707.52	3460.32	5448.74	5165.42	3487.54	3197	3778	2206.24	2452.65	2211.65	1915.15	1566.66	2177.17	2722.94	3359.4	2653.43	2356.94	2327.32	2686.03	2897.03	2831.78	2609.13
Slc25a4	1794.2	1903.99	2708.89	3149.31	1875.26	2380.61	920.846	1604.95	2498.61	11246.9	10498.1	13490.2	3057.98	3591.63	2758.49	1475.95	1618.96	1608.08	1703.77	1124.46	1200.77	1195.48	1062.79	1116.66
Ly9	1171.94	1614.07	748.345	660.22	1042.43	1183.69	636.199	1249.52	673.108	288.832	326.534	232.927	504.444	530.381	499.861	2234.3	2954.48	2380.07	2026.58	1947.02	2215.18	1780.72	1970.39	1570.23
Mboat7	1222.39	1165.26	985.279	886.308	1248.85	1129.56	3904.77	1439.2	1287.02	1936.93	2212.71	1758.48	4239.07	2477.83	7290.57	1050.66	1240.54	1185.79	1421.21	1972.11	1857.28	2704.72	2382.77	2453.62
Chmp2a	1102.01	1350.17	1798.7	2036.92	1572.78	1832.07	2261.36	1047.87	1664.15	2508.74	2838.65	2765.14	3741.58	3054.45	4791.26	1014.28	1008.63	1179.2	1463.13	1259.33	1258.66	1493.16	1314.75	1725.74
Rnf11	946.224	1175.48	1671.05	1771.55	1592.62	1708.17	2092.28	1056.15	1789.23	2007.19	2458.91	2377.7	2964.04	1940.65	4511.71	620.361	574.257	506.178	954.179	1084.46	1039.82	1484.23	1313.88	1466.55
Mettl9	405.398	472.979	564.804	739.828	608.151	611.093	5544.54	500.913	885.065	1314.38	1363.51	1562.46	1436.8	1154.6	2154.96	568.926	341.609	380.811	1536.08	1817.63	1562.91	2627.92	1993.05	2846.71
44262	3576	2674.33	2772.3	2529.43	2879.59	2389.04	3393.87	4178.57	3467.7	1377.81	1763.07	959.383	3590.25	2751.18	5879.85	2432.52	2644.53	2022.83	2154.03	2961.69	2887.22	3182.8	3296.47	2731.16
Rasgrp3	1165.74	675.551	2187.47	1391.56	658.168	1307.59	256.669	1489.85	1980.18	87.8204	102.237	99.1669	22.613	329.108	25.9187	2886.03	3311.55	2679.82	2425.69	1872.52	2530.73	1894.44	2008.75	1020.54
Aamp	2358.04	2417.86	2844.04	2478.48	3045.52	2985.69	1240.77	1958.53	2424.14	3271.8	3032.69	3273.66	3017.97	3015.01	3204.67	1403.81	1377.48	1594.88	1446.36	1291.48	1478.2	1300.27	1252.85	1507.59
H2-Eb1	973.664	1097.42	757.522	890.554	2462.77	1628.78	467.113	18038.4	512.708	50.7407	89.7185	26.5214	1680.32	1221.24	1358.88	1979.64	2392.74	2545.97	1793.49	1671.78	1845.28	17806.6	11435.2	1204.13
Snap23	1188.76	1212.65	1443.3	1452.06	2508.82	2011.31	2864.72	1833.31	2158.72	1707.62	2396.32	1203.84	7286.61	4075.77	10354.5	1045.02	951.205	909.612	1339.88	1936.04	1505.73	2239.15	2178.76	2648.01
Fis1	1019.69	1087.2	1216.37	1372.45	951.129	1000.84	2403.69	1065.36	1262.2	3579.17	3428.08	4358.73	3487.62	2883.1	4276.59	1316.62	1373.8	1624.1	1726.41	1407.53	1496.55	1713.45	1517.89	1924.45
Tob2	11632.6	8049.93	4381.61	4191.65	9848.71	11135.6	1051	8899.5	4729.9	1217.78	1337.43	1386.03	2000.38	2209.92	2038.32	1333.56	1797.13	1338.5	1549.49	1318.92	1770.45	1164.53	1293.83	1494.63
Snx2	2003.09	2195.77	2537.86	1806.58	4160.2	2186.94	1720.05	2613.22	1586.82	4377.36	4500.53	3717.61	1689.02	1733.94	1669.91	4237.78	5519.49	4349.17	3239.01	3180.47	3369.36	2392.75	2621.66	1899.61
C3ar1	870.987	2093.56	613.192	850.219	3773.55	3737.53	21.8959	727.429	419.141	2148.67	2995.14	1975.27	1680.32	1033.56	2010.55	6.89987	7.36227	7.54082	9.22317	21.9559	6.35329	17.2655	6.10297	61.5564
Sh3glb1	2951.09	3257.88	5929.19	4394.39	4140.35	4833.41	3336.7	2621.51	4262.06	5157.99	5414.41	6031.89	3974.67	3402.6	5685.46	2549.82	2759.38	2450.77	2782.88	2952.28	2986.75	3093.49	2875.37	3142.62
Myo1e	2061.51	2841.59	1618.49	2041.16	1765.7	3257.56	209.228	2627.95	1753.9	1005.06	1071.41	1121.97	1426.36	1427.95	1240.4	3218.48	3944.7	3125.67	2374.55	2762.52	3248.65	2109.96	2056.7	2230.07
Bzw1	5780.91	4883.11	5946.71	4414.56	5282.02	6272.12	4089.67	4680.41	5423.05	3270.82	3299.76	3378.59	4475.64	5016.86	4911.6	3818.77	3685.55	3517.79	4059.03	3226.73	3421.6	3647.18	3581.57	4041.12
Tmem14c	949.765	908.788	963.588	1043.4	1193.28	1281.13	1662.87	1004.59	1011.09	2587.78	2896.03	3086.86	2264.78	2091.61	3263.91	1780.17	898.197	1327.18	1375.93	1420.08	1094.18	1886.7	1586.77	1717.1
Arid4b	2526.22	2107.5	1468.32	1152.73	1574.36	1507.28	1297.94	2760.55	1516.16	413.732	523.706	367.84	782.758	728.934	1138.57	2105.09	2724.78	1827.71	1642.56	1682.76	2146	1689.63	1792.53	1293.76
Mdm2	2698.82	3298.77	2675.52	2089.99	4904.9	5316.99	2538.71	2139.93	2330.58	1134.84	1365.6	920.177	3786.81	3084.37	4520.97	1326.66	1492.33	1313.05	1599.8	1644.34	1712.56	1911.7	1813.45	1749.5
Ms4a6b	3130.77	2964.25	1748.64	982.9	1798.25	1067.01	445.217	2836.05	1404.46	2282.36	2418.23	2170.14	1727.29	1232.12	1673.61	1933.85	2919.14	2609.12	3040.29	1191.11	1888.34	1663.44	2497.86	2108.04
Il2rb	4227.47	3338.73	829.269	609.27	1680.75	878.145	81.5015	4618.71	1457.92	427.393	792.861	397.821	3016.23	2839.58	3686.01	500.554	691.317	942.603	1758.27	876.667	612.74	1085.94	1479.53	2150.15
Atp6v1a	1925.2	3819.14	1985.57	2225.85	3949.8	4729.95	3892.61	1800.16	2089.98	2333.1	2841.78	2552.97	3788.55	3263.88	5283.72	1105.23	1126.43	1042.52	1562.07	1537.7	1610.21	2627.33	1802.12	2414.74
Mvp	1688.86	1693.06	2192.47	2303.34	2414.34	2660.9	1879.4	1301.09	2363.99	2799.52	2981.58	2837.79	5576.72	4436.16	6033.51	1077.01	999.796	936.947	975.141	1382.44	1027.82	1818.23	1347.01	1745.18
Lrpap1	1527.77	1630.8	1795.36	1978.54	2021.35	2334.9	907.465	1094.83	1709.98	1997.43	1962.33	2135.55	1885.58	1440.19	2273.44	628.516	600.761	690.928	607.891	497.144	596.503	641.799	549.267	550.768
Chd6	2404.95	2051.74	1681.9	1542.28	1465.6	1741.85	1077.77	2262.4	1556.26	385.434	335.923	285.97	290.49	371.267	298.065	2065.57	2832.27	2025.65	1761.63	1899.97	2239.89	1629.5	1663.49	1223.57
Eif3b	3547.68	3143.59	3292.05	2830.88	3610.8	3335.75	2955.95	3196.08	3936.49	7113.46	6115.46	7164.24	4632.19	5477.88	3006.57	3424.85	3010.43	3444.27	2719.16	2722.53	2589.32	3024.43	2786.44	3405.04
Wdfy3	1532.19	2091.7	2154.1	1950.94	4543.66	4514.63	2836.74	1453.94	2927.3	1009.94	1239.37	839.46	1607.26	976.445	2390.08	540.699	590.454	295.035	819.185	1954.07	1432.31	1871.22	1393.22	1354.24
Uaca	1405.62	1118.79	6596.61	3683.22	1470.36	3137.26	160.57	693.36	3177.45	626.453	542.484	666.494	1087.16	1089.32	510.969	6.27261	8.0985	8.48342	15.0925	2.35242	13.4125	38.6984	11.3341	5.39969
Hexim1	9768.5	6138.5	3845.17	2334.12	5682.95	5942.51	1314.97	6860.85	2712.48	1023.6	1383.33	978.985	3019.71	2723.98	3824.86	934.619	1071.95	988.79	1191.47	1253.84	1346.9	1331.23	1254.6	1475.19
Abr	1792.43	1869.61	1427.44	1711.05	1808.57	1809.22	3991.14	2021.15	2206.46	2241.37	2637.31	1573.99	6314.25	2986.45	7571.97	1447.09	1945.85	1628.82	2158.22	2969.53	2762.98	3807.33	3569.36	4322.99
Atf5	540.826	1190.34	1304.81	1213.23	1324.28	1540.96	324.79	592.993	922.301	2041.34	1676.48	2178.21	1760.34	1245.72	1147.83	225.814	119.269	164.955	175.24	192.114	244.955	223.26	156.062	245.146
Slc12a6	1237.44	967.329	1288.95	1196.25	992.413	1005.66	3717.44	1848.96	1134.26	801.118	967.082	672.26	808.85	690.855	1606.96	4013.22	5012.97	3883.52	3410.06	4204.55	4418.36	3476.31	3839.64	2814.32
Nrd1	3789.32	2881.55	2857.39	2370.21	3052.66	2778.79	4168.74	3906.02	2739.21	2118.42	2246.09	1983.34	2790.1	2143.28	3550.87	3852.01	3822.49	3129.44	3324.53	4028.12	3957.39	3897.23	3708.86	3289.49
Arhgap27	1071.03	712.72	1356.53	1146.36	535.109	787.925	1852.64	975.123	1215.41	532.777	552.916	350.544	998.451	826.85	696.103	1674.16	2356.66	2160.45	1870.63	1715.7	2023.17	1856.93	1918.08	1866.13
Ak2	1232.13	1507.21	1238.06	1205.8	1495.76	1290.75	3564.17	901.46	1389.18	2981.99	2802.14	3258.67	3329.33	2870.86	2212.35	1687.33	1547.55	1576.97	1826.19	1849	1694.21	2277.85	1974.75	2410.42
Pip4k2a	3067.93	3205.85	1994.75	1961.55	4181.63	3190.19	2244.33	3162.94	2136.76	1260.71	1373.94	1051.63	1528.99	1070.28	2549.29	2605.64	3540.52	3178.46	3436.89	3278.49	2979.69	2824.39	2868.39	3912.61
Rab2a	1826.95	1799.92	2275.9	2710.93	2297.63	2470.84	2803.9	2032.2	2371.63	5120.91	5043.01	5779.36	3148.43	2985.09	4717.21	1146.63	1201.52	1214.07	1744.86	1588.67	1652.56	1877.77	1512.66	2062.68
Kdelr2	698.383	769.403	1078.72	1189.88	1221.86	1418.26	990.183	746.766	1267.93	7166.15	6725.76	8123.62	2229.99	2367.68	2036.47	530.036	509.469	593.84	611.245	596.73	582.385	588.812	591.116	776.475
Dtx1	1149.81	689.489	619.032	456.422	94.4777	56.5381	15.8137	1669.4	719.891	1.95157	4.17295	0	80.0153	545.34	70.3508	4513.14	9554.02	6984.69	4779.28	3091.86	5342.41	2441.57	4110.78	2627.49
Adgre1	2066.82	5275.24	1258.09	2568.7	8652.25	11166.9	237.206	1495.37	1025.42	2504.83	3282.03	2715.56	1920.37	1304.19	3063.96	648.588	791.444	520.317	1167.99	2122.66	1015.82	636.441	397.565	658.762
Rock1	2456.29	2213.43	2424.4	1854.35	2111.85	2494.89	2938.92	2704.38	2237.96	614.743	679.148	490.069	1328.95	1116.52	1884.66	2186.63	2583.42	1773.98	2411.44	2383	2657.09	2465.98	2608.58	2142.6
Sdf4	3382.15	3410.28	3679.99	3917.8	2746.21	3053.06	3019.21	3229.23	3783.73	3432.8	3476.07	3992.05	4096.43	3576.67	5526.24	2518.45	2624.65	2802.36	3103.18	2713.12	2657.09	3000.62	2645.2	3110.22
Siglece	115.069	134.738	119.301	160.278	493.031	217.732	5199.07	582.864	520.346	769.893	1135.04	529.275	3465.01	1623.78	5657.69	503.691	476.339	272.412	1250.16	2063.85	1574.91	3100.64	2289.48	2943.91
Far1	2019.91	1523.01	1686.07	1465.86	2210.3	1869.37	4128.6	1896.84	1876.11	1117.27	933.698	923.636	1153.26	1168.2	1171.9	3295.63	3628.86	2498.84	2844.09	3787.39	3962.34	3054.2	3515.31	2897.47
Fcmr	1176.36	621.655	1190.51	540.276	77.8052	58.944	71.77	2057.98	607.229	0	0	3.45931	78.2758	640.537	24.0674	5515.51	7630.26	7311.77	4843	4758.16	5484.3	3434.64	3755.07	2587.53
Pnn	1981.85	1609.43	1640.18	1380.94	1546.58	1229.4	2317.32	1655.59	1561.99	1187.53	857.542	769.12	786.237	916.607	514.672	3205.3	3525.79	2697.73	2244.58	2796.24	2736.15	2443.36	2766.39	1855.33
Golph3	2042.04	1866.82	2615.45	2509.26	2677.13	2986.9	1557.04	1910.65	2401.23	1879.36	2154.29	2135.55	3959.02	3871.78	4178.47	1087.67	1065.32	1011.41	1339.04	1239.72	1219.83	1364.57	1252.85	1608.03
Ogfrl1	524.893	519.44	714.139	1315.13	1255.2	715.748	5070.12	914.351	1364.36	966.025	1201.81	667.647	2059.52	996.844	3365.73	758.986	785.554	646.625	1527.69	2037.98	1944.81	2880.95	2856.19	2741.96
44448	2127.9	2791.41	2492.81	3450.76	2802.57	2938.78	4959.43	1916.18	2863.33	6138.65	5824.4	6152.96	3291.06	3025.89	3221.33	2005.98	2458.26	2612.89	3696.82	3183.6	3039.7	3128.03	3455.15	4011.97
Fyn	4068.14	4140.65	2879.92	2799.03	2587.42	2707.81	459.815	4150.03	3335.94	926.018	861.715	824.469	1455.93	1451.07	1914.28	1198.07	1540.19	1690.09	2159.06	1299.32	1529.03	1139.52	1596.36	1711.7
Setd5	2720.06	2578.62	2578.74	2537.92	2092.01	2189.35	2909.73	2963.12	2590.27	1843.25	1620.15	1535.93	1393.31	1520.43	1369.99	3057.27	3822.49	3346.24	2912.01	3124.01	3195	2730.92	3022.71	2414.74
Itgav	1645.49	1477.48	1061.2	1176.08	1381.44	1995.67	634.982	1376.59	1471.29	2178.92	1988.41	2393.84	1528.99	1731.22	1590.3	690.615	1032.19	713.55	789	769.24	882.401	672.162	771.589	757.036
Resf1	2170.39	1857.53	875.989	1156.98	1818.1	1030.92	2962.03	2940.1	1723.35	1395.37	1933.12	885.584	5668.91	2809.66	5979.82	1676.67	1938.49	1260.26	1867.27	2186.18	2062	2869.04	3238.06	2814.32
Gcnt1	1202.03	684.843	523.09	715.415	1483.86	799.954	5959.34	1771.61	1369.13	1259.74	1446.97	787.57	1904.71	1279.71	3347.22	2174.09	1549.02	1221.61	1583.87	2550.8	2424.13	3563.23	2983.48	1773.26
Ccni	2767.86	2823	3215.3	3714	2951.83	2876.23	4382.84	2834.21	3255.74	4739.38	5026.32	5810.49	5321.02	4369.52	6257.52	2732.98	3430.08	3717.62	4021.3	3471.38	3366.54	3776.97	3205.8	3997.93
Ctbp1	4007.07	3498.55	4229.77	4181.04	2965.33	3089.15	4812.24	3843.4	3378.91	5978.62	5523.95	6209.46	3155.38	3281.56	3363.88	3937.95	4344.48	4776.17	4426.28	3810.92	3858.56	4084.77	3774.25	4138.32
Ephx1	2042.92	2650.17	4089.62	4589.7	2209.51	4503.8	65.6878	2016.54	2134.85	1196.31	1173.64	1499.04	293.969	563.02	323.984	1373.07	2136.53	1701.4	1443.85	1566.71	1589.03	1006.75	911.957	715.998
Chp1	2360.69	2584.19	2446.93	2863.78	3234.47	3021.78	5374.24	2170.32	2824.19	1803.25	1993.63	1725.04	3672.01	2598.87	5835.42	1403.18	1456.99	1464.8	2422.34	2742.92	2475.67	3384.63	2733.26	3555.15
Ankrd52	1425.09	1391.99	802.573	819.437	939.22	967.162	2244.33	1364.62	954.763	311.275	362.004	295.195	222.651	401.186	190.688	2438.79	2597.41	2137.82	1426.24	2177.55	2039.41	2067.09	2183.12	1744.1
Nek9	2289	2460.6	2662.17	2558.09	2566.78	2450.39	3123.82	2588.36	2682.88	1311.45	1235.19	1249.96	1257.63	1115.16	1575.49	2752.42	3523.58	3119.07	2827.32	2889.55	3055.23	2951.8	2767.26	2765.72
Crebbp	3287.44	2986.55	1714.44	1522.11	2330.98	2440.76	1846.56	3276.19	1818.82	698.66	785.558	560.409	1073.25	965.565	1505.14	1611.43	2288.19	1976.64	1912.55	2010.53	2318.25	1833.71	1904.13	1603.71
St3gal1	3391.01	3334.08	4031.22	3332.94	6634.88	6239.64	1476.76	2729.24	4602.91	1829.59	2045.79	1978.73	4827.01	4319.21	6253.82	3522.07	3267.38	3518.74	2801.33	4043.8	3045.34	2917.86	2912.86	2585.37
Zfp646	1228.59	1221.01	880.16	729.214	641.496	769.88	1485.27	1486.17	814.413	242.97	276.458	249.07	253.962	323.668	253.633	2061.81	2643.06	2130.28	1912.55	1827.83	2164.35	1745	1821.3	1689.02
Erp29	1321.53	1484.91	1378.22	1758.82	2369.09	2035.37	2168.91	1572.72	1387.27	5509.27	5136.91	5835.86	3073.63	2770.22	3584.19	2202.31	2064.38	2551.63	1928.48	2000.34	1886.22	2175.45	1806.48	1973.05
Foxo1	3108.64	2095.42	2541.2	2222.67	1003.53	1261.88	581.459	3654.64	2166.36	214.672	225.339	178.731	615.77	1086.6	410.997	2100.07	2872.02	2726.01	2039.16	1622.38	2110.7	1407.43	1678.32	1088.58
Carmil2	1698.6	1319.51	775.876	438.377	272.318	159.991	649.579	1748.59	638.736	26.3461	36.5133	16.1435	161.77	326.388	116.634	2505.28	3045.77	2627.03	1803.55	1968.19	2315.42	1547.34	2045.37	1022.7
Stat5b	4674.47	4493.76	2577.08	2600.54	2333.36	2221.83	3903.56	3852.61	2703.89	765.989	907.617	741.446	1996.9	1776.1	2577.06	2560.48	2905.15	2933.38	3013.46	3029.91	3148.41	3424.51	3599.88	3500.08
Eps15	1587.96	1574.12	1686.07	1990.21	3005.03	1963.2	2739.42	1820.41	1760.58	1614.92	1699.44	1569.37	1195.01	981.885	1756.92	2421.23	2755.7	2415.89	2605.13	3033.05	2704.38	2653.52	2842.24	2933.11
Mrfap1	2728.03	2808.14	3651.62	4002.72	3515.52	3699.03	2830.66	2752.26	3443.83	7483.28	7068.98	7678.52	3362.38	3423	3408.31	2306.44	2085	2368.76	2477.68	2305.37	2345.78	2298.09	2061.93	2474.14
Runx1	2144.72	2258.03	1145.46	1232.34	3335.3	2605.56	1660.44	1832.38	1246.92	2494.1	2381.71	2360.4	2428.29	2427.51	2888.09	1224.41	1435.64	1281	1340.71	1086.82	1361.72	1151.43	1047.97	1355.32
Mbp	3022.78	3211.42	1987.24	1555.02	1708.54	1628.78	1795.47	2574.55	1636.46	363.967	414.166	312.491	833.203	718.054	1066.37	1430.16	1673.44	1843.73	1876.5	1667.08	1778.22	1816.45	2537.09	2292.71
Fchsd2	1623.36	1129.94	1490.02	1098.6	1054.34	903.407	471.979	2463.13	1258.38	435.199	455.895	358.615	462.697	693.575	420.254	3318.84	3910.1	3009.73	2699.87	2027.78	3456.9	1919.44	2432.47	1167.41
Atp6v0a1	1662.31	3542.23	1763.66	2100.6	3262.26	4741.98	3558.09	1835.15	1808.32	1823.74	2067.7	1538.24	3668.53	2301.04	4387.67	1795.85	1703.63	1440.3	1472.35	2398.68	2361.31	3447.73	2424.62	2525.97
Ctcf	1860.58	1617.79	1462.48	1331.05	1230.59	1095.88	3032.59	2112.31	1469.38	809.9	882.58	793.336	869.731	1094.76	871.98	2907.36	3573.65	3186	2976.57	2452	2997.34	2770.21	2711.46	2326.18
Hnrnpd	2177.47	1964.39	2533.69	2341.55	1905.43	2014.92	4090.89	2690.57	2341.08	3922.65	3902.75	3571.16	2586.58	3750.75	2369.71	3074.83	3026.63	3049.32	2938	2571.98	2585.79	3073.85	2862.29	2977.39
Gm1966	1185.21	812.148	904.354	400.165	562.103	275.473	5076.21	1398.69	1202.05	33.1766	41.7295	14.9904	714.919	228.472	684.995	5225.71	6482.48	3862.79	4060.71	5111.02	5376.3	5847.04	2758.54	5257.13
Slc35e4	331.046	515.723	1252.25	748.32	785.991	1344.88	96.0988	274.397	1044.51	1225.58	1141.3	1398.72	930.612	1115.16	877.534	38.8902	37.5476	59.384	73.7854	61.1628	62.827	68.4665	53.183	95.0345
Setd1b	2056.2	2379.76	948.571	837.481	1031.32	1018.89	3476.59	2048.77	936.622	544.487	527.879	460.088	434.866	330.468	338.795	2300.17	2716.68	2475.27	2352.75	2810.35	3161.82	2355.84	2899.78	2380.18
Fnbp1l	801.945	791.705	1567.6	1421.28	970.977	1337.67	424.538	376.606	1729.08	989.444	859.628	1085.07	960.183	784.692	522.077	53.9445	55.217	38.6467	145.894	175.647	195.54	150.626	146.471	233.266
Ralgps2	1823.41	1002.64	1444.13	715.415	477.946	309.155	400.209	3739.35	774.313	263.461	299.409	290.582	166.988	514.062	168.472	8730.22	12637.3	9615.49	6182.04	5209.82	7876.67	3764.47	6520.58	2379.1
Ehbp1l1	1727.81	2206.92	2448.6	2454.06	3240.82	2739.09	5888.79	1928.15	2433.69	3023.95	3078.6	2577.19	2402.2	1591.14	3334.26	2751.79	2676.92	2666.62	2813.91	4256.31	3483.72	3989.51	4071.55	4067.04
Tcf7	4612.51	3302.49	2280.07	1049.77	386.644	218.935	97.3153	3332.36	1803.55	154.174	175.264	168.353	360.069	964.205	323.984	769.65	919.548	1747.59	3301.06	558.307	867.577	812.667	1735.86	1650.14
Usf3	1496.79	1206.14	931.885	697.37	1051.96	1011.67	1589.89	1703.47	867.88	336.645	370.35	273.286	257.44	322.308	398.038	2478.94	3340.26	2118.03	1961.18	2253.62	2820.86	1889.08	1998.29	1460.08
Map3k2	2504.97	2183.69	1963.88	1301.33	2534.23	2591.13	1043.71	2019.31	2004.05	466.424	562.305	410.505	948.007	996.844	992.317	1433.92	1940.69	1370.54	1438.81	1390.28	1672.33	1238.95	1518.77	1220.33
Slc38a1	3412.25	2444.81	1092.9	779.102	2076.13	1359.32	2482.76	3378.4	1085.57	1925.22	1820.45	1947.59	1459.41	1842.73	1592.15	3355.85	4267.91	4070.16	2332.62	3193.8	2638.73	2626.73	2804.75	2518.41
Ltb4r1	115.955	125.446	94.2731	193.183	481.122	228.558	4583.55	197.971	358.036	370.797	740.699	265.214	2833.58	1408.91	5254.1	235.85	164.179	127.251	1276.15	1638.07	1584.79	2170.69	1538.82	2480.62
Lhfpl2	633.767	2912.21	822.595	1303.46	1167.08	1545.78	485.36	525.775	1300.39	1437.33	1424.02	1486.35	1351.56	1018.6	1125.61	122.316	31.6578	75.4082	160.148	355.999	307.782	250.051	218.835	289.423
Pgs1	985.171	964.542	921.04	873.571	1240.91	984.003	2872.02	1125.21	1557.22	1708.6	1878.87	1579.75	3672.01	2631.51	3278.72	1034.35	1027.77	916.21	1140.32	1376.95	1431.61	1881.34	1619.9	1636.1
Lrp10	2320.86	1887.27	2678.86	2627.08	1924.49	2173.71	3101.92	2689.65	2957.86	3362.55	4014.38	3537.72	5839.38	4553.12	7694.16	2766.85	3440.39	3547.96	3270.87	3102.84	3367.95	3506.67	3096.82	3214.97
Ino80d	2188.09	2182.76	1900.48	1431.89	1929.25	1982.44	2492.49	2033.12	1822.64	430.32	378.696	352.85	812.329	878.529	731.279	2197.3	2901.47	1960.61	2038.32	2643.33	2897.1	2087.93	2711.46	1969.81
Hcar2	799.289	573.335	407.126	676.142	1667.25	459.522	318.707	1935.51	2108.12	3958.75	8770.5	2306.21	40098.1	24789.2	48655	172.497	231.175	131.022	373.958	528.51	660.036	403.059	462.082	380.138
Igkv1-117	913.474	73.4092	593.17	465.975	430.31	472.755	2537.5	324.12	2949.26	15.6125	18.7783	8.07173	90.452	1160.04	94.4182	19248.1	2298.5	5150.38	4855.58	5954.75	9546.88	3757.32	4811.75	2705.24
Clec12a	462.048	1489.56	306.179	799.269	1520.38	3101.17	6038.41	632.587	522.255	551.317	781.385	629.595	1739.46	867.649	2032.77	346.248	340.873	366.672	1889.91	1981.52	1851.63	2051.02	2012.24	3229.01
Vav2	1284.35	1063.97	919.371	931.95	1627.56	1222.19	327.223	1627.05	1242.15	452.763	407.906	377.065	433.126	727.574	392.484	2559.85	3682.61	3004.07	2106.24	2808.79	2620.38	1474.71	1789.04	1670.66
Igkv6-15	535.515	191.422	270.305	405.473	1107.53	249.008	2415.85	592.072	641.601	3.90313	0	3.45931	0	701.735	346.2	4269.77	1434.91	2678.88	3770.6	4920.47	4397.18	1840.26	2386.26	966.544
Fcho1	1037.39	704.357	736.665	352.4	229.446	193.673	2234.6	1065.36	643.51	49.7649	114.756	49.5835	300.927	561.66	259.187	2764.97	2474.46	2819.32	1730.6	1956.43	1989.29	1790.25	1942.49	1487.07
Rbfox2	544.367	533.379	1532.56	1430.83	863.796	1184.89	25.5453	402.388	1383.45	3194.71	2530.9	3190.64	1495.94	1740.74	753.495	2.50904	4.41736	4.71301	15.0925	14.1145	3.52961	8.33505	12.2059	4.31975
Dnajc5	3758.34	3440.01	3580.71	2786.3	3307.51	3375.44	4615.18	3786.31	3954.63	1894.97	2087.52	1607.43	2643.98	2364.96	3430.53	3246.7	3832.06	3287.8	3655.73	4017.14	4144.46	3591.81	3751.58	3978.49
Irgm1	2738.65	2572.11	7258.19	2002.95	2284.93	2640.45	469.546	2251.35	3566.04	386.41	388.085	322.869	13446	8012.83	6764.79	1244.49	1545.34	1204.65	939.925	733.17	994.643	914.474	845.697	1249.49
Zfp207	2047.35	1720.01	1896.31	1590.05	1754.59	1530.14	4689.38	2134.41	1963.95	2557.53	2351.46	2343.11	1706.41	1927.05	1995.74	4355.7	4485.1	3383	3441.08	4060.27	4055.52	3824	4168.33	3942.85
Pfdn5	1949.98	1781.34	2471.96	2561.27	1886.38	1876.58	1394.04	1890.39	2130.08	3832.87	3871.46	4461.36	4138.18	3459.72	4961.59	1751.94	1909.77	2355.56	2330.11	1541.62	1877.75	1774.17	1592.87	1963.33
Tor1aip2	3867.22	3410.28	4590.18	2672.72	3433.75	3832.56	1628.81	2405.12	3570.81	1782.76	1703.61	1836.89	2591.8	2791.98	2123.48	1467.16	1551.23	1250.83	1304.66	1459.28	1437.26	1431.25	1354.86	1503.27
Itgax	1369.33	6345.72	501.399	1901.05	3073.3	8447.03	574.16	1562.59	1058.83	459.594	778.256	299.807	2915.34	1913.45	4158.11	733.268	742.853	618.347	545.844	976.253	1025.7	1489	1584.16	1666.34
Ctsk	666.517	3190.98	1083.72	778.04	618.472	1629.98	3.64932	603.122	608.184	916.26	3058.77	973.22	953.225	1725.78	3023.23	22.5814	15.4608	15.0816	1.67694	0.784139	2.82368	0.595361	0	0
Ppp1r2	2665.18	2077.76	6962.02	6781.58	3298.78	5594.87	2890.26	2349.87	7595.14	1794.46	1926.86	1970.65	3207.57	2417.99	5255.95	918.938	968.139	906.784	1612.38	1621.6	1770.45	2030.78	1930.28	2178.23
Colgalt1	1853.5	2937.3	2296.76	2298.03	3097.12	4275.24	1947.52	1713.6	2150.13	2111.59	2095.87	2543.75	1709.89	1606.1	1643.99	2946.25	3895.38	3360.38	2237.04	2825.25	2824.39	2252.84	2292.97	1613.43
Zcchc14	881.608	893.92	2526.18	1979.6	1289.34	2352.95	21.8959	775.31	2393.59	639.138	630.116	716.078	462.697	606.538	320.281	14.427	31.6578	7.54082	19.2848	94.0967	14.8243	27.3866	9.59038	9.71943
Kcnn4	1217.08	1974.62	692.448	908.598	1109.12	1526.53	583.892	1023	675.017	2133.06	1932.08	2129.78	2064.74	2060.33	1279.27	1171.1	457.933	879.448	939.925	965.275	640.27	795.997	902.367	792.674
Mafg	1603.89	1982.98	2250.04	1709.99	3003.44	2881.04	4539.76	1672.17	2545.4	1902.78	1920.6	1737.73	3477.19	3170.05	3213.92	1119.03	1020.41	855.883	1426.24	2146.19	2076.82	2018.27	2053.21	2152.31
Mbnl2	2204.02	2409.5	3223.64	2983.73	3699.72	4478.54	1838.04	2132.56	3533.58	1914.49	1973.81	1639.71	2530.92	2075.29	2864.02	1153.53	1362.02	1063.26	1254.35	1458.5	1492.32	1511.03	1526.61	1573.47
Samsn1	1877.4	1160.61	864.309	1195.19	3045.52	1334.06	2049.7	3319.47	1852.24	1346.58	2664.43	849.838	14507.1	6748.08	25755.8	880.048	721.503	771.049	1192.3	1104.07	1258.66	1505.67	1545.79	1468.71
Cic	4482.39	4920.28	3783.44	3203.45	3896.61	4286.07	5410.73	4443.76	3800.91	3214.23	3765.05	3320.94	3242.36	2494.15	3726.74	4249.07	4931.25	4909.07	3875.41	4552.71	4750.14	4975.43	4796.06	4333.79
Tef	1609.2	1599.21	2201.65	2678.03	1926.08	2751.12	276.132	1755.96	2114.8	1088	1033.85	1409.09	401.816	339.988	348.052	918.31	1080.78	1032.15	885.425	920.579	987.584	631.082	774.205	561.567
Mcm5	787.783	639.311	381.264	372.568	729.622	484.784	3597.02	778.994	610.094	1877.41	1499.13	1678.92	1099.34	2173.2	692.4	2338.43	923.965	1339.44	1244.29	1660.81	1048.29	2274.87	1830.02	2077.8
Mirt1	393.006	314.08	307.847	367.261	345.36	227.355	4118.87	1048.79	755.217	485.94	781.385	219.09	1967.33	893.488	2891.79	1926.32	2693.12	1813.57	1287.89	2678.62	2449.55	2612.44	2762.03	1592.91
Git2	2351.84	2422.51	2111.55	2069.82	2325.42	2303.63	4028.85	2741.21	2484.29	1601.26	1766.2	1529.02	1558.56	1423.87	2136.44	2932.45	3544.2	2967.31	2956.45	3345.14	3627.73	3331.64	3602.49	2977.39
Ythdc1	4069.91	3254.17	3597.39	2562.33	2978.03	2879.83	1915.89	4022.04	3068.61	1104.59	1253.97	934.014	1809.04	1738.02	2143.85	2682.8	3141.48	2301.84	2150.68	2416.72	2656.38	2182.59	2571.09	1940.65
Epb41l2	2570.47	2901.99	3887.72	3893.39	3660.02	4476.13	1400.12	2624.27	3641.47	2868.8	2869.95	2872.38	2090.83	1820.97	2029.07	2007.24	2492.13	2054.87	1906.68	1892.13	2290.71	1692.02	1789.04	1272.17
Sec16a	2389.9	2244.09	1882.12	1582.62	1961.8	2083.49	2438.96	2306.59	2408.87	1079.22	1313.44	1251.12	1005.41	1151.88	1210.78	2523.47	3320.38	2586.5	2418.15	2858.97	3084.17	2493.97	2668.74	2124.24
Snx20	1127.68	967.329	483.879	609.27	1150.41	888.971	1879.4	1259.65	943.306	998.226	1769.33	812.938	6670.84	3005.49	8692.03	1563.76	1666.08	1761.72	1536.92	1877.23	2140.35	1899.2	1583.28	2447.14
Parva	477.98	565.902	1709.43	1814.01	818.542	1289.55	9.73153	405.15	1664.15	2303.82	2033.27	2707.49	861.034	897.568	586.874	1.25452	4.41736	1.88521	2.51541	5.48897	4.23553	5.95361	3.48741	0
Arfgef2	1780.92	1683.77	1253.92	1063.57	1460.83	1386.99	2080.11	1848.04	1279.38	674.266	823.115	556.949	673.172	709.895	918.264	2312.71	2855.82	2297.12	2039.16	2549.24	2642.97	2045.06	2152.6	1966.57
Taok1	2608.53	2314.71	2688.03	2188.7	2884.35	3115.61	2576.42	2494.44	2732.53	1222.66	1242.5	1131.19	1186.31	1013.16	1621.77	2147.74	2574.59	1865.41	1982.14	2386.92	2648.62	2388.59	2795.16	2028.12
Atp8a1	1456.07	1129.02	1500.86	1257.81	1086.89	1247.45	2492.49	1581.93	1511.39	461.545	475.717	462.395	883.647	722.134	1403.31	2400.53	2853.62	1832.42	2019.04	2744.49	2695.91	2542.19	2183.12	1939.57
Clptm1	2004.86	2007.14	2123.23	2244.96	2068.98	2355.35	1557.04	1934.59	2059.42	3638.69	3761.92	4107.36	2856.2	2529.51	3200.96	1425.14	1412.08	1546.81	1354.97	1475.75	1416.08	1408.62	1272.03	1356.4
Cdkn1b	4797.51	3431.65	2822.35	2893.5	1884.79	1924.7	3847.6	4206.2	3522.12	2461.9	3095.29	1967.2	3564.16	1853.61	4643.16	3560.96	4356.99	3735.53	3477.97	3161.65	3852.92	3520.37	3804.76	3789.5
Elob	1242.75	1324.15	1748.64	1850.1	1510.85	1726.22	1700.58	1240.31	1396.82	5444.87	5542.73	6594.6	4745.25	3769.78	6024.25	1164.82	977.71	1369.6	1430.43	1090.74	1114.65	1408.62	1139.51	1781.9
Eif3f	4849.73	4349.73	4968.11	5305.11	4434.1	3990.15	3125.04	5156.46	4696.48	4246.61	4959.55	5512.99	4960.95	5018.22	4761.64	4266	5293.47	7039.36	6236.54	4126.92	5220.29	4524.74	4049.75	5140.5
Cxcl16	547.022	600.283	716.642	709.046	763.761	1036.93	25.5453	289.13	635.872	1668.59	2005.1	2077.89	5816.76	3096.61	4034.07	53.9445	52.2721	81.0638	80.4931	51.7532	56.4737	43.4613	52.3111	102.594
Man2a1	2776.71	2765.39	2038.13	1939.26	4053.01	3732.72	3404.82	3246.73	3389.41	3477.69	3454.16	3642.66	2217.81	1869.93	2836.25	2607.52	3092.89	2233.97	2834.03	3312.2	3244.41	2995.86	2613.81	2917.99
Htt	2259.79	2101.92	1490.85	1213.23	2188.87	2170.1	1763.84	1833.31	1700.43	1217.78	979.601	921.33	1019.33	867.649	847.913	2208.59	2624.65	2048.28	1732.28	1954.86	2181.3	1665.82	1949.46	1578.87
Rab11fip1	2142.95	2044.31	802.573	1032.79	4349.94	3370.63	2108.09	1619.68	1397.77	463.497	1317.61	382.831	8166.78	4789.75	11172.8	544.463	641.254	506.178	877.878	1405.18	1314.43	1713.45	1830.89	1829.41
Gm10123	564.725	695.994	809.247	2268.31	709.774	695.298	3586.07	557.082	1139.99	6742.66	7419.51	2365.02	1871.66	2167.76	6253.82	440.337	826.783	960.512	1116	606.139	582.385	993.062	348.741	3195.53
Tcp11l2	5391.44	3851.66	2562.06	2033.73	2761.29	2524.97	3674.87	5278.93	2193.09	401.047	538.311	434.72	1134.13	1383.07	1838.38	1842.89	2152.73	2199.09	2461.75	2775.07	3082.05	2662.45	2624.28	2547.57
Hdac7	2783.79	2455.96	2892.43	2710.93	1550.55	1715.39	1924.41	2447.48	2419.37	2797.57	2186.63	2555.28	734.053	1192.68	860.872	2630.73	2947.12	2847.6	2132.23	2294.39	2318.25	1992.08	2199.68	1597.23
Bod1l	1422.43	1402.21	998.627	931.95	1146.44	1195.72	1726.13	1472.35	1051.19	480.085	411.036	479.691	353.111	337.268	175.877	2016.64	2475.2	1594.88	1676.1	1901.54	2286.48	1739.64	1869.25	1358.56
Fry	955.076	676.48	1710.26	1709.99	1051.96	1575.85	1709.1	1232.95	2548.26	46.8376	66.7673	44.9711	203.517	101.996	246.228	906.392	856.232	937.89	927.348	1348.72	1436.55	1244.9	1326.09	1009.74
Top1	3103.33	2752.38	3963.64	2569.76	4418.22	4707.1	2898.78	2870.12	3898.3	926.018	1054.71	853.297	1739.46	1833.21	2528.93	1878.65	1616.75	1485.54	1905.84	2317.13	2077.53	2146.28	1989.57	2313.23
Map4	2989.15	2765.39	5616.34	4762.71	3538.55	3914.36	2612.91	2265.16	4219.1	4081.7	3712.89	4194.99	2630.07	1819.61	2438.21	1510.45	1744.12	1707.05	1856.37	2185.4	2165.77	1993.86	2032.29	1998.96
Hivep2	3198.93	2705.92	1901.31	1180.33	3694.95	2712.63	430.62	2695.17	1878.97	717.2	575.868	668.8	746.229	769.732	683.144	1553.1	2266.11	2019.05	1502.54	1172.29	1555.85	1122.85	1296.44	955.744
Sort1	781.587	1269.33	849.292	1538.04	1839.54	1578.25	7236.61	896.856	1275.56	692.806	689.581	786.417	881.907	915.247	1673.61	506.827	667.758	572.16	2212.72	3590.57	2767.92	3363.79	3067.18	3542.19
Ice1	2001.32	1915.14	1242.24	1180.33	1236.15	1258.27	1682.34	2127.04	1516.16	1186.55	1038.02	1200.38	542.712	591.579	564.658	2366.66	2935.34	2266.02	1954.47	2070.91	2571.67	2140.32	2095.06	1652.3
Madd	3165.29	3012.57	1217.21	1027.48	1608.5	1397.81	1465.81	2728.32	1373.9	473.255	608.208	481.997	720.137	871.729	918.264	1878.02	2369.92	2387.61	2008.97	2361.83	2300.6	1783.7	2178.76	1668.5
Pip5k1c	6326.16	6683.96	3158.57	3597.24	6894.49	6871.18	3206.54	6360.86	3444.78	2090.13	2589.32	1916.46	4580	3168.69	5655.84	2403.67	2761.59	2711.87	2469.29	2725.67	2714.97	2779.74	2866.65	2971.99
Sec14l1	2007.52	1973.69	2761.45	3104.73	3652.87	3573.93	3672.43	1853.56	2653.29	3490.37	3634.64	3442.02	3259.75	2711.74	3617.51	1055.68	1027.04	930.349	1470.68	2283.41	1782.45	2663.64	2442.06	2551.89
Ppp1r15b	4198.26	3640.73	4427.5	3493.22	5984.65	6542.78	6894.79	4069.92	4999.14	1554.42	1941.47	1721.58	3550.24	2908.94	3743.41	3166.41	3435.97	3248.21	3901.4	3882.27	3967.28	4628.93	4374.08	4850
Uba1	5004.63	4995.55	4855.48	4482.49	4980.33	5430.06	7131.99	4756.83	5251.2	8908.9	8464.84	9728.74	5874.16	4935.26	6575.95	4809.21	4741.3	4853.46	4603.2	5260	5367.82	5798.22	5364.51	5738.79
Trip12	4704.57	4904.48	4273.16	3643.95	4770.73	5298.94	4656.54	5061.62	4532.26	2213.08	2237.75	2120.56	3400.65	3269.32	3613.81	4328.1	5297.15	4312.41	4864.8	4403.72	4810.85	4600.35	4536.25	4461.22
Spred1	849.743	917.151	1963.88	1915.91	1942.75	1899.44	273.699	720.983	2394.55	1470.5	1548.17	1324.92	1019.33	809.171	849.764	245.259	239.274	186.635	307.719	323.849	199.776	258.982	326.945	319.661
Kpnb1	4315.99	3682.54	3735.05	3255.46	4336.45	3902.33	5365.72	4063.47	4296.43	5737.6	4826.02	5755.14	3165.82	3673.23	2630.75	4998.02	4957.75	4928.87	4391.07	4301.79	4311.06	4568.8	4395.01	4646.97
Eps8	1057.75	1312.07	1555.92	1637.81	4036.34	3010.95	493.875	1015.64	1618.32	934.8	838.764	914.411	760.145	930.207	710.914	203.233	262.833	270.527	186.979	180.352	134.831	382.817	170.011	465.453
Lax1	950.65	621.655	674.928	418.21	343.772	202.094	536.45	1454.86	782.906	28.2977	70.9402	41.5117	320.061	497.742	222.161	3582.29	4396.01	3368.86	2787.07	2297.53	3490.07	1575.92	2621.66	1519.47
Igsf8	771.85	1190.34	913.531	1200.5	1173.43	1577.05	723.782	744.924	894.613	1736.89	1754.73	1916.46	4169.49	4606.16	2777.01	483.618	588.982	522.202	588.606	850.007	573.914	463.191	476.031	530.249
Id3	1703.03	1339.95	4693.63	5637.34	1632.32	2482.86	201.929	1419.87	3651.97	1397.32	1791.24	1676.61	1182.83	1077.08	2464.13	569.553	862.122	1079.28	508.113	345.021	545.677	434.018	409.771	217.067
Fam193b	2265.1	2065.68	2248.37	2508.2	1712.51	1566.23	2611.7	2128.88	2480.47	1569.06	1201.81	824.469	1407.23	1378.99	1349.63	3059.78	3148.84	2947.52	2141.45	3072.26	3022.05	2407.04	2980.86	1836.97
Cct3	2173.93	1944.88	2044.81	1850.1	2166.64	1876.58	1930.49	1888.55	2462.33	4678.88	4083.23	5044.83	3891.18	4721.75	2836.25	2610.66	2053.34	2238.68	1732.28	1827.04	1716.8	2083.76	1989.57	2319.7
Sesn3	4213.31	2755.17	1564.27	1249.32	1062.28	738.604	534.017	3478.77	1550.54	1245.1	1176.77	1372.19	648.82	992.764	499.861	3826.29	6444.93	4126.71	3916.49	3390.62	4639.31	2415.97	3116	2287.31
S1pr4	1213.54	1217.29	570.644	486.143	323.924	312.764	2993.66	1043.26	599.591	49.7649	70.9402	26.5214	262.659	398.466	433.213	1650.95	2107.08	2291.47	2412.28	2066.99	2358.48	2113.53	2122.09	2354.26
Papola	2203.14	1968.11	2474.46	2173.84	2369.88	2352.95	3993.57	2033.12	2478.56	1836.42	1655.62	1632.8	1729.03	1973.29	1490.33	3599.85	3987.41	3323.62	3632.25	3580.38	3798.56	3445.35	3641.73	3468.76
Gpsm3	815.222	778.696	662.414	547.706	583.539	514.858	4206.45	885.806	963.356	838.197	1119.39	703.393	2635.29	1474.19	4398.78	1092.69	1320.79	1483.66	2050.9	2210.49	2107.88	2661.86	2197.94	2818.64
Rela	2588.18	2390.91	4852.14	3444.39	3317.04	3840.98	1559.48	2066.27	4386.18	2460.92	2922.11	2543.75	5274.05	4210.41	6189.02	1786.44	2015.05	2152.9	1856.37	1857.63	1986.46	1783.7	1885.82	1705.22
D17Wsu92e	2988.26	3044.16	3455.57	2930.65	3247.18	3387.47	2184.73	2556.13	3272.93	2716.58	2698.86	2636	4807.87	4264.81	4856.06	1821.57	1967.2	2249.99	2057.61	2023.86	1896.81	2074.83	1886.69	2464.42
Ap2s1	917.014	1258.18	992.787	1412.79	1679.16	1495.25	2127.55	988.014	1072.2	4343.21	4214.68	4377.18	3167.56	2913.02	4074.79	923.956	879.055	1116.04	1268.61	1176.99	1104.06	1413.98	1052.33	1719.26
Tmem131	2748.39	2362.11	1886.3	1809.77	2560.43	2304.83	3578.77	2865.52	2234.15	790.384	972.298	812.938	1645.53	1687.7	1575.49	2673.39	3458.06	2604.41	2770.31	3685.45	3574.08	3610.27	3181.39	3574.59
Ipcef1	1345.43	1179.19	405.458	325.864	424.753	282.69	3356.16	1828.7	715.117	85.8689	161.702	48.4304	916.697	421.585	1699.53	694.378	811.322	510.891	1541.95	1514.96	1546.67	2163.54	2122.09	2285.15
Hsp90b1	6196.93	5550.3	5938.37	5830.53	8866.61	7117.79	6372.93	5396.79	6486.66	7797.48	6862.42	7941.43	5971.57	6159.22	5779.88	7556.62	4622.77	5106.08	5650.45	8334.61	6591.89	5795.24	5633.04	6284.15
Gtf2i	3803.48	3831.22	2481.97	3099.42	2275.4	2137.62	1463.38	2833.29	2625.6	3284.48	3137.02	3831.76	1915.15	2027.69	1525.5	1704.9	2015.05	2083.15	2015.68	1642.77	1510.67	1540.79	1844.84	1468.71
Bin1	1598.58	1607.57	1843.75	1407.48	2280.17	1802	727.432	2009.18	1543.85	5645.88	4896.96	5534.9	1826.44	1936.57	1466.26	4136.79	6118.78	5166.41	3033.59	2929.54	3715.26	2049.83	2505.7	1638.26
Hspe1	1294.09	1191.27	1144.63	1500.89	1056.72	979.192	1066.82	1278.07	1305.16	3844.58	3310.2	4795.76	5275.79	5499.64	2697.4	2052.4	1496.01	1851.27	1602.32	1124.46	1161.95	1464.59	1405.43	1658.78
Antxr1	578.002	1679.12	1643.52	2181.27	2288.9	2564.66	29.1946	1165.73	1745.31	1210.95	1263.36	1437.92	497.486	829.57	1675.46	12.5452	15.4608	5.65562	12.5771	20.3876	15.5303	8.93041	19.1808	16.1991
Ncoa4	1529.54	1264.68	916.868	970.162	1916.55	1353.31	2553.31	1344.36	1011.09	261.51	355.744	245.611	358.329	390.306	370.268	1118.41	1184.59	937.89	1634.18	2324.97	2182.71	1539.01	1686.16	1996.8
Tanc2	1023.23	1064.9	864.309	938.319	2854.97	2461.21	58.3892	650.082	1045.47	656.702	547.7	547.724	1358.52	1437.47	727.576	82.7985	89.8197	66.9248	121.578	141.145	119.301	81.5644	80.2104	52.9169
Tcf25	6518.24	6107.83	5775.69	5671.31	5187.54	5418.03	4874.28	5983.33	5238.78	7580.86	7183.74	8105.17	5969.84	5223.57	5448.49	5900.02	6234.37	5863.93	4655.19	5271.77	5741.26	4792.65	5666.17	4074.6
Arrb1	1469.35	1921.65	2181.63	3050.6	2842.27	2396.25	2494.92	1605.87	3432.37	999.202	1218.5	747.211	1170.66	632.377	1499.58	2288.25	2028.31	2196.26	1859.73	2648.04	2354.25	2201.05	2877.98	2079.96
Cdc37l1	1563.17	1331.59	1943.03	1109.21	1333.01	1188.5	1667.74	1521.16	1454.1	548.39	464.241	450.864	547.931	447.424	646.117	2242.46	2900.73	1950.24	1623.28	1863.11	2472.14	1606.28	1992.18	1114.5
Treml2	768.309	345.674	377.092	243.071	136.556	56.5381	5820.67	1371.07	563.31	208.818	225.339	134.913	702.743	379.426	862.723	1811.53	2186.59	2189.67	2623.57	2228.52	2897.1	3729.93	2865.78	3263.57
Pam	858.594	1011	2471.12	2675.91	1137.7	1620.36	1379.44	820.429	2937.81	1401.22	1215.37	1578.6	991.494	1136.92	1258.91	97.2255	97.9182	107.457	314.426	290.131	281.663	704.312	452.491	597.205
Mon2	2389.9	2551.67	2434.41	2071.94	3117.76	3001.33	1923.19	2526.66	2384.04	1155.33	1301.96	1164.64	1161.96	1048.52	1743.96	2118.89	2359.61	1991.72	1916.74	2101.49	2397.31	1959.33	1986.08	1846.69
Sertad1	3106.87	2033.16	4243.96	2623.9	2989.94	4741.98	414.806	2309.36	2625.6	971.88	1134	942.086	2925.78	2299.68	4152.55	313.631	333.511	350.648	425.104	291.7	388.963	422.706	374.896	467.613
Fam43a	1874.75	1507.21	8895.87	8700.68	2423.08	3444.01	450.083	1872.9	7197.96	434.223	484.063	538.5	570.544	587.499	986.763	1360.53	1670.5	1610.91	1329.81	1987.01	1498.67	1156.19	1103.76	1231.13
Serpinb1a	392.121	416.295	803.407	712.231	529.552	386.143	12677.7	732.033	1590.64	660.605	571.695	970.914	299.188	368.547	675.738	2775.63	3416.09	3186.94	5060.17	4152.8	4652.73	6071.49	4407.21	7121.11
Arglu1	1734.89	1563.9	2430.24	2208.87	1304.43	1218.58	2965.68	1865.53	2052.74	1613.94	1352.04	1121.97	1438.54	1659.14	1129.32	3655.68	4626.45	3474.43	2867.57	3343.57	3571.26	2817.84	3413.3	2100.48
Pfkfb4	470.899	420.942	577.318	452.176	699.453	644.775	6431.32	771.627	1024.46	892.841	1060.97	709.159	1962.11	1104.28	3041.75	963.473	999.06	765.393	1768.33	2627.65	2126.94	3527.51	3218.01	3490.36
Stat2	2162.42	1614.07	2567.9	1249.32	1494.18	1343.68	1396.47	2248.58	1923.85	358.112	300.453	313.644	2310.01	1816.89	1329.26	1834.74	2515.69	2388.56	1466.48	1442.03	1668.8	1752.74	1468.2	1443.88
Igkv1-110	285.903	27.8769	595.672	355.585	1132.94	293.517	1055.87	187.842	709.389	4.87891	10.4324	8.07173	40.0076	573.899	5.55401	4558.93	929.855	3105.88	2145.65	4831.86	4242.59	1722.38	2939.01	1740.86
Tomm20	1826.06	1957.89	2077.34	1979.6	2125.35	2313.25	1097.23	1707.16	1878.02	2941.01	3151.62	3822.54	3005.79	2944.29	2377.12	1371.19	1172.07	1345.09	1304.66	936.262	1051.12	1159.17	1048.84	1084.26
Tent5c	2620.93	1943.02	1050.35	658.097	1644.23	1052.57	1032.76	1853.56	1348.13	140.513	222.21	167.2	1382.87	1223.96	1073.78	1556.24	631.683	1287.6	1944.41	2122.66	1965.99	1498.52	1456.87	2006.52
Ppp3ca	2481.96	2418.79	3058.45	3164.17	3203.51	3507.77	3994.79	3420.76	3112.53	2329.19	2493.34	2348.87	2219.55	1550.34	3650.84	2510.3	3181.24	2663.8	3074.67	3155.38	3962.34	3251.26	3189.24	3042.18
Tpp1	1765.87	3383.33	2155.77	2251.33	4006.17	4310.13	1272.4	1941.96	1957.26	2852.21	3100.5	3019.98	2569.19	2106.56	3371.29	1460.26	1655.04	1392.22	1266.93	1727.46	1453.49	1292.53	1465.58	1123.13
Atxn7	1769.41	1637.3	1593.47	1241.89	1656.93	1676.9	1120.34	1693.34	1672.74	269.316	248.291	187.956	384.421	403.906	394.335	1212.5	1461.41	1092.48	1194.82	1315	1404.08	1099.63	1280.75	931.986
Prpf39	1951.75	1643.81	1317.32	1301.33	1341.74	1146.4	1231.04	2106.78	1295.61	715.249	657.24	433.567	634.904	810.531	731.279	2283.23	2624.65	1656.15	1458.1	1928.2	2084.59	1524.12	1924.18	1104.78
Sf3b2	3047.57	2902.92	2904.11	3272.44	2577.89	2411.89	6316.98	3619.65	3113.48	4553.98	4049.85	4786.53	3753.76	3830.98	3784.13	4336.88	4685.35	4712.07	4690.4	4572.31	4753.67	5023.65	4850.99	4735.52
Golga4	2219.95	2160.46	1863.77	1562.45	2504.06	2148.45	1677.47	2073.63	1751.04	671.339	650.981	711.465	605.333	741.173	609.09	2347.84	2531.89	1793.77	1712.16	2241.07	2355.66	1722.97	1985.21	1378
Fcna	1117.94	1882.62	2167.45	1435.08	6516.58	2063.04	66.9042	2150.06	1488.48	428.369	531.008	543.112	43.4866	168.634	170.323	689.987	864.331	641.912	1251	2676.27	1253.01	653.111	796.873	421.175
Fcho2	1861.47	1782.26	2103.21	2019.93	2434.98	2306.03	2947.44	1750.43	2059.42	912.357	935.785	739.14	864.513	666.376	1303.34	1268.95	1496.75	958.627	1225.84	2095.22	1796.57	1718.21	1989.57	1768.94
Pofut2	913.474	1183.84	1130.44	1423.4	1335.39	1714.19	504.823	965.915	1408.28	2386.76	2441.18	2446.89	1636.83	1538.1	2377.12	535.681	541.863	554.25	508.113	475.188	529.441	509.629	548.395	523.77
Ckb	2025.22	7903.11	2009.77	2476.36	2844.65	4851.45	65.6878	1162.04	911.799	1837.4	2207.49	1487.5	831.463	699.015	981.209	123.57	141.356	130.079	308.557	337.964	252.72	135.147	142.112	275.384
Tbc1d2b	1524.23	2436.44	2037.3	2142	3624.29	3423.56	4929.02	1864.61	2641.83	1680.3	1950.86	1545.16	1739.46	1349.07	2926.97	750.832	876.846	702.239	1758.27	2493.56	1891.87	2453.48	2456.88	2903.95
Kif5b	3092.71	2731.94	3003.39	2757.64	3044.72	3292.44	3401.17	3030.34	3281.52	1277.3	1152.78	999.741	1509.85	1478.27	1344.07	2381.71	2713.73	1838.08	2624.41	2760.17	2828.63	2843.44	2707.97	2531.37
Ddr2	879.838	2479.19	2861.56	2617.53	2951.83	4046.68	29.1946	1348.05	3222.32	1793.49	1480.36	1648.94	561.846	681.336	536.888	0.627261	0.736227	0	10.9001	3.92069	7.05921	1.19072	1.7437	5.39969
Stip1	1853.5	1339.02	1505.03	1448.87	1816.51	1508.48	2138.5	1392.24	1730.03	4730.59	4073.85	5702.1	4228.63	4553.12	2849.21	2037.34	1748.54	1854.1	1748.21	1848.22	1690.68	1863.48	1767.24	2038.92
N4bp1	1826.06	1748.81	2172.45	1641	2127.73	2479.26	3719.88	2198.86	2328.67	1266.57	1815.23	1097.75	7544.05	4546.32	8375.45	1122.8	1459.2	1215.01	1669.39	2231.66	2217.3	2704.72	2662.64	3002.23
Kpna4	4363.78	3528.29	3722.53	2422.22	3925.99	3655.73	2507.08	4543.21	3609.96	1936.93	2259.65	1673.15	4259.94	3122.45	6424.14	2352.23	2807.97	2309.38	2574.94	2395.54	2827.21	2435.03	3102.92	2874.79
Hal	5091.38	7674.52	3342.11	3634.39	13296.7	10365.7	532.801	4427.19	1150.49	754.28	993.163	1075.85	1949.94	1211.72	2316.02	52.6899	40.4925	59.384	93.0702	138.793	102.359	192.302	189.192	111.234
Acap2	2525.33	2144.66	2058.99	1915.91	2843.86	2705.41	4061.7	2211.75	2231.28	1285.11	1413.59	1040.1	1784.69	1417.07	2647.41	1862.34	2575.32	2021.88	2378.74	2626.08	2825.8	2851.78	2871.01	2737.64
Nono	3506.07	3202.13	3230.31	3403	3428.19	3103.58	4987.41	3659.24	3386.54	6023.51	5245.4	6809.08	3659.83	3949.3	3462	4597.2	4316.5	4688.51	4066.58	3721.52	3865.62	4354.47	3936.41	4568.13
Fli1	1687.98	1300.92	2535.36	2248.14	1517.2	1955.98	1710.32	1638.1	1784.45	300.541	414.166	330.941	568.804	473.263	833.102	1761.35	2077.63	2077.5	1929.32	1663.16	2181.3	1671.77	1764.63	1609.11
Dicer1	1815.44	1806.42	1245.57	1158.04	1182.96	1100.69	1529.07	1662.96	1231.64	567.906	492.408	432.414	471.394	598.379	355.457	2286.37	2965.52	2163.27	1764.14	1888.21	2394.48	1681.89	1937.26	1315.36
Acss1	839.121	805.643	753.35	836.42	1210.74	891.377	901.383	1046.02	552.808	272.243	279.588	178.731	267.877	429.745	216.607	2517.83	2607.72	2382.9	1832.9	1849.78	1899.63	1866.46	1650.42	1238.69
Tax1bp1	3759.23	3324.79	4690.29	3855.17	3624.29	4253.59	4159.01	3859.06	4420.55	2328.22	2672.78	2188.59	7584.06	5080.78	9534.39	2838.98	3358.67	2791.05	3559.31	2986	3368.66	3470.36	3224.11	3347.81
Camk1	533.745	1189.42	990.284	1425.52	1968.15	1751.48	340.603	793.726	819.187	2680.48	2788.58	2679.81	975.838	822.771	1388.5	127.961	153.135	129.137	264.118	433.629	264.015	191.706	241.503	301.302
Cpeb2	1746.4	1630.8	2085.69	1213.23	2662.05	2997.72	1046.14	1650.99	3393.23	841.125	1446.97	495.835	2800.53	1604.74	4256.23	546.972	366.641	415.688	540.813	826.482	842.87	1003.78	904.111	1321.84
Ano6	2408.49	2640.87	2398.54	2663.17	2976.45	3670.16	1279.7	1999.05	2633.24	1449.04	1462.62	1582.06	1022.8	1013.16	1023.79	1154.16	1687.43	1416.73	1272.8	1800.38	1795.16	1024.62	1199.67	1147.97
Mapk8ip3	3080.32	2766.32	2774.8	2242.84	2082.48	2176.12	2047.27	2464.97	2402.18	1746.65	1535.65	1345.67	1478.54	1391.23	1316.3	3254.23	3706.9	3103.05	2056.77	3094.21	3007.22	2288.57	3034.05	1881.25
Chka	3309.57	2910.35	2846.55	2183.4	3750.53	3410.33	650.796	2421.69	2289.52	884.059	877.363	693.015	3038.84	3102.05	1951.31	392.666	466.768	337.452	398.273	526.157	515.322	529.871	409.771	480.572
Fam102b	1382.6	1670.76	1422.44	1489.21	2680.31	3985.33	598.489	1414.34	1451.24	1122.15	1087.05	1248.81	1271.55	1324.59	1127.46	365.693	438.055	427.942	570.16	645.346	527.323	461.405	464.697	533.489
Mif	1292.32	926.443	1193.01	1440.38	891.584	1187.3	1758.97	1397.77	1207.78	8477.6	8647.4	11095.2	11659.6	8822	9075.26	1191.17	1067.53	1254.6	1043.06	771.593	883.107	1173.46	996.527	1278.65
Zyg11b	3352.06	3032.08	1190.51	1044.46	1353.65	1188.5	1924.41	2973.25	1343.35	387.386	477.803	468.16	433.126	422.945	579.469	1404.44	1765.47	1226.33	1525.18	1519.66	1733.74	1523.53	1660.01	1226.81
Cd2ap	1895.99	1520.22	2411.89	2102.73	1584.69	1866.96	589.974	1996.29	1782.54	934.8	934.742	837.153	1028.02	1134.2	718.319	2627.6	3100.99	1862.58	2430.73	2824.47	2588.61	1685.47	1847.45	2077.8
Psmc3	1508.29	1573.19	1923	1950.94	1714.89	1966.8	1974.28	1336.08	1764.4	3307.9	3275.77	3816.77	3783.33	3889.46	2893.64	1748.8	1309.01	1673.12	1516.79	1394.2	1213.48	1580.68	1449.89	1875.85
Ppic	337.242	659.754	1101.24	1601.72	908.256	1615.55	222.609	611.409	1356.72	6290.87	5966.28	6952.06	747.969	1213.08	1581.04	8.1544	22.0868	25.4503	67.9161	24.3083	21.1776	57.1546	69.7482	48.5972
Bag1	1337.46	1646.6	1766.99	1696.19	1710.13	1694.94	1229.82	1171.25	1394.91	3060.05	2972.19	3334.78	2294.35	2332.32	2503.01	1152.91	888.626	1160.34	1069.05	1098.58	920.521	1208.58	1028.79	1427.68
Cmtm7	514.272	497.139	473.868	645.36	755.028	655.601	3386.57	788.202	529.893	1812.03	1923.73	1689.3	2076.92	1733.94	2841.8	1036.24	1028.51	1231.04	1500.02	1433.41	1525.5	1611.05	1408.04	1460.08
Pmp22	1816.33	3488.33	4112.98	3703.39	7761.46	7795.04	10.948	1534.05	3795.18	1744.7	1796.46	1862.26	554.889	750.693	1116.36	0.627261	4.41736	5.65562	2.51541	7.05725	5.64737	0.595361	6.97482	3.23981
Fam120a	4276.15	4300.48	3763.41	3486.85	4411.87	4575.98	3663.92	3714.49	4033.87	3183.98	2971.14	3287.5	2499.61	2605.67	2175.32	3637.49	4016.12	3413.16	3338.79	3488.63	3449.13	3307.23	3654.8	3220.37
Ghitm	3146.7	3357.31	3763.41	3242.72	3298.78	3542.65	1964.55	3213.58	3166.95	3041.51	3103.63	3648.42	3595.47	3950.66	4074.79	2370.42	2337.52	2294.29	2535.53	2257.54	2194.71	2202.83	1930.28	2747.36
Ppp1cb	3146.7	2416	4483.39	4834.89	2885.94	3416.34	5486.15	3012.85	4649.7	2491.17	2838.65	2677.51	3082.33	3021.81	4217.35	2451.34	2495.07	2203.81	3617.16	3312.2	3304.42	3685.88	3446.43	4108.08
Fam208b	1804.82	1410.57	962.753	681.449	870.148	774.692	610.653	1686.9	921.346	137.585	95.9779	111.851	130.46	115.596	142.553	1903.11	2322.06	1413.9	1381.8	1395.77	1646.91	1040.69	1401.94	944.945
Gprc5a	299.18	181.2	1700.25	1190.94	645.465	953.93	0	167.585	1531.44	555.22	565.435	695.322	775.8	1070.28	555.401	1.88178	0.736227	0.942603	1.67694	2.35242	2.11776	1.19072	0	3.23981
Pdlim5	1116.17	1250.74	2588.76	2125.02	2351.62	2409.49	1237.12	1110.48	2919.67	1483.19	1426.11	1401.02	2141.28	1532.67	2138.3	689.987	714.14	698.469	876.201	875.099	902.167	1018.66	1043.61	1180.37
Srsf3	7572.45	5954.51	5710.61	4948.46	5278.05	5872.74	5228.26	6459.39	5200.59	4599.84	4184.43	4587.05	3727.67	4675.51	3785.99	6013.55	4982.79	4709.24	4329.86	4587.21	4205.88	4119.3	4183.15	4612.41
Wsb2	1028.54	1632.66	1515.04	1608.09	1290.14	2362.57	641.064	872.915	1739.58	1762.26	1893.48	1996.02	2386.54	1800.58	2739.98	535.681	591.927	670.191	835.116	739.443	775.101	686.451	578.038	862.87
Psma5	582.428	831.662	824.264	1432.95	1700.6	987.612	1721.26	1142.71	1283.2	1927.17	1972.76	2459.57	3558.94	3361.8	2143.85	868.757	636.836	777.647	1096.72	1261.68	651.565	1540.2	1341.78	1483.83
Coro1c	1894.22	2398.35	1767.83	2233.28	3237.65	3376.65	1835.61	1741.23	2065.15	2987.85	2994.09	2778.98	2050.83	1793.78	2343.79	896.984	875.374	1001.99	1002.81	1133.86	938.169	1294.31	1156.08	1413.64
Rnf187	2194.28	1929.08	2176.62	1821.44	1671.22	1442.32	1436.62	1802.92	1640.28	3558.68	3119.28	3844.45	2433.51	2415.27	2390.08	2803.86	2858.03	3198.25	2414.79	2025.43	2223.65	2165.92	2122.96	2245.19
Yap1	624.915	513.865	2042.31	1703.62	985.268	1513.3	46.2247	466.844	2206.46	44600.1	36441.4	51527.6	560.107	651.417	446.172	5.01809	7.36227	10.3686	14.254	26.6607	16.9421	8.93041	7.84667	8.6395
Snrk	2515.59	1784.12	3336.27	4276.57	1714.1	2884.65	2285.69	2017.46	3621.42	465.448	539.354	371.299	1111.52	507.262	1819.87	994.209	1232.44	1109.44	1334.01	1616.11	1755.63	1606.88	1680.93	1464.39
Gas2l1	560.299	766.616	1037.84	1100.72	1814.13	2215.81	90.0166	562.607	1198.23	1123.13	1313.44	1337.6	763.624	854.049	786.819	61.4716	51.5359	107.457	153.44	162.317	112.947	167.296	132.522	185.749
Cdc37	2335.02	2213.43	2643.82	2701.38	2603.3	2403.47	2257.71	1928.15	2526.3	5069.19	4518.27	5747.07	3685.92	3836.42	3282.42	2430.64	2143.89	2581.79	2234.52	2052.09	2002.7	2255.82	2055.83	2371.54
Zswim4	1386.14	1168.97	1338.18	1227.03	2247.62	2014.92	1057.09	1781.74	2256.1	1225.58	2107.34	1268.41	9521.82	5518.68	13762.8	388.275	512.414	505.235	565.967	623.39	667.095	806.714	675.686	763.516
Cnp	1394.11	1148.53	1036.17	1007.31	897.141	665.225	1502.3	1616.92	1064.56	751.353	726.094	854.45	1276.77	1826.41	866.426	4254.09	5068.19	5498.2	4276.2	3381.99	3834.56	3481.07	3014.87	2957.95
Cybc1	1282.58	926.443	911.863	944.688	915.402	787.925	2799.03	1588.37	1212.55	1166.06	1141.3	1126.58	1221.1	1117.88	1538.46	3187.11	3717.21	3234.07	2951.42	2822.12	3492.9	2820.22	2928.55	2890.99
Eif1a	1572.02	1657.75	4381.61	2462.56	3450.42	3590.77	922.062	1174.02	3206.09	1882.28	1774.55	1914.15	1803.82	1999.13	1917.99	1016.16	830.464	746.541	803.254	650.051	659.33	760.276	761.999	1014.06
Hist1h1c	477.095	672.763	899.348	1447.81	694.689	715.748	636.199	841.608	1537.17	3299.12	3706.63	3425.87	2555.27	2340.48	4052.58	298.576	340.137	365.73	407.497	607.708	427.082	679.307	622.503	956.824
Syvn1	2188.97	1741.38	1454.14	1008.37	1425.11	1225.79	2095.93	2325.93	1376.77	1654.93	1742.21	1836.89	1438.54	2008.65	1151.53	3646.27	4165.57	4030.57	2524.63	3509.81	3270.53	2719.01	2952.96	2113.44
Rassf3	4001.76	3480.9	2835.7	2673.78	2773.2	3024.19	4370.67	3311.18	2557.81	953.34	1219.55	890.196	2332.62	1687.7	3763.77	1712.42	2170.4	2146.31	2424.02	2991.49	2762.27	2914.89	3104.67	3057.3
Ubp1	2387.25	1975.54	2154.1	1898.93	2279.37	1971.62	3021.64	2757.78	2251.33	1074.34	1118.35	868.287	1436.8	1249.8	1627.33	2618.19	2774.1	2590.27	2269.74	2820.55	2853.33	2553.5	2834.39	2325.1
Limd1	1926.97	1882.62	1638.52	1645.24	1761.73	1768.32	1122.77	2008.26	1465.56	884.059	694.797	829.082	751.448	678.616	692.4	3054.76	3771.69	3716.68	2624.41	2397.9	2868.86	2044.47	2478.68	1867.21
Ywhab	3690.19	3531.08	4856.31	4744.67	4694.51	4992.19	4695.46	3212.66	4588.59	4453.47	3971.61	4521.32	3165.82	3342.76	3773.03	2593.1	2662.93	3011.62	4058.2	3540.39	3729.38	3332.23	3338.32	4170.72
Zbtb4	1246.29	1367.83	1736.96	1768.37	1190.9	1581.86	194.631	1096.67	1742.44	592.3	624.9	777.192	321.801	342.708	425.808	2463.25	3315.97	2754.29	2095.34	1738.44	2386.01	1252.04	1659.13	883.389
Bag6	4285.89	4393.4	4047.07	3917.8	4224.5	4415.99	3597.02	4404.17	4027.19	4288.57	4193.82	4536.31	3459.79	3435.24	3504.58	3199.03	3525.79	3400.91	2963.99	3646.25	3269.12	3094.68	3085.49	3052.98
Plekhg2	2324.4	1908.64	3389.66	2348.98	2140.44	2478.05	1176.3	1823.18	2485.25	1082.14	1026.55	942.086	831.463	779.252	925.669	2098.19	2893.37	2616.67	1520.98	1682.76	1889.75	1546.75	1976.49	1155.53
Gusb	1599.46	4417.56	1521.72	2091.05	3742.59	5342.25	1797.9	1521.16	1582.04	4098.29	4266.84	4348.36	1741.2	1565.3	2288.25	1139.11	1166.18	1219.73	1153.73	1360.48	1159.83	1215.73	1170.9	1369.36
Akap9	1901.3	1685.62	1138.79	1137.87	1309.19	1432.7	1109.39	1778.06	1340.49	451.787	513.273	415.117	495.747	485.503	412.848	1977.13	2318.38	1271.57	1283.7	1420.86	1979.4	1444.94	1492.61	902.827
Rpl14-ps1	3144.05	3066.46	2944.99	2816.02	2082.48	1901.85	1795.47	3287.24	2481.43	3170.32	3471.9	4128.11	3374.56	4256.65	3269.46	3121.88	2975.09	3690.29	3285.13	1969.76	2428.37	2131.39	2154.35	2824.04
Il2rg	2201.37	1872.4	1444.13	1102.84	1063.87	1020.09	350.335	2313.04	1801.64	462.521	677.062	411.658	3251.06	2224.88	3532.35	1961.45	2188.07	2291.47	2102.04	1771.37	2007.64	1391.36	1801.25	1551.87
Pqlc1	1113.52	1238.66	2741.43	1911.67	1953.86	2555.04	1693.29	915.271	2755.45	626.453	591.516	599.614	1356.78	1595.22	1879.11	548.226	350.444	527.857	782.293	957.434	1004.53	1146.66	1003.5	1252.73
Blk	981.63	494.351	828.435	450.053	54.7812	90.2204	597.272	1514.71	502.205	3.90313	8.34591	4.61242	81.7547	550.78	136.999	7371.57	9353.77	7658.65	4842.17	4500.17	6067.39	3457.85	3969.54	3488.2
Plcl2	1405.62	1244.24	969.428	859.772	1700.6	1313.61	2712.66	1784.5	1110.39	809.9	889.882	739.14	1252.41	845.89	1903.18	1692.98	1705.84	1906.89	2007.3	2010.53	2040.82	2218.91	2031.42	2158.79
Cd93	2393.44	2364.89	10858.9	8435.32	4958.89	9670.42	2923.11	1414.34	9462.66	1314.38	2175.15	1258.04	1081.95	681.336	1390.35	277.877	279.03	536.341	597.829	606.924	534.382	1138.93	580.654	571.287
Lman2	2384.59	2692.91	2299.26	2818.14	3238.44	3018.17	3441.31	2510.09	2765.95	4468.11	4613.2	5087.49	3644.17	3457	4498.75	2801.98	2668.82	2866.45	2700.71	2856.62	2820.86	3161.96	2613.81	2971.99
Kirrel	367.337	686.702	979.439	1170.78	1258.38	1590.28	25.5453	546.032	1369.13	1731.04	1586.77	1986.8	848.858	942.446	483.199	0.627261	0	0	0	1.56828	3.52961	11.3119	2.61556	2.15987
Stk40	1775.61	1341.81	2788.15	1963.68	3159.05	2985.69	1827.09	1379.35	3166.95	750.377	1043.24	649.198	3341.51	2646.47	4800.52	984.173	1143.36	1025.55	1220.81	1643.56	1390.66	1652.72	1630.36	1595.07
Ip6k1	3112.18	3134.3	2479.47	2701.38	2545.34	2498.5	3274.66	3389.45	2657.11	2109.64	2475.6	1704.29	3889.44	2597.51	5057.86	2879.76	3462.48	3319.85	2949.74	3441.59	3553.61	3488.22	3803.89	3656.67
Fgd2	932.062	887.416	1016.98	918.151	1728.39	1194.52	631.333	1598.5	726.575	910.405	909.704	720.69	534.015	331.828	525.78	4602.22	5200.71	4619.7	2630.28	5103.96	3687.73	2090.31	2735	2565.93
Synj1	2394.33	2473.61	1598.47	1305.58	5084.33	4395.54	2886.61	2145.46	1782.54	693.782	870.061	555.796	2250.86	1203.56	3165.79	767.768	755.369	672.076	1065.7	1697.66	1310.9	1791.44	1799.5	1855.33
Ubald2	1610.09	1528.58	1090.4	1421.28	1399.7	1187.3	2154.32	1968.66	1815	1992.55	2135.51	1987.95	6056.81	4493.28	6155.7	691.869	635.364	759.738	1133.61	884.509	976.289	1429.46	941.6	1478.43
Atp13a3	3722.94	3001.42	3555.68	2468.92	3699.72	3970.9	2808.76	2427.22	3040.92	1753.48	1725.52	1760.79	1482.02	1631.94	1690.27	2443.81	2629.07	2134.05	2074.38	2175.99	2005.52	2262.37	2211.02	2268.95
Cd2	1387.03	1121.58	755.019	553.014	653.405	303.14	82.718	1412.5	644.465	57.5712	108.497	49.5835	948.007	1112.44	866.426	1882.41	2085	2495.07	1901.65	1420.86	1491.61	1207.39	1432.45	1254.89
Npepps	1973.88	1867.75	1285.62	1385.19	1626.76	1353.31	4329.31	1408.82	1538.12	3045.42	3529.28	2578.34	5955.92	3859.54	6707.4	1162.94	1353.92	1207.47	1702.93	2099.14	2035.17	2564.22	2017.47	2623.17
Ctdsp1	2523.56	2715.21	3269.52	3320.21	3487.74	3267.18	5325.58	2713.59	2903.43	2460.92	2638.35	2732.86	3284.11	2968.77	4772.75	2345.96	2727.72	3105.88	3634.77	3261.23	3389.83	3778.16	3499.62	4217.15
Egln2	3539.71	2910.35	2945.82	1936.08	3503.61	3080.72	1284.56	3954.82	2534.9	1603.21	1698.39	1678.92	2532.66	2290.16	2980.65	1866.1	1976.03	1854.1	1499.18	1922.71	1933.52	1631.88	1723.65	1645.82
Ap1b1	2157.99	2180.9	1601.81	1587.92	3014.55	2567.07	1402.56	2156.5	1464.61	3544.04	3920.49	3635.74	1669.88	1901.21	2025.36	2611.92	2774.1	2698.67	2097.85	1888.99	1964.58	2038.52	2068.03	1760.3
Gbp2	1944.67	2096.34	6332.15	2806.47	2107.89	3234.7	462.247	1163.89	2663.79	974.807	1060.97	1088.53	47596.9	25918	38254.2	516.236	666.286	556.136	711.861	879.804	566.855	960.912	709.688	2900.71
Mfsd1	1445.45	2162.32	1475.83	2076.19	3714.01	3480.1	1587.46	1603.11	1705.21	2996.63	3302.89	3397.04	2635.29	2370.4	3567.53	936.501	1055.75	1177.31	1377.61	1253.84	1194.42	1276.45	1115.97	1406.08
Szt2	1506.52	1236.81	915.2	871.448	689.132	637.557	2824.58	1471.43	998.682	402.998	413.122	382.831	351.371	456.944	294.363	2316.48	2565.02	2030.37	1728.93	2778.99	2527.2	2137.34	2351.39	1743.02
Chd9	1110.86	1297.21	1119.6	1098.6	1447.34	1460.37	979.235	1293.72	1035.92	441.054	415.209	390.902	420.95	346.788	342.498	1627.12	2066.59	1677.83	1541.95	1630.22	1845.28	1239.54	1373.17	956.824
Olfm4	164.638	91.0646	48.3879	446.869	565.278	119.091	15282.1	223.753	750.444	174.665	486.149	122.229	1382.87	663.656	3369.44	726.996	432.902	186.635	4773.41	6471.5	7498.29	3875.8	2704.49	4467.7
Ccdc50	2011.06	2073.11	2499.49	2554.9	3530.61	3679.79	1229.82	2557.97	2125.3	1847.16	1942.51	2000.64	1141.09	1532.67	1190.41	3931.05	4804.62	3698.77	3562.66	3402.38	3778.8	2404.66	3136.92	2398.54
Cd81	2406.72	2289.63	5690.59	6160.64	4970	4988.58	975.585	1961.3	3996.64	5480.97	4730.04	5735.54	2501.35	2763.42	2540.04	2288.88	2548.82	2438.51	2103.72	2761.74	2522.96	1633.67	1865.76	2008.68
Vdac2	2582.86	3218.86	2700.55	3122.78	3067.75	3328.53	3761.23	2640.84	2563.54	4156.83	4394.12	4499.41	5101.84	4272.97	4604.28	2658.96	2604.77	2560.11	2771.14	2553.94	2750.27	2641.02	2779.47	3099.42
Myd88	1355.16	1428.23	3089.32	1825.69	1463.21	1983.65	3273.44	1432.76	2128.17	1185.58	1388.55	975.526	5942	3334.6	7749.7	906.392	845.189	804.983	1435.46	1444.38	1286.19	2886.31	1978.23	3281.93
Stfa2l1	105.333	78.9846	54.2279	166.647	314.396	73.3792	1751.67	509.2	578.586	1075.31	2712.42	616.911	17989.5	10338.3	31570.9	77.7804	69.9416	50.9005	337.065	398.343	316.959	1063.31	651.274	928.746
Msl1	1877.4	1995.06	1782.01	1985.97	1703.77	2013.72	7426.37	1952.09	2135.8	2063.78	2139.68	2040.99	3057.98	2005.93	3736	2569.26	2849.94	2320.69	3348.01	4022.63	4034.34	4541.41	4036.68	4250.63
Usp48	2863.46	2539.59	1848.75	2012.5	2359.56	2481.66	1907.38	3011.92	1829.33	1073.36	1115.22	996.282	887.126	1048.52	940.48	2593.73	3091.42	2501.67	2159.06	2550.8	2534.96	2093.88	2425.49	2036.76
Mcm6	1324.18	1034.23	790.893	623.069	901.905	753.039	3302.64	1155.6	658.786	1857.89	1595.11	1834.59	1464.63	2253.44	897.899	2281.35	1135.26	1591.11	1251	1463.99	979.113	2193.9	1728.88	2132.88
Psmb6	1123.25	1708.86	1494.19	1617.64	1525.93	2162.88	1347.82	988.935	1411.14	3437.68	3456.25	3935.54	3277.15	3231.24	2976.95	1260.8	1013.78	1217.84	1209.07	960.57	912.05	1110.35	915.445	1281.89
Dgat2	1333.92	1411.5	1045.35	952.118	1543.4	1968.01	2605.62	831.479	1076.02	617.67	1605.54	492.375	5531.49	3123.81	9991.67	159.324	114.851	50.9005	539.136	1042.12	848.517	1400.29	1041.86	1492.47
Mif4gd	978.09	847.459	856.8	1029.6	713.743	637.557	507.256	1581.93	1085.57	617.67	801.207	720.69	1269.81	1446.99	1581.04	2033.58	2186.59	2125.57	2416.47	2059.15	2733.33	1880.74	1684.42	1517.31
[truncated: 32,083 more rows]
