# Supplementary material for: S100A9-CXCL12 activation in BRCA1-mutant breast cancer promotes an immunosuppressive microenvironment associated with resistance to immunotherapy
Source: Nat Commun. 2022 Mar 18;13:1481. doi: 10.1038/s41467-022-29151-5 (PMC8933470; doi:10.1038/s41467-022-29151-5)
Supplement: Supplementary file 6 — Supplementary Data 2 [file 41467_2022_29151_MOESM6_ESM.xlsx]

## Sheet: remove repeat genes
Label	WT_1_1	WT_1_2	WT_2_1	WT_2_2	WT_3_1	WT_3_2	MT_1_1	MT_1_2	MT_2_1	MT_2_2	MT_3_1	MT_3_2	Adj_1_1	Adj_1_2	Adj_2_1	Adj_2_2	Adj_3_1	Adj_3_2	WTBT_1_1	WTBT_1_2	WTBT_2_1	WTBT_2_2	WTBT_3_1	WTBT_3_2	MTBT_1_1	MTBT_1_2	MTBT_2_1	MTBT_2_2	MTBT_3_1	MTBT_3_2
Group	A_WT	A_WT	A_WT	A_WT	A_WT	A_WT	B_MT	B_MT	B_MT	B_MT	B_MT	B_MT	C_Adj	C_Adj	C_Adj	C_Adj	C_Adj	C_Adj	D_WTBT	D_WTBT	D_WTBT	D_WTBT	D_WTBT	D_WTBT	E_MTBT	E_MTBT	E_MTBT	E_MTBT	E_MTBT	E_MTBT
Genes	WT_1_1	WT_1_2	WT_2_1	WT_2_2	WT_3_1	WT_3_2	MT_1_1	MT_1_2	MT_2_1	MT_2_2	MT_3_1	MT_3_2	Adj_1_1	Adj_1_2	Adj_2_1	Adj_2_2	Adj_3_1	Adj_3_2	WTBT_1_1	WTBT_1_2	WTBT_2_1	WTBT_2_2	WTBT_3_1	WTBT_3_2	MTBT_1_1	MTBT_1_2	MTBT_2_1	MTBT_2_2	MTBT_3_1	MTBT_3_2
Magohb	24766.7	24206.7	60050.6	59490.6	32942	32540	23931.7	23159.7	34102.4	33674.4	87816.9	86604.9	23220.9	22744.9	34793.7	34351.7	22272.8	21666.8	48458.7	47236.7	42150.1	41558.1	38950.6	37906.6	43498.3	43254.3	47781.5	46381.5	74761.8	73281.8
Cask	53365.7	52597.7	36878	36244	33942.7	33738.7	31527.7	30439.7	31015.6	30271.6	49170.1	47672.1	18250.4	18132.4	31237.4	30455.4	23248.2	22890.2	34873.9	34659.9	33380.7	32970.7	27892.5	27612.5	45253.2	43709.2	37353.6	35821.6	46107	45053
Trbc1	3667.05	3083.05	30262.7	29678.7	153755	152961	91562.2	90614.2	58151.6	57101.6	30586.1	29896.1	94222	93770	160156	159304	84009.6	82977.6	42249.3	41593.3	69884.3	67786.3	6708.34	6282.34	19809.6	19307.6	13584.4	13098.4	9225.4	8925.4
Igkv17-127	81644.6	80270.6	56586.8	56362.8	39506.2	38556.2	45596.3	45364.3	66880.8	64590.8	59310.4	57832.4	95277.3	94875.3	45582.2	44118.2	78714.4	77344.4	107670	105828	112034	110406	23538.4	23270.4	20126.7	19714.7	66521.9	65969.9	18068.6	17744.6
Igkv9-124	100233	99395	195213	194375	128534	127196	95641	94897	83133.3	82045.3	112865	111031	99658.9	99418.9	166215	165463	0	0	206347	205609	203207	202453	0	0	0	0	71147.9	68847.9	38447.1	37671.1
Igkv2-109	21210.9	20776.9	149858	149648	29026.5	28726.5	34099.5	33501.5	82075.8	80923.8	63563.8	62587.8	123989	122771	44491.7	42841.7	61649.2	61105.2	43550.2	43128.2	42132.9	41534.9	24622.5	24366.5	0	0	20315.6	19887.6	15615.2	15385.2
Igkv12-98	10412.9	9618.88	3498.8	2956.8	0	0	15504	15126	22760.2	21982.2	22356.6	21840.6	21247.8	20971.8	0	0	10945.9	10307.9	77270.8	75638.8	98504.5	98180.5	10001	9118.99	3781.77	3097.77	6754.52	6302.52	33120.1	32670.1
Igkv12-89	0	0	0	0	0	0	0	0	53737.1	52177.1	0	0	0	0	0	0	0	0	744356	743848	840961	840493	36860.2	35422.2	0	0	0	0	0	0
Igkv4-63	52601.3	52391.3	127655	126951	40522.5	39826.5	45023.3	44687.3	48571.3	47777.3	33509.9	32457.9	77899	76519	63855.4	63173.4	41182.6	40908.6	77278	75648	67866.5	65576.5	23690.8	23468.8	47948.1	46800.1	44906.1	44670.1	10276.3	9468.28
Igkv4-61	185910	185518	217475	217083	167354	166812	139676	138580	172183	171893	262945	262701	132367	131335	100765	100269	128631	127435	471878	471130	427737	426937	58576	57422	46575.7	45249.7	95208.9	94630.9	93427.8	93135.8
Igkv5-39	89315.7	88573.7	147835	147493	93056.9	92204.9	96722.3	96044.3	139603	138711	86209.6	84903.6	159479	158969	89605	88561	108993	107261	215607	214943	205417	204673	39374.1	38390.1	39479.4	38449.4	54554.2	54178.2	32883.7	32383.7
Igkv8-27	106138	105120	100389	99371.2	42281.6	41867.6	57906.3	56342.3	180124	179282	68063.6	67547.6	78523.4	77207.4	73102.3	70968.3	88451.8	87653.8	144434	143606	121636	120310	41130.4	40448.4	47133	45877	59722.6	58488.6	38024.3	37164.3
Igkv6-13	50883.6	50437.6	131492	131046	25261.2	24889.2	12916.4	12434.4	65268.1	65016.1	29668.2	28788.2	43253.1	41685.1	34915.9	34511.9	28314.5	27216.5	175177	174817	117725	116275	34026.6	33550.6	5771.47	5479.47	27413.5	26811.5	30640.7	30012.7
Igkv3-10	101837	101261	55015.7	54635.7	14225.4	13769.4	29991.7	29565.7	46238.4	45072.4	80363.1	78693.1	72541.7	70723.7	35162.3	34822.3	49177.7	48583.7	1.05686e+07	1.05684e+07	10034480	10034248	9474.83	9256.83	39016.8	37890.8	58446.8	57066.8	45685.8	44575.8
Igkv3-7	74419.8	72555.8	24970.1	23106.1	74274.7	72274.7	35174	34856	47599.7	46641.7	38524.1	38172.1	31645	31289	42859.8	42541.8	60822.4	60192.4	303689	303465	315616	314550	93158.6	92556.6	8885.2	8697.2	0	0	18867.7	18263.7
Ighg2b	213577	212781	287771	286975	123371	121881	164346	163794	210802	210280	760602	760260	158969	158449	121495	119851	183936	183704	777937	777447	805483	805003	270907	269915	68974.2	66730.2	123840	122548	79445.1	78355.1
Ighg1	26947.4	26679.4	22621	22261	33932.4	33722.4	94058.2	93232.2	26931.4	26157.4	16420.6	16242.6	124546	123346	0	0	7684.2	7170.2	426882	426068	418007	417187	91263.6	90555.6	21298.7	20708.7	49865.1	48803.1	67120.9	65008.9
Ighg3	182029	180867	225539	224377	81120.4	79574.4	79866.5	78188.5	511905	511445	179908	179654	49830.1	49278.1	58409.9	57193.9	180139	179857	89045.6	88215.6	74694.3	73010.3	118201	116825	210439	210043	209410	208876	56810.4	55824.4
Ighm	63039.8	61809.8	139965	138735	101192	100720	271827	271607	273906	272928	524169	523693	302727	301737	177172	176586	383190	382474	3.6033e+06	3.60302e+06	3.42328e+06	3.42301e+06	162432	162086	103781	101937	61189.9	60105.9	26267.1	25621.1
Ighv2-2	33418.8	32794.8	15778.7	15444.7	16064.4	15622.4	8716.54	8314.54	28740.1	28426.1	42328.5	41234.5	20320.6	19784.6	0	0	47367.5	46511.5	3.59823e+06	3.59795e+06	3.24283e+06	3.24255e+06	15314.6	14928.6	18626.3	18280.3	34812.2	34280.2	23255.5	22939.5
Ighv2-5	0	0	0	0	0	0	29537.9	29007.9	3909.14	3759.14	5179.44	5059.44	25541.2	24631.2	0	0	0	0	63745.1	63173.1	65715.4	65407.4	23928.6	23512.6	0	0	0	0	4322.11	3974.11
Ighv5-12	0	0	0	0	0	0	8447.43	7985.43	0	0	0	0	23180.1	22686.1	0	0	0	0	90820.7	90072.7	86939.6	86091.6	102801	100855	0	0	0	0	25650	24828
Ighv5-9-1	0	0	0	0	0	0	7398.64	6774.64	0	0	0	0	11517	10777	0	0	0	0	74966.4	73172.4	69635.5	67515.5	0	0	0	0	0	0	0	0
Ighv5-17	7944.56	7868.56	0	0	0	0	0	0	0	0	0	0	0	0	0	0	45103.5	43891.5	0	0	0	0	51497.9	50835.9	30458.6	29418.6	129509	128353	45562.4	44428.4
Ighv7-3	75119.5	74839.5	74277	73997	39956.9	39120.9	32545.4	31633.4	61053.2	60353.2	80435.7	78769.7	55646	54386	50859.6	50211.6	92354.5	91764.5	29813.5	29373.5	34634.3	34074.3	16737.3	16431.3	15936.2	15650.2	44329.7	44007.7	13811	13507
Ighv14-1	0	0	0	0	0	0	0	0	7401.8	7067.8	8051.22	7567.22	21386.4	21150.4	0	0	0	0	147816	147076	147574	146874	25264.2	24362.2	0	0	5638.58	5466.58	4346.81	4002.81
Ighv4-1	0	0	0	0	0	0	39769.9	38505.9	13766.1	13378.1	0	0	13432.6	13216.6	0	0	0	0	237098	236564	373251	372339	192086	191452	0	0	0	0	0	0
Ighv9-1	10445.5	10233.5	0	0	18181.3	17975.3	0	0	8778.9	8114.9	7203.51	6901.51	13472.3	13282.3	8803.54	8419.54	0	0	0	0	10755.4	10215.4	0	0	28993.9	28593.9	34335.9	34131.9	11294.6	10736.6
Ighv7-1	0	0	1361.22	1099.22	0	0	0	0	19750.2	19326.2	0	0	9320.16	8884.16	0	0	0	0	64017.2	63469.2	58814.2	57792.2	0	0	0	0	0	0	0	0
Ighv3-1	0	0	0	0	0	0	1940.12	1830.12	0	0	5151.69	5025.69	5159.61	4833.61	0	0	0	0	33858.3	33382.3	32144.2	31428.2	10719.5	10037.5	0	0	0	0	2071.26	2049.26
Ighv9-4	0	0	0	0	0	0	0	0	0	0	0	0	4396.93	4192.93	0	0	0	0	47777	46465	34729.8	34201.8	32140.4	31720.4	0	0	0	0	8697.36	8283.36
Ighv6-3	0	0	0	0	0	0	440866	440278	0	0	0	0	35637.8	34211.8	0	0	0	0	7859.27	7611.27	13948.2	13518.2	18003.3	17531.3	0	0	0	0	10834.6	10158.6
Ighv1-49	0	0	0	0	0	0	0	0	0	0	0	0	0	0	0	0	0	0	4499.27	4323.27	3700.24	3392.24	0	0	0	0	0	0	0	0
Ighv1-56	0	0	0	0	0	0	0	0	0	0	0	0	433.918	413.918	0	0	0	0	62293.6	61567.6	73146.2	71340.2	0	0	0	0	0	0	0	0
Ighv8-11	13451.5	13127.5	29673.4	29337.4	9904.53	9068.53	0	0	27094.6	26366.6	15169.5	14695.5	14498.3	14134.3	0	0	21028.7	20814.7	0	0	0	0	0	0	8729.89	8497.89	14051.8	13693.8	0	0
Ighv1-74	0	0	0	0	0	0	0	0	0	0	0	0	923.905	835.905	0	0	0	0	3445.68	3121.68	3425.14	3079.14	0	0	0	0	0	0	0	0
Ighv1-81	0	0	4324.68	4048.68	0	0	29452.7	28904.7	3349.96	3301.96	6632.61	6230.61	26846.7	26330.7	43128.3	42854.3	0	0	172505	172125	160513	160001	43520	43270	0	0	6934.08	6532.08	18188.7	17902.7
Ighv1-85	0	0	0	0	0	0	0	0	0	0	0	0	0	0	0	0	0	0	176867	176541	192103	191249	11626.6	11176.6	0	0	0	0	2902.29	2228.29
Trac	1149.46	941.46	12397.9	12187.9	51748.1	51096.1	50536.4	49418.4	31822.4	31226.4	21383.8	21131.8	54161.8	52711.8	77168.9	75318.9	51206.8	50908.8	34550.4	34248.4	35904.5	35596.5	0	0	5680.63	5378.63	0	0	4523.99	4227.99
Iglv1	27206.5	26550.5	75584.4	75062.4	0	0	39879	38633	0	0	188249	187413	89700.1	89022.1	15846	15540	7892.84	7416.84	0	0	0	0	5511.07	5347.07	0	0	17018.3	16734.3	3062.15	2418.15
Igkv4-53	9333.49	9255.49	7409.21	7121.21	14082	13594	17817.6	17493.6	29121.3	28887.3	30475.1	29767.1	14282.6	13848.6	0	0	6822.66	6164.66	9440.65	8658.65	0	0	0	0	0	0	53354.9	52816.9	8165.28	7623.28
Ighv1-62-2	0	0	0	0	0	0	0	0	0	0	0	0	17219.3	17105.3	0	0	0	0	0	0	0	0	1226.6	1146.6	0	0	0	0	0	0
Igha	220380	219766	538576	538362	110934	109034	30012.7	29590.7	127570	126412	213427	212845	223482	222964	194991	194617	94178.3	93676.3	46281.9	44699.9	43458.4	43140.4	11194.1	10636.1	11626.6	10764.6	28141.3	27673.3	19870.8	19522.8
Igkv19-93	24206.6	23996.6	0	0	0	0	0	0	18797.1	18583.1	24402.9	23952.9	15531.3	15037.3	0	0	0	0	32519.3	31707.3	133085	132069	49150.5	48158.5	0	0	0	0	46798.4	45860.4
Inpp5j	13803.4	12979.4	14764.1	14448.1	6771.32	6179.32	13016.4	12548.4	16096.2	15878.2	4501.81	4429.81	9778.96	9440.96	9073.24	8731.24	11116.6	10512.6	0	0	0	0	3737.84	3199.84	4481.7	3953.7	15756.4	15412.4	0	0
Hsf1	18937.2	18369.2	22218.8	21900.8	19944.4	19690.4	29384.5	28818.5	23108.2	22422.2	30192.9	29410.9	21927.9	21119.9	31815.1	31155.1	19881	19333	21419.8	20817.8	6873.99	6467.99	13244.8	12742.8	15153	14647	18530.3	18140.3	11833.2	11439.2
Srcap	24622.6	23194.6	27616.6	26188.6	21204.2	20782.2	27044	26746	23264.3	22626.3	73961.3	71793.3	27068.7	26626.7	22782.8	22246.8	17846.4	17692.4	29811.5	29367.5	34916.6	34416.6	24056.9	23668.9	47785.2	46615.2	30813.5	29901.5	29051.1	28011.1
Taf9	26663.3	25563.3	38260.9	37160.9	26962.3	26242.3	21757.6	21151.6	57819.9	56741.9	61246.3	59986.3	22995.9	22455.9	0	0	6609.3	5913.3	42294.8	41640.8	47496	46284	34104.1	33640.1	69371.1	67165.1	41243.6	40397.6	36254.4	35004.4
Kirrel3	344095	342119	479704	477728	357889	357027	323340	322458	255902	255702	320161	319297	443811	443147	744217	743625	256939	256659	763720	763224	762415	761913	311065	310239	406570	406010	314114	313270	300449	299607
4931428L18Rik	253676	253440	415772	415422	317820	316854	47369	45813	171035	170723	76953.5	75029.5	217125	216553	416813	415907	226185	225687	277149	276827	148296	147608	310381	309551	160137	159827	303319	302431	182900	182198
Cdv3	17411.7	17169.7	13830.5	13588.5	42159.3	41717.3	15445.7	15055.7	11761.5	10879.5	30945.5	30341.5	20418.9	19908.9	33371.2	33019.2	15419.9	14925.9	18102.5	17734.5	14127.5	13723.5	51014.1	50284.1	40065	39151	67637.7	67193.7	40039.3	39591.3
Ly6e	1.02084e+06	1.02049e+06	2.18663e+06	2.18619e+06	118401	116747	77342	75490	85142.7	84168.7	535986	535522	328533	327623	618165	617515	129828	128680	173547	173175	163452	162972	251067	249995	202256	201794	298241	297325	108692	107218
Eloc	88402.1	88020.1	95742.4	95360.4	109534	107588	110914	108976	84366.9	83354.9	82903.6	81393.6	83517.4	82499.4	113363	111467	96742.5	96356.5	101439	101195	86217.9	85309.9	85255	84183	82366.6	81208.6	94214	93580	113203	111851
Agfg1	61151.6	60041.6	69011.1	67901.1	87892.3	86764.3	53446	52720	65409.5	65177.5	50118.6	48778.6	64353.5	64009.5	38196.8	36972.8	50699.9	50321.9	51259.8	50511.8	51446.5	50868.5	78956.1	77446.1	38146.6	36800.6	75848.9	74006.9	54707	53441
Clasp1	28828.6	26956.6	23308.5	21436.5	24566.4	24250.4	33170.2	32408.2	21041.6	20491.6	16947.5	16437.5	21296.1	21038.1	25104.3	24812.3	25823.7	25087.7	29441.7	28923.7	31739.8	30919.8	45312	43756	30287.1	29209.1	33384.5	32976.5	40557.5	40197.5
Armc9	731647	730909	505128	504790	661314	660890	1.091e+06	1.09071e+06	1.217e+06	1.21675e+06	573547	573119	435042	434362	412814	411896	1.56113e+06	1.56086e+06	239959	239437	314752	313684	549875	549445	273566	272644	344568	343804	426342	425782
Ly6c1	1.89484e+06	1.89438e+06	1.84412e+06	1.84379e+06	1.59781e+06	1.59756e+06	585432	584998	693404	693070	678641	678267	332444	331546	2.32859e+06	2.32827e+06	1.10313e+06	1.10282e+06	223242	222622	219464	218852	64048.5	63458.5	62487.9	61735.9	5452.81	5238.81	23081.3	22719.3
Cd164	0	0	0	0	0	0	0	0	0	0	0	0	0	0	0	0	2112.35	2020.35	0	0	0	0	4414.37	4000.37	0	0	4619.89	4211.89	3978.53	3528.53
Atg9a	69880.9	69028.9	69829.7	69609.7	42417.5	42043.5	56689.8	56423.8	55013.9	53595.9	40446.4	38996.4	26836.2	26318.2	66619.3	66191.3	46446.1	45448.1	39333.8	38123.8	58130.7	57000.7	29512.2	28588.2	40580.2	39756.2	24663.8	24247.8	39766.2	39256.2
Ppil3	47576	47188	78033.3	77677.3	85050.6	83730.6	90119.8	89079.8	49983.9	49407.9	57721	57485	45597.2	44439.2	372068	371076	47949	47183	339521	338515	139362	138484	37296.7	35972.7	33317.5	32891.5	31222.8	30400.8	30190.4	29454.4
Lsamp	12620.5	12384.5	2305.61	1977.61	0	0	0	0	12842.9	12242.9	0	0	9835.2	9509.2	0	0	6714.24	6038.24	0	0	0	0	0	0	0	0	0	0	0	0
Auts2	3566.34	3282.34	1810.63	1770.63	0	0	0	0	1043.77	865.77	4896.33	4744.33	1558.94	1356.94	0	0	0	0	0	0	2476.76	2038.76	4783.28	4447.28	15573.5	15197.5	14256.9	13938.9	0	0
Psmc3	8464.02	8384.02	17261.4	16971.4	39404.8	38422.8	96743.3	96067.3	53807.7	52255.7	7143.64	6829.64	67600.7	65384.7	41101.6	40473.6	68214.2	66036.2	52556.4	52018.4	62404.8	61784.8	66761.2	66385.2	45637.9	44151.9	25339.2	25093.2	49776.5	49250.5
Zfp119b	717.89	635.89	0	0	2007.99	1931.99	0	0	1984.87	1798.87	2651.97	2485.97	2337.65	2279.65	0	0	653.641	563.641	0	0	0	0	3384.78	2766.78	2773.39	2729.39	5302.78	5042.78	1393.29	1343.29
Selenoh	38703.9	38239.9	35531.2	35067.2	120663	119083	130947	129641	79308.1	77952.1	62529.1	61423.1	146479	145719	201073	200769	107871	106089	121590	120194	103910	101976	49160.8	48172.8	38118.9	36768.9	48941.8	47725.8	40621.5	40269.5
Abi2	53645.7	52999.7	55632.7	55386.7	47311.7	46099.7	43370	42714	53723.7	52159.7	36808	36542	40551.9	40111.9	41318.3	40738.3	39516.9	38936.9	34238.2	33864.2	24314	23828	30710.4	29996.4	42533.3	42115.3	37429.8	35907.8	39444.6	38872.6
Inppl1	33395.8	32453.8	46561	45619	27951.9	27433.9	30185.4	29807.4	32843.7	32489.7	23200.4	22874.4	25952	25160	34552.4	34050.4	31329.6	30981.6	40171.7	39083.7	33069	32583	39681.5	38739.5	40697.1	39909.1	38657.8	37349.8	56250.4	55184.4
Msh3	61154.4	60474.4	29708.7	29478.7	14372	13946	53220	52458	13317.2	12847.2	15483.6	15077.6	23419.1	22991.1	0	0	5515.91	5221.91	41661.4	40867.4	6829.5	6421.5	17127.5	16931.5	31098.5	30202.5	40998.5	40116.5	19128	18594
Pign	25510.3	25304.3	24937	24413	19595.4	19277.4	26704.2	26316.2	24885.3	24641.3	43275.2	42391.2	20287.3	19745.3	21534.1	20742.1	18862.8	18500.8	13942.5	13478.5	12724.7	12506.7	30068.5	29252.5	30680.1	29676.1	30678.9	29750.9	23004.8	22620.8
Dop1a	6344.5	5898.5	0	0	2481.16	2265.16	8523.86	8071.86	6068.54	5802.54	4812.49	4636.49	5421.57	5151.57	0	0	8461.36	8091.36	2916.21	2516.21	5140.1	4484.1	11812.1	11422.1	5666.96	5360.96	5792.4	5664.4	11853.4	11465.4
Ralgps2	9602.31	9042.31	16629.7	16069.7	36790.3	35304.3	5552.25	5188.25	16930.2	16514.2	6717.38	6329.38	22702.6	22098.6	30915.1	30077.1	17654.2	17440.2	13744.1	13244.1	6345.03	5879.03	19986.8	19494.8	4708.23	4210.23	4671.42	4279.42	9364.9	9090.9
Hdac4	14475.7	14029.7	0	0	17179.5	16987.5	17803.1	17475.1	13253.8	12773.8	12822.7	12568.7	25537	24625	11554	11182	8546.25	8206.25	11944.2	11582.2	6902.01	6504.01	24026.5	23634.5	15881.3	15591.3	20715.6	20385.6	19418.3	18948.3
Morf4l1	34666.7	34094.7	24678.6	24240.6	47194.2	45970.2	48302.4	46870.4	37659.6	36523.6	36235	35843	37830.1	36836.1	47791.1	46701.1	40071.2	39613.2	29611.2	29127.2	35636.1	35272.1	27166.5	26712.5	30262.8	29174.8	26030.7	25134.7	23004.2	22618.2
Taf6l	7464.5	6950.5	9111.21	8847.21	6433.77	5779.77	16816	16304	12942.8	12398.8	35907.3	35417.3	13331.1	13087.1	9621.29	9361.29	15565.6	15113.6	17251.1	16963.1	16636.8	16290.8	15840.1	15578.1	38145.8	36801.8	18444	18028	22635.9	22181.9
Slc39a10	31340.3	31078.3	29620.5	29378.5	27056.6	26356.6	26665.6	26273.6	22761.8	21985.8	22944.8	22564.8	17577.4	17273.4	7635.11	7101.11	31089.5	30661.5	12541.7	12273.7	9719.32	9015.32	22427.6	21887.6	17900.6	17654.6	25916.3	25002.3	36215	34957
Slc35a4	95969.8	95081.8	123952	123064	113933	112145	88825.9	87719.9	92637.7	92101.7	118866	117244	141700	140852	137866	136632	100092	99832.1	116710	115178	125637	124451	162938	162604	144921	144325	139862	138990	149804	149360
Ffar2	0	0	9468.21	9184.21	0	0	31739.6	30687.6	22127.9	21865.9	0	0	0	0	0	0	40248.9	39814.9	0	0	16267.5	15869.5	4855.55	4533.55	0	0	8428.1	7818.1	6979.33	6741.33
Edem3	33417.3	32681.3	36635.3	35899.3	25104.1	24686.1	28476.9	27718.9	34968.4	34766.4	51842.4	50768.4	31657	31303	28359.3	27989.3	26567.6	26029.6	33085.7	32429.7	31724.4	30896.4	62637.3	61905.3	73979.5	72185.5	60721	59583	69768.9	67874.9
Xrn1	19590.2	19296.2	14899.7	14605.7	19733.3	19437.3	24509.4	23857.4	22314.2	22108.2	22834.3	22430.3	24018	23740	19520.2	18980.2	22564.9	22026.9	30704.1	30456.1	28965.6	28547.6	32577.4	32235.4	32254	31608	28887.9	28581.9	31094.2	30588.2
Ktn1	48958.1	48352.1	49220.2	48820.2	31587.7	30869.7	26775.8	26417.8	30132.3	29140.3	65830.7	65136.7	23757.2	23403.2	18231.2	17893.2	29987	29287	34896.4	34692.4	30962.3	29986.3	82562.8	81316.8	79906.7	78566.7	51785.7	51011.7	51445.1	51167.1
Tns1	148554	147500	83422.7	82368.7	92306.1	91422.1	104006	103626	94530	94082	68933.9	68495.9	36592.8	35366.8	46869.2	45629.2	74229.2	72521.2	24472.6	23804.6	23245.9	22541.9	12994.5	12450.5	39857	38907	11726.2	11150.2	22604.1	22142.1
Sgk3	0	0	0	0	4156.3	3648.3	9469.51	9181.51	6545.37	6053.37	4394.63	4360.63	10177.2	9941.18	0	0	0	0	4312.55	4108.55	0	0	2294.55	2270.55	11604.1	10740.1	3124.94	2448.94	9069.19	8733.19
Bzw1	70844.8	70386.8	59558.5	59100.5	80673.4	79089.4	64846.3	64028.3	70966.4	69028.4	55386.9	54848.9	75879.6	74343.6	72955.6	70813.6	79265.8	77925.8	88124.1	87252.1	83552.7	82490.7	101870	99858.3	90186.2	89546.2	127620	126422	160231	159967
Atp5g2	138666	138008	44836.9	44430.9	106783	106543	131487	130199	77839.5	76387.5	73577.3	71373.3	83514.4	82494.4	293764	293384	114202	112614	123102	121762	165143	164699	148402	147778	93158.7	92672.7	113388	111724	100530	98680.1
Casp8	39333.5	38121.5	37297.8	36085.8	67719.7	67403.7	52552.4	51724.4	45317.1	44021.1	34655.3	33845.3	59528	58720	48705.9	47751.9	50081.5	49605.5	49160.9	48064.9	48408.5	47364.5	43016.8	42670.8	49871.8	49007.8	43429.9	42929.9	50923	50563
Mturn	9844.64	9268.64	0	0	20758.7	20234.7	9891.33	9659.33	10920.2	10654.2	4885.6	4727.6	3243.37	3195.37	0	0	0	0	127110	125894	0	0	0	0	43708.5	43502.5	3583.08	3005.08	3742.04	3236.04
Ly96	1947.97	1863.97	2307.9	2013.9	0	0	4843.07	4363.07	1673.77	1637.77	8086.35	7606.35	1343.66	1313.66	0	0	1441.39	1393.39	0	0	0	0	1925.81	1841.81	9336.79	8662.79	3077.85	2383.85	6554.9	6210.9
Fn1	62540.6	61988.6	94817.8	94265.8	29307.7	29079.7	77603.6	75767.6	70664.6	68716.6	243121	242749	45844.5	44716.5	18459.7	18173.7	70475.8	68479.8	127823	126627	123716	122472	175461	174625	1.05972e+06	1.05946e+06	138706	137790	1.55647e+06	1.55624e+06
Dap	0	0	0	0	0	0	0	0	0	0	0	0	0	0	0	0	0	0	0	0	0	0	199121	198565	2395.2	2281.2	86507.5	85425.5	11621.6	11173.6
Atf7ip	29378	28938	31426.5	31018.5	30194.1	29142.1	30141.8	29747.8	21083.6	20557.6	36331.7	35967.7	24773.6	24481.6	15256.4	15140.4	19929.1	19395.1	20501.3	20153.3	315710	314646	16018.1	15820.1	30967.2	30011.2	22992.1	22496.1	14644.1	14166.1
Mndal	115741	115293	46029.1	45787.1	90543.5	89571.5	69459.4	69099.4	74927.8	73299.8	76320	74352	48293.6	47515.6	10405.2	9847.22	40190.7	39748.7	46266.4	44680.4	52085.7	51599.7	21742.8	21000.8	52614.9	52110.9	27125.4	26453.4	46155.5	45111.5
Tuba4a	28437.2	26841.2	0	0	28508.4	28112.4	41587.2	40605.2	20404.7	20164.7	0	0	24393.9	23977.9	29761	28711	31925.1	31723.1	0	0	0	0	34360.6	33952.6	26519.2	26271.2	57619	56157	20978.5	20176.5
Plekha6	23394.1	23116.1	44549.4	44277.4	17222.2	17044.2	13600	13248	16391.7	15825.7	91793.3	90835.3	19366.5	19066.5	37287.2	35873.2	12328.8	11978.8	24552	23908	24074.7	23538.7	76528.2	74842.2	3571.05	2847.05	74550.3	72600.3	0	0
Adhfe1	65881.5	65561.5	50373.3	50067.3	56769.1	55317.1	30813.7	30569.7	92291.5	91731.5	38687.7	38381.7	114860	113374	46210.5	44844.5	42977.6	41415.6	15293.4	15037.4	14638.6	14344.6	27725.9	27409.9	13046	12532	14428.6	14166.6	28053.9	27791.9
Agap1	21234.3	20942.3	12071.3	11757.3	14203.7	13741.7	15985.4	15727.4	13148.5	12656.5	9009.53	8673.53	7776.2	7614.2	0	0	11189	10595	14022.4	13574.4	11941.7	11587.7	23985.3	23585.3	12033.2	11257.2	23889.2	23569.2	17570.7	17134.7
Pfkfb2	5182.85	4750.85	230976	230670	7076.77	6534.77	7982.34	7450.34	5333.14	4925.14	10912.8	10306.8	13094	12778	0	0	1770.53	1620.53	3960.7	3704.7	19396.5	18918.5	48184.2	47036.2	17302.5	16898.5	42091	41395	19692.1	19306.1
Faim	55744.2	55042.2	63085.1	62383.1	82782.2	81352.2	57960.7	56408.7	74147.3	72457.3	84761.3	83365.3	59735.6	58957.6	37481.8	36109.8	56155.7	55045.7	41764.6	40998.6	40735.6	39865.6	22269.7	21695.7	35458.6	35074.6	25500.1	25290.1	48856.8	48212.8
2310022A10Rik	0	0	0	0	0	0	0	0	0	0	0	0	716.254	584.254	0	0	0	0	0	0	0	0	4732.29	4378.29	0	0	8631.71	8081.71	1745.23	1659.23
Ms4a4a	50807.6	50439.6	51083.5	50729.5	9199.82	8995.82	144483	143505	88730.2	87964.2	14415.9	13775.9	25937.9	25139.9	0	0	17866.4	17722.4	0	0	22962.5	22178.5	42632.3	42218.3	43734.6	43536.6	12308.5	11904.5	174341	173553
Tnnt2	0	0	0	0	0	0	0	0	0	0	0	0	0	0	15512.2	15154.2	0	0	62038.4	61284.4	71134.6	69148.6	0	0	403.029	309.029	0	0	874.442	842.442
Mdm4	137761	135743	228744	226726	97054.4	96394.4	25233.7	24741.7	39931.4	39257.4	7535.96	7287.96	38428.3	37538.3	444453	443589	29025.8	28115.8	156722	156132	296184	295968	27618	27272	12626.4	12004.4	38522.8	37192.8	8020.89	7438.89
Rgs1	10458.6	9292.64	0	0	7881	7449	28781.5	28093.5	8778.16	8116.16	4174.99	4120.99	14049.9	13561.9	0	0	26474.2	25912.2	0	0	0	0	1603.04	1583.04	11091	10887	7111.47	6755.47	29341.2	28397.2
Map3k19	377991	376931	272075	271015	178439	178035	441011	440425	383926	383300	275060	273988	166298	165890	335994	335790	381216	380492	274699	274369	229121	228571	610098	609722	632842	632490	565308	564852	949555	949293
Sh3bgrl2	37415	36987	50267.5	49065.5	9047.63	8807.63	36453.3	35997.3	27698.4	27104.4	32448.6	32168.6	20893.1	20529.1	48388.6	47374.6	41476.3	41254.3	176444	176108	211317	210641	73961.2	72055.2	51191.5	50513.5	186481	185673	49251.6	48653.6
Gm15448	0	0	0	0	0	0	11209.9	10405.9	0	0	0	0	16651.1	16409.1	0	0	10051	9224.96	5562.46	4964.46	10501.2	9927.21	5510.08	5348.08	11057.2	10851.2	0	0	2139.81	2117.81
Speg	13941.1	13855.1	28017.2	27721.2	2557.11	2357.11	22163.6	21663.6	0	0	0	0	0	0	34232.2	33656.2	11487.4	10945.4	262727	262343	255808	255412	0	0	5500.33	5168.33	0	0	1475.52	1447.52
2410002F23Rik	30818.7	30524.7	18135.4	17523.4	24195.5	23781.5	47570.2	46048.2	29192.6	28974.6	34290.2	33390.2	16687.1	16455.1	13937.2	13569.2	30385.2	29779.2	25924.9	25584.9	23073.4	22311.4	43098.4	42764.4	32083.1	31409.1	31041.1	30171.1	23231.1	22893.1
Gm28778	64080	63124	91517.7	90695.7	48582.6	47528.6	35361.3	35073.3	54717.4	53265.4	64310.7	63428.7	43305.7	41741.7	79612.3	77920.3	76759.8	75273.8	76678.7	75004.7	64335.9	63917.9	66574.1	66180.1	71210.5	69184.5	69126.2	68830.2	78239.4	77061.4
Pigx	37079.8	35081.8	48055.5	46057.5	33208.8	32862.8	24095.3	23363.3	29838.6	28768.6	40963.4	39605.4	32031.8	31757.8	30873.8	30033.8	29997.2	29299.2	40444.8	39418.8	36066.8	35792.8	67727.6	67451.6	52093.6	51525.6	55703.2	55469.2	67342.1	65256.1
Stat1	69876.5	69146.5	81921.3	81191.3	161219	160571	124694	123244	80858	79630	108501	106511	163885	163455	124279	122695	118741	117275	125220	123948	127690	126546	43249.2	42947.2	105834	104058	71505	69245	82797.6	81945.6
Abhd17a	106163	105881	40340.2	40036.2	108210	106196	118264	116602	78570.1	77176.1	121433	119891	123577	122347	98492.9	97880.9	81867	80697	60340.1	59408.1	141614	140784	63864.9	63260.9	84599.6	83571.6	94811.7	94211.7	63144	62860
Ndufs1	188930	187658	279967	278695	325638	324698	165552	165028	200077	199445	78903.9	77117.9	722050	721618	68311.6	67981.6	111966	110300	60171.4	59215.4	112010	110380	36832.5	35388.5	22633	22385	26163	25287	27947.5	27657.5
Nab1	14056.3	13588.3	56530.1	56062.1	9603.59	8697.59	23144.9	22880.9	19650.4	19180.4	45526	45030	31546	31156	0	0	11033.6	10415.6	0	0	14347.5	13983.5	53249.3	52859.3	83481.5	82385.5	39287.3	38123.3	46450.7	45442.7
Gcdh	61283.8	59541.8	56131.1	54389.1	67104.5	66726.5	85277.1	83973.1	59854.2	59028.2	91145.1	90129.1	193419	192645	101571	101111	38069.3	37195.3	72166.5	70152.5	76355.9	74815.9	81242.5	79914.5	76580.5	75008.5	59648.2	58408.2	63140.1	62848.1
Atf6b	1166.26	1078.26	8159.95	7861.95	0	0	0	0	1042.65	862.655	0	0	0	0	0	0	0	0	0	0	0	0	3909.88	3401.88	0	0	3292.69	2654.69	3755.26	3257.26
Kmt2d	26031.6	25473.6	45604	45046	26097.7	25185.7	11513.1	10769.1	21612.2	21224.2	20264.7	20034.7	26272	25584	25039.2	24715.2	14467.3	14167.3	14388.4	13990.4	17015	16759	26528.7	25938.7	31043.6	30123.6	21013.5	20743.5	25693.6	24881.6
Prrc2c	31915	30799	40682.2	40452.2	40300.3	39544.3	15394.3	14972.3	33068	32780	24765.8	24423.8	31887.4	31571.4	23263.7	22819.7	28756.5	27780.5	27373.2	27173.2	24550.6	24114.6	56131	54675	36267.3	36031.3	59503.7	58243.7	57068	56126
Spata5	10923.3	10269.3	11969.3	11567.3	18880.8	18360.8	21892.7	21322.7	13207.7	12723.7	24199.9	23671.9	25769.3	24933.3	13620.5	13180.5	13752.7	13290.7	27752.9	26838.9	31549.7	30685.7	35208.8	34932.8	33904.9	33596.9	35744	35426	48480.3	47780.3
Map3k6	30783.3	29933.3	18839.5	17989.5	23457.4	22867.4	112650	110770	33726.5	33196.5	20087.3	19823.3	14506.3	14146.3	14128	13796	40713.1	40361.1	14716.6	14366.6	16909.9	16625.9	11821.2	11433.2	9852.23	9318.23	30821.5	29913.5	9241.99	8949.99
Megf6	0	0	27569.3	27273.3	0	0	0	0	22868.6	22140.6	22368.2	21862.2	6807.92	6453.92	0	0	12078.2	11668.2	37715.4	36169.4	52033.3	51539.3	12520.8	12288.8	17524.3	17166.3	16322.1	16160.1	16636.7	16432.7
Actr5	22944.7	22358.7	26795.1	26415.1	28653.1	28283.1	29432.4	28876.4	34903.2	34687.2	50010	48652	36632.2	35420.2	34346	33794	29495.2	28707.2	26799.5	26445.5	22886.6	22086.6	29080.9	28068.9	38604.6	37392.6	27051.8	26367.8	24777.5	24525.5
Nccrp1	4881.16	4619.16	15530.5	15300.5	4872.57	4524.57	9373.71	9069.71	10190.2	9800.21	31640.7	31214.7	10122.9	9876.93	17708.1	17262.1	786.664	706.664	20144.2	19690.2	26085.3	25757.3	1776.04	1660.04	1918.53	1820.53	2577.06	2477.06	667.375	615.375
Swi5	16444.5	16130.5	10776.6	10440.6	11036.9	10394.9	13522.8	13154.8	18950.6	18778.6	14599.3	13999.3	13093.5	12781.5	8984.82	8628.82	13952.4	13546.4	0	0	0	0	38442.4	37304.4	21956.3	21560.3	19188.7	18958.7	19597.8	19175.8
Serpina1a	121140	120816	149269	148945	65176.1	64634.1	112580	110696	125198	123970	86129.1	84815.1	78422.2	77090.2	9643.7	9389.7	129771	128619	22697.8	22357.8	27434.7	26646.7	76920.3	75266.3	31505.9	30705.9	86929	85877	73134.5	71536.5
Meis1	26910.3	26678.3	11569.3	11191.3	34435.8	33955.8	16075.4	15841.4	37345.1	36145.1	63584.4	62610.4	14019	13517	0	0	14203.6	13843.6	0	0	0	0	0	0	10419.6	10049.6	10627.7	9769.69	14432	13856
Plekhg5	19566.5	19094.5	20387.9	20041.9	8103.55	7715.55	21240.8	20950.8	33180.3	32918.3	6161.48	5955.48	13369.7	13131.7	6078.85	5306.85	13741.4	13275.4	5069.43	4395.43	7394.59	7094.59	6677.66	6245.66	35945.2	35643.2	13398.9	12848.9	23357.7	23061.7
Tdrd7	48534.5	47748.5	76471.2	75685.2	63411.3	62695.3	38978.9	37506.9	31910.2	31332.2	23029.7	22667.7	32329.4	32121.4	94323.9	93507.9	20716.8	20388.8	44361.1	44063.1	28645.8	28159.8	15604.4	15272.4	20344.6	19984.6	18687.3	18327.3	15517.1	15259.1
Cacng6	86936	86330	208224	207618	78115.9	76377.9	73519	71303	3347.03	3297.03	118056	116402	26782.9	26256.9	526796	526064	33014.3	32640.3	309998	309792	284368	284096	0	0	0	0	0	0	20107.1	19829.1
Kct2	228952	227450	277254	275752	305090	304070	73720.7	71522.7	138089	137165	326785	325943	555770	555216	235028	234368	148010	147234	231455	230879	210509	209825	183116	182384	162156	161874	98538.5	98126.5	157523	157217
Ralgapa2	14310.5	13600.5	10197.7	9739.65	17880.9	17584.9	43387.3	42733.3	12031.5	11241.5	9882.7	9690.7	11822.4	11142.4	15307.3	15197.3	26328.1	25740.1	3972.92	3720.92	3605.49	3283.49	11084.1	10494.1	5194.07	4786.07	8326.56	7686.56	7257.47	7087.47
Pou2f1	30364.7	29544.7	28877.1	28309.1	51162.9	50446.9	39917	38675	40640.2	40086.2	52729.5	51815.5	44030.1	42624.1	3824.45	3544.45	26300.4	25704.4	76702	75032	56754.9	55474.9	40614.5	39832.5	33545.3	33171.3	49062.9	47874.9	44632.8	43338.8
Arhgap21	5388.16	5064.16	3473.73	3127.73	10818.7	10140.7	0	0	5180.02	4748.02	3849.41	3747.41	3716.07	3620.07	0	0	3005.06	2575.06	2593.7	2139.7	3300.64	2940.64	14230	13962	7013	6769	11384.9	10712.9	6825.75	6561.75
Ano1	29796.6	29520.6	42800.7	42512.7	15548.4	14984.4	13876.6	13602.6	19572.9	19086.9	161050	160550	36495.9	35239.9	79945.7	78275.7	16569.6	16347.6	26150.5	25874.5	21867.8	21509.8	69665.9	67379.9	17252.3	16838.3	198640	197996	44448	43124
Otud6b	8137.39	7881.39	20202.5	19854.5	95050.5	94292.5	4099.19	3845.19	21688.4	21318.4	19314.4	18894.4	46421	45389	102932	102518	80622.3	79354.3	109272	107482	124276	123048	20347.3	19947.3	26397.2	26127.2	25155.2	24863.2	25613.5	24775.5
1700025G04Rik	4513.82	3921.82	5411.81	5109.81	0	0	0	0	3067	2975	0	0	3554.28	3428.28	0	0	0	0	0	0	0	0	4115.24	3645.24	0	0	7784.45	7598.45	654.03	598.03
Tut4	1083.05	871.045	0	0	3057.91	2681.91	3459.51	3099.51	3590.9	3542.9	0	0	5001.58	4647.58	1933.43	1475.43	3911.81	3631.81	2902.78	2500.78	2296.41	1828.41	0	0	1702.06	1680.06	0	0	2054.66	2032.66
C1d	13284.2	12878.2	21402.5	21010.5	31062.3	30204.3	12464.9	11888.9	19170.4	19052.4	25922.5	25124.5	16689.7	16459.7	31925.7	31293.7	20387.7	19983.7	17151.4	16849.4	9106.71	8304.71	15029.3	14557.3	13457.1	13043.1	19741.5	19177.5	11316.8	10768.8
Tmem53	45230.6	44660.6	8902.51	8622.51	14190.5	13726.5	40820.8	39700.8	21567	21169	48259.8	46615.8	22472.2	21814.2	23558.5	23172.5	18879.5	18523.5	0	0	0	0	30130.2	29336.2	30595	29571	15313.9	14885.9	24809.3	24567.3
A430005L14Rik	27789.1	27097.1	30155	29753	37931.8	36679.8	3290.35	2884.35	26715.7	25885.7	11975.2	11563.2	23517.1	23119.1	16187.9	15945.9	20676.3	20338.3	31483.6	30403.6	18111.8	17797.8	32383.8	32009.8	39484.4	38456.4	41378.6	40550.6	44917.9	43677.9
Plch1	326202	325604	324432	323834	264127	263801	215471	214853	300582	299714	291775	290799	435256	434578	162733	161935	210071	209445	459968	459208	453658	452898	413665	413083	364375	363731	302532	301640	272444	271488
Matn2	19453	18829	142584	142212	19697.1	19393.1	5086	4642	21559.4	21157.4	46541.6	46233.6	26610.2	26006.2	44998.3	43440.3	27362.6	27022.6	35815.4	35375.4	30907.7	29919.7	22059.8	21417.8	99262.5	97240.5	15155.9	14673.9	40021.5	39565.5
Atg7	40491.1	39643.1	39451.4	38603.4	38872.3	37802.3	135575	134391	56371.3	55117.3	34448.7	33594.7	43240	41670	34949.7	34557.7	76656.3	75158.3	36455.7	36171.7	34711.1	34175.1	23083	22705	42974.3	42646.3	48302.5	46980.5	67042	64914
Ttc28	19217.5	18611.5	9084.29	8710.29	15921	15443	53536.5	52828.5	25697.3	25399.3	12284.8	11946.8	11576.7	10850.7	0	0	28594.9	27586.9	14613.7	14247.7	19270.2	18774.2	5282.57	5058.57	32588.6	32030.6	0	0	27039.8	26569.8
Surf1	106289	105643	126898	126252	124992	123546	101496	101022	111775	110187	136207	135091	157170	156618	171127	170451	127530	126294	96802.9	96340.9	93569.4	93027.4	115164	113694	86420.9	85546.9	61570.4	60530.4	82660.7	81796.7
Tmco1	243698	242410	297660	296372	192190	191970	264126	263862	212567	212069	382117	381391	196499	195751	312666	312388	301883	300911	336122	335100	319306	318250	321369	320583	501979	501557	401377	400743	430490	429948
Il1rn	7596.46	7106.46	20309.7	20043.7	2524.64	2320.64	3683.53	3347.53	10154.9	9754.88	6412.52	5982.52	20197	19631	0	0	0	0	6632.61	6218.61	0	0	68110.4	67868.4	0	0	120575	119163	1098.12	1010.12
Flg	0	0	0	0	0	0	20403.5	19923.5	1645.19	1601.19	14499	13885	0	0	0	0	0	0	133724	132686	164770	164318	16096	15920	0	0	0	0	0	0
Adrm1	72537.5	71707.5	83201.9	82505.9	89062.6	88004.6	90724	89712	80447.9	79195.9	60736	59406	93024.3	92520.3	81386.6	79824.6	86399.9	85495.9	85140.1	84058.1	92552.7	91958.7	134530	133602	84345.8	83301.8	149071	148393	128446	127552
Cop1	19781	19553	13351	13123	17327.4	17189.4	16583.5	16025.5	17582.9	17346.9	52388.1	51432.1	10070.7	9802.65	3329.58	3009.58	13516.9	13014.9	12758.2	12518.2	10244.2	9634.22	23652.2	23420.2	20537.5	20225.5	13096.5	12894.5	15710.4	15496.4
Mbnl1	20395.3	19933.3	8394.73	8156.73	48360.5	47284.5	43501.7	42871.7	39823.9	39125.9	30923.6	30315.6	54317.8	52893.8	8241.61	7785.61	45095.9	43879.9	38804.9	37472.9	57333.4	56119.4	110798	109180	15813.8	15495.8	142788	141996	80848.5	79844.5
Mapkap1	15147.5	14733.5	8948.11	8566.11	0	0	29609.6	29101.6	6187.31	5957.31	16957.4	16453.4	3127.05	3039.05	0	0	15413	14917	26304.3	26064.3	20566.7	20364.7	64699.1	64163.1	36325	36105	46670.2	45100.2	75601.8	74195.8
Lin9	7541.08	7193.08	0	0	13019.1	12753.1	11694.9	11000.9	20491.2	20279.2	26377.7	25707.7	11436.4	10670.4	0	0	9794.65	8906.65	0	0	0	0	15176	14744	23264.9	22498.9	23938.2	23624.2	25510.6	24642.6
Enah	34712.7	34148.7	34136.3	33572.3	18248.8	18058.8	10567.7	9671.73	16615.2	16111.2	8314.25	7864.25	7686.17	7498.17	20795	20545	13253.3	12695.3	14984.5	14676.5	15413.4	14869.4	97895	97555	40660.4	39868.4	28070.7	27584.7	39981.1	39519.1
Ighd	2213.6	2123.6	0	0	0	0	35364.1	35080.1	0	0	0	0	33505.2	33151.2	0	0	0	0	66733.3	66433.3	136124	135180	0	0	8832.53	8634.53	0	0	0	0
Usp4	38928.6	36748.6	30679.6	28499.6	46435.2	45079.2	68971.4	68569.4	47372.5	46382.5	34278.1	33374.1	45544.8	44372.8	45904.2	44496.2	42954.7	41390.7	46017.7	44383.7	49310.4	48390.4	38231	37065	46898.3	45616.3	47980.2	46604.2	39358.8	38774.8
Slamf7	0	0	0	0	6289.98	5595.98	0	0	4060.85	3932.85	0	0	8400.35	7782.35	0	0	2205.52	2127.52	4442.97	4252.97	6015.24	5509.24	0	0	0	0	0	0	0	0
Mpzl1	12541.5	12319.5	5814.8	5580.8	0	0	0	0	0	0	2275.78	2235.78	0	0	0	0	2656.79	2424.79	0	0	0	0	46756.4	45424.4	4491.62	3965.62	34884	34370	3831.72	3355.72
Gpatch4	2657.55	1999.55	7703.49	7335.49	2361.02	2115.02	0	0	1509.97	1441.97	818.937	632.937	0	0	0	0	658.608	570.608	0	0	0	0	3124.83	2434.83	4775.65	4293.65	2591.92	2491.92	5695.88	5495.88
Cr2	0	0	0	0	38159.4	36939.4	37053	36709	16029.5	15787.5	22622.7	22170.7	41197.8	40895.8	19790.9	19296.9	30840.5	30336.5	20338.8	19956.8	13582.5	13080.5	0	0	0	0	0	0	0	0
Aif1l	54625	54413	33993.9	33635.9	72240.6	70096.6	9367.87	9061.87	59587.2	58721.2	0	0	19416.1	19132.1	16416.3	16198.3	14786	14562	7156.66	6804.66	10689.8	10137.8	39686.4	38746.4	17785.6	17503.6	28341.5	27907.5	31900.9	31586.9
Hhat	11500.3	11196.3	35745.6	35349.6	23322.6	22700.6	80119.2	78457.2	11165.6	10951.6	18930	18416	7089.93	6791.93	0	0	37817.7	36913.7	31649.9	30609.9	28148.8	27550.8	38327	37169	25194.3	24902.3	17687.5	17581.5	22677.7	22227.7
Rab3gap2	39365.8	38619.8	34113.7	33367.7	28835.6	28511.6	82248.6	80764.6	38682.1	37748.1	34126.8	33186.8	32263	32035	33924	33696	54231.9	52889.9	38288.8	36866.8	39365.9	38279.9	70681.3	68503.3	59860.7	58796.7	46517	44919	80483.8	79459.8
Map4k4	29235.8	27969.8	18629.2	17363.2	23881.1	23387.1	19346.9	19092.9	19561.3	19065.3	21984.6	21842.6	16362.2	16052.2	23212.3	22750.3	15617.6	15183.6	23718.2	22902.2	25672.2	25252.2	26439.6	25817.6	26369.3	26089.3	33818.9	33506.9	36008.5	34702.5
Txndc9	91720.5	90288.5	85276.7	83844.7	101326	100860	131810	130530	92632.6	92094.6	103294	102922	77915.1	76537.1	61344.3	60434.3	65010.3	64768.3	80096.9	78656.9	90754.2	90070.2	75317.1	73521.1	90124.4	89478.4	53129.1	52559.1	70267.5	68397.5
Ankrd39	6850.15	6576.15	5759.64	5517.64	3586.15	3302.15	7976.58	7442.58	4847.95	4625.95	0	0	4293.02	4075.02	6227.17	5479.17	8781.13	8491.13	4997.94	4313.94	2405.84	1955.84	4865.25	4549.25	5778.92	5488.92	5185.19	4899.19	8472.7	8012.7
Usp19	23273.9	22449.9	25700.9	24876.9	26915.5	26189.5	34620.6	34154.6	24687	24403	27358.8	26978.8	28771.7	27701.7	24207.5	23965.5	23687.3	23439.3	30253.1	29897.1	28029.4	27387.4	28805.6	27725.6	41681.1	41109.1	31160.6	30320.6	34040.3	33804.3
Tbc1d8	7466.5	7214.5	7786.98	7522.98	5264.29	4984.29	11428.6	10670.6	8130.95	7940.95	8656.5	8260.5	11822.3	11140.3	9592.91	9328.91	8119.59	7695.59	10949	10397	12527.2	12271.2	8459.94	7911.94	7546.05	7048.05	11736.8	11166.8	6678.3	6374.3
Atp6v1h	35021.9	34679.9	31322.1	31114.1	30159	29091	54276.4	53702.4	40705.8	40169.8	38166.3	37736.3	45504.4	44326.4	27376.4	26808.4	47222.3	46350.3	32162.1	31260.1	29748.8	29486.8	42455	42005	56137.3	54637.3	39564.9	38442.9	69006.7	67056.7
Sft2d2	50853.5	50333.5	50957.2	50669.2	28838.5	28516.5	9567.3	9289.3	56402.7	55158.7	40811	39435	60039	59311	0	0	14002.1	13598.1	0	0	17196.3	16968.3	93157.7	92553.7	23209.8	22423.8	69656.3	69412.3	24246.3	23886.3
Rpl31	33674	32904	26749.5	26379.5	47511.7	46321.7	22484.8	22056.8	42279.8	42057.8	23698.9	23488.9	57079.9	56001.9	30226.2	29262.2	22153.8	21511.8	59592.9	58532.9	64197.4	63771.4	401340	400736	178099	177377	421916	421320	308166	307350
Prkar2a	127185	126917	88503.1	88235.1	110660	108750	169586	169124	99309.9	99075.9	85153.9	83779.9	77059.7	75615.7	76737.9	74853.9	125873	124607	57935.9	56653.9	55405.8	53947.8	60344.5	59376.5	47005.7	45731.7	74262.1	72284.1	55868	54754
Ndufs2	28294.9	28086.9	40062.6	39360.6	37826.3	36556.3	15772.4	15464.4	21427.3	20985.3	20361.9	20153.9	59736.2	58956.2	38432.4	37272.4	21841.3	21127.3	13338.2	12778.2	0	0	8015.49	7351.49	14511.3	14309.3	18023.3	17525.3	20447	20233
Mast4	13384.9	12994.9	8953.74	8449.74	12387.2	11989.2	5012.02	4556.02	4565.1	4535.1	4396.52	4366.52	8267.26	7615.26	10327.4	9757.38	7779.72	7283.72	7159.17	6815.17	7382.17	7076.17	13617.6	13207.6	2474.08	2386.08	5475.25	5271.25	11217.4	10633.4
Ighv1-18	8484.09	8390.09	3107.5	2803.5	22929.1	22211.1	0	0	25795.6	25527.6	3172.2	3086.2	26156.4	25428.4	0	0	21766.8	21032.8	370093	369161	354304	353358	77977.1	76393.1	22765.9	22557.9	32082.9	31446.9	30710.9	30100.9
Ighv8-8	6064.18	5746.18	6812.93	6380.93	0	0	0	0	30815.2	30025.2	7018.55	6678.55	0	0	0	0	3376.64	2998.64	162715	162225	149732	149058	43296	43000	0	0	15923.7	15639.7	11444.1	10946.1
Tgfb2	17001	16751	52974	51950	11373.4	10791.4	0	0	17228.9	16882.9	12101	11713	20388.4	19868.4	1891.74	1431.74	115139	113577	10322.5	9670.52	18310.3	18044.3	7517.27	7323.27	31551.9	30763.9	26228.1	25372.1	19888	19546
Ntmt1	48069.8	47759.8	38399.9	38095.9	30853.8	29965.8	41826.8	40888.8	25972.3	25766.3	21473.5	21241.5	24559.1	24207.1	38270	37082	28486.2	27442.2	51009	50225	57106.8	55856.8	101428	99398.4	42809.5	42449.5	129083	127923	79653	78583
Cyb561d2	51122.6	50726.6	57627.4	57303.4	22530.7	21720.7	47917.9	46449.9	23085.2	22395.2	43273	42383	36318.1	35034.1	95160.3	94378.3	47403.5	46561.5	83745.8	82579.8	51584.1	51022.1	12949.3	12393.3	28208.2	27622.2	15826.6	15514.6	24331.6	23997.6
Ighg2c	191222	190948	251990	251716	142952	141958	304863	303911	110416	108792	390471	389769	228767	228291	111321	109355	168973	168549	506734	506042	518793	518109	294890	294004	78387.4	76961.4	117537	116019	135171	134421
Pfkfb3	29411	27639	42196.1	40424.1	39611	38683	60918.7	59670.7	33815.8	33303.8	53866.5	53110.5	41079.3	40749.3	49643	48823	48012.3	47256.3	40619.2	39639.2	38464.7	37202.7	15777.5	15499.5	28276.9	27710.9	35122	34660	23233.6	22899.6
Camsap2	5981.63	5487.63	6988.51	6690.51	2503.24	2291.24	244.868	224.868	743.346	723.346	0	0	2089.13	1979.13	0	0	10146.9	9344.9	0	0	0	0	3006.38	2286.38	2741.43	2693.43	2073.9	1991.9	3071.66	2431.66
Igkv4-57	77657.2	76695.2	56874.7	55912.7	56753.8	55299.8	292049	291033	85770.8	84838.8	53488.6	52690.6	93068.6	92568.6	27313.5	26729.5	46472.1	45478.1	107374	105522	105262	103396	23492.7	23216.7	29257.3	28925.3	29421.1	29221.1	22989.3	22599.3
Snw1	60188	59372	56431.4	55749.4	53095.7	52631.7	39483.5	38119.5	68861.3	66787.3	146974	146176	73091.7	71329.7	46159.4	44785.4	51220.9	50928.9	49042.2	47920.2	38776.2	37568.2	91434.8	90736.8	127473	126463	94126.9	93488.9	101734	99949.8
Ighmbp2	1886.25	1790.25	0	0	4675.48	4299.48	9240.96	8910.96	5654.38	5304.38	11247.4	10723.4	7753.65	7587.65	6076.06	5300.06	0	0	13810.2	13326.2	16372.1	15988.1	19071.7	18835.7	8434.39	8146.39	10043.4	9837.45	11400.6	10878.6
Uck2	0	0	0	0	0	0	6072.98	5800.98	10577.2	10263.2	11163.3	10619.3	9355.46	8925.46	0	0	0	0	31866.7	30890.7	31803.4	30997.4	62449.7	61697.7	72003.9	70049.9	52712.1	52088.1	81123.5	80137.5
Fcgr2b	89768	87878	148704	146814	48952.1	47972.1	70638.2	70368.2	110654	109036	68065.5	67551.5	46456.6	45428.6	38323.6	37147.6	76117.5	74569.5	126827	125597	113592	112012	72419.4	70359.4	101539	99615.4	52903.1	52307.1	168743	167873
Kpna4	89528.6	87386.6	85163.7	83021.7	106804	106568	112885	111019	100551	98532.9	122780	121278	89667.7	88983.7	99653	99109	90738.6	90060.6	69694.3	67460.3	63815.1	63335.1	105925	104119	142731	142097	85337.8	84183.8	130334	129494
Chrdl2	23023.6	22789.6	60967.7	60721.7	0	0	0	0	0	0	37818.1	37322.1	20741.8	20323.8	0	0	0	0	0	0	0	0	0	0	0	0	0	0	0	0
Itga11	32134.5	31562.5	31312.6	30936.6	50024.6	49168.6	24948.2	24394.2	44072.8	42562.8	19025.8	18553.8	16920.2	16746.2	21437.8	20633.8	24380.6	24038.6	18382.1	18068.1	16663.6	16327.6	2604	2584	40466.5	39624.5	0	0	16488.9	16234.9
Tchh	0	0	0	0	0	0	0	0	0	0	31422.1	30936.1	0	0	0	0	0	0	0	0	0	0	0	0	0	0	0	0	0	0
Fcgr4	27194.6	26570.6	42181.2	41557.2	27671.1	27093.1	17830.8	17508.8	13735.5	13341.5	22568.1	22104.1	23635	23267	48763.9	47821.9	20566	20200	28768.8	28082.8	25051	24715	26206.1	25544.1	54896.3	54694.3	37525	36019	63823.1	63587.1
AB124611	17153	16165	26768.4	25780.4	22950.6	22238.6	5211.48	4789.48	23973.4	23515.4	13970.6	13212.6	20450.9	19950.9	38721.7	37619.7	20280.5	19846.5	11120.1	10592.1	10987	10461	3463.03	2859.03	24046	23466	13109.7	12923.7	12937.6	12385.6
Elf2	26820.3	26476.3	19967.7	19629.7	30923.6	30041.6	23118.6	22850.6	27196.4	26484.4	46979.5	46737.5	31032	30514	21901.5	21179.5	16917	16799	24070.9	23324.9	24084.5	23554.5	16282	16166	38363.6	37085.6	28827.7	28507.7	29257.7	28287.7
Igkv2-137	56055.7	55701.7	189548	189226	123178	121680	59236.8	57824.8	55827	54497	197713	196981	157832	157290	85642.7	84344.7	370604	369854	88896.3	88056.3	90366.1	89662.1	72890.8	70886.8	283150	282272	20613.3	20255.3	36957.3	35861.3
Igkv1-135	24654.5	24556.5	62226	61918	42426.1	42056.1	41406.1	40376.1	57537	56425	64748	63918	69564	67486	77029.3	75167.3	29086.9	28190.9	81594.2	80272.2	61607.4	60909.4	31759	31235	13359.8	12925.8	29373.9	29155.9	4980.48	4816.48
Igkv16-104	40851	40465	88840.4	88486.4	63763.8	63075.8	33530.4	32824.4	87776.3	86948.3	80827.1	79187.1	304848	303872	57000.5	55628.5	27583.3	27315.3	176866	176538	173228	172872	6739.81	6329.81	9856.38	9324.38	22541.9	21957.9	19422	18954
Igkv4-74	0	0	0	0	0	0	0	0	0	0	0	0	7054.39	6748.39	0	0	0	0	85094.6	84004.6	104559	102661	0	0	0	0	0	0	0	0
Igkv4-70	46227.2	45327.2	39729.6	38829.6	34160.1	33584.1	47855.1	46369.1	32196.5	31676.5	28470	28120	35382.6	33902.6	0	0	38646.1	37868.1	136687	135723	120709	119349	34424.7	34028.7	15267.4	14821.4	17478.5	17310.5	4349.87	4007.87
Igkv4-55	14606.8	14188.8	36552.7	36166.7	25167.9	24765.9	51918.2	51022.2	44349.6	42901.6	51255.1	50099.1	27344.9	26960.9	20470.5	20140.5	18057.6	17957.6	41822.3	41066.3	50247.3	49457.3	13038.5	12504.5	9288.72	8602.72	23888.8	23566.8	0	0
Ighv1-82	0	0	0	0	0	0	0	0	0	0	0	0	3716.48	3622.48	0	0	3066.48	2646.48	3763.61	3479.61	3818.71	3530.71	0	0	0	0	0	0	804.407	762.407
Obsl1	170213	169793	60919.1	60499.1	134030	132838	169037	168563	96530	96164	207890	207266	57055.9	55973.9	51945.2	51435.2	102869	100895	122842	121496	152784	152170	38924.5	37872.5	126775	125751	28617.4	28257.4	60761.7	60233.7
Cd101	0	0	0	0	0	0	0	0	5762.82	5434.82	9654.07	9432.07	6423.45	5993.45	9939.34	9739.34	7983.58	7533.58	0	0	0	0	4360.59	3942.59	15049.4	14521.4	13704.1	13242.1	11893	11519
Ighv1-77	994439	994161	2.23935e+06	2.23915e+06	81396.6	79880.6	194910	194080	366995	366335	1.05525e+06	1.05495e+06	393816	393074	0	0	43599.1	42141.1	4.17201e+06	4.17174e+06	0	0	399195	398583	504416	503996	1.8271e+06	1.82687e+06	452956	452456
Eef1akmt1	21443.1	21037.1	2603.17	2323.17	35056.4	34720.4	33930.5	33312.5	21727.4	21369.4	30469.1	29757.1	19001.6	18599.6	35592.4	35336.4	18723.6	18333.6	6511.21	6073.21	18361.9	18105.9	8628.09	8112.09	10424.4	10058.4	8974.06	8494.06	11892.3	11516.3
Ldah	64241.3	62323.3	56261.1	54343.1	88974.9	87906.9	165840	165322	62465	61925	81104	79480	63481.7	63079.7	78636.8	76870.8	119573	118133	51738.6	51060.6	52640.1	52256.1	80247.4	78833.4	47605.4	46399.4	35287.5	34859.5	68257.2	66247.2
Trappc14	0	0	0	0	0	0	0	0	4180.5	4078.5	6170.34	5970.34	7440.12	7220.12	4975.89	4083.89	3704.49	3380.49	7737.17	7475.17	15422.7	14880.7	14166.5	13886.5	8580.65	8326.65	16269.3	16087.3	11732.1	11304.1
Slco1a5	2960.99	2740.99	11135.5	10915.5	0	0	0	0	1472.77	1388.77	28590.6	28282.6	1296.93	1258.93	7845.9	7339.9	1953.9	1835.9	14410.8	14018.8	7276.44	6954.44	13528.8	13088.8	6420.46	6244.46	76366.2	74574.2	0	0
Ighv8-12	7270.49	6774.49	0	0	0	0	2832.08	2620.08	8851.16	8205.16	4571.78	4511.78	2269.16	2201.16	0	0	4106.07	3866.07	97291.1	96861.1	96399.4	95993.4	21944.5	21264.5	995.604	947.604	13332.9	12762.9	8641.12	8209.12
Adgrl2	39677.1	38439.1	26209.6	24971.6	18092.5	17868.5	8746.96	8350.96	11900.9	11086.9	33963.5	32983.5	8599.62	8035.62	40763.5	40075.5	17303.6	17001.6	27146	26888	25820.9	25436.9	39354.7	38366.7	20738.4	20476.4	59984.4	58766.4	9440.12	9184.12
Usp30	20714.8	19598.8	17778.7	16662.7	17798.4	17478.4	24904	24338	22656.5	21828.5	43768.2	42974.2	26194.7	25486.7	21656	20880	17452.7	17190.7	22376.6	21966.6	20491.4	20267.4	30468	29716	25219	24931	29239.6	28993.6	26671.6	26107.6
Slc35a3	19444.9	18218.9	27289.5	26063.5	16387.8	16025.8	17245.4	16827.4	13868.1	13516.1	34026.7	33060.7	24186	23978	22176.5	21514.5	11681.3	11169.3	36266.6	35938.6	33189	32735	41535.4	40921.4	34978.5	34492.5	108537	106699	28909.3	27827.3
Prom1	21715.1	21185.1	35039.8	34509.8	4388.01	3928.01	0	0	0	0	18162.1	17920.1	0	0	0	0	0	0	0	0	15679.4	15185.4	45109.3	43515.3	2206.22	2158.22	41416.8	40596.8	6945.6	6697.6
Mef2c	26115	25203	36822	35910	26457.1	25627.1	5215.51	4795.51	27391	26731	8511.73	8099.73	22319.5	21615.5	9944.38	9746.38	18304.6	17796.6	14925.9	14601.9	16774.7	16462.7	15139	14699	24101.9	23537.9	8864.2	8364.2	28336.4	28132.4
Rabggtb	11850	11464	4884.91	4570.91	16571.1	16251.1	18936.6	18580.6	13001.6	12467.6	7993.98	7493.98	9039.87	8545.87	5367.53	4503.53	12242.5	11866.5	0	0	9974.72	9306.72	23152.8	22794.8	10760	10482	19815.5	19265.5	17941.6	17591.6
Anapc5	25228.8	24604.8	22574.3	21950.3	19275.9	18859.9	34718	34270	25677.9	25373.9	41528.5	40260.5	23941.4	23639.4	18311.2	17995.2	21997	21329	26699.2	26313.2	27286.4	26438.4	33200.6	32974.6	51635.6	51003.6	35588.1	35234.1	38614.9	37866.9
Hax1	34429.7	33623.7	53482.4	52676.4	29171.2	28909.2	30183.1	29803.1	34552.5	34242.5	54909.3	54295.3	42713.7	41055.7	27350	26774	26622	26102	26259.6	26013.6	23530.3	22864.3	47697.2	46473.2	39462.4	38430.4	40481	39495	46493.2	45499.2
0610040J01Rik	1311.61	1097.61	0	0	0	0	0	0	0	0	3528.9	3498.9	0	0	0	0	0	0	0	0	0	0	6966.96	6622.96	0	0	10873.2	10083.2	0	0
Igkv8-34	0	0	0	0	0	0	0	0	0	0	0	0	0	0	0	0	0	0	274616	274284	262610	262246	0	0	0	0	0	0	1643.8	1531.8
Gbp6	77114.2	76512.2	54590.9	54240.9	124031	122565	42675.3	41911.3	38744.1	37824.1	32320.8	32006.8	43196.1	41610.1	49367.9	48503.9	54445.7	53125.7	36946.2	36748.2	40010.6	39026.6	21900.2	21202.2	17143.6	16701.6	12537.3	12197.3	23530.5	23278.5
Anxa3	259215	257913	326756	325454	363408	362570	115323	113549	127274	126102	100849	100377	54574.2	53194.2	214487	213645	112298	110644	154840	154220	158089	157547	87678.7	86780.7	96723.8	96409.8	132104	131002	113561	112223
Rps27	88952.8	87150.8	117903	116101	86583.5	85365.5	34530.8	34042.8	105218	103382	28778	28518	96466.8	96102.8	71459.5	69215.5	67983	65787	94912.6	94370.6	104450	102546	200891	200345	110196	108610	206663	206095	162601	162359
Tspan2	12817.8	12111.8	10873.5	10167.5	4631.2	4247.2	0	0	929.355	733.355	0	0	0	0	0	0	0	0	0	0	2187.96	1701.96	4118.84	3650.84	0	0	0	0	1453.2	1423.2
Myl10	54424.8	54160.8	213483	213105	88145.4	87025.4	52839.3	52037.3	44680.6	43282.6	128711	127407	48848.9	48142.9	194350	193966	47073.9	46169.9	77779.6	76193.6	77570.7	76132.7	44981.1	43349.1	18245.8	18107.8	23974.5	23670.5	21059	20279
Ankrd17	37274.4	36718.4	34210.6	33654.6	25552	25304	32506.7	31582.7	28840.5	28550.5	20537.4	20377.4	27929.1	27671.1	14696.4	14496.4	34798.9	33290.9	23832.7	23038.7	26359.8	26099.8	36785.3	35321.3	44812.2	43198.2	46642.8	45068.8	53633.9	52215.9
Nme6	0	0	0	0	0	0	0	0	0	0	6720.33	6336.33	0	0	0	0	0	0	20373.7	19997.7	0	0	72500.3	70450.3	18168.5	18002.5	64717.3	63993.3	15276	14962
Ube2d3	283194	282876	101648	101350	464091	463461	568131	567681	329855	329093	271386	271196	400632	399914	353761	352709	372605	371859	372967	372041	348067	347105	340181	339433	244351	243287	382860	382186	302997	302167
Pilra	62031.6	61641.6	32853.2	32535.2	8791.34	8505.34	55871.7	55495.7	60099.8	59297.8	51208.6	50042.6	8550.89	7972.89	216996	216172	17230.4	16914.4	27367.3	27159.3	40690.6	39818.6	39115.4	38085.4	162993	162721	185263	184437	135156	134404
Sh2b3	7859.46	6475.46	4449.3	4249.3	4600.03	4204.03	3320.28	2938.28	4225.86	4127.86	2437.14	2233.14	3171.25	3097.25	0	0	8349.03	7963.03	1411.63	1157.63	0	0	711.901	667.901	6246.85	6030.85	1070.43	1028.43	3421.01	2851.01
Stard3nl	40675	40459	42320.5	42102.5	34940.2	34580.2	53858.3	53210.3	68352.6	66236.6	28272.5	27876.5	57345.6	56303.6	0	0	60473.5	59813.5	1.10449e+06	1.10409e+06	16833	16541	55537.5	54003.5	24863.8	24485.8	39929.5	38873.5	45121.5	43911.5
Ttc14	4450.24	4350.24	0	0	5283.08	5007.08	0	0	9461.01	8927.01	25149.9	24875.9	12511	12031	0	0	0	0	0	0	0	0	6820.18	6438.18	15343.6	14901.6	10886.5	10102.5	7898.01	7292.01
Iglc1	86781.5	86579.5	9527.29	9139.29	18654.2	18552.2	47139.5	45559.5	13859.1	13503.1	38022.4	37564.4	32192.4	31946.4	23080.5	22592.5	57466.7	56486.7	46157.4	44553.4	42802.9	42336.9	12220.8	11932.8	21314.6	20728.6	15820.1	15502.1	774.855	730.855
Sh3glb1	70106.7	68098.7	68764.2	66756.2	61142.3	60188.3	46954.3	45326.3	59822.7	58988.7	35419.1	34811.1	53935.2	52461.2	38813.6	37727.6	51596.8	51358.8	42491.7	41871.7	42667	42185	62563.7	61827.7	61129	60205	58474.9	57102.9	91034.9	90636.9
Camkk2	70654.3	70180.3	54657.3	54317.3	62583.1	61783.1	43794.7	43218.7	72410.8	70584.8	42603.9	41583.9	75919.5	74389.5	0	0	81154.8	79924.8	55788.8	54230.8	74747.4	73071.4	72481	70427	62973.6	62283.6	63050.1	62180.1	65488.3	63216.3
Mvk	7455.81	6705.81	1545.31	1303.31	4363.12	3895.12	13798.1	13506.1	3588.54	3538.54	0	0	6535.84	6137.84	0	0	15098	14522	0	0	0	0	6586.18	6124.18	6148.89	5912.89	8621.66	8067.66	8787.06	8395.06
Crip1	83958.4	83490.4	65557.6	65089.6	67821.1	67511.1	119822	118220	123012	121724	35327.9	34689.9	103421	101495	82891.6	81435.6	116442	114910	97579.2	97169.2	42546.6	42036.6	482327	481827	88312.3	87550.3	130200	129062	113359	112015
Fxr1	50381.7	49859.7	54060	53538	42376.2	41984.2	49320.7	48030.7	46627.7	45517.7	48905.7	47363.7	44202.9	42826.9	39948.8	39114.8	43668.2	42222.2	62607.4	61927.4	60007.7	59145.7	144745	144059	124965	123895	91401.1	90631.1	176615	175853
Lrrfip2	53126.8	52344.8	49396.8	49014.8	37359.6	35983.6	35344.7	35050.7	46238.7	45070.7	48405	46791	37728.4	36706.4	39948	39116	33606	33350	28513.7	27801.7	22424	22202	38406.1	37262.1	60614.4	59642.4	34098.4	33854.4	38274.4	37472.4
Aldh2	25064.5	24546.5	15992.7	15706.7	58875.6	57687.6	36831.5	36445.5	26771.2	25955.2	21198.1	20906.1	46413	45375	34477.2	33947.2	0	0	6900.83	6514.83	0	0	0	0	0	0	12789.9	12519.9	0	0
Cenpa	113881	112849	181785	180887	107890	105860	95374.3	94608.3	85518.9	84568.9	178598	178324	61168.7	60550.7	145494	144416	103718	101784	126116	124862	123113	121843	64677.4	64135.4	138105	137347	53805.8	53319.8	65493.6	63223.6
Nexn	3638.83	3536.83	21319.1	21007.1	847.304	759.304	0	0	1478.19	1396.19	8910.77	8554.77	0	0	11124.7	10706.7	0	0	23083.7	22815.7	7814.63	7586.63	0	0	3516.2	2790.2	0	0	19968.8	19642.8
Supt20	10093.8	9771.77	1606.2	1290.2	3766.22	3518.22	4952.95	4488.95	4689.04	4439.04	10758	10130	3975.1	3933.1	2460.94	2046.94	7138.11	6524.11	0	0	0	0	6230.24	6032.24	16921.5	16415.5	6740.7	6286.7	10405.5	9623.5
Csn2	9434.54	9216.54	115175	114955	0	0	0	0	0	0	284884	283874	103133	101199	0	0	0	0	0	0	0	0	0	0	0	0	0	0	0	0
Ccdc12	32490.1	31294.1	30537.2	29341.2	31644.8	30930.8	15264.8	14822.8	32849.5	32497.5	54118	53388	35529.9	34073.9	26104.2	25240.2	30000.8	29304.8	16436	16000	16435.7	16059.7	23292.8	22964.8	45048	43468	31956.8	31284.8	31685.9	31301.9
Ift22	21821.2	21517.2	14118.8	13820.8	16741.4	16447.4	25709.9	25353.9	14276.2	14028.2	15734.8	15402.8	16475.8	16193.8	14916.2	14754.2	16076.2	15744.2	25046.7	24510.7	21387.1	20915.1	24683.3	24459.3	31532.9	30738.9	31006.1	30118.1	43956.6	42568.6
Ints3	35930.1	35212.1	29076.5	28358.5	46983	45727	48665.1	47285.1	46064.1	44872.1	98068.7	97456.7	48955.3	48271.3	44789.4	43185.4	37151.6	36113.6	46908.5	45452.5	47861.6	46705.6	60897.2	59993.2	75130	73454	64874.3	64170.3	44707	43429
Kmt5a	7429.43	6799.43	7149.84	6519.84	5910.68	5744.68	3259.32	2839.32	8047.03	7839.03	15531.3	15135.3	3971.14	3925.14	6623.96	5937.96	9779.32	8889.32	4641.13	4479.13	3617.01	3299.01	7150.42	6850.42	20744	20486	37856.7	36394.7	15158.5	14814.5
Rprd2	2314.7	2094.7	0	0	1920.23	1814.23	0	0	2363.24	2263.24	2190.8	2158.8	1531.63	1323.63	0	0	4506.3	4004.3	0	0	0	0	6432.94	5932.94	10575	10245	5144.51	4848.51	7231.33	7055.33
Nbeal2	17825.2	17073.2	16024.5	15272.5	17224.1	17050.1	29039.9	28407.9	26615.5	25765.5	28241.8	27829.8	39715.9	39101.9	39369.3	38407.3	29466.7	28670.7	32525.5	31719.5	33242.8	32796.8	16901.3	16635.3	31194.5	30326.5	27737.9	27177.9	19067.6	18513.6
Rufy3	48801.5	48051.5	32145.1	31529.1	40271.7	39507.7	70940.9	70694.9	47084.5	46028.5	31553.3	31103.3	44466.7	43128.7	21729.8	20973.8	57775.5	56827.5	24956.1	24404.1	33261.6	32825.6	12110	11790	25359.5	25093.5	30766	29844	37498.8	36510.8
Fubp1	178586	178164	183567	183145	362095	361249	233375	232941	196232	195562	165539	165105	217654	217088	202302	202010	215978	215398	196727	195891	182560	182324	96192.3	95778.3	218181	217857	96820.7	96322.7	247000	246776
Ap4b1	12070.6	11576.6	8116.18	7912.18	12799.1	12505.1	33567.6	32867.6	17054.9	16660.9	12677.4	12399.4	15516.9	15018.9	3825.31	3547.31	12175.7	11783.7	19117.1	18941.1	8678.86	7816.86	19505.9	18907.9	12189.3	11451.3	13872	13452	17556.1	17116.1
Tsc22d2	84691.2	83859.2	43751.2	42919.2	60397.1	59357.1	50160.6	48996.6	30055.9	29033.9	35080.7	34386.7	16979.3	16823.3	47465.3	46327.3	39690.6	39172.6	35766.4	35314.4	32080.5	31340.5	63197.1	62531.1	72546.3	70644.3	38220	36844	59755	59099
Gpn3	0	0	0	0	2365.04	2123.04	644.238	598.238	2879.27	2743.27	0	0	2498.27	2466.27	0	0	0	0	0	0	0	0	510.144	448.144	3703.11	3009.11	1939.44	1821.44	6031.48	5587.48
Gna12	35509.9	34939.9	27175.2	26605.2	16062.4	15618.4	23918.8	23136.8	17474.2	17194.2	17192.1	16738.1	4679.13	4265.13	19599.9	19077.9	21039.3	20833.3	0	0	0	0	7472.27	7262.27	23219.2	22441.2	0	0	17895.9	17539.9
Crybg1	28881.9	28137.9	31542	31050	21790.1	21512.1	20334.4	19832.4	18828.8	18622.8	48200.8	46552.8	28934.9	27916.9	30666.8	29794.8	20089.5	19589.5	46931.1	45485.1	43159	42777	109829	108163	11730.8	10892.8	67115.9	66629.9	11263.5	10691.5
Smarcd3	37971.7	37209.7	36131	35503	51056.6	50322.6	45071.2	44751.2	44112.1	42620.1	84867.5	83483.5	40249.6	39739.6	40697.4	39993.4	40227.6	39791.6	35834.6	35402.6	47059.9	45765.9	31965.2	31489.2	74599.9	72861.9	38360	37010	50734.2	50342.2
S100a4	173782	172600	187894	186712	237991	237483	485651	485115	418410	417850	204646	203988	316126	315186	226754	226026	366558	365798	201924	201138	198794	198004	90300.7	89552.7	909778	909482	59410.8	58128.8	132818	132040
Krit1	39029.7	38393.7	22975.7	22739.7	30489.2	29513.2	68901	68491	34914.9	34706.9	37072.9	36840.9	32612.7	32052.7	27111.1	26483.1	49237	48655	19151.7	18985.7	9897.9	9211.9	19743.9	19205.9	23852.9	23226.9	16289.3	16113.3	26146.2	25458.2
Elp6	0	0	0	0	0	0	0	0	10066.3	9642.28	0	0	0	0	0	0	0	0	0	0	0	0	24623	24371	37303.1	35765.1	43648.5	43188.5	49017.4	48391.4
Nras	203808	202804	144784	143780	162776	162146	188262	187356	165152	164760	114912	113146	77613.6	76213.6	119834	118130	195751	194965	115360	113782	115597	114091	83908.7	82746.7	71242.2	69224.2	110288	108514	107559	106047
Nub1	19835.8	19219.8	18920.1	18438.1	25181.5	24789.5	29442	28888	22170.1	21922.1	20600.9	20470.9	31418.7	30988.7	23617.5	23251.5	24825	24621	44509.9	44235.9	44015.5	43805.5	49109.5	48109.5	49674.6	48786.6	40629	39671	53767.8	52357.8
Dclk1	71949	70581	57645.4	56277.4	34247.5	33691.5	43514.1	42886.1	44625.4	43219.4	37117.2	36891.2	30023	29241	14001	13647	30554.5	29986.5	51023	50241	51224.6	50604.6	288150	287230	157932	157592	64609.7	63867.7	69014.2	67066.2
Camk2d	97791	96853	72234.8	71296.8	87890.9	86760.9	191504	190636	90490.2	89818.2	108275	106273	98034	97734	128743	127287	140972	140064	150258	149562	140983	140139	60961.4	60067.4	152924	152488	31891.5	31197.5	167347	166467
Tm4sf1	22133.7	21577.7	3501.11	3151.11	21437.3	21071.3	15439.1	15041.1	17115.2	16743.2	83198.9	81698.9	13270.9	13010.9	144694	143594	2239.27	2169.27	42457.6	41831.6	79975.5	78681.5	94620.9	94112.9	5250.12	4866.12	148211	147517	6761.4	6479.4
Atp1a3	97612.4	96890.4	142360	141638	90005.5	89009.5	25774.8	25446.8	32010.4	31454.4	24279.5	23793.5	25098.3	24882.3	206998	206774	29561.1	28785.1	32845.7	32131.7	33588.2	33222.2	14127.8	13835.8	12216.3	11486.3	14207.9	13883.9	16659.4	16459.4
Adgrl4	68821	68369	102207	102005	117930	116262	80035.6	78365.6	103816	101926	86286	84984	248438	248070	66336.5	65874.5	62433.1	61955.1	53392.2	52954.2	85682.8	84744.8	158058	157624	133414	132536	167035	166671	176818	176060
Ints1	23379.1	22171.1	22226.9	21018.9	22634.5	21848.5	33871.4	33231.4	29052.9	28802.9	81867.2	80299.2	28046.4	27822.4	30400.8	29462.8	26568.2	26028.2	33667.7	33151.7	33236.4	32788.4	41418.9	40790.9	69263.7	67047.7	44256.6	43912.6	41354.2	41128.2
Ehmt1	17862.3	16314.3	18960.4	18666.4	13875.7	13335.7	12337.7	11741.7	13946.2	13612.2	40608.1	39184.1	11106	10274	13185.4	12661.4	11109.3	10503.3	11793.1	11407.1	12415.9	12137.9	28084.4	27852.4	41625.7	41039.7	24607.4	24179.4	25414.4	24520.4
Usp33	184307	182559	111303	109555	133178	131956	211138	210466	32154.8	31626.8	156527	155947	107602	105856	141664	140500	111174	109484	139727	138813	272632	272314	40826.3	40088.3	12533.9	11877.9	41696.2	40920.2	33488.5	33138.5
Zfp729b	15469.2	15095.2	17866.9	16718.9	11316.3	10724.3	11555.3	10831.3	8777.29	8111.29	27633.9	27339.9	13864.1	13318.1	5687.56	4865.56	0	0	6961.4	6585.4	12718.8	12496.8	27923.4	27651.4	27841.8	27153.8	12393.4	12009.4	13788.1	13478.1
0610012G03Rik	82952.6	82694.6	94232.8	93974.8	63770.9	63084.9	78579.5	76817.5	75248.7	73640.7	75452.4	73394.4	194938	194172	88880.9	87790.9	77707.1	76281.1	56312.5	54836.5	43590.5	43300.5	72226.4	70150.4	250914	249880	208721	208179	115419	114139
Specc1	10982.1	10644.1	14252.9	13914.9	5731.6	5539.6	9895.36	9667.36	13551.5	13115.5	10378.3	9684.32	11032.4	10192.4	12589.1	12385.1	11058.7	10446.7	10767.6	10195.6	8462.1	7558.1	33276.2	33066.2	29288.6	28970.6	26095.2	25211.2	36427.2	35209.2
Nsun5	10442.5	9610.48	5337.88	4505.88	12485.6	12117.6	16745.5	16223.5	11926.8	11116.8	14223.9	13523.9	15881.7	15453.7	21759.7	21013.7	13627.8	13143.8	16801.9	16461.9	20840.3	20240.3	29981	29147	15228.4	14760.4	31987.3	31329.3	14608.3	14100.3
Rbpj	72697.4	71311.4	72528.6	71142.6	54740.2	54494.2	80140.1	78482.1	87398.2	86558.2	79662.8	77924.8	42975.2	41351.2	18243.6	17911.6	40520.8	40132.8	71745.2	69685.2	68646.6	66438.6	34937.4	34623.4	149967	149479	67385.3	66927.3	104196	102520
Septin11	188843	188555	173145	172857	160640	159982	131041	129741	161104	160634	101263	100809	141626	140774	145137	144047	138615	137669	150624	149942	134746	133758	125852	124702	121522	120342	214066	213578	219187	218791
Wdr1	31152	30710	30129	29883	45337.9	43815.9	45060.8	44738.8	39368.9	38568.9	36698.4	36400.4	47729.5	46875.5	71482.9	69242.9	37183.8	36153.8	36578.1	36312.1	39438.7	38368.7	11449.8	10951.8	31490.1	30686.1	40964.9	40070.9	21445.3	20735.3
Tcf4	7380.87	6936.87	6340.83	6120.83	10773.3	10087.3	3321.25	2941.25	8698.88	8018.88	8994.06	8652.06	5353.1	5079.1	4452.71	4254.71	4699.91	4229.91	1902.32	1696.32	10127.1	9485.14	1189.23	1101.23	14100.4	13804.4	1664.33	1616.33	7112.16	6902.16
Dcp2	5737.07	5303.07	6632.35	5424.35	7163.38	6631.38	11277	10491	5885.09	5583.09	3149.47	3057.47	9245.48	8793.48	0	0	5220.95	4872.95	3672.91	3372.91	11496.3	11072.3	16930.3	16676.3	4946.05	4500.05	11814.7	11266.7	15957.7	15825.7
Clock	13721	13349	0	0	4938.41	4600.41	8950.39	8582.39	10237.7	9859.72	3020.19	2906.19	19391.6	19097.6	0	0	5931.45	5715.45	6435.41	5973.41	0	0	11804.1	11408.1	25126	24812	12098.7	11626.7	20079.6	19793.6
Ctbp1	100336	100014	111352	111030	109867	107935	122517	121009	117357	115939	124564	123114	103790	101882	67084.9	66692.9	90385.1	89689.1	118932	117454	115959	114471	110713	109089	156051	155675	152816	152226	151379	150967
Fbxo21	15019.7	14583.7	6096.61	5732.61	12341.9	11931.9	136481	135321	44079.2	42571.2	35710.8	35172.8	21865.1	21041.1	8410.44	7980.44	51792.7	51588.7	14077.1	13637.1	35836.6	35514.6	1480.67	1426.67	12115.8	11357.8	381.098	303.098	6508.61	6158.61
Zfp433	13106	12420	10214.4	9928.45	10885.5	10219.5	11745.9	11061.9	10645.7	10347.7	12931.4	12723.4	12045.9	11409.9	11107.6	10683.6	0	0	9030	8184	9637.36	8925.36	2525.43	2505.43	16268.5	16058.5	9807.93	9515.93	8731.38	8325.38
Dnm1	112105	111609	67327.6	66831.6	85965.2	84713.2	110831	108891	97577.5	97261.5	24342.5	23878.5	41537	41295	33384	33036	64062.6	63738.6	28434.5	27700.5	26388	26142	36631	35135	53942.1	53620.1	14423.8	14159.8	73862.7	72314.7
Mettl27	19774.5	18864.5	9733.18	8823.18	38703.6	37613.6	115153	113375	14865.1	14325.1	0	0	0	0	0	0	64289.9	63995.9	0	0	0	0	19569.9	18995.9	0	0	27782.6	27228.6	0	0
Ube2a	104027	103531	49221.5	48407.5	87089.5	85903.5	68759.2	68339.2	98903	98651	80927.4	79295.4	81603.9	80463.9	59999.8	58945.8	83187.9	82101.9	82138.1	80856.1	77718.3	76288.3	109622	107948	85325	84361	117530	116010	103781	102085
Gsn	7902.82	7798.82	0	0	0	0	9975.26	9757.26	0	0	10612	9947.99	0	0	0	0	16221.1	15915.1	46792.3	45308.3	47760.5	46588.5	34975.4	34665.4	64739.3	64253.3	15090.3	14590.3	108482	106990
Hmgb1	117701	116171	85376.1	83846.1	291803	291609	112617	110735	159573	159075	140494	139502	173213	172891	157849	156969	161192	160640	185977	185747	219187	218571	182250	181506	136338	135532	272142	271120	142684	142088
Zeb2	25497.8	24965.8	22107.8	21461.8	17739.9	17405.9	23320.3	23096.3	42050.8	41776.8	69516.3	69130.3	20356.6	19826.6	25996.1	25092.1	16006.6	15660.6	13348.9	12792.9	11065.6	10553.6	8012.24	7346.24	53444.4	53052.4	6131.34	5887.34	31826.2	31484.2
Sdad1	13932	13646	20778.2	20512.2	23208.4	22566.4	14013.5	13763.5	18626.4	18364.4	23643.6	23413.6	13896.9	13360.9	25401	25173	12882.6	12662.6	28506.4	27792.4	32521.8	31903.8	15240.6	14822.6	17892.6	17644.6	26555.5	25781.5	15517.4	15261.4
Pxn	0	0	0	0	0	0	0	0	0	0	0	0	0	0	43384.7	43162.7	32343.1	31807.1	0	0	0	0	0	0	52306.5	51756.5	6542.48	6040.48	37677	36725
Alox5ap	26905.4	24967.4	30503.1	28565.1	0	0	36148.5	35638.5	34126.1	33704.1	21220.5	20944.5	14575.1	14239.1	0	0	23604.9	23344.9	2580.71	2124.71	0	0	7431.63	7213.63	53840.1	53508.1	56793.2	55237.2	58143.1	57307.1
Rab28	16643.7	16269.7	0	0	12701.8	12381.8	31575.3	30499.3	13068.7	12554.7	16941.8	16427.8	14650	14328	0	0	24715.4	24481.4	6423.55	5959.55	15396.2	14846.2	26500.9	25900.9	24290.9	23800.9	21870	21088	25382.3	24476.3
Eif4g1	4294.12	4188.12	0	0	0	0	0	0	2482.46	2414.46	0	0	5343.15	5067.15	0	0	0	0	0	0	0	0	9227.02	8923.02	19350	19214	7817.22	7641.22	21453.5	20747.5
Lias	20742	20326	32655.3	32271.3	25524.7	25256.7	10834.8	9984.8	24665.9	24375.9	30975.1	30381.1	67325.9	65083.9	33714.7	33448.7	10621.5	9909.53	14417.2	14031.2	22437.9	22221.9	55968.8	54494.8	42142.7	41662.7	68511.3	68143.3	51322.2	51028.2
Atp8a1	62087.6	61371.6	78558.5	77842.5	49837.5	48965.5	56577.7	56289.7	49241.2	48541.2	58973.8	57451.8	53547.5	52031.5	110211	108199	61214.2	60632.2	59816.1	58804.1	55932.9	54544.9	29973.6	29133.6	41656.9	41076.9	66094.5	65506.5	37793.3	36883.3
Txnrd2	51080.4	50804.4	50362.7	50086.7	56038.7	54484.7	32796.2	31942.2	43955.8	42419.8	60611.3	59265.3	116018	114572	54457.5	54223.5	35136.4	33704.4	39173.5	37921.5	37258.8	35732.8	51641.7	51007.7	35256.3	34832.3	43055.6	42485.6	35308.4	33832.4
Pum3	20625.6	19725.6	18341.5	17441.5	24430.4	24088.4	28604	27862	28604.8	28262.8	28768.7	28506.7	32752.1	32220.1	44904.7	43326.7	29915.9	29195.9	52229.2	51649.2	50069.5	49237.5	76679.8	75009.8	85500.7	84552.7	88262.2	87314.2	134805	134051
Nfu1	309689	308755	385905	384971	333797	332885	217116	216520	268579	267559	318619	317745	445261	444601	384788	383828	229316	228854	296770	296522	290675	290439	407055	406461	331164	330446	481026	480506	226614	226286
Dysf	47903.3	47383.3	0	0	21953.7	21705.7	12222.4	11614.4	9714.95	9234.95	17055.4	16567.4	0	0	43586.8	43404.8	4827.03	4395.03	0	0	0	0	0	0	2473.49	2387.49	0	0	0	0
Naaladl2	29792.9	29448.9	27739.2	27373.2	27060	26364	15418.9	15004.9	17337.9	17025.9	54293.1	53587.1	26088.7	25338.7	0	0	12891.7	12677.7	16682	16310	27697.3	26967.3	48712	47656	15207.4	14729.4	29401.2	29197.2	8182.2	7646.2
Nrip2	413886	412932	427308	426354	624829	624373	457074	456504	232625	232285	159252	158712	126266	125118	456194	455340	418376	417712	107519	105673	77684	76250	4623.13	4259.13	433045	432519	570037	569589	7907.81	7307.81
Epha1	3843.76	3433.76	7133.55	6635.55	0	0	0	0	0	0	4473.15	4395.15	0	0	0	0	0	0	10115.7	9423.74	5515.85	4911.85	17270.9	17116.9	2966.66	2944.66	15779.2	15443.2	429.951	407.951
Brpf1	27462.1	27316.1	38183.4	37797.4	35591.6	35355.6	31943.2	30909.2	33017.4	32707.4	75222.4	73146.4	29077.4	28101.4	31543.6	30843.6	21842.6	21130.6	30320.9	29992.9	29840.4	29596.4	12071	11747	37289.3	35749.3	29206.6	28954.6	15370.4	15082.4
Ptpro	25005.3	24355.3	21339.5	20823.5	12762.7	12458.7	27326.2	27092.2	30199.5	29219.5	14571.1	13969.1	18806.6	18364.6	9913.96	9707.96	20716.1	20390.1	11086.1	10550.1	14195.2	13813.2	5429.08	5247.08	23444.3	22720.3	6911.14	6503.14	8308.93	7796.93
Antxr1	62558.6	62236.6	58733.6	58431.6	56871.7	55433.7	32057.6	31043.6	45828.8	44608.8	23222	22900	25114.8	24906.8	295977	295619	24204.7	23820.7	57351.2	55995.2	50981.6	50309.6	6557.58	6089.58	18840.5	18556.5	1091.26	1053.26	13714.5	13374.5
Fancd2	0	0	0	0	0	0	0	0	0	0	0	0	0	0	0	0	0	0	0	0	0	0	1825.63	1717.63	3758.63	3072.63	4151.4	3653.4	3073.42	2435.42
H2aj	481209	480947	410720	409684	438311	437645	660858	660476	607896	607514	1.6428e+06	1.64255e+06	491431	490821	297855	297515	547069	546553	1.19036e+06	1.18998e+06	994549	994123	486924	486430	1.17304e+06	1.17279e+06	672468	672084	621190	620828
Mitf	24868.8	24580.8	36111.2	35811.2	12980.6	12706.6	25286.7	24814.7	40651.1	40103.1	52931.2	52047.2	23459.5	23049.5	0	0	10124.9	9312.87	49133.9	48033.9	18410.1	18172.1	9124.23	8782.23	40571.6	39743.6	4568.92	4150.92	10734	10018
Zfp638	20878.7	20322.7	20106.2	19550.2	23071.1	22387.1	18309.8	18101.8	25048.4	24834.4	59897.7	58481.7	23354.1	22908.1	21334.7	20506.7	18758.6	18370.6	17765.2	17599.2	22855	22045	23568.7	23310.7	33735	33393	33480.7	33100.7	19064.9	18508.9
Tra2a	79481.6	78137.6	100510	100176	59281	58135	43361.6	42703.6	60577.8	59819.8	101882	101450	45003.7	43739.7	71562.4	69330.4	46417.2	45415.2	76359.5	74649.5	63830.5	63358.5	148101	147465	127768	126770	126766	125550	94384.9	94128.9
Mfsd8	10247.8	9863.82	21305	20899	7016.24	6462.24	23930.7	23162.7	12402.6	11712.6	12315.6	11985.6	18582.8	18068.8	0	0	35242.2	33834.2	0	0	0	0	0	0	7037.15	6799.15	0	0	10213.8	9385.81
Eif4g3	38570.7	37356.7	29309.1	28095.1	42618.9	42278.9	47917.4	46447.4	41718.2	41366.2	28722.8	28442.8	30003.7	29217.7	25529.5	25321.5	30149.1	29485.1	39070.5	37792.5	40105.9	39135.9	38877.3	37815.3	27162.1	26294.1	42124.9	41432.9	39856.5	39368.5
Ppp6c	75191.2	73373.2	67261.7	65443.7	98001.1	97401.1	93359.7	92485.7	82923.4	81815.4	68916.5	68474.5	90129.8	89477.8	92872.8	91988.8	89462.5	88724.5	93152.1	92528.1	90366.7	89664.7	74511.3	72661.3	71681.2	69701.2	86590.9	85516.9	81520	80562
Golga1	24291.5	23929.5	26536.9	26300.9	5666.89	5452.89	15911.5	15635.5	9776.9	9306.9	14302.2	13628.2	11215.9	10411.9	0	0	8654.14	8334.14	0	0	0	0	25494.1	24656.1	21771.6	21333.6	25137.5	24835.5	16778.4	16638.4
Cnbp	269267	267971	370602	369306	369985	369165	82599.8	81141.8	251560	251332	46197.9	45817.9	340236	339364	292372	291984	171271	170877	269870	269518	202065	201299	338001	337249	177975	177247	651424	651026	472587	472125
Tmem176a	60905.1	60649.1	45402	45146	29143	28871	54993.4	54493.4	28137.5	27673.5	116094	114362	39958	39398	72211.8	70019.8	44411.5	43087.5	77164.8	75526.8	69277.4	67121.4	177074	176264	19488.6	19386.6	87046.1	86016.1	14031.5	13783.5
Rarres2	11669.1	10995.1	8034.72	7494.72	17740.4	17404.4	10949.6	10117.6	14350.6	14120.6	16922.3	16402.3	6106.6	5604.6	2480.99	2070.99	12301.1	11941.1	0	0	2804.66	2396.66	4826.35	4496.35	4632.16	4126.16	3147.33	2485.33	15786.4	15592.4
Pradc1	40104.1	38924.1	83349.9	82169.9	0	0	3597.82	3251.82	0	0	91160.3	90146.3	0	0	0	0	5934.14	5720.14	0	0	0	0	0	0	0	0	159861	159391	0	0
Gng12	464861	463655	365599	365279	327593	326661	226341	225849	257186	256998	229045	228583	115477	114013	281850	281428	301409	300431	173115	172741	169684	169290	177944	177142	141817	141163	267890	266846	87164.6	86530.6
Pdk4	0	0	0	0	32417.6	31899.6	50642.1	49538.1	0	0	0	0	120583	119275	0	0	0	0	0	0	0	0	0	0	0	0	0	0	0	0
Ing3	27585.5	27207.5	22212.6	21840.6	32273.3	31721.3	24176.5	23464.5	28023.5	27523.5	56254.9	55824.9	23744.3	23388.3	19299.7	18723.7	20271.1	19835.1	16461.7	16037.7	21024.5	20472.5	15688	15384	34161.1	33893.1	14008.8	13640.8	20008.8	19696.8
Rab11fip5	27461.5	27001.5	56473.3	56219.3	17991.6	17731.6	8667.11	8251.11	39699.4	38975.4	5308.42	5204.42	12971.7	12629.7	7672.69	7140.69	11289.1	10707.1	7376.22	7056.22	49075.2	48119.2	23398.9	23100.9	11926.1	11130.1	10749.1	9931.14	17300.4	16814.4
C2cd5	13799.7	13317.7	9979.03	9179.03	19922.5	19656.5	17418.6	17026.6	14375.1	14149.1	14184.5	13470.5	14338.9	13930.9	10934.5	10480.5	13547	13049	20322.9	19938.9	23300	22604	17111.2	16907.2	10339.7	9951.68	21013.1	20741.1	8056.03	7486.03
Foxj2	26048.1	25352.1	40557.4	40113.4	34435.2	33953.2	11596.3	10878.3	34643.7	34347.7	15557.4	15173.4	22342.7	21654.7	7166.27	6554.27	13396.9	12866.9	0	0	7866.29	7650.29	19856.6	19338.6	43546.1	43314.1	22376.5	21742.5	32280.2	32068.2
Tmcc1	84658	83858	128794	128394	79336.3	77694.3	54773.6	54235.6	84535	83535	56277.1	55851.1	54393.2	52983.2	61701.5	60831.5	59317.5	58547.5	60272.6	59330.6	55561.3	54127.3	45530.2	43998.2	71681.7	69699.7	75782.3	73930.3	55200.7	53998.7
Plekha5	19814.7	19674.7	55093.4	54713.4	20619.5	20065.5	1844.56	1710.56	15673.1	15329.1	6548.45	6132.45	16439.9	16149.9	35593.9	35339.9	4795.04	4351.04	15814.7	15250.7	13345.2	12803.2	22486.4	21968.4	12621.1	11997.1	13543.3	13037.3	13015.4	12497.4
Zfp746	9375.82	8829.82	6625.73	6369.73	28362.1	27938.1	40540.7	39384.7	12934.4	12386.4	35715.2	35181.2	49686.5	49112.5	19933.9	19477.9	21410.7	20588.7	11613.9	11197.9	13608.9	13114.9	42264.4	41778.4	12585.2	11949.2	14182.1	13856.1	5914.02	5434.02
Rfc1	17938.3	16400.3	17113.6	15575.6	19455.5	19077.5	17152.9	16704.9	20350	20090	43273.1	42387.1	25870	25056	24244.4	24010.4	16780.6	16604.6	22875.3	22559.3	28965.5	28549.5	35463.1	35241.1	81013.7	79771.7	62183	61211	49665.2	49129.2
Smim4	26636	26386	46617.9	46367.9	31275.1	30465.1	10026.3	9814.25	23639.9	23093.9	15641.2	15277.2	40945.9	40591.9	64099.8	63437.8	13663	13181	11449.1	10999.1	12489.8	12225.8	20393.9	20003.9	9534.28	8900.28	5762.09	5626.09	7955.34	7359.34
Ndufa9	192944	191914	237635	236605	223758	223126	173401	172979	172578	172296	206868	206230	543592	543020	387166	386210	180777	180505	257470	257054	283822	283548	107095	105329	124074	122972	148826	148144	106622	105066
Repin1	3184.96	2818.96	1284.99	990.987	1970.35	1876.35	2494.49	2464.49	3375.76	3333.76	6715.02	6325.02	5158.67	4834.67	2580.45	2184.45	0	0	1682.22	1450.22	5974.85	5454.85	21971.1	21301.1	6554.1	6420.1	12930.9	12692.9	6013.47	5555.47
Cdh1	76698.9	75822.9	126179	125303	22687.8	21907.8	12186.3	11566.3	17995	17861	131552	130342	41341.9	41069.9	89078.9	88002.9	17592.4	17360.4	166680	166234	169776	169384	320622	319834	13480.4	13070.4	313481	312633	16599.8	16387.8
Def8	0	0	0	0	0	0	25624.3	25248.3	24007.3	23563.3	15598	15228	0	0	0	0	32757.1	32321.1	0	0	43766.4	43504.4	18069.8	17623.8	40413	39557	61081	59981	38042.1	37186.1
Trmt1	22654.6	22346.6	28951.8	28631.8	37364.6	35990.6	29834.9	29370.9	27106.6	26380.6	19003.3	18525.3	29464.5	28564.5	31065.1	30251.1	33777.3	33565.3	34445.2	34111.2	39614.6	38562.6	81065.8	79717.8	52510.2	51994.2	55879	55661	46601	45633
Capns1	126105	125775	104538	103714	129060	127742	106633	106365	137065	136123	63362.8	62360.8	93407.7	92923.7	82445.5	80957.5	123131	121793	61581.8	60773.8	61531.2	60821.2	78881.6	77363.6	65083.3	64647.3	65502.4	64872.4	116680	115450
Sdf2	38752.3	38494.3	32236.9	31978.9	25698.2	25496.2	24365.4	23685.4	27926.3	27400.3	31784.5	31384.5	24002.6	23716.6	38838.6	37766.6	26082.7	25428.7	48169.7	46919.7	51805.4	51283.4	50862.5	50120.5	66951.8	66699.8	39866	38800	62370.8	61994.8
Def6	13908.9	13492.9	22842.5	22426.5	65861.6	65365.6	31671.4	30603.4	37363.7	36169.7	31636	31206	68383.2	66231.2	50291.7	49573.7	36405.9	35213.9	39106.9	37838.9	40204.7	39250.7	13959.4	13629.4	26274.6	25968.6	23407.8	22985.8	24199	23819
Ap1m2	43921.7	43159.7	35324	34814	22994.8	22286.8	36692.9	36280.9	17271.7	16945.7	60472.4	59106.4	27681.3	27361.3	28639.1	28361.1	24543.5	24251.5	133647	132603	128749	127633	316797	315991	32032.2	31346.2	253849	253657	13179.6	12709.6
Thop1	99998.9	99238.9	92006	91246	157556	156840	130239	128919	121024	119692	54857.2	54239.2	95005	94579	96159.8	95433.8	102676	100696	85645.5	84605.5	83336.9	82248.9	169094	168864	43867.1	43689.1	65037.8	64351.8	58188	57360
Prtn3	39590.2	38036.2	53899.8	53599.8	14853.4	14551.4	69399.4	69027.4	62445.8	61901.8	311279	310379	64036.3	63666.3	498236	497450	132608	131518	185483	185239	183278	183050	134987	134071	463583	463105	585221	584787	243298	243054
Dus3l	29796.5	28680.5	24912.1	23796.1	38546.6	37400.6	37755.5	37557.5	33941	33451	42522.9	41480.9	40631.9	40211.9	33586.3	33288.3	29534.9	28754.9	50419.9	49547.9	50108.6	49284.6	79913.8	78479.8	30994.4	30050.4	59498	58234	30293	29597
Fnbp4	28063.5	27281.5	54090.5	53560.5	40420.2	39698.2	25522.3	25112.3	38031.3	36969.3	39094.4	38860.4	41787.3	41575.3	49903.8	49125.8	30066.2	29386.2	34047.5	33621.5	23857	23277	43320.8	43034.8	43276.9	43000.9	40878.7	39964.7	38607.8	37857.8
Kctd5	21056.3	20646.3	17429.8	17215.8	23487.6	22907.6	19290.5	19010.5	20448.9	20220.9	18315.1	18105.1	17904.6	17692.6	0	0	25999.5	25313.5	31874.5	30902.5	23733.2	23121.2	45995.1	44525.1	43440.1	43178.1	39959.6	38907.6	66362.7	64190.7
Mfsd3	36883.1	36175.1	51086.6	50512.6	32119.9	31549.9	48599.4	47209.4	39930.4	39258.4	41498.8	40226.8	30556.8	29892.8	54589.9	54371.9	41269.4	41011.4	58994.1	57858.1	61840.8	61164.8	27383.6	26993.6	20268.6	19894.6	13542.8	13038.8	9133.29	8811.29
Pald1	44696.4	43230.4	32865.1	31399.1	19395.8	19001.8	25403	24967	13004	12472	28319.6	27931.6	21939.2	21135.2	32354.5	31806.5	18651.8	18241.8	34557.5	34259.5	32552.2	31946.2	56661.2	55279.2	57320.7	55972.7	71925.2	69715.2	88453.3	87903.3
Hdac2	57906.5	56548.5	58278.7	56920.7	67394.2	67034.2	66244.1	65586.1	66603.5	64287.5	123464	121986	56431.3	55263.3	55532.9	53984.9	57787.6	56843.6	60400.7	59472.7	58241.1	57133.1	75803.3	74051.3	118485	117215	74050	72060	71524.8	69790.8
Actr6	19187.5	18835.5	21935.1	21603.1	18921.2	18417.2	22028.9	21492.9	17353.3	17043.3	33765.4	32757.4	17964.8	17772.8	26390.7	25582.7	7387.39	6821.39	24946.9	24388.9	20550.3	20340.3	9932.01	9028.01	17011.2	16523.2	15192.7	14716.7	15358.2	15060.2
Abcc3	24604.7	23366.7	13854.5	13626.5	19718.9	19418.9	19801.8	19663.8	24123.7	23705.7	23539.5	23285.5	17588.7	17288.7	48651.9	47677.9	27481.2	27185.2	18548	18272	25112	24798	7603.08	7433.08	25935.8	25549.8	11037.1	10301.1	24231.5	23865.5
Tpmt	54631.8	54389.8	33357.9	33001.9	58454.7	57216.7	59945.1	58603.1	30446.5	29538.5	15687.4	15343.4	23140.4	22632.4	30266.1	29308.1	50907.5	50567.5	19763.5	19249.5	17932	17570	51292.3	50608.3	10842.3	10574.3	21785.4	20983.4	19141.1	18613.1
Auh	135943	134347	129220	127624	188992	188734	88973.7	87875.7	146625	145869	144021	143125	396807	396075	120896	119226	86747.4	85869.4	90415.6	89645.6	99003.7	98695.7	69329.6	67005.6	72621.9	70723.9	67123.5	66639.5	58010.5	57164.5
Xrcc4	146646	146226	50804.4	50270.4	423461	422777	29044.9	28414.9	120133	118773	0	0	74782.3	73166.3	12928.9	12374.9	0	0	0	0	0	0	12995.3	12453.3	34819.7	34285.7	26196.1	25336.1	13374	12958
Rcbtb1	6081.59	5225.59	2167.21	1819.21	6293.34	5601.34	13607.2	13263.2	7100.22	6714.22	5437.84	5345.84	10092.3	9832.34	0	0	9878.73	9010.73	3598.63	3288.63	10200.9	9578.89	4725.98	4369.98	8833.77	8637.77	5714.32	5566.32	6115.18	5681.18
Acod1	18167.5	17945.5	13721.2	13497.2	301151	300109	8001.83	7473.83	49724.3	49112.3	41892.9	40718.9	68624.1	66492.1	0	0	9828.84	8950.84	46656.2	45160.2	260542	260166	173433	172557	44695	43049	35324.7	34912.7	47995.2	47231.2
Trim35	5608.8	5384.8	0	0	6786.85	6200.85	5334.67	4934.67	2456.88	2382.88	21868.8	21702.8	4930.92	4560.92	0	0	0	0	0	0	3881.81	3605.81	0	0	27164.8	26302.8	0	0	18452.9	18224.9
C9	19073.4	18509.4	18024.6	17142.6	0	0	33805.6	33147.6	4700.41	4454.41	18040.2	17764.2	0	0	0	0	29330	28472	7663.39	7389.39	0	0	41052.3	40338.3	13581.6	13191.6	38095.6	36689.6	29208.2	28220.2
Pdxdc1	46603.7	44391.7	41272.8	39060.8	30202.4	29152.4	77970.6	76162.6	46696	45598	25271.4	25037.4	36089.7	34749.7	20525.7	20209.7	50713.7	50337.7	42609.3	42007.3	44960.1	43310.1	118594	117234	145273	144685	87473.9	86469.9	122661	121609
Nefm	465898	464996	623521	622619	246608	246166	183753	183483	113639	112101	77743.9	75875.9	61671.9	61083.9	158164	157288	219009	218449	33128.8	32484.8	29914.4	29686.4	64988	64474	11473.4	10579.4	30068.7	29014.7	6405.45	6037.45
Kng1	79587.8	79109.8	78686.8	78342.8	41001.1	40375.1	170443	169993	47181.3	46157.3	134946	133798	69633.4	67557.4	31439.2	30715.2	182045	181795	35847.8	35419.8	33993.2	33731.2	120186	118884	80257.3	78941.3	94143.4	93507.4	83653.7	82843.7
Hrg	65676.6	65282.6	109194	108934	52944.9	52460.9	170483	170035	115812	114354	152157	151473	89254.5	88558.5	57875.6	56591.6	130381	129241	42586.2	41982.2	47650	46462	82369.6	81109.6	46418.3	45072.3	132547	131455	119261	118111
Bfar	22907.3	22789.3	19966.7	19608.7	11276.9	10676.9	33305.6	32559.6	21186.2	20680.2	30950.6	30348.6	14050.3	13564.3	25389.1	25157.1	37199.9	36173.9	13853.4	13375.4	21582.3	21162.3	21838.8	21124.8	48534.7	47480.7	18262.6	17804.6	27602.7	27232.7
Mettl3	24966.3	24780.3	44905.4	44521.4	58813.3	57621.3	42149.2	41263.2	38722.9	37796.9	28277.8	27883.8	40441.1	39975.1	28194.5	27786.5	40485.1	40089.1	35788.4	35340.4	15992.9	15536.9	22279.4	21709.4	25080.4	24748.4	31756.7	31032.7	15861	15697
Pcbp4	10762.9	10556.9	0	0	2152.37	2108.37	14755.7	14213.7	4893.65	4673.65	0	0	2820.12	2726.12	0	0	7198.77	6604.77	16336.2	15882.2	0	0	49646.6	48742.6	12487.8	11827.8	34957.6	34461.6	19815	19457
Rrp36	0	0	3324.81	2992.81	2701.65	2253.65	0	0	2368.07	2270.07	4351.49	4309.49	3441.7	3275.7	2200.97	1756.97	0	0	0	0	0	0	4294.42	3858.42	3617.55	2903.55	7678.23	7462.23	4484.56	4172.56
Luc7l	45195.1	44377.1	47175.9	46491.9	59524.2	58408.2	64602.3	63756.3	48220.1	47378.1	43365.7	42501.7	61541.7	60945.7	56788.7	55392.7	49621.1	49089.1	50964.6	50164.6	51778.3	51250.3	47942.2	46754.2	83745.3	82671.3	117453	115929	54582.5	53300.5
Hagh	58716.8	56848.8	67510.5	65642.5	60217.4	59155.4	41916	40990	51553.3	51163.3	55265.8	54713.8	57024.9	55936.9	58948.9	57782.9	49108	48506	54930.8	54710.8	52034.3	51542.3	70475.1	68269.1	33784.6	33452.6	68683.6	68341.6	37740	36810
Sap130	28064.6	27332.6	34377.2	33779.2	38830.3	37758.3	25966	25672	32996.3	32680.3	52191.9	51189.9	38253.1	37323.1	33044.7	32644.7	27362.1	27018.1	29340.6	28798.6	33112.4	32636.4	34355.6	33943.6	51955.3	51369.3	42062	41356	40208	39798
Hps1	13816.3	13544.3	17015.7	16731.7	15524.6	14950.6	23851.3	23049.3	13848.8	13490.8	17760.9	17412.9	13445.5	13241.5	0	0	22931.2	22481.2	7848.96	7598.96	16691.2	16363.2	13495.8	13047.8	11574.2	10702.2	12805.4	12543.4	21187	20435
Atg4b	65286	64660	70269.3	69643.3	82323.5	80861.5	101221	100739	71958.8	70098.8	23983.7	23381.7	45755.3	44615.3	48641	47663	53685.4	52295.4	12018.6	11666.6	13556.4	13042.4	0	0	28265.1	27693.1	80236	78734	36026.2	34722.2
Slamf9	37139.1	36645.1	0	0	0	0	0	0	34197	33789	0	0	7076.07	6776.07	0	0	10493.3	9755.28	0	0	0	0	0	0	28886.4	28458.4	15383.5	14969.5	0	0
Uimc1	18541.4	18145.4	15306.4	14898.4	21309.6	20911.6	17199	16763	12948.1	12406.1	20560.9	20412.9	18785.8	18331.8	13894.7	13510.7	8479.2	8121.2	36679.6	36431.6	119251	117843	4295.87	3861.87	4778.96	4298.96	4240.64	3758.64	2897.26	2217.26
Ubxn4	47919	47481	89546.8	88334.8	39729	38829	0	0	57670.2	56566.2	2897.6	2763.6	22273.8	21559.8	0	0	10277.9	9497.87	11831.5	11447.5	24897.5	24517.5	52126.2	51554.2	16536	15960	14412.8	14146.8	36210.9	34948.9
Acbd3	78527	77771	80164.5	79408.5	76274	74392	88153.2	87007.2	75316.8	73710.8	70063	69733	67887.3	65701.3	47325.6	46153.6	74363.4	72667.4	80106	78668	77997.7	76593.7	136594	135714	101005	99056.6	98488.2	98074.2	140511	139883
Ptpn14	0	0	0	0	0	0	0	0	524.647	478.647	0	0	0	0	0	0	2549.26	2303.26	7983.64	7755.64	15641.5	15137.5	13578.1	13158.1	8805.54	8595.54	3297.82	2661.82	4451.4	4129.4
Ndufaf1	45595.3	44243.3	68942.4	67590.4	49710.2	48822.2	34753.1	34319.1	36861	35579	49350.6	47884.6	112407	110851	68725.5	68433.5	35818.8	34520.8	51392.2	50664.2	42818.7	42354.7	91124.6	90410.6	46008.4	44600.4	48439.6	47147.6	40625.5	40279.5
Acadl	577334	576494	747903	747571	1.0043e+06	1.00399e+06	739950	739598	756411	756087	1.47075e+06	1.47049e+06	5150400	5150188	1.09953e+06	1.09909e+06	512542	511990	4483.8	4303.8	25985.9	25629.9	11627.8	11183.8	496214	495786	946320	946036	315825	315031
Uap1	161142	160254	95771.8	94883.8	243340	242878	176437	176061	164918	164522	38178.3	37752.3	76373.3	74867.3	32239.2	31665.2	111880	110208	67576.1	67346.1	73036.3	71218.3	117713	116323	58681.7	57495.7	80684.4	79218.4	57564.2	56676.2
F3	109998	109622	91498.6	91122.6	105192	104900	114773	112983	110405	108779	63202.2	62180.2	24527.6	24157.6	86230.7	84974.7	142944	142078	66622.6	66312.6	52058.3	51570.3	149862	149284	8942.71	8774.71	81036	79598	6218.28	5810.28
Cd1d1	81870	80152	56586.5	54868.5	108049	106027	189551	188659	106582	104794	45840.8	45408.8	33823.6	33539.6	40378.1	39622.1	334931	334073	28059.9	27233.9	20072.8	19758.8	22945.5	22541.5	40984.7	40256.7	16930.2	16626.2	66098.7	63892.7
Pole3	43782.6	43132.6	59530.4	58880.4	59964.1	58878.1	54509.3	53949.3	54337.1	52831.1	53500.5	52706.5	49796.1	49236.1	50238.6	49510.6	60122.8	59424.8	54657.8	54399.8	60078.4	59220.4	32721.9	32399.9	51717.3	51101.3	62157.8	61179.8	45445.9	44289.9
Manba	0	0	0	0	0	0	67449.2	66899.2	106782	105002	94080.4	93240.4	118655	117287	0	0	53762.8	52382.8	0	0	0	0	39764.7	38842.7	132413	131519	10887.8	10107.8	51272.2	50970.2
Fahd2a	99899.4	99617.4	135877	135595	144347	143375	61655.7	60465.7	103350	101442	126111	124715	250028	249668	157779	156897	56505.4	55423.4	94460.2	93896.2	96402.1	95998.1	68165.6	67931.6	21907.5	21493.5	32088.5	31454.5	12873.1	12311.1
Tgfbr3	107593	106857	133881	133145	122955	121451	119681	118075	102332	100390	114927	113163	106314	104520	117419	115641	114440	112858	104052	102072	95975.1	95541.1	55961.3	54485.3	125711	124659	94951.6	94353.6	65354	63068
Zfp326	17500.1	16996.1	17109.2	16895.2	13290	13090	13189.9	12749.9	21275.2	20801.2	42525.9	41489.9	17101.5	16965.5	0	0	15178.7	14620.7	6590.8	6162.8	9632.96	8914.96	26423	25797	37876.3	36484.3	22613.1	22043.1	29046.2	28000.2
Abtb1	112806	112346	560958	560730	177394	176980	16012	15762	31382.8	30718.8	20544.1	20390.1	0	0	1.15256e+06	1.15214e+06	71088.2	69148.2	487792	487062	497273	496563	62753.7	62029.7	4092.63	3488.63	1281.69	1161.69	5560.08	5332.08
Rhd	225670	225422	247053	246487	32767.6	32321.6	290057	289033	394569	393969	201037	200329	186629	185773	34479.3	33951.3	271848	271644	0	0	0	0	102548	100582	90844.2	90242.2	177331	177093	79135.9	78019.9
Flt1	20376.1	18718.1	3748.26	3548.26	10343.8	9593.79	8316.74	7836.74	0	0	27028.4	26538.4	1160.76	1106.76	9521.42	9243.42	2567.6	2323.6	8715.37	7817.37	8565.74	7677.74	10169.4	9339.36	18222.7	18072.7	21905.6	21135.6	30435.8	29767.8
Mark2	22215.2	21943.2	24766.2	23720.2	29089.5	28811.5	20773.5	20369.5	20957.1	20383.1	29799.8	28935.8	26333.9	25669.9	26173.7	25321.7	22508.1	21958.1	38616.2	37246.2	33489.8	33105.8	40320.7	39490.7	27467.5	26685.5	42394.3	41740.3	25536.4	24674.4
Plbd1	84998.7	84500.7	102097	101599	62738.4	61954.4	64741.6	63911.6	84420.7	83412.7	43022.3	42084.3	69149.3	67049.3	126753	125233	70512.7	68518.7	54020.2	53666.2	55296.5	53818.5	20605.4	20285.4	63784.9	63196.9	73260.4	71196.4	54929.5	53691.5
Rusf1	74083.7	73417.7	91076.5	90410.5	56304.2	54800.2	66255.3	65601.3	67584.9	65368.9	121104	119554	43814.2	42372.2	50575.6	49901.6	62092.2	61580.2	39226.1	37992.1	42372.5	41820.5	29937.4	29093.4	48045.2	46911.2	32677.6	32139.6	29139.2	28129.2
Abcg2	150673	149441	115349	114117	67489.1	67145.1	45035.8	44705.8	47109	46061	92852.8	91952.8	64234.3	63880.3	163204	162414	52727.5	51187.5	49466.6	48420.6	45276.6	43678.6	144320	143624	28553.6	28061.6	42444.5	41810.5	19604.1	19186.1
Sh3gl3	131379	130825	178178	177510	118425	116773	21864.2	21282.2	61636.8	61010.8	13892.2	13118.2	24532.8	24164.8	65298.2	64744.2	74814.3	73162.3	29981.2	29581.2	24074.2	23540.2	25830.2	25058.2	17206.5	16778.5	11321.9	10643.9	23183.9	22829.9
Nsmce1	11315.1	11131.1	20665	20389	26417.4	25573.4	19418.4	19188.4	15032.3	14532.3	25193.9	24927.9	17213.3	17097.3	16112.9	15856.9	8488.58	8132.58	18368	18052	12935.3	12753.3	8393.64	7819.64	19832.7	19340.7	17550.9	17400.9	14637.1	14141.1
Il4i1	50387.7	49933.7	48782.8	48552.8	38970.3	37920.3	67663.1	67129.1	32360.6	31870.6	86507.1	85217.1	132076	131038	139971	138775	77872.1	76456.1	89240.6	88418.6	94447.5	93947.5	18125.5	17689.5	8885.15	8695.15	6578.7	6094.7	4136.77	3722.77
Eri1	23291.3	22771.3	27391.4	26871.4	24931.5	24725.5	25534.6	25136.6	23370.1	22754.1	20188.4	19940.4	31179.6	30693.6	27679.1	27179.1	22778.6	22288.6	49944.5	48982.5	45596.3	44074.3	30726.6	30016.6	24199.1	23671.1	46748.8	45196.8	36808.7	35664.7
Snx20	56436.8	56328.8	0	0	111278	109392	73978.1	71800.1	125567	124347	75433	73373	220633	220093	87761.1	86597.1	67857.2	65647.2	0	0	39851.7	38845.7	0	0	52650	52156	17605.9	17473.9	40621.8	40271.8
Saraf	67984	67430	100813	100259	73192.4	71104.4	61436.2	60232.2	62350.9	61786.9	91570.1	90582.1	55767.9	54529.9	116894	115098	89308.3	88552.3	87871.3	86979.3	85206.7	84238.7	30456.3	29702.3	62866.4	62160.4	39725.8	38631.8	54342.8	53014.8
Stt3b	60615.7	59689.7	68991.3	68065.3	46847.9	45567.9	62106.3	60972.3	69130.9	67074.9	86518	85232	54869.3	53527.3	49380.2	48520.2	57442.9	56458.9	52779.5	52261.5	47259.3	45999.3	39078.4	38042.4	83688.6	82604.6	57751.1	56291.1	44209.9	42847.9
Mon1a	68231.2	67895.2	68079.1	67749.1	83392.5	81994.5	74849.5	72751.5	56637.6	55417.6	59621.9	58173.9	57848.6	56884.6	60900.7	59940.7	59837.3	59115.3	47180.4	45776.4	41628.6	40918.6	36791.3	35329.3	41490.8	40858.8	37309.2	35765.2	42745	41173
Usb1	7699.53	7499.53	0	0	21208.6	20788.6	32959.1	32151.1	13344.7	12878.7	18118.6	17862.6	22131.4	21387.4	0	0	22656.3	22142.3	6314.97	5832.97	9515.21	8767.21	14094.6	13792.6	9788.58	9230.58	7086.22	6718.22	13158.7	12682.7
Ints7	30354.4	28322.4	27592.1	25560.1	34713.9	34293.9	50574.4	49460.4	44801.5	43421.5	94994.9	94204.9	43431.3	41895.3	41965.5	41505.5	38953.9	38247.9	42735.3	42149.3	47787.9	46627.9	57554.6	56280.6	84887.4	83883.4	60343	59163	49591	49037
Lrrc2	11471.4	11015.4	0	0	0	0	0	0	0	0	0	0	0	0	45855.7	44441.7	0	0	95082.3	94544.3	65379.2	65053.2	0	0	0	0	0	0	0	0
Gak	45205.6	44657.6	47728.3	47432.3	42102.3	41640.3	56730.8	56468.8	46928.8	45860.8	45725.7	45279.7	42923.5	41291.5	43395	43175	41013.1	40711.1	43643.4	43241.4	47158.2	45874.2	45058.1	43446.1	45677.9	44197.9	61853.8	60849.8	53958.1	52572.1
Cilp	30388.9	30160.9	31495.2	31081.2	39683.5	38773.5	88842.9	87738.9	68594.7	66490.7	28600.9	28294.9	35945.2	34573.2	197944	197612	35956.4	34684.4	269688	269334	236117	235611	33015.8	32745.8	80393.6	79095.6	78937.6	77355.6	24346.1	24020.1
Pck2	84900.1	83032.1	84730.5	82862.5	57753.4	56431.4	67090	66520	70849.2	68905.2	138881	137851	83981.5	82977.5	102276	101844	49634.8	49106.8	150632	149952	165789	165355	136474	135590	124095	122997	190545	189801	39113.9	38485.9
Ceacam10	79427.8	78951.8	204102	203876	0	0	7855.34	7307.34	5441.85	5049.85	70228.4	69918.4	39606.8	38968.8	0	0	0	0	0	0	17320.3	17122.3	10032.2	9160.21	22163.7	21809.7	0	0	0	0
Nipal2	0	0	0	0	0	0	0	0	0	0	0	0	0	0	0	0	0	0	0	0	0	0	64151.3	63571.3	0	0	34138.9	33902.9	0	0
Ranbp10	22336.6	21668.6	30115.9	29447.9	23216.5	22576.5	26162.5	25912.5	25690.2	25390.2	40132.3	38614.3	22091.6	21325.6	18591.9	18337.9	17267.2	16963.2	18595.1	18323.1	17451.6	17285.6	26535.3	25949.3	53769.7	53431.7	33189.3	32743.3	39467.3	38897.3
Gnptg	26342.7	25588.7	20061.7	19815.7	6299.01	5621.01	0	0	24784	24518	38936.1	38668.1	38805.4	37999.4	0	0	28581.1	27567.1	0	0	0	0	36486.2	34962.2	47839.8	46679.8	28490.5	28090.5	48638.1	47960.1
Ncapd2	6125.79	5377.79	5504.92	5264.92	1184.29	1146.29	0	0	6597.04	6115.04	7041.76	6711.76	4282.42	4054.42	10427.1	9875.14	5198.19	4846.19	8144.27	7936.27	7320.75	7000.75	0	0	0	0	13048.3	12834.3	32567.5	31999.5
Fndc3b	64036.9	63202.9	49878.1	49044.1	42106.4	41646.4	52046.9	51166.9	66571.1	64253.1	89424.6	88324.6	39366.7	38666.7	5703.21	4887.21	34588.6	33032.6	49571.9	48547.9	47649.6	46457.6	85050	83966	182217	181531	41747.8	40983.8	124750	123764
Erf	0	0	0	0	0	0	0	0	0	0	13526.9	12656.9	3299.3	3259.3	0	0	0	0	0	0	0	0	14773.7	14233.7	22203.1	21861.1	17685.6	17577.6	14591.3	14077.3
Serpina3k	73590	73180	14938.9	14560.9	13802.9	13248.9	36414.7	35956.7	69331.8	67291.8	58922.9	57390.9	22540.7	21892.7	0	0	97657.4	97297.4	7670.05	7400.05	0	0	29034.9	28010.9	38417.4	37153.4	101297	101013	84398.5	83640.5
Chtf18	6658.19	5934.19	8648.59	8432.59	16781.9	16501.9	8239.9	7735.9	4756.91	4518.91	14230	13534	12532.4	12058.4	0	0	1848.29	1718.29	12068	11724	11457.8	11019.8	24799.8	24599.8	38905.8	37759.8	31171.4	30339.4	20253	20001
Acad11	50102.1	49786.1	59550.2	59234.2	91714	90800	73622.4	71416.4	57889.6	56817.6	66649	66025	119739	118409	97830.6	97170.6	89921.5	89203.5	31846.2	30868.2	32428.1	31794.1	24781.6	24579.6	32124.2	31458.2	22906	22400	20836.5	20008.5
Lrp1	147560	147026	136484	135950	127638	126276	139676	138582	175003	174773	105861	105605	81631.1	80495.1	27800.6	27312.6	143060	142196	51579.5	50877.5	49385.8	48477.8	41066.5	40368.5	195082	194534	27786.6	27234.6	217822	217414
Palmd	133983	133449	55154.5	54816.5	52700.6	52180.6	19239.9	18935.9	28087.6	27607.6	57292	56982	9188.41	8728.41	57250.2	55906.2	17584.1	17346.1	20939.9	20687.9	19560.1	19134.1	85072.7	83990.7	16854.8	16340.8	114942	113344	14535.9	14007.9
Ints9	25500.7	25278.7	22759.2	22537.2	25142.8	24734.8	29826	29358	27855.9	27311.9	58848.6	57310.6	31179.6	30691.6	33244.4	32872.4	23431.3	23113.3	38762.8	37420.8	25166.4	24862.4	33694.8	33150.8	54552.8	54302.8	38002.8	36574.8	28349.5	28149.5
Thoc5	42342.3	40532.3	47678.6	45868.6	39903	39043	36847.4	36467.4	42403.5	42207.5	128120	126798	37840.8	36848.8	34588.7	34096.7	30331.5	29709.5	28499.1	27781.1	23938.8	23376.8	46348.9	44940.9	81284.5	80064.5	40942.7	40038.7	61698.9	61234.9
Specc1l	7636.46	7290.46	2447.36	2115.36	8304.95	7954.95	4520.14	4322.14	6840.72	6412.72	8571.21	8171.21	3749.47	3661.47	9481.23	9193.23	5748.32	5502.32	0	0	18380.7	18130.7	27768.8	27466.8	24041.1	23457.1	15981.3	15713.3	23931.9	23505.9
Selenof	57479.6	56155.6	56777.9	55453.9	44893	43299	60944	59700	49260	48562	55733.7	55245.7	47523	46633	51640.1	51094.1	49169.4	48573.4	53211.3	52745.3	62164.3	61524.3	70290.7	68064.7	88486.3	87732.3	55902.7	55688.7	76228.8	74888.8
Ckap5	35041.5	33991.5	28897.7	27847.7	34758.6	34344.6	35517.7	35277.7	27562.5	26942.5	24152.3	23610.3	31962.1	31674.1	31442.8	30722.8	30789.2	30275.2	32765.5	32015.5	32604.6	32010.6	32358	31976	39061.4	37943.4	42000.9	41284.9	60666.1	60124.1
Tm7sf3	39936.9	39700.9	74184.2	73962.2	32079	31481	39690.1	38390.1	57731.3	56641.3	42941	41979	28125.8	27919.8	54499.9	54275.9	19002.2	18694.2	0	0	14858.5	14608.5	0	0	38873.8	37713.8	20053.8	19557.8	10115.5	9257.48
Cd84	45245.2	44867.2	54918.7	53766.7	75658	73738	70762.2	70500.2	62970.4	62482.4	50064.6	48716.6	63235.1	62801.1	86652.1	85420.1	71293.5	69379.5	49343.9	48289.9	49347.6	48433.6	8550.12	8016.12	28698.4	28240.4	17155.2	16911.2	26241.3	25583.3
Glb1l2	16645.1	15979.1	25226.4	24812.4	23843.3	23325.3	28091.5	27243.5	13777.8	13395.8	25904.4	25100.4	2084.85	1970.85	0	0	271997	271795	0	0	3095.18	2719.18	1508.47	1462.47	6726.86	6616.86	3274.73	2632.73	11028.1	10390.1
Cog6	0	0	0	0	0	0	37450.4	37204.4	8858.46	8218.46	0	0	3147.72	3065.72	0	0	28378	27292	29670.2	29198.2	29085.2	28697.2	57424.5	56138.5	17900.3	17658.3	0	0	15181.5	14845.5
Tbcc	43860.9	43068.9	46268.8	45476.8	56399.6	54909.6	37691.5	37477.5	49602.8	48970.8	25942.6	25152.6	44071.3	42679.3	39715.6	38833.6	39396.3	38788.3	35621.7	35139.7	26204.8	25908.8	33903.1	33395.1	28470.3	27960.3	63093.2	62231.2	35439.4	34007.4
Apof	10097.8	9987.79	31522.7	31202.7	0	0	0	0	0	0	23043.2	22687.2	9216.07	8760.07	0	0	0	0	0	0	0	0	30090.2	29280.2	11551.1	10673.1	69244.7	68958.7	94863.8	94627.8
Vcpip1	16262.2	15912.2	17188.6	16838.6	20516.4	19930.4	34897.8	34513.8	24158.8	23746.8	19500	19114	24395.9	23981.9	20206	19812	15801.8	15399.8	26398.1	26196.1	27187.4	26327.4	31297.4	30667.4	33600.4	33234.4	31942	31260	38591.1	37833.1
Pdcd2	9889	9643	11664	11330	30475.6	29491.6	18006.9	17724.9	16820.9	16366.9	14846.2	14314.2	22325.8	21631.8	24265.2	24035.2	16764.7	16584.7	32636.6	31858.6	29224.4	28870.4	27022.7	26548.7	11093.9	10895.9	42971.3	42387.3	24248	23890
Cxcr4	2391.35	2165.35	0	0	12881.3	12591.3	736.697	704.697	18874.6	18682.6	14793.7	14249.7	9584.98	9220.98	12097.6	11823.6	0	0	9565.42	8797.42	10121.7	9477.71	0	0	1471.11	1423.11	3896.28	3356.28	0	0
Mtus1	12376.2	11730.2	5679.57	5265.57	8853.42	8583.42	8564.49	8116.49	9554.24	9044.24	6632	6226	4662.91	4246.91	11529.5	11151.5	15436.1	14946.1	1867.91	1657.91	1199.77	943.765	1998.42	1924.42	142.527	132.527	3301.77	2669.77	1086.2	994.199
Acad8	93544.6	93228.6	119584	119268	126639	125251	92993.4	92097.4	95446.7	95034.7	116523	114809	260439	260119	137843	136607	55611.3	54439.3	108264	106442	111606	109960	195198	194596	69109.1	66881.1	67429.8	66975.8	42937.7	41397.7
Parn	22054.9	21712.9	25453.7	25111.7	34662.4	34232.4	28043.4	27189.4	24178.3	23772.3	30186.1	29402.1	26625.8	26031.8	36855.2	35351.2	31492.6	31192.6	30711.4	30467.4	27515.7	26739.7	40702.5	39930.5	47306.5	46068.5	39140.7	37944.7	29242.2	28260.2
Slc22a18	23635.7	23167.7	18263.8	18045.8	12449.7	12069.7	16191.4	15979.4	25784.5	25514.5	29592.1	28690.1	13408.1	13184.1	3527.39	3223.39	18637.9	18221.9	3466.76	3146.76	0	0	21558.9	20778.9	1896.98	1790.98	8534.09	7956.09	3421.97	2849.97
Slc36a4	19684.7	18312.7	3191.28	2991.28	12664	12334	8113.14	7595.14	17238.5	16900.5	14331.4	13663.4	10988.4	10128.4	0	0	3584.7	3238.7	2937.04	2541.04	0	0	24166.7	23804.7	21654.4	21186.4	15909.6	15621.6	22335.4	21811.4
Loxl1	19537	19003	18664.3	18130.3	20661	20115	23764.7	22936.7	21333.8	20865.8	36837.7	36575.7	63899.2	63523.2	0	0	5710.63	5454.63	51614.5	50920.5	57193.6	55957.6	90301.5	89551.5	112766	111288	55912.3	55700.3	26373	25761
Trim56	35799.1	34135.1	18502.9	16838.9	25246.2	24870.2	33894.3	33264.3	30580.3	29710.3	32707	32485	25066.6	24838.6	26694.8	25968.8	29110.1	28218.1	41977.7	41259.7	42488	41962	50147.4	49305.4	41823.8	41271.8	47244.9	45760.9	43130.2	41622.2
Cog7	40051.3	39339.3	31875.1	31415.1	35001.8	34655.8	58424.5	56936.5	34772.3	34508.3	30361.3	29633.3	39473.5	38807.5	31845.5	31193.5	44063.1	42681.1	40960.8	40048.8	46557.9	45175.9	60164.9	59186.9	37363.2	35839.2	42315.4	41651.4	50498.4	50078.4
Vamp8	56065.2	55807.2	140042	139784	39491.5	38537.5	22054.1	21528.1	59576.5	58704.5	43506.1	42668.1	41189.6	40885.6	71345.1	69089.1	58381.9	57517.9	51800.6	51144.6	38922.5	37746.5	111158	109552	34415.6	34199.6	67622.4	67176.4	30814.4	30230.4
Isg20l2	23612	23228	28991.8	28607.8	28575.5	28191.5	26721.1	26341.1	27085.3	26355.3	38412.2	38036.2	24540.6	24174.6	24104.7	23842.7	22516.6	21968.6	29960.1	29554.1	40643.6	39755.6	25721.2	24933.2	44620.2	42964.2	33636.8	33296.8	30719.7	30115.7
Jak3	7762.49	7510.49	5577.68	5345.68	8349.43	8003.43	18894.3	18528.3	12244.6	11506.6	13717.1	12903.1	18202.1	18068.1	33713.4	33445.4	11734.8	11226.8	20594.5	20266.5	20966.8	20410.8	5037.86	4763.86	7890	7452	6071.64	5815.64	7766.4	7128.4
Cdc42ep1	65441.5	65143.5	27648.4	26856.4	24269.9	23885.9	26168.3	25926.3	26622.9	25776.9	27861.3	27623.3	7330.07	7088.07	27565	27043	11792	11302	28045.4	27215.4	22944.8	22152.8	35159.4	34877.4	35450.2	35062.2	39256	38086	53066.4	51568.4
Igfals	109986	109306	310787	310397	21310	20910	25215.6	24719.6	20206	19902	167858	167456	79050.1	77752.1	5094.35	4216.35	29360.7	28510.7	16681.8	16311.8	11377	10927	21423.8	20613.8	8732.03	8502.03	30513.6	29559.6	19795.3	19427.3
Rtn4ip1	51289.7	49039.7	81931.9	79681.9	70441.1	68155.1	42371.8	41551.8	36111.1	34633.1	66234.8	65576.8	175206	174918	120911	119243	27736.3	27506.3	90007.4	89217.4	97958.4	97614.4	21703.3	20947.3	32047.5	31363.5	16055.2	15803.2	12271.9	12013.9
Llgl1	39394.2	38922.2	26657.4	26185.4	32225.9	31667.9	39484.4	38122.4	31948.8	31376.8	27848.3	27606.3	28935.1	27915.1	29820	28780	28477.9	27423.9	24166.2	23442.2	25454.5	25236.5	37882	36664	19274.8	19108.8	38570	37250	21645.9	20979.9
Uaca	31449.6	31253.6	18713.5	18517.5	17121.4	16917.4	11818.4	11148.4	12240.7	11496.7	12803.2	12547.2	5769.33	5547.33	15668.7	15332.7	11039.8	10423.8	14506.7	14126.7	10158.1	9528.14	16206.4	16064.4	12470.7	11806.7	13067.9	12859.9	11417.1	10913.1
Hscb	14707.7	14033.7	14998.9	14614.9	18005.6	17749.6	0	0	2993.4	2881.4	6966.77	6614.77	0	0	23671.3	23325.3	0	0	11158	10638	0	0	25163.4	24245.4	13371.7	12939.7	0	0	0	0
Clec12a	41717.7	40761.7	35804.3	34848.3	14242.5	13790.5	41271.8	40213.8	41742.9	41398.9	66667.9	66051.9	43749.4	42289.4	75487.1	73511.1	45299.8	44115.8	20743	20439	20318.6	20052.6	9293.69	9015.69	118609	117341	52952.3	52362.3	33416.6	33048.6
Ikbkb	19770.6	19366.6	23097	22693	31544	30808	53836.9	53182.9	33616.8	33054.8	30403.7	29683.7	51925.3	51673.3	41517.2	40961.2	36075.1	34827.1	47409.1	46021.1	47563.2	46359.2	31335.8	30715.8	36195.1	35943.1	25172.1	24882.1	35098.2	33586.2
Celf1	27155.5	25051.5	21873.8	19769.8	32299.9	31751.9	26704.3	26318.3	22765.7	21993.7	27121.1	26663.1	27661.5	27337.5	33388	33042	20734.6	20414.6	35300.6	34760.6	38865.8	37681.8	59552.1	58502.1	42018.9	41500.9	72887.6	70779.6	46543.2	45569.2
Arfgap3	26819.7	24775.7	25575.3	23531.3	24954.5	24752.5	29123.2	28509.2	23648.8	23108.8	14124.6	13398.6	20226.9	19666.9	10778	10288	16940.9	16828.9	28204.2	27406.2	32489.1	31865.1	31430.9	30826.9	26286.4	25984.4	19954.2	19430.2	33223	32797
Ppp4r2	29673.5	28931.5	42866.7	42124.7	37451	36103	24461.1	23795.1	31910.9	31334.9	24446.1	24006.1	35236.1	33730.1	34362.9	33814.9	20310.6	19882.6	29921.4	29505.4	25704.7	25300.7	37357.7	36055.7	26332.8	26040.8	48956.5	47744.5	36658.1	35472.1
Abcd2	84456.7	84100.7	111926	111584	158693	157997	396207	395531	155864	155294	122385	120871	90778.5	90156.5	101802	101358	254916	254620	20671.1	20357.1	18496	18278	5097.47	4837.47	12918.4	12366.4	7533.64	7273.64	7711.8	7057.8
Commd5	53351.6	52451.6	49127.8	48227.8	51624.6	50958.6	80768	79172	62496.2	61958.2	34246.1	33332.1	58766.6	57884.6	24156.7	23904.7	58418.7	57558.7	39216.8	37978.8	34015.2	33759.2	48660.4	47594.4	41536	40918	43961.3	43551.3	56876.5	55898.5
Trmt1l	8174.7	7860.7	3423.8	3181.8	12546	12198	8458.91	7998.91	10541.4	10219.4	12719.5	12453.5	17220.4	17110.4	0	0	7892.78	7418.78	26615.3	26205.3	28813.9	28357.9	14907.2	14401.2	28061.6	27447.6	20877.7	20567.7	15791.5	15599.5
Ints10	27629.1	27339.1	27617.8	27327.8	32466.1	31976.1	34586	34114	34228.9	33836.9	82182.2	80628.2	33501.3	33145.3	33686.8	33410.8	28771.1	27803.1	36026.2	35636.2	37118.9	35560.9	41276.9	40614.9	70122.8	67986.8	44334.4	44014.4	38062.5	37210.5
Jmy	0	0	0	0	0	0	0	0	0	0	4609.4	4557.4	0	0	0	0	0	0	0	0	0	0	36545.7	35033.7	14556.1	14370.1	39132.4	37930.4	24689.7	24411.7
Polr2a	36002.9	34382.9	29648.6	28028.6	31812.4	31150.4	42687.3	41925.3	39995.2	39335.2	85237	83873	47624.5	46748.5	39509.6	38575.6	35164.9	33738.9	44123	43797	44084.6	43902.6	54062.7	53780.7	74043.7	72255.7	47581	46157	48514.5	47824.5
Car12	10134.7	10022.7	0	0	0	0	7050.46	6368.46	37847.3	36751.3	17759	17407	7233.41	6965.41	0	0	20686.2	20352.2	0	0	0	0	21927.5	21237.5	16282	16076	112082	110380	25452.3	24568.3
Lrrc40	31016.7	29768.7	26128.2	24880.2	32097.2	31517.2	61930.8	60776.8	35814.1	34282.1	24954.9	24638.9	29898.4	29082.4	22392.2	21776.2	40798	40452	46915.6	45461.6	43721	43451	72940	70944	47611.2	46409.2	89106.6	88202.6	73130.2	71528.2
Exoc3l4	10449.4	10167.4	0	0	2012.73	1940.73	4393.34	4177.34	1118.06	956.059	6885.98	6523.98	4345.47	4131.47	0	0	2352.71	2306.71	0	0	0	0	0	0	0	0	0	0	11882.7	11498.7
Alas1	11794	10920	22068.3	21702.3	25241.2	24859.2	13174.4	12730.4	12348.1	11640.1	24577.7	24175.7	68222.6	66054.6	14653	14435	26118	25472	0	0	0	0	29012.8	27980.8	24251.8	23747.8	19042.2	18778.2	6166.7	5742.7
Gtpbp6	6672.28	6350.28	6571.06	6237.06	5459.86	5201.86	11661.2	10955.2	5278.99	4864.99	13545.1	12677.1	15475.4	14963.4	14265.7	13965.7	5057.86	4673.86	18108.8	17742.8	23232.8	22520.8	21701.2	20943.2	19175.8	18987.8	24751.8	24359.8	30536	29888
Pdia4	240723	239449	273605	272331	178563	178163	173967	173559	202711	202111	256612	256330	273055	272807	157476	156586	160865	160309	329988	328954	323441	322399	424570	424006	290534	289674	291200	290258	178175	177431
Slc4a2	27598.9	27372.9	33292.9	32748.9	23251.7	22621.7	27393.2	27173.2	24180.8	23776.8	23037.3	22679.3	24090.2	23856.2	37706.9	36376.9	32161.1	31589.1	30857.3	30649.3	26302.9	26036.9	16561	16213	58105.2	56843.2	30533.1	29585.1	25552.1	24696.1
Dab2	122280	120448	177322	175490	45156.7	43600.7	52856	52058	189257	188513	45058.4	44462.4	46870.1	45902.1	82615.2	81143.2	55911.2	54771.2	33356.9	32764.9	30627.1	29567.1	52385.3	51861.3	91957	91415	43998.7	43598.7	138127	137455
Apeh	114645	112981	119179	117515	137305	136193	138006	136878	145348	144572	94823.7	94025.7	133368	132366	113481	111591	159830	159254	101196	100940	106945	105147	43507	43255	58467.4	57243.4	52053.7	51323.7	53450.1	52004.1
Gpx2	0	0	0	0	0	0	0	0	0	0	0	0	2975.82	2921.82	0	0	0	0	0	0	0	0	115335	113877	6454.54	6288.54	48370	47062	0	0
Utp25	12955.4	12745.4	10460.3	10250.3	23850	23338	17940	17638	13651	13235	28444.7	28082.7	24429.8	24033.8	31376.5	30634.5	17754.9	17568.9	34873.4	34657.4	35801.5	35473.5	29406.9	28464.9	25831.7	25411.7	48997.1	47797.1	24810.2	24566.2
Stra6	0	0	0	0	0	0	0	0	0	0	0	0	0	0	0	0	0	0	435.71	335.71	0	0	3982.05	3488.05	1367.52	1307.52	7852.65	7690.65	0	0
Srpk2	33967	32493	35242.1	35022.1	37058.6	35624.6	41640.6	40670.6	32507.5	32077.5	26662.4	26058.4	25878.9	25068.9	28012.8	27568.8	39313.2	38687.2	15540.9	15338.9	23864.3	23288.3	31231.2	30585.2	43635.8	43423.8	54470.3	54084.3	55819	54689
Btd	96247.1	94935.1	82191.6	80879.6	68010.7	67722.7	61238.9	60022.9	84479.9	83477.9	49381.3	47921.3	54470.7	53074.7	35716.7	35484.7	56730.7	55668.7	46406.1	44852.1	51843.4	51325.4	29371	28421	47961.9	46817.9	38560.3	37238.3	31799.5	31443.5
Arsb	110718	110488	137612	137382	73323	71261	93694.5	92852.5	134912	133922	83493.9	82021.9	111018	109404	94668.4	93870.4	91257.2	90613.2	57353.2	55999.2	54658.9	53096.9	33796.5	33264.5	224232	223956	96469.2	95949.2	74471.9	72967.9
Msrb3	21449.9	20915.9	13327.8	13025.8	14704	14370	20593.1	20149.1	14463.5	14257.5	17760.2	17410.2	9547.69	9167.69	5596.81	4764.81	26319.8	25727.8	13774.9	13286.9	34649.3	34093.3	22424.9	21882.9	28818.1	28378.1	23886.7	23560.7	15522.7	15270.7
Cluh	38916.2	38600.2	40452.6	40136.6	34957.5	34603.5	91380	90412	35934.6	34422.6	26805.8	26259.8	35559.6	34115.6	34907.6	34495.6	62333.3	61849.3	31691.6	30661.6	33589	33227	37662.6	36406.6	29561.2	29299.2	41054.6	40182.6	39083	38449
Osbpl8	50375.4	50115.4	52966.5	52706.5	42056.4	41584.4	58529.9	57053.9	61893.5	61289.5	65217.3	64443.3	58403.2	57495.2	41967.8	41509.8	53410.6	51984.6	42208.3	41532.3	41341.1	40587.1	42577.8	42147.8	50797.6	50069.6	38951.9	37713.9	51035.5	50695.5
Rnls	0	0	0	0	841.863	747.863	19539	19337	15752.2	15422.2	32572.7	32330.7	20755.6	20343.6	84461.6	83111.6	11049.1	10435.1	55880.6	54336.6	56677.2	55383.2	1103.54	999.539	0	0	6161.25	5933.25	6559.31	6217.31
Nat8f3	126917	126643	94585.7	93537.7	112197	110347	94789.1	93999.1	144739	143937	119453	117857	57471.7	56445.7	39370.6	38410.6	39260.9	38624.9	35640.2	35164.2	41655.2	40957.2	21673.8	20907.8	8049.19	7649.19	947.978	883.978	0	0
Mbd1	9322.89	8944.89	3173.45	2867.45	12135.3	11681.3	16924.7	16440.7	16454.7	15908.7	37671.4	37133.4	12701.7	12267.7	5397.79	4539.79	11474.3	10930.3	17912.7	17788.7	11370.6	10916.6	27383.8	26991.8	26580.3	26348.3	23954.5	23644.5	32667.3	32121.3
Foxp4	78843.8	78729.8	177319	176995	154098	153312	113972	112148	18841	18641	9005.54	8667.54	2522.39	2496.39	264015	263503	0	0	10116	9425.96	6216.72	5730.72	3104.78	2410.78	1522.38	1482.38	5273.54	5009.54	657.169	603.169
Klhl40	43502.6	42764.6	84929.1	84443.1	56131.4	54593.4	162238	161634	37140.9	35904.9	40776.2	39396.2	67431.3	65193.3	197053	196713	80809.5	79551.5	449565	448789	458051	457295	55366	53802	57322.6	55976.6	85946.9	84836.9	17944.4	17596.4
Smarca4	27781.1	26349.1	35347.9	33915.9	33137.6	32773.6	34449.4	33947.4	31375.2	30707.2	65802.3	65100.3	38052.8	37096.8	40704.7	40004.7	36917.5	35839.5	51305.7	50561.7	44057.4	43857.4	63054.2	62366.2	78014	76554	74973.7	73047.7	59515.2	58835.2
Dennd4b	20745.6	20279.6	20145.7	19805.7	37708.1	36418.1	48291	46855	37204.1	35984.1	28257	27857	43682.5	42214.5	31917.5	31283.5	40192.6	39752.6	30375.5	30065.5	31676	30836	5690.78	5558.78	17769.4	17483.4	8233.4	7561.4	15321.6	15017.6
Ecsit	15926.4	14486.4	12608.8	11168.8	37423.4	36065.4	0	0	3142.62	3064.62	49668.2	48260.2	0	0	53732.8	53412.8	0	0	0	0	0	0	0	0	0	0	0	0	14511.9	13977.9
Brd9	12426.8	10894.8	21788.1	20256.1	16086	15646	13264.3	12846.3	17673	17463	24322.5	23854.5	14682.9	14382.9	13334	12848	16568.6	16348.6	3629.28	3323.28	7401.23	7103.23	9203.45	8885.45	18967.4	18715.4	11799.4	11249.4	11373.5	10843.5
Xrcc6	30425.4	29283.4	27211.2	26069.2	48606.4	47558.4	49481.1	48223.1	39612.7	38866.7	48124.4	46466.4	49209.8	48563.8	54477.7	54251.7	46681.3	45721.3	76211.7	74495.7	73430	71652	71658.2	69550.2	63454.9	62822.9	42963.1	42377.1	49871.9	49379.9
Bst1	0	0	0	0	0	0	5721.81	5377.81	9529.15	9013.15	21464.5	21230.5	41914.7	41730.7	0	0	0	0	0	0	0	0	0	0	95147	94759	106618	104710	80641	79623
Cacnb1	28251.2	27531.2	103976	103656	31580.5	30858.5	32650.6	31774.6	11807.2	10941.2	21973.9	21829.9	11867.2	11197.2	157146	156252	21846.8	21136.8	93516	92908	100296	100034	12484.8	12236.8	21621.5	21131.5	15330.2	14904.2	9320.19	9044.19
Rprd1b	65414.4	64598.4	63303.5	62487.5	139187	138115	104012	103634	79300.3	77942.3	92298.9	91370.9	106451	104671	113213	111311	97377.8	97013.8	107022	105150	104609	102715	77437.6	75813.6	72381.8	70465.8	92260	91532	56941.4	55985.4
Arid3a	18140.2	16642.2	25887	24389	28316	27876	29425.9	28865.9	32315.1	31819.1	30731.8	30059.8	24558.7	24202.7	55780.6	54266.6	31010.8	30546.8	53347.9	52897.9	45307.6	43715.6	15293	14895	35860	35538	26690.6	25940.6	26729.2	26187.2
Tnnt3	887916	887016	1.02823e+06	1.02733e+06	419023	418329	121631	120095	134052	133044	156478	155894	16331.2	16001.2	3.75826e+06	3.75799e+06	212887	212277	1.31429e+06	1.31393e+06	1.18776e+06	1.18738e+06	39504.8	38540.8	26473.1	26213.1	12383.1	11993.1	21017.2	20223.2
Dennd5a	100348	99810	63129.1	62787.1	87768.9	86624.9	90067.6	89025.6	103134	101224	81317	79703	99374	99128	65245.6	64687.6	81153.3	79921.3	60790	59906	74524.6	72826.6	75340.2	73550.2	106411	104669	60305.4	59121.4	89370.4	88864.4
Ezh1	13490.7	12740.7	8958.3	8608.3	24900.9	24684.9	19800.9	19664.9	19194.7	19084.7	31290.3	30766.3	28880.6	27846.6	22976.7	22476.7	14483.3	14189.3	15477.6	15265.6	16691.8	16367.8	9413.59	9177.59	13954.9	13626.9	12530	12188	12855.4	12287.4
4933427D14Rik	0	0	0	0	697.388	585.388	0	0	0	0	0	0	0	0	0	0	0	0	0	0	0	0	3386.29	2772.29	1081.99	1061.99	1765.98	1727.98	3259.15	2661.15
Atpaf2	51417	50459	49961.8	49137.8	51791.9	51145.9	40662.1	39524.1	56770.7	55566.7	63068.1	62030.1	106391	104601	65846	65344	33572.1	33302.1	49983.1	49031.1	46046.4	44600.4	103299	101369	40587.2	39773.2	80840.4	79382.4	33453.3	33089.3
Cd68	301301	300529	385270	384498	226719	226115	524428	523946	662524	662168	482911	482373	657556	657070	161861	161045	494152	493572	169206	168778	171992	171626	75180.1	73376.1	677542	677200	118592	117108	219607	219215
Cpne2	91990.2	91268.2	77364.2	76642.2	119401	117773	190289	189409	178749	177877	99930.4	99418.4	57689.4	56701.4	87340.7	86148.7	246416	246074	49751.4	48753.4	51985.9	51485.9	43159.1	42841.1	83734.2	82656.2	50185.6	49175.6	62308	61924
Bcl11b	0	0	0	0	1613.99	1445.99	263.672	241.672	407.657	379.657	900.593	726.593	1900.32	1756.32	2011.43	1555.43	0	0	0	0	1222.18	968.179	0	0	0	0	0	0	1784.79	1700.79
Dbn1	113754	112450	87423.8	87129.8	87379.4	86215.4	67444	66892	89104.3	88360.3	35678	35130	33959.8	33699.8	10356.5	9794.45	38201.8	37347.8	35484.3	34984.3	35415.2	34999.2	224589	224241	152059	151613	67659.5	67223.5	243340	243098
Tfap2a	25152.5	24550.5	35671.1	35069.1	17812.9	17496.9	4457.09	4253.09	4462.69	4406.69	57611.9	57365.9	3008.36	2958.36	11633	11279	0	0	56404.2	54934.2	49381.9	48471.9	84733.7	83623.7	24451.2	24001.2	136689	135721	11365.6	10833.6
Tatdn1	38439.5	37617.5	45392.9	44704.9	51151.6	50433.6	41894.2	40962.2	37675.1	36547.1	27697	27417	50230.2	49742.2	29903.2	28883.2	30312.4	29684.4	43565.3	43151.3	38437.8	37165.8	52781.7	52319.7	24314.4	23826.4	38037.4	36615.4	30148.2	29398.2
Psen2	59045.6	58879.6	88217.9	87811.9	37277.1	35875.1	21216	20922	56636.8	55418.8	34969.9	34257.9	39226.5	38500.5	41277.5	40683.5	52825	51301	32441.8	31607.8	37329.2	35825.2	49478.5	48550.5	49250.9	48306.9	41006.9	40126.9	50043	49579
Wdhd1	2462.52	1970.52	2450.41	2248.41	0	0	0	0	7641.06	7347.06	6717.97	6331.97	7311.12	7067.12	0	0	0	0	0	0	0	0	3696.58	3144.58	8038.81	7636.81	12603.8	12279.8	5964.29	5498.29
Tcf7l2	15435	14953	35538.9	35182.9	52910.9	52422.9	41209.2	40135.2	30942.2	30186.2	118924	117304	38739.4	37921.4	44644.7	43010.7	29213.8	28343.8	41487.8	40665.8	20066.9	19750.9	20595.6	20271.6	29002.1	28606.1	16914.8	16604.8	15056.8	14686.8
Steap3	179850	179128	172046	171324	166127	165567	261827	261557	129157	128029	123450	121970	154929	154353	18516.6	18248.6	127715	126489	66459.4	66137.4	63996	63546	72329.4	70259.4	113558	112114	48942.6	47724.6	33800.3	33508.3
Golga3	15010.9	14640.9	21672.7	20528.7	11202	10584	0	0	9023.72	8417.72	0	0	0	0	0	0	3903.87	3617.87	0	0	0	0	18533.5	18193.5	10103.1	9663.14	0	0	0	0
Shroom3	0	0	0	0	0	0	0	0	0	0	0	0	0	0	0	0	0	0	0	0	0	0	10032.7	9158.67	0	0	9863.15	9593.15	1209.68	1139.68
Foxp1	8552.3	8206.3	17665.3	17339.3	15217.1	14991.1	22004.4	21460.4	12202.9	11448.9	16118.2	15872.2	19504.9	19236.9	32970.9	32550.9	14655.5	14411.5	14770.3	14426.3	12309.4	12005.4	12163.2	11863.2	13062	12556	19844	19300	10177.8	9341.81
Rcor2	48316.2	47130.2	36428.6	35242.6	40527.8	39833.8	41500.1	40496.1	48156.4	47294.4	96390.3	95674.3	56074.3	54866.3	11624.8	11268.8	25606.4	24816.4	20588.9	20256.9	28522.2	28010.2	79456.7	77980.7	79319	77951	104928	102948	62052.8	61634.8
Men1	31650.2	31144.2	27346.2	26840.2	50376.2	49568.2	49586.4	48342.4	47601.5	46645.5	54707.9	54067.9	53485.3	51967.3	49781.8	48981.8	48403.1	47707.1	58275.8	57039.8	62139.6	61493.6	36709.5	35225.5	42348.1	41900.1	51231.8	50395.8	36573.3	35369.3
St3gal5	8558.7	8330.7	0	0	9061.32	8825.32	11243.2	10451.2	1290.03	1168.03	2992.48	2868.48	708.563	574.563	11824.8	11506.8	0	0	0	0	0	0	46685.9	45339.9	12925.6	12379.6	56708.5	55144.5	9557.42	9353.42
Nupl2	6079.88	5759.88	0	0	8268.21	7914.21	6320.99	6096.99	6608.85	6132.85	14290.6	13612.6	9512.19	9124.19	0	0	3803.25	3505.25	0	0	1181.96	923.963	9229.42	8933.42	9940.58	9450.58	8127.85	7427.85	11530.7	11052.7
Eef1d	201610	200938	144260	143588	228503	227911	219874	219308	184283	183489	160049	159527	231253	230789	162572	161770	228375	227895	138017	137085	130942	129878	231573	231277	123200	122074	196832	196166	144256	143700
Zkscan3	4235.62	3591.62	3866.13	3222.13	2475.28	2255.28	3082.75	2636.75	3541.27	3475.27	7495.64	7243.64	3776.25	3694.25	3425.61	3113.61	3282.64	2886.64	1717.51	1491.51	2732.96	2318.96	4937.47	4641.47	6793.14	6693.14	4868.5	4520.5	3368.15	2780.15
Rdh12	37370.8	36718.8	52119.1	51719.1	54828.3	54586.3	63093.5	62067.5	52559.2	52319.2	74681.1	72575.1	57859.4	56897.4	139014	137800	77406.2	75956.2	64663.3	64161.3	61702.7	61008.7	7495.04	7293.04	85852.9	84934.9	71706.6	69462.6	36792.1	35640.1
Dgcr2	7822.12	7548.12	16805.7	16531.7	4385.4	3923.4	0	0	3860.49	3696.49	2355.3	2137.3	2777.09	2665.09	4318.05	4100.05	3713.19	3393.19	3683.84	3385.84	1742.43	1536.43	13318.6	12834.6	13244.9	12778.9	17269	17045	9989.38	9105.38
Arsk	46749	45813	47457	46521	38231.7	37023.7	29533.3	29001.3	37989.9	36917.9	28252.2	27848.2	11326	10536	19122.3	18520.3	21036.1	20826.1	10294.6	9632.59	7892.97	7682.97	3935.26	3431.26	10392.1	10018.1	4158.57	3668.57	5355.12	5255.12
Apoc3	143678	143428	185493	185243	82243.6	80775.6	266648	266398	144341	143527	245823	245469	348679	347827	20828.3	20590.3	888016	887668	30463.1	30169.1	25274	24992	49010.8	47994.8	106940	105216	310995	310137	203002	202516
Matk	3069.97	2839.97	6398.24	6166.24	14693.5	14353.5	22426.9	21986.9	15158.9	14700.9	9649.42	9425.42	17507.5	17187.5	0	0	20991.6	20747.6	0	0	0	0	1238.19	1160.19	11002.6	10792.6	1730.8	1690.8	6235.65	5835.65
Rdh13	57476.3	57132.3	86444.2	86234.2	59256.5	58108.5	41918.2	40994.2	54617.5	53147.5	75205.3	73125.3	65206.6	64958.6	79895.2	78221.2	24089.8	23683.8	74771.7	72961.7	84730.1	83738.1	39641.3	38691.3	56880.1	55478.1	34957.1	34463.1	14076.3	13838.3
Tfam	51639.1	50435.1	69557.6	68353.6	76623.3	74783.3	23931.7	23157.7	48886.1	48138.1	102250	101828	64843.9	64543.9	83381.5	81961.5	27031.2	26605.2	73338.2	71414.2	67673.5	65359.5	99013.3	98727.3	63221.2	62571.2	100125	99787.2	53284.6	51814.6
Enpp1	20755.3	20239.3	31040.3	30658.3	13110.4	12858.4	10778.8	9912.83	17611.3	17379.3	38108.3	37672.3	30243.2	29507.2	29597.5	28517.5	15437.2	14949.2	91396.1	90688.1	82754.4	81630.4	174041	173177	129794	128846	179828	178916	116328	115090
Pcbd2	99728.4	99510.4	72941.6	71949.6	68353.7	68093.7	80467.9	78839.9	82952.8	81848.8	105291	105013	170025	169659	180548	180012	94352.5	93860.5	126418	125180	113692	112118	115840	114398	132160	131258	105066	103090	96274.6	94256.6
Csgalnact1	5921.36	5689.36	0	0	2002.42	1922.42	7449.19	6831.19	11043	10811	8028.76	7534.76	4868.27	4484.27	0	0	3851.14	3557.14	5008.61	4328.61	5845.11	5293.11	13506.5	13060.5	93014.6	92520.6	15025.7	14501.7	69758	67858
Aasdh	73624.7	72242.7	22276.5	22044.5	58657	57443	258327	258031	63364.6	62930.6	133163	131983	46741	45755	0	0	258861	258591	0	0	0	0	0	0	6312.03	6114.03	31952.5	31278.5	0	0
Snx29	8196.53	7962.53	22444.9	22208.9	23472.2	22888.2	22049.6	21519.6	31754	31150	11078.7	10516.7	20531	20051	17698.2	17248.2	16670.8	16466.8	6259.38	5761.38	0	0	0	0	6383.69	6201.69	4056.24	3548.24	3808.31	3326.31
Cdc23	34669.8	33427.8	31517.1	30275.1	30435.6	29441.6	47431.4	45883.4	36062	34578	63282.4	62274.4	28885.8	27853.8	23612.6	23244.6	30351.8	29733.8	43009.1	42467.1	41908.9	41268.9	49164.3	48178.3	72729.1	70839.1	52831.8	52225.8	61759.9	61307.9
Tmem33	117157	115691	126478	125012	90978.2	90024.2	144826	143856	106222	104422	164138	163682	115168	113692	131813	130437	134206	133164	177027	176707	181430	181178	130238	129204	248794	247748	160596	160140	190578	189970
Prg4	14353.1	13885.1	20760.3	20524.3	21521.5	21173.5	27198.9	26942.9	22687.5	21871.5	236318	235906	18714.5	18238.5	0	0	51177.5	50873.5	40114	39014	10475.5	9893.5	27800	27506	31966.2	31262.2	17261.1	17033.1	11669.6	11227.6
Arhgef25	27262.7	26964.7	6564.89	6178.89	7340	6848	10038.6	9828.62	16984.1	16576.1	10381.5	9689.5	12640	12192	0	0	17113.4	16757.4	6603.33	6177.33	9524.82	8784.82	10582.5	9860.46	14136.9	13846.9	9978.72	9744.72	0	0
Gpatch11	35001.8	34617.8	14076.8	13698.8	84400.6	83054.6	66255.9	65603.9	82987.2	81885.2	75487.1	73435.1	101526	99524	89197.7	88127.7	73301.7	71531.7	54857.1	54629.1	58825.1	57809.1	56399.3	54973.3	108354	106682	88205	87253	55822.4	54694.4
Dhx34	3082.44	2966.44	0	0	11020.9	10374.9	2143.8	2057.8	10840.7	10570.7	7731.94	7525.94	12418.5	11906.5	13087.5	12553.5	10889	10239	5002.3	4320.3	3819	3529	8493.14	7953.14	14487.9	14279.9	8891.54	8403.54	14835.3	14423.3
Septin10	69317.1	68371.1	46830.1	45884.1	46074.5	44666.5	45130.9	44826.9	40497.9	39915.9	35383.8	34765.8	22629.9	22005.9	40697.8	39991.8	37819.4	36917.4	35712.1	35252.1	31430.4	30546.4	53161.2	52755.2	47728.5	46548.5	36214	35968	60057	59441
Chid1	44266.2	42984.2	34528.5	33246.5	25657.5	25439.5	24191.4	23483.4	31712.2	31096.2	47165.9	46953.9	36455.9	35195.9	37991.5	36711.5	23649.6	23397.6	63828	63262	65061.2	64711.2	31438.5	30836.5	72313.2	70389.2	30385.3	29415.3	77638.5	76420.5
Suds3	32579.5	31431.5	44607.2	44345.2	64484.1	63876.1	53684.6	53004.6	44109.1	42615.1	88511	87341	50338	49864	61306	60388	52676.1	51128.1	27346	27134	52476.8	52066.8	37032.8	35636.8	84133.1	83075.1	49823.2	48757.2	53968.2	52584.2
Nrif1	370064	369702	527136	526780	290762	290560	163291	162715	2.49159e+06	2.49136e+06	203401	202727	496034	495428	872300	871782	89076.5	88300.5	817917	817443	998462	998038	325829	325053	3.04444e+06	3.04422e+06	1.75035e+06	1.75012e+06	1.38538e+06	1.38514e+06
Ei24	64907	64369	115745	115497	34410.1	33918.1	115884	114130	59305.8	58401.8	122408	120896	35044.1	33506.1	69155.3	68905.3	22906.4	22452.4	92162.9	91482.9	71887.5	69959.5	79215.9	77719.9	44802.1	43184.1	28538.7	28152.7	11611	11155
Xpo4	23092.3	22494.3	17437.5	17091.5	21753.5	21463.5	39436.6	38060.6	22324.9	22120.9	22398.9	21900.9	20199	19635	21476	20678	25776.5	25014.5	34756.7	34504.7	35788.8	35454.8	26510.6	25912.6	20626.7	20336.7	39367.7	38221.7	20366.8	20140.8
Psmb9	169477	169075	290536	290260	454701	454059	148680	147790	136692	135742	228322	227852	103952	102062	407433	406509	89193.6	88429.6	274344	274010	242855	242395	97623.3	97271.3	1011.09	971.087	43161.4	42611.4	68258	66246
Syncrip	206820	205990	188925	188095	222279	221631	144343	143363	180307	179471	137083	135997	177306	177048	171243	170569	140881	139969	158508	157952	159315	158791	171720	170828	200216	199718	245503	245251	241471	241215
Otud4	43800.2	43568.2	40119.4	39875.4	63343.2	62619.2	55269.2	54833.2	38731.2	37809.2	49135.4	47627.4	47958.1	47136.1	45897.8	44487.8	49510.3	48958.3	50227	49303	45361.1	43781.1	45970.5	44496.5	50233.4	49427.4	50164.8	49152.8	82759.7	81905.7
Agpat1	106735	106287	122513	122065	95855.5	95139.5	123874	122402	99299.6	99061.6	143980	143082	142233	141391	137196	135944	123657	122333	123507	122185	135889	134927	86660.9	85696.9	88115	87343	65816.3	65216.3	78698.9	77550.9
Osmr	24459.5	24169.5	21902.7	21612.7	16747.7	16461.7	28040.6	27182.6	18390.4	18058.4	26047	25295	12904.7	12536.7	25109.5	24819.5	19755.7	19173.7	30404.2	30102.2	28962	28542	32059.1	31613.1	13807.2	13449.2	24710.8	24302.8	8535.33	8089.33
Tmem70	123733	123245	183674	183186	159743	159067	161072	160442	141237	140375	202970	202290	280881	280685	591920	591254	132178	131082	328584	327542	251897	251479	106732	104950	130867	129939	105117	103143	106071	104489
Ndufa12	275751	273839	416281	414369	242044	241570	221999	221455	228566	228200	230188	229740	779322	778908	522066	521332	181286	181024	346966	345986	338805	337827	127865	126769	149733	149241	167426	167066	138023	137341
Dxo	25300.1	24538.1	3124.47	2362.47	30319	29295	28793.4	28109.4	26957	26193	15240.1	14786.1	15948.3	15540.3	20140.9	19726.9	22364.8	21774.8	18147	17785	0	0	45147.9	43561.9	15831.4	15523.4	42899.9	42309.9	19599.5	19179.5
Fastkd5	53771.7	53357.7	54347.3	54129.3	111558	109692	72150.9	69822.9	48984.2	48254.2	57752.6	57526.6	92744	92230	77060.4	75206.4	37495.3	36537.3	77455.2	75839.2	73744.1	71978.1	49125.8	48127.8	49842.4	48974.4	52692.5	52064.5	31371.1	30931.1
Tgm1	46092	45020	66932.3	65860.3	34189.9	33619.9	33795	33131	36361	34937	86372.6	85074.6	58488.7	57592.7	66933.1	66523.1	37956.4	37074.4	84434.7	83310.7	84746.1	83756.1	32134.1	31708.1	20455.2	20127.2	44684.1	44408.1	24919.7	24711.7
Eif2d	17056.6	15790.6	15518.5	14252.5	28410.3	27996.3	25853.8	25535.8	17890.7	17734.7	23631.8	23397.8	31124.5	30630.5	18656.5	18414.5	20032	19524	26993.6	26699.6	25364.3	25112.3	70564.3	68370.3	25178.7	24878.7	54323.4	53919.4	37095.8	36031.8
Tktl2	32101.6	31295.6	0	0	41133.7	40517.7	92144.8	91220.8	43873	42319	70574.7	70312.7	45546.4	44380.4	24168.9	23920.9	0	0	23155.7	22909.7	26501.5	26287.5	31620	31058	5239.83	4849.83	41198.6	40348.6	3387.41	2803.41
Kctd12	355140	354822	299202	298884	251922	251526	283093	282035	313849	313029	167279	166869	204096	203408	149080	148060	240714	240344	150529	149843	165940	165510	56806.7	55442.7	143434	142814	110198	108418	177552	176802
Rbbp5	45835.6	45065.6	75291.4	74521.4	70793.9	68531.9	57019.8	56799.8	50448.4	49918.4	93031.6	92145.6	58791.2	57913.2	79885	78209	50183.3	49729.3	72865	70909	62442.8	61826.8	40951.6	40225.6	73262.9	71412.9	63566.4	62740.4	48812.3	48156.3
Lcmt1	39529.3	39157.3	32238.8	31866.8	46910.2	45642.2	63987.4	63067.4	39759	39043	26285.7	25595.7	34998.4	33448.4	39893.5	39047.5	45860.3	44756.3	36511.4	36237.4	38455.4	37191.4	38198.2	37028.2	28036.1	27406.1	60916.7	59798.7	39856	39364
Calca	96355.6	95881.6	79806.7	79404.7	6825.84	6243.84	3932.81	3644.81	4213.57	4113.57	3644.66	3504.66	1191.49	1143.49	0	0	0	0	0	0	0	0	0	0	0	0	0	0	0	0
Kctd14	22887.4	22343.4	40762.8	40450.8	12418	12032	7439.77	6819.77	3866.87	3708.87	36251	35867	22429.5	21759.5	14081.6	13743.6	3713.9	3391.9	28152.9	27346.9	27974.8	27326.8	28040.6	27804.6	1325.25	1259.25	83875.8	82635.8	3822.31	3344.31
Sgf29	10114.1	9760.11	8547.47	8265.47	15554.6	14992.6	12097.1	11463.1	14059.8	13763.8	28512.2	28174.2	14944.2	14702.2	13885.3	13497.3	8551.18	8213.18	7526.11	7228.11	6304.13	5828.13	10823.2	10165.2	19205.8	19031.8	15263.1	14817.1	13522.9	13138.9
Ctf1	6028.03	4812.03	1322.13	1116.13	1453.92	1403.92	7232.32	6582.32	647.516	623.516	3438.24	3390.24	813.805	699.805	8029.84	7539.84	5376.37	5052.37	1243.81	981.812	1651.98	1427.98	7579.17	7401.17	0	0	4379.88	3925.88	75.0924	71.0924
Prx	264390	264006	175679	175309	9671.66	8783.66	90655.3	89637.3	34412.1	34058.1	25953.6	25171.6	39581.9	38939.9	459488	458640	78703.8	77331.8	0	0	0	0	0	0	0	0	0	0	1664.18	1558.18
Dock7	33909.6	32395.6	31637.7	30123.7	24144.8	23720.8	38783.5	37271.5	32819.4	32451.4	27791	27529	18843.8	18409.8	18434.4	18142.4	25579	24767	40716.7	39748.7	41170	40382	55393.4	53835.4	74923.9	73227.9	52521.3	51847.3	80052.6	79000.6
Maz	9150.4	8354.4	0	0	3951.28	3745.28	4743.4	4245.4	5158.56	4718.56	9276.81	8984.81	5138.22	4806.22	3229.82	2885.82	4082.39	3834.39	4075.54	3839.54	6172.07	5678.07	7104.71	6794.71	13385.7	12957.7	9863.44	9591.44	11530.2	11050.2
Spn	26330.7	25556.7	81945	81171	87327.2	86157.2	47277.2	45707.2	72669.5	70859.5	28511.9	28171.9	76885.4	75425.4	172590	171936	53475.5	52059.5	86013.9	84995.9	82552.7	81414.7	7010	6672	23487.6	22767.6	12758.2	12478.2	21843.9	21201.9
Plin1	1881.64	1763.64	0	0	3244.64	2900.64	26855.5	26515.5	46890.9	45816.9	27411.4	27047.4	2847.96	2767.96	0	0	18953.4	18633.4	0	0	11816.6	11446.6	0	0	0	0	0	0	0	0
Csnk1g1	30007.6	29745.6	33038.2	32662.2	25598.1	25360.1	44133.2	43599.2	32993.5	32675.5	41869.6	40685.6	30678.7	30038.7	38144.5	36908.5	39488.2	38902.2	34412.8	34072.8	42491.3	41967.3	23499.7	23225.7	23129.3	22309.3	23779	23423	48142.6	47394.6
Il4ra	12393.4	12181.4	12191	11793	0	0	9576.75	9302.75	17455.5	17163.5	15575	15201	0	0	0	0	17532.3	17282.3	0	0	12669.3	12437.3	33173.9	32939.9	56312.5	54834.5	40547.5	39575.5	53277.8	51805.8
Dmac2	12384.8	11704.8	12263.3	11583.3	0	0	6071.33	5797.33	12118.1	11350.1	12264.7	11914.7	30384.2	29678.2	24658.5	24260.5	4148.49	3912.49	19430.1	19310.1	28970.7	28556.7	20054.7	19588.7	31426.7	30604.7	34955	34455	19801.9	19439.9
Bcl7c	32300.3	31928.3	36217.9	35877.9	62713.2	61925.2	49786.4	48572.4	62350.1	61788.1	77433.1	75535.1	57663.2	56667.2	30528	29624	26762.6	26276.6	27284.3	27052.3	13780.3	13320.3	28797.6	27713.6	38087.1	36735.1	57524.6	56048.6	19509.2	19061.2
Lat	8030.57	7730.57	0	0	159170	158486	13567.2	13211.2	14863.3	14321.3	64687.8	63847.8	109001	107315	130198	128780	72724.4	70902.4	60983	60123	34011	33753	5762.68	5646.68	12484.2	11822.2	10901.6	10127.6	839.417	803.417
Xpc	20456.1	19708.1	8296.65	7948.65	26142.8	25234.8	21943.8	21389.8	18447.6	18131.6	38523.3	38169.3	20691.3	20253.3	26737.8	26019.8	20789.1	20477.1	17273.1	16989.1	16607.5	16255.5	11364.5	10854.5	13033.6	12515.6	17258.3	17026.3	7132.63	6930.63
Cbl	47620.6	45924.6	54000.9	52304.9	64534.2	63930.2	66911.8	66319.8	61496.9	60858.9	55542	55026	73404.6	71662.6	90014.4	88988.4	61975.6	61449.6	65552.7	65136.7	68320.4	66086.4	17169.7	16985.7	72230.6	70296.6	55841.3	55619.3	67175.7	65077.7
Isg20	15717.3	15347.3	18345.1	17953.1	45460.4	43952.4	15899.4	15619.4	15900.4	15616.4	43061.3	42139.3	41509.1	41265.1	16177.1	15933.1	17099.3	16737.3	62780.3	62126.3	61875.3	61203.3	20083.2	19633.2	31041.7	30117.7	18584.7	18206.7	22127.4	21559.4
Selenos	35183.1	34677.1	43252.6	42998.6	28366.4	27946.4	29161.8	28553.8	40970.4	40476.4	52552.7	51612.7	33733.9	33433.9	20339.6	19977.6	35739	34425	34448.2	34116.2	44056.5	43854.5	22621.9	22141.9	61338.2	60438.2	24668.5	24256.5	22351.1	21829.1
Gipr	335731	335259	425172	424382	242044	241572	87363.6	86173.6	288623	287705	180849	180609	204956	204282	518476	517732	208272	207632	525198	524520	463174	462424	639556	639206	142370	141724	239839	239561	287928	287034
Immt	26726.1	25570.1	47650.4	46494.4	50868.5	50116.5	42233	41385	44866.9	43496.9	62114.4	60954.4	92921	92415	20334.6	19970.6	23792.3	23578.3	24662.7	24048.7	17301.5	17093.5	56649.5	55265.5	30241.3	29145.3	28593	28221	35021.9	33483.9
Vamp5	234252	233698	0	0	96786.5	96118.5	105048	104706	57389.8	56261.8	89349.7	88243.7	105704	103880	26936.6	26262.6	82899.1	81783.1	159356	158808	85303.7	84339.7	74262.2	72394.2	51267.2	50601.2	17346.6	17144.6	45284.6	44108.6
Plekha7	1532.51	1296.51	6096.6	5858.6	0	0	0	0	0	0	8537.89	8129.89	1645.2	1469.2	11085	10653	1388.82	1328.82	32652	31878	39049.8	37905.8	17480.8	17374.8	5239.46	4847.46	51999.6	51263.6	425.531	403.531
Tfpt	15491.9	14495.9	0	0	29236.9	28990.9	23907	23119	10123.2	9711.19	38879.6	38595.6	0	0	26388	25576	21075.7	20873.7	11461	11015	17119.2	16881.2	14808.9	14284.9	0	0	0	0	15769.6	15571.6
Cib1	103265	102783	77541.8	77309.8	89249.5	88211.5	44999	44659	67550.3	65330.3	154819	154197	107883	106149	83399.4	81981.4	84962.6	83978.6	63523.1	62923.1	72419.1	70541.1	105554	103724	37543.2	36067.2	91554	90794	29505.2	28613.2
Kif22	11368.2	11110.2	1725.4	1375.4	0	0	11906.6	11244.6	2494.88	2430.88	16962.5	16460.5	8764.58	8236.58	0	0	0	0	21581.8	20999.8	26160.7	25858.7	30936.5	30254.5	65068.3	64628.3	68679.1	68333.1	47190.9	46314.9
Emsy	10116.6	9728.62	12944.3	12570.3	21143.7	20709.7	8799.75	8411.75	21064.5	20524.5	37644.5	37094.5	18772.8	18312.8	21391	20573	2142.01	2056.01	16326.4	15870.4	14127.7	13729.7	20013	19533	19039.6	18825.6	16187.1	15977.1	9367.88	9095.88
Atxn2l	31603	31139	34352.7	34022.7	32946.9	32546.9	30250.4	29878.4	33641.4	33087.4	30629.3	29943.3	37961.5	36991.5	34729.7	34267.7	29026.8	28120.8	28352	27598	25357.4	25101.4	46561.4	45187.4	34871.5	34349.5	43536.9	43052.9	38417.7	37637.7
Fes	49645.1	47971.1	38758.4	37084.4	23494.1	22918.1	59138	57714	63463.6	63033.6	40112.8	38588.8	39059.5	38309.5	53154.7	52788.7	46639.5	45671.5	49111.9	48007.9	49866	49024	39935.2	39053.2	105454	103662	76599.8	74833.8	76486.4	75160.4
Rabac1	43779.9	43645.9	15714.1	15382.1	22873.4	22137.4	47874.9	46392.9	47806.8	46882.8	45139.4	44557.4	19594.2	19352.2	6033.5	5247.5	57904.2	56980.2	5477.58	4873.58	39416	38338	45103.2	43503.2	45236.6	43690.6	39787.3	38701.3	54678.9	53404.9
Arl6ip1	410457	409927	396136	395606	396117	395359	560062	559602	382375	381745	373876	373140	391363	390617	440998	440126	376741	376005	280308	280004	299394	299184	198853	198295	350628	349960	274301	273287	334372	333636
Coro1a	88227.3	87319.3	207774	206866	561103	560597	227122	226634	94963.4	94531.4	67225.2	66659.2	123875	122653	493431	492633	403653	402963	123454	122130	38044	36700	0	0	10110.6	9672.63	23855.5	23513.5	23691.1	23475.1
Ubfd1	132564	131752	123064	122252	131529	130267	112436	110546	125399	124173	49919.1	48539.1	104814	102956	50479.3	49793.3	92867.3	92295.3	91799.3	91103.3	86034.1	85112.1	72950.6	70966.6	99318.4	97300.4	109891	108103	90532.9	90108.9
Mtmr10	40284	39844	10709.3	10475.3	16355.4	15981.4	30897.6	30671.6	37151.2	35917.2	34714.1	33924.1	22169.5	21429.5	0	0	28283.7	27177.7	0	0	39019	37867	51689.2	51065.2	27628.2	26882.2	47872	46486	29090.5	28058.5
Actg2	416148	415474	411844	411422	863544	863196	236848	236442	106163	104361	122960	121472	10202.7	9972.68	2.45708e+06	2.45678e+06	182065	181817	1.34395e+06	1.34359e+06	1.67112e+06	1.67078e+06	0	0	45310.7	43776.7	18111.1	17629.1	48212	47480
Cd19	8249.09	7411.09	16560.8	16230.8	67700.5	67382.5	52467.5	51629.5	54141.3	52615.3	15492.1	15090.1	83017.3	81961.3	73053.5	70917.5	80158.2	78862.2	60756	59870	51923.4	51417.4	20618.6	20300.6	23345.8	22601.8	15693.5	15335.5	33780	33482
Emc10	62479.2	61937.2	96211.5	95919.5	69824.5	67496.5	51457.6	50497.6	54671.5	53215.5	107649	105625	30522.7	29842.7	55995.4	54517.4	71966.6	70102.6	18885.4	18659.4	0	0	32299.2	31907.2	56979.8	55603.8	54743	54399	62804.9	62482.9
Bub3	120889	120265	131747	131123	209495	208745	170565	170119	153228	152604	195412	194656	171183	170835	139716	138516	138395	137443	144333	143501	145999	145257	176396	175576	254202	253188	156163	155625	187283	186641
Pigq	14711.6	14301.6	14052.5	13714.5	4794.68	4434.68	11830.5	11164.5	12561.1	11901.1	22930.5	22542.5	15963.1	15563.1	6076.65	5298.65	5686.87	5424.87	0	0	10219.7	9605.73	31578	31008	18835.7	18547.7	27993.6	27491.6	20079.5	19791.5
Med25	4259.97	4139.97	0	0	0	0	24106	23378	7548.42	7240.42	0	0	17759	17507	9202.92	8876.92	5876	5644	0	0	0	0	10806	10142	16535.2	15961.2	12430.8	12056.8	7744.51	7096.51
Sirt2	50262.6	50064.6	49551.1	49353.1	42922.4	42636.4	98504.8	97904.8	45069.1	43737.1	25900	25094	47008.4	46064.4	46806	45540	48940.9	48310.9	32420.9	31580.9	29886.3	29652.3	24557.2	24289.2	21630.3	21144.3	27044.1	26356.1	42593.2	40981.2
Tex2	10675.1	10201.1	12639.3	12397.3	11885.4	11375.4	31581	30507	15723.6	15387.6	17747.1	17389.1	8295.17	7653.17	0	0	20104.4	19612.4	12276.6	11970.6	11808.1	11432.1	16231.6	16097.6	25898.4	25506.4	13103	12909	25891.8	25127.8
Plekhb1	5303.38	5065.38	52088.7	51848.7	0	0	0	0	0	0	0	0	0	0	0	0	0	0	0	0	0	0	14287.1	14027.1	0	0	28018.7	27520.7	0	0
Picalm	56519.4	55889.4	102427	102197	53532.7	53104.7	39297.5	37879.5	118262	116862	44209.8	43483.8	30634.2	29986.2	9187.06	8859.06	23309.9	22969.9	0	0	0	0	10335.3	9541.35	19281.1	19119.1	36143.3	35877.3	21684.2	21024.2
Adam9	44233	43403	43723.1	42893.1	40048.7	39236.7	36127.5	35613.5	41763.5	41427.5	34922.5	34194.5	22030.8	21250.8	26738.7	26024.7	43955.6	42559.6	29804.7	29354.7	27413.7	26607.7	25958.3	25232.3	45993.5	44583.5	23840.4	23494.4	48031.7	47275.7
Bptf	1092.09	852.086	0	0	0	0	5070.67	4622.67	463.225	443.225	12066.9	11666.9	6555.7	6163.7	0	0	0	0	0	0	0	0	4989.42	4703.42	12806.9	12234.9	10871.8	10079.8	3742.57	3238.57
Zfp654	4610.1	3724.1	0	0	4463.85	4027.85	4192.82	3952.82	5487.95	5101.95	9769.77	9565.77	7505.1	7299.1	0	0	4587.17	4105.17	0	0	2344.61	1888.61	11059	10463	8771	8549	8440.91	7836.91	6013.5	5557.5
Pnpla6	47179.5	45185.5	45745.9	43751.9	31674.8	30976.8	28830.2	28152.2	23547.4	22969.4	73764.8	71574.8	29157.9	28197.9	34573.9	34075.9	26254.7	25644.7	63284.3	62674.3	67746	65440	110725	109103	92678.3	92166.3	62273.4	61319.4	85392.2	84680.2
Dmbt1	9539.25	9321.25	5307.14	4903.14	16661.1	16353.1	19406.2	19172.2	34981.8	34783.8	6087.87	5853.87	7292.18	7044.18	45210.1	43684.1	85037.3	84063.3	0	0	225101	224531	17941.7	17461.7	94685.9	94287.9	651.543	607.543	19271.3	18779.3
Fcer2a	0	0	0	0	66111.2	65645.2	103793	103401	92360.5	91802.5	30699.7	30021.7	147105	146369	58089	56835	146964	146168	0	0	0	0	0	0	0	0	2614.13	2514.13	0	0
Irgm2	55663.9	53339.9	51935.2	49611.2	44943	43361	23348	23128	23355.5	22731.5	24945	24627	20848.9	20466.9	28732.5	28478.5	20383.5	19975.5	20238.8	19824.8	17407.3	17233.3	8804.27	8366.27	15097.9	14581.9	8130.72	7432.72	10970.6	10312.6
Zfand6	23384.1	23114.1	54830.2	54580.2	39117.9	38097.9	7320.17	6686.17	38420.7	37428.7	3226.11	3142.11	27603.3	27263.3	16077.5	15805.5	25825.4	25091.4	10468.3	9844.29	23441.9	22759.9	22659.4	22187.4	15325.1	14881.1	50901.6	50001.6	43894.3	42496.3
Dhcr7	88459.8	87441.8	125271	124387	90368.3	89392.3	104089	103719	113683	112149	119298	117692	80690.1	79486.1	55934.5	54446.5	84830.7	83836.7	76586.5	74902.5	72751.1	70907.1	192512	191884	128385	127405	209930	209400	141504	140896
Cox7a1	1.02709e+06	1.0268e+06	2.00276e+06	2.00247e+06	1.49438e+06	1.49412e+06	830270	829936	688903	688565	1.25763e+06	1.25736e+06	7.70346e+06	7.70326e+06	2.40982e+06	2.40952e+06	300706	299724	2.95718e+06	2.95688e+06	2.72508e+06	2.72479e+06	12016.1	11678.1	85101	84119	157470	156952	49423.5	48847.5
Nhsl1	0	0	0	0	0	0	0	0	0	0	1341.54	1203.54	0	0	0	0	0	0	6397.11	5927.11	535.285	435.285	39210	38200	0	0	14034.5	13668.5	0	0
Zzef1	22455.1	20711.1	17234.5	15490.5	21423.7	21053.7	34110.8	33522.8	20303.5	20023.5	16836.1	16304.1	26939	26451	16798.2	16646.2	22644.7	22124.7	17537.9	17309.9	19382.5	18900.5	19505	18909	18594.3	18244.3	16873.9	16549.9	21610.7	20940.7
Tmem147	30914.9	30636.9	21041.1	20741.1	21013.7	20533.7	28462.6	27702.6	30413.3	29495.3	43396	42538	28746.4	27670.4	25142.5	24862.5	29394.1	28578.1	23198.5	22958.5	23575	22929	55372.5	53812.5	47187	45937	32797.3	32285.3	33561.9	33219.9
Gemin7	23881.9	22313.9	26174.8	24606.8	28374.5	27958.5	35290.3	34992.3	18760.8	18540.8	41046.6	39700.6	26088.9	25340.9	25253.7	24993.7	27017.7	26589.7	17294.7	17016.7	6758.47	6340.47	51206.4	50502.4	27875.6	27205.6	50854.7	49944.7	35335.1	33869.1
Akap13	18969	18721	22559.3	22311.3	32468.6	31980.6	23948.7	23192.7	33073.4	32787.4	17077.1	16595.1	31690.6	31342.6	34443	33905	26848	26386	22076	21606	19742.6	19358.6	11724.5	11306.5	16113.8	15865.8	15045.9	14527.9	16370.2	16074.2
Hebp1	268024	267230	254257	253463	273777	273499	123688	122208	45912.6	44698.6	105746	105484	84336.1	83362.1	83619.5	82217.5	153271	152597	128983	127811	123317	122055	163360	163040	188114	187502	111560	109842	41097.9	40833.9
Igkv12-44	203364	202698	221020	220354	102132	101698	84417.3	83057.3	183869	183063	90170.2	89110.2	204381	203695	104412	104050	122197	120837	72449.3	70459.3	53515.2	53251.2	51087.2	50367.2	71026.7	68984.7	97884.7	97434.7	107912	106402
Igkv8-30	5556.68	5434.68	18590.2	18258.2	11784.6	11248.6	25025.4	24487.4	21074.5	20546.5	18801.6	18269.6	21439.8	21219.8	8782.61	8396.61	29376.8	28548.8	136218	135240	129405	128299	0	0	0	0	11140.8	10430.8	16882.5	16766.5
Igkv8-19	18445.3	18149.3	17289.7	17065.7	9996.01	9178.01	6135.23	5881.23	15054.9	14562.9	13950.1	13186.1	25976.7	25190.7	17397.8	16885.8	0	0	9756.48	9008.48	7588.91	7326.91	395.29	319.29	860.066	794.066	6171.83	5947.83	4597.88	4323.88
Igkv6-15	81727.1	81351.1	144086	143698	51254.7	50550.7	68119.8	67621.8	253551	253337	112869	111037	143658	142848	42876	42560	69519.5	67451.5	814285	813809	735531	735017	54516	54290	45066.3	43490.3	68853.5	68535.5	48335.9	47615.9
Igkv9-120	12770.9	11930.9	8473.14	7633.14	56214.7	54692.7	5211.83	4787.83	37176.8	35946.8	18375.8	18175.8	40640.6	40222.6	0	0	27656.6	27410.6	28463.6	27737.6	7456.01	7168.01	0	0	0	0	32735.3	32209.3	0	0
Igkv13-84	64796	64090	53609.4	53037.4	60949.1	59973.1	92705.7	91799.7	169309	168975	83445.8	81971.8	109520	107864	20254.8	19876.8	116556	115030	115343	113763	73288.1	71496.1	28835.8	27767.8	38678	37478	35309.6	34891.6	45539.7	44401.7
Igkv6-32	12472.3	12230.3	80572.6	80328.6	31332.5	30534.5	50623.1	49515.1	118622	117230	356863	356099	88647.6	87915.6	65527.5	64995.5	68569.7	66429.7	159577	159035	112946	111340	35235.9	34967.9	51767.9	51159.9	52880.8	52278.8	24920.2	24710.2
Igkv15-103	58789.5	58459.5	107525	106421	75993.7	74091.7	119643	118035	107955	106235	35126.8	34442.8	104138	102256	82478.5	80994.5	17244.2	16934.2	82720.5	81484.5	102954	100964	20815.9	20547.9	17802.8	17528.8	20230	19780	12525.9	12329.9
Igkv3-9	0	0	0	0	12332.7	11920.7	0	0	19582.7	19100.7	0	0	12029.7	11387.7	0	0	0	0	628614	628028	439241	438459	100063	99818.6	0	0	0	0	0	0
Igkv8-24	0	0	10086.4	9718.43	15638.1	15114.1	4930.65	4460.65	19978.1	19614.1	8139.69	7667.69	19746.3	19546.3	58384.6	57160.6	2306.1	2244.1	0	0	0	0	0	0	1326.7	1262.7	0	0	0	0
Igkv12-46	38283.2	37977.2	39657.5	39351.5	31872.3	31226.3	45702.5	45482.5	94017.4	93551.4	963104	962794	40674.2	40260.2	20757.6	20493.6	50998.1	50670.1	59098	57980	66479.1	66245.1	26035.6	25327.6	23687.3	23015.3	62302.7	61360.7	16028.6	15918.6
Igkv14-111	190010	189688	235497	235061	111716	109852	133424	132190	327773	327003	140905	139929	573331	572791	83312.4	81884.4	297601	296615	452076	451306	367589	366663	68110.5	67870.5	83566.8	82476.8	137619	136671	67636	65580
Igkv6-17	66075	64205	81482.4	79612.4	53398.7	52958.7	51464.4	50506.4	75695.9	74121.9	77908.9	76056.9	81000.2	79814.2	38575.4	37439.4	51283.3	50997.3	178301	177993	170470	170088	20008.7	19524.7	22502.1	22230.1	32410.6	31834.6	12206.4	11938.4
Milr1	52446.4	52118.4	84623.4	84421.4	47819.1	46675.1	0	0	34036.9	33584.9	34317.8	33429.8	39949.3	39383.3	21591	20805	16385.1	16107.1	20438.6	20076.6	18871.8	18735.8	31755.9	31221.9	38467.4	37211.4	28334.4	27898.4	35335.6	33867.6
Rcor1	84242.6	83684.6	78462.8	77790.8	71095.7	68847.7	62418.2	61320.2	85637.5	84693.5	138471	137437	81542.8	80398.8	66398.9	65944.9	54823	53551	58918.5	57768.5	52287.3	51845.3	110834	109218	132640	131750	118841	117367	87298.6	86676.6
Slit2	17134.9	16802.9	39270.4	38164.4	15763.7	15261.7	0	0	6215.63	5993.63	20438	20250	1571.03	1379.03	0	0	12045.7	11631.7	28224.4	27432.4	22868.1	22060.1	0	0	5193.41	4783.41	1483.06	1409.06	1786.43	1704.43
Rpl9-ps6	89550.1	89408.1	53289.5	52949.5	126577	125187	86780.9	85558.9	141428	140568	98276.6	97666.6	186145	185281	86303.3	85051.3	77171.3	75713.3	147275	146519	199470	198682	348124	347394	183740	183070	330575	329785	262594	261580
Col6a5	18622	18076	38006.2	37710.2	15233.1	15011.1	115465	113695	50616	50124	44534.6	43860.6	40161.6	39633.6	33064.7	32666.7	84917.9	83929.9	110806	109068	117590	116136	750.722	714.722	14157.5	13875.5	12005.3	11499.3	6630.49	6308.49
Trp53	0	0	0	0	0	0	0	0	0	0	0	0	0	0	0	0	0	0	0	0	0	0	9427.41	9195.41	88946.5	88210.5	0	0	0	0
Vsir	135574	133700	88660.7	86786.7	93867.3	93063.3	108362	106338	137535	136605	103116	102736	103830	101930	130584	129172	133345	132273	109912	108142	107348	105572	55875.4	54385.4	149272	148772	72571.5	70435.5	111343	109931
Rap1gap2	10546	10334	28064.9	27840.9	2131.88	2083.88	16973.9	16495.9	14122.7	13844.7	7994.31	7492.31	8416.17	7806.17	25075.3	24767.3	16199.6	15889.6	5788.34	5220.34	0	0	11584	11120	13322.5	12880.5	18892.8	18584.8	7648.31	6966.31
Rnf213	30173	28229	30013.8	28069.8	23240.1	22606.1	41192	40116	25424.7	25034.7	41822.1	40612.1	40726.6	40318.6	34275	33703	27227.2	26851.2	40747.1	39785.1	42768.1	42294.1	59784.8	58754.8	57809.7	56509.7	72903	70797	59995.8	59365.8
Saa2	0	0	0	0	0	0	0	0	0	0	473771	473221	46921.9	45965.9	0	0	0	0	13774.5	13284.5	43915.8	43687.8	0	0	227064	226800	12577	12247	111931	110539
Arfip2	14717.9	14281.9	18208.1	17454.1	13918.4	13384.4	7071.35	6393.35	12507.9	11833.9	6639.59	6241.59	12197.1	11619.1	9690.12	9440.12	10311.6	9533.62	6306.09	5816.09	6227.57	5745.57	14909.6	14405.6	8157.14	7777.14	9508.45	9144.45	9482.62	9250.62
Rbl2	7384.31	7020.31	7336.32	6654.32	14212.5	13754.5	13095.9	12633.9	9361.31	8815.31	17470.7	17070.7	11466	10714	10527.2	9985.16	7167.14	6559.14	4217.42	3993.42	5307.08	4681.08	5493.5	5325.5	9938.84	9444.84	2326.26	2300.26	5966.38	5502.38
Tubgcp2	23594.4	22776.4	20866.3	20048.3	32076.4	31476.4	43478.1	42844.1	24900.4	24660.4	27722.4	27446.4	32557.2	31979.2	37317.4	35915.4	33813.1	33609.1	33850	33372	35010.2	34528.2	33100.5	32844.5	38456.8	37198.8	34935.2	34431.2	39616	39070
Taldo1	168081	166597	204721	203237	248173	247751	185052	184800	192523	191805	130552	129302	196734	195990	244498	243878	213139	212531	161619	161109	146824	146102	126279	125143	116316	114974	201859	201255	144229	143671
Mob2	73057.9	71743.9	65950.3	64636.3	92627.4	91759.4	129443	128113	62447.9	61905.9	47108.2	46890.2	84176.3	83190.3	80862.4	79264.4	99055.2	98761.2	79687	78227	71498.5	69542.5	47738.4	46526.4	56781.2	55361.2	65089.8	64413.8	78524	77364
Rnf170	54049.8	53205.8	59593.5	58749.5	44628.9	43002.9	42393.6	41575.6	42083.7	41819.7	57188.8	56866.8	28819.5	27771.5	42794.6	42468.6	42915.4	41341.4	67060.2	66788.2	60371	59545	37975.6	36777.6	42946.2	42612.2	18515.5	18119.5	27676.6	27324.6
Wrn	11124.3	8818.28	10245.7	7939.68	15193.2	14961.2	21260.8	20982.8	2641.22	2601.22	37776.9	37272.9	20185.2	19615.2	53588.1	53254.1	0	0	34236.5	33860.5	25405.1	25171.1	27455.8	27075.8	27079.5	26167.5	20446.2	20040.2	31791.3	31433.3
2900026A02Rik	3905.97	3105.97	1326.2	1034.2	2188.71	2150.71	0	0	917.254	709.254	0	0	816.396	704.396	1428.15	1396.15	0	0	0	0	0	0	1396.03	1336.03	663.572	569.572	1433.87	1345.87	1426.04	1388.04
Stx3	50630.3	50088.3	66917.4	66375.4	31995.3	31373.3	39773.5	38511.5	63614.5	63208.5	40837.5	39463.5	35704.4	34298.4	33532	33216	47665.3	46867.3	30762	30530	29015.9	28615.9	43297.2	43005.2	18234.4	18094.4	31347.5	30557.5	34007.1	33761.1
Dkkl1	22316.1	21816.1	56314.8	56038.8	0	0	0	0	0	0	2120.25	2084.25	4650.06	4228.06	0	0	0	0	0	0	0	0	0	0	0	0	0	0	0	0
Ptpre	22708.2	22370.2	24310.1	23972.1	17672.4	17326.4	42962.9	42236.9	34006	33542	21441.6	21197.6	24497.4	24119.4	24039	23761	31811.8	31583.8	22791	22471	26099.5	25781.5	19144.7	18920.7	42436.3	41996.3	32406.4	31826.4	31379.5	30941.5
Ssbp4	55849.1	55589.1	51154	50914	39942.8	39092.8	47713.8	46207.8	44095.5	42597.5	62393.2	61269.2	27700	27386	32511	32005	29374.7	28536.7	26390.8	26182.8	35104.3	34638.3	39851	38953	105589	103805	36193.7	35937.7	62656.6	62316.6
Plpbp	97253.8	96453.8	87260.5	86460.5	105753	105489	90629.2	89607.2	84945.9	83965.9	62654.6	61560.6	117400	115988	111531	109579	81682.7	80492.7	101301	101051	103747	101797	112781	111245	80296.2	78988.2	79178	77608	86789.2	86135.2
Arhgef7	32549.1	31955.1	34589.6	33677.6	27203.3	26549.3	18102.3	17838.3	20040.2	19694.2	5688.59	5630.59	27474.9	27114.9	30508.2	29594.2	29669.8	28917.8	15992.7	15458.7	14956.3	14728.3	36793.9	35339.9	51234.5	50560.5	20245.8	19799.8	49261.5	48665.5
Zc3h4	32244.3	31400.3	29624.2	28780.2	49388.7	48460.7	19341.3	19075.3	33937	33445	38605.9	38277.9	30600.1	29946.1	36721.9	35195.9	33412.2	33104.2	22734.2	22400.2	19425.9	18949.9	15660.5	15346.5	27435.1	26639.1	27346	26728	27413.6	27015.6
Rfx1	26784.9	26384.9	20287.8	19799.8	48780.5	47758.5	39796.1	38538.1	39189.3	38359.3	54500.4	53824.4	38765.2	37953.2	40947.1	40293.1	29709.2	28961.2	27147.4	26891.4	31770	30956	23785.4	23583.4	46578.3	45254.3	27174	26516	30172.9	29430.9
Gm17949	212196	210636	213844	212284	243444	242984	136610	135454	240462	240176	118813	117187	173269	172953	127880	126388	177797	177475	97504.6	97084.6	84578.3	83580.3	109110	107414	92784.4	92276.4	146298	145574	138081	137405
Sirt3	401322	399632	615119	613429	262709	262369	575173	574731	147926	147200	296433	295485	62275.5	61747.5	793866	793308	714228	713828	81796.7	80492.7	97468.9	97104.9	30024	29202	66391.9	66095.9	109888	108098	49423.3	48849.3
Tnni2	76226.6	75566.6	250761	250551	37397.2	36031.2	6024.92	5742.92	29759.8	28667.8	7688.09	7474.09	10061.7	9791.67	274690	274242	18055.4	17953.4	89895	89101	82728.9	81600.9	16156	16000	4854.32	4388.32	4910.4	4572.4	0	0
Tmem192	29402.7	28942.7	30781.8	30517.8	51716.8	51062.8	54404.7	53838.7	67760.3	65560.3	52015.1	50979.1	75973.1	74447.1	19734.4	19232.4	46004.7	44920.7	36088.9	35712.9	18794.9	18646.9	11334	10812	35822.4	35492.4	6288.13	6078.13	26122.5	25412.5
Trpm4	16607.3	16489.3	0	0	1647.48	1485.48	0	0	6752.38	6302.38	29628.9	28738.9	12110	11494	20561.1	20253.1	0	0	16189.8	15695.8	23192.7	22466.7	33076.8	32814.8	9695.64	9113.64	26314	25474	5588.67	5370.67
Ifitm6	1402.27	1066.27	1685.73	1381.73	398.725	376.725	2667.02	2423.02	4176.16	4070.16	16925.4	16407.4	3189.46	3121.46	13928.1	13554.1	5308.24	4970.24	12434.3	12154.3	14545	14229	16659.5	16339.5	22709.8	22483.8	42225.9	41539.9	18038.8	17710.8
Arntl	14110.5	11874.5	12066.1	9830.05	11307.3	10713.3	5733.17	5391.17	12786.8	12174.8	16168.3	15934.3	9630.01	9274.01	9509.46	9227.46	8176.79	7764.79	8253.62	8053.62	12723.9	12507.9	10558.5	9826.53	18142.6	17970.6	12384.1	11996.1	14075.5	13839.5
Svil	32949.5	31505.5	35492.3	34048.3	30544.9	29576.9	32158.5	31166.5	34500.4	34178.4	34164.4	33232.4	23166	22668	47462.4	46320.4	26426.2	25858.2	50981.9	50185.9	50223.9	49423.9	52689	52213	50955.8	50247.8	32660.9	32118.9	35084.6	33562.6
Srek1	57789.8	57357.8	52991.9	52693.9	66299	65859	65000.7	64202.7	56149.1	54865.1	63182.3	62158.3	53472.3	51948.3	77892.4	76080.4	55965.6	54831.6	54305.6	53991.6	40426.9	39488.9	71206.3	69066.3	74179.5	72403.5	77550.5	75854.5	59787.2	59133.2
Ing1	97017.6	96599.6	78941.5	78409.5	120488	118894	127399	126019	64667.5	64357.5	69036.9	68606.9	22409.8	21737.8	52981	52581	62711.2	62257.2	16559.3	16155.3	24751.8	24343.8	21444.6	20640.6	31046	30128	21929.6	21165.6	25596.7	24752.7
Aldh16a1	43180.7	42160.7	38605.1	37585.1	41810.2	41300.2	76680.2	74768.2	69008.8	66950.8	43882.9	43106.9	77060.2	75614.2	53468.9	53130.9	59643.6	58909.6	60702.3	59810.3	58098.7	56960.7	45055.6	43441.6	60920.5	59982.5	63620.6	62802.6	77921.5	76725.5
Pdlim3	33838.6	33336.6	74369.3	74157.3	41710.3	41174.3	27051.8	26761.8	29982	28948	83252.3	81754.3	32237.2	31999.2	89126.1	88052.1	22132.3	21480.3	127763	126565	136312	135374	1556.99	1526.99	5581.61	5263.61	31819.8	31109.8	3753.31	3253.31
Nup98	60108.6	59526.6	80149	79567	59171.5	58013.5	62907.9	61863.9	69714.4	67706.4	167068	166654	68209.1	66037.1	58219.7	56985.7	53305.8	51859.8	58701.4	57529.4	56466.6	55138.6	83384.1	82192.1	138128	137372	67656.8	67218.8	101122	99300.2
Sh3rf1	4365.73	4009.73	0	0	1984.34	1898.34	4707.38	4203.38	1364.54	1258.54	3792.67	3684.67	0	0	0	0	574.069	476.069	0	0	0	0	10034.6	9166.65	2463.59	2371.59	3083.93	2393.93	3259.95	2663.95
Gm45785	46886.7	44724.7	40696.3	38534.3	32976.1	32582.1	8011.6	7485.6	38520.4	37546.4	30272.7	29518.7	32034.6	31764.6	8600.67	8186.67	35659.3	34329.3	12955.6	12759.6	13470.7	12946.7	16457.3	16091.3	37432.4	35928.4	19205.9	18981.9	39636.7	39096.7
Nosip	7547.41	7187.41	3261.43	3027.43	13058.1	12796.1	15697.4	15361.4	19871.4	19483.4	13635.5	12797.5	16948.3	16782.3	5209.73	4339.73	9905.42	9045.42	14339.4	13937.4	11221.3	10737.3	38230.7	37066.7	30458.8	29416.8	31124.7	30272.7	26020.6	25272.6
Bnip3	11546.4	10966.4	39989.7	39699.7	37572.7	36246.7	15787.6	15481.6	17385.3	17081.3	11297.9	10787.9	20128	19548	23185.2	22715.2	35938.9	34658.9	40511.8	39495.8	38816.1	37622.1	8179.25	7557.25	10411	10039	11970.3	11452.3	16235	15885
Clcn4	34633.3	33257.3	20054.2	18678.2	19740.5	19446.5	23972.8	23218.8	35887.1	34369.1	44928.3	44316.3	21381.8	21143.8	17110.5	17010.5	17122.3	16772.3	18490.8	18198.8	19391.8	18911.8	18391.6	18017.6	25224.8	24940.8	20109.1	19631.1	22003.5	21397.5
Msantd2	1.00639e+06	1.00423e+06	1.51645e+06	1.51429e+06	1.45061e+06	1.45034e+06	913531	913209	905455	905165	1.00088e+06	1.00057e+06	1.3662e+06	1.36592e+06	1.29257e+06	1.29217e+06	1.20214e+06	1.20185e+06	546974	546334	603164	602552	319033	318235	145801	145229	243135	242869	438868	438352
Tmem143	80989	80601	139590	139234	168966	168444	125283	123843	109629	107981	139784	138770	482448	481826	177885	177309	61399.7	60827.7	99146	98806	102034	100004	3208.46	2548.46	22170.7	21822.7	9807.86	9513.86	8239.17	7713.17
Hook2	18367.8	18047.8	3221.08	2809.08	10950.7	10296.7	821.599	737.599	13276.2	12800.2	8800.43	8424.43	6301.2	5841.2	0	0	877.771	811.771	23035.8	22749.8	0	0	41321	40673	19338.7	19200.7	26485.5	25689.5	18553.2	18337.2
Bax	53221.1	52419.1	84484.8	83682.8	78874.2	77194.2	58464.8	56980.8	67285.2	65037.2	38058.3	37608.3	77858.8	76476.8	80040.8	78382.8	58327.7	57457.7	73395.5	71477.5	75729.6	74131.6	53042.7	52622.7	62755.8	62045.8	55417.8	55143.8	79075.4	77951.4
Fuom	93417	92917	0	0	68669.8	68431.8	74473.5	72347.5	0	0	0	0	64913.2	64623.2	0	0	0	0	53875.4	53503.4	54737.6	53191.6	62995.9	62295.9	0	0	0	0	29151	28145
Hdac6	19455.9	18697.9	27233.4	26727.4	15524.9	14952.9	29108.7	28492.7	20383	20137	19509.5	19129.5	19217	18873	20700.6	20424.6	20764.9	20448.9	28428.3	27690.3	24940.4	24568.4	58331.6	57139.6	51636.7	51006.7	37487	35973	86136.4	85456.4
Pls3	125825	125501	70585.9	70261.9	81773.9	80277.9	53917.7	53285.7	55239.9	53853.9	37700.3	37174.3	32051.3	31785.3	44728.2	43120.2	48683.4	48021.4	36019.1	35627.1	35984.4	35688.4	135391	134481	65898.7	65554.7	68811.3	68489.3	145376	144844
Aasdhppt	12870.4	12626.4	26628.8	26382.8	32858.8	32434.8	69436.5	69070.5	29045.9	28793.9	31898	31526	45389.8	44195.8	13689.1	13263.1	22692.5	22184.5	25929.5	25591.5	65487.6	65163.6	47956.6	46774.6	32441.5	31847.5	43215.1	42673.1	40375.1	39985.1
Cherp	43533.1	42507.1	40170.7	39144.7	57393.7	56021.7	53595.8	52897.8	50740.4	50270.4	115379	113629	56091.6	54889.6	59069.5	57919.5	47446.1	46616.1	57519.9	56183.9	53556.9	53300.9	56599.6	55205.6	130288	129346	59465.3	58191.3	81488.6	80528.6
Myo9b	21031.8	20155.8	21424.9	20548.9	24304.7	23928.7	36085.9	35561.9	30445.3	29543.3	27342.6	26950.6	38286.8	37364.8	30953.8	30117.8	28790.5	27824.5	45971.3	44319.3	48973.5	48009.5	31676.4	31122.4	59963.2	58909.2	38872.4	37620.4	51581.1	51327.1
Tecr	23148.2	22576.2	9160.97	8820.97	20110.6	19898.6	15115.9	14641.9	20880	20282	60041.4	58643.4	57295.6	56251.6	101592	101134	0	0	114170	112550	90216.2	89508.2	3365.91	2743.91	0	0	0	0	0	0
Wdr59	11464.9	10092.9	17195.4	15823.4	7174.53	6646.53	5578.73	5216.73	9479.17	8949.17	4594.43	4540.43	10179.1	9945.09	23298.3	22866.3	8125.99	7703.99	19824.2	19322.2	10422.8	9832.78	17529	17429	8308.13	7970.13	11901.5	11367.5	14097.3	13875.3
Efr3a	59900.4	58868.4	43799.4	42767.4	66091.7	65623.7	84601.1	83261.1	72344.3	70510.3	45692.5	45238.5	35490.5	34024.5	37205.9	35779.9	88926.1	88148.1	34251.2	33885.2	33696.6	33360.6	17042.7	16814.7	26567.6	26331.6	22626.5	22058.5	22172.3	21616.3
Kifc3	7746.93	7370.93	6648.77	6286.77	5031.72	4717.72	11547.3	10819.3	6671.13	6207.13	8296.51	7842.51	9424.88	9006.88	0	0	3832.32	3536.32	25957.2	25623.2	16567.4	16209.4	24076.1	23694.1	11671.4	10819.4	26534.7	25754.7	8073.59	7509.59
Cdc42bpa	17890.6	17402.6	19490.4	19252.4	9142.94	8926.94	17346.2	16944.2	10288.8	9924.82	7637.54	7401.54	21997.8	21207.8	17611.4	17139.4	15454	14970	32377.2	31529.2	10382.2	9790.22	13576.7	13152.7	17320.2	16918.2	11888.5	11350.5	21115.4	20355.4
Rbm34	20762.1	20106.1	33316.2	32912.2	27203.4	26547.4	15565.6	15201.6	19561.7	19061.7	27120.4	26664.4	26127.5	25383.5	59712.5	58626.5	24083.5	23675.5	43699	43313	41078.7	40270.7	53228.1	52834.1	85874	84962	49777.3	48703.3	84892.3	84146.3
Arv1	5283.12	5159.12	0	0	3297.76	2965.76	5899.95	5591.95	4151.94	4041.94	10401.5	9713.5	3089.91	3059.91	0	0	2967.12	2529.12	0	0	0	0	18314.6	17916.6	9552.77	8930.77	11657.5	11057.5	11068.7	10444.7
Mau2	23932.6	23584.6	16404.4	16056.4	23800.2	23274.2	24176.5	23462.5	24516.8	24198.8	55105	54531	26769.4	26241.4	24137.2	23879.2	20934.7	20676.7	32781.5	32041.5	32703.1	32145.1	29986	29156	49933.4	49089.4	38053.6	36635.6	35743.1	34381.1
Gramd1b	4040.97	3542.97	5489.54	5125.54	3214.81	2864.81	0	0	3105.13	3023.13	0	0	3288.01	3246.01	11525.8	11143.8	3788.38	3482.38	1540.75	1290.75	0	0	337.303	255.303	2274.38	2240.38	528.116	466.116	1035.92	935.922
Psme3ip1	25486.2	25116.2	38356.2	37668.2	40661.8	39981.8	32140.1	31144.1	29167.3	28939.3	30212.2	29440.2	30744.9	30140.9	33958.2	33738.2	32337.4	31799.4	30526.6	30248.6	26977.7	26071.7	42900.8	42526.8	24065.3	23493.3	44844.5	44598.5	29531.3	28647.3
Pard6a	8280.11	8154.11	9319.78	8983.78	0	0	0	0	0	0	41912	40744	1619.17	1437.17	7218.13	6622.13	0	0	0	0	23110.6	22362.6	67318	66990	15182	14694	137300	136348	0	0
Zfp1	5291.91	4843.91	3490.74	3074.74	10302.9	9548.86	25760.8	25420.8	3991.78	3857.78	11776.3	11340.3	4759.39	4359.39	4447	4247	17977.3	17859.3	14465.3	14081.3	20423.2	20177.2	6436.42	5940.42	17712.7	17408.7	8772.95	8250.95	7621.8	6931.8
Iws1	27366.4	26444.4	22422.4	21634.4	33004.4	32614.4	31611.2	30541.2	26561.9	25699.9	44247.3	43525.3	35163.2	33647.2	38086.2	36830.2	24498.8	24188.8	32806.3	32074.3	29955.6	29739.6	34727.4	34377.4	28869	28433	46556.8	44968.8	33308.3	32914.3
Gins3	9398.92	9278.92	12367.3	12049.3	2872	2446	7044.75	6360.75	8271.33	8105.33	0	0	9155.71	8683.71	4365.74	4155.74	7144.2	6534.2	12315.9	12021.9	7120.24	6764.24	16173.3	16019.3	22237.9	21905.9	26584	25816	19902.9	19564.9
Wdfy3	12269.5	12065.5	13486.3	13096.3	10384.5	9642.45	19556.4	19358.4	16673.7	16187.7	11056.7	10480.7	10307.7	10101.7	11550.7	11176.7	11392.6	10830.6	14599	14231	23399	22709	10269.9	9463.91	18794.2	18498.2	12147.1	11695.1	17554.8	17112.8
Slc38a7	62213.5	60527.5	80006.7	78320.7	62874.9	62106.9	78516.2	76742.2	115944	114494	89242.8	88128.8	102481	100505	69184	68942	36625.6	35485.6	87240	86308	153142	152540	76108.2	74384.2	54318.5	54046.5	38126.2	36726.2	33284.3	32882.3
Sipa1l2	8079.94	7303.94	2879.39	2503.39	1405.82	1345.82	0	0	2231.97	2109.97	7973.78	7469.78	0	0	0	0	2037.24	1939.24	0	0	0	0	0	0	18558.2	18202.2	3055.08	2347.08	8428.34	7950.34
Mical3	4403.51	4187.51	8030.82	7722.82	3941.17	3731.17	0	0	3300.01	3240.01	0	0	3890.36	3826.36	4324.52	4108.52	5493.87	5193.87	0	0	0	0	13512.5	13068.5	2586.59	2526.59	8226.12	7550.12	3547.33	2997.33
Rassf5	21605.6	20903.6	31147.9	30445.9	108450	106454	96056	95342	82442	81310	68820	68366	134027	133037	131112	129712	106710	104880	74157.6	72289.6	96893.3	96513.3	12160	11858	41320.7	40666.7	25412.5	25178.5	33647.8	33327.8
Iqsec1	38045.7	37835.7	28151.1	27941.1	30760.1	29852.1	38987.3	37519.3	34439.4	34099.4	26000.2	25234.2	27103	26673	32754.1	32284.1	32411.4	31911.4	50509.4	49649.4	53356.2	53062.2	22133.3	21513.3	69476.5	67280.5	41999.2	41281.2	43958.8	42574.8
Tcf25	9634.27	9248.27	0	0	17965	17701	13702.9	13380.9	7661.52	7373.52	8240.92	7778.92	11138.8	10316.8	0	0	18301.5	17791.5	15886	15338	14347.8	13981.8	20483.3	20119.3	19477.9	19369.9	12422.2	12046.2	14497	13949
Wwp2	46497.7	44895.7	29263.9	27661.9	32427.8	31917.8	60495	59197	41620.9	41252.9	36174.5	35764.5	30777.7	30189.7	34988.4	34604.4	32969	32579	25605.3	25213.3	41029.8	40209.8	33985.1	33499.1	30738.4	29742.4	46969	45443	36203.2	34939.2
4932438A13Rik	52311.4	51969.4	0	0	80600.3	79008.3	143633	142623	42300.9	42084.9	176987	176695	70265	68267	153779	152813	81413.1	80207.1	141324	140442	99842.3	99566.3	3603.9	3021.9	35315.1	34899.1	0	0	10898.3	10228.3
Kcnk1	4776.64	4530.64	32804.1	32556.1	37395.1	36025.1	0	0	0	0	82467.6	80933.6	38489.7	37613.7	6299.04	5565.04	0	0	33215.8	32595.8	24356	23886	168364	168126	0	0	202907	202317	8430.4	7962.4
Cnot1	45567.1	44605.1	45973.8	45011.8	54588.3	54326.3	66182.9	65518.9	47763.7	46829.7	47292.9	47100.9	53921.1	52441.1	50302.5	49586.5	51158.3	50852.3	50299	49391	50939.7	50261.7	56576.2	55178.2	58932.4	57762.4	64125.7	63331.7	51901.8	51697.8
Elmo3	79459.1	79331.1	0	0	94328.4	93538.4	159602	158934	161539	161075	9370.64	9098.64	110180	108532	0	0	0	0	80843.5	79465.5	0	0	93433.1	92857.1	0	0	64486.4	63732.4	35293.9	33813.9
Dock9	51057.3	49211.3	28739.5	26893.5	26751.7	26001.7	24875	24307	20323.3	20055.3	30896.2	30280.2	15349	14799	47857.9	46773.9	25578.3	24768.3	30712.2	30466.2	35835.5	35511.5	86297.6	85293.6	21353.1	20775.1	65082.6	64404.6	13657.9	13303.9
Cenpq	5217.09	4759.09	7260.44	7052.44	2095.71	2041.71	1352.84	1176.84	1440.06	1342.06	17791.8	17449.8	2203.67	2123.67	2207.76	1767.76	0	0	4503.64	4329.64	2422.15	1976.15	8426.62	7862.62	19930.1	19462.1	18989.5	18707.5	11332.9	10788.9
Gatad2a	28718.3	27272.3	38748	37302	44656	43032	39345.9	37939.9	38270.1	37252.1	88187.3	86997.3	49919.6	49383.6	42366.1	41980.1	40632.3	40270.3	26178.7	25908.7	27073.9	26189.9	32807.9	32497.9	56170.9	54678.9	43998.2	43596.2	36535.4	35325.4
Ppcdc	55194.9	54712.9	44219.8	43933.8	56367.3	54873.3	38476.4	36918.4	43497.2	41877.2	26565.4	25935.4	27055.2	26605.2	31200.4	30408.4	33338.4	33016.4	0	0	8899.61	8067.61	7369.15	7129.15	20200.2	19796.2	12229.7	11813.7	26392.6	25784.6
Ate1	21471.1	19271.1	19104.6	16904.6	24087.2	23643.2	21431.8	21209.8	21689.6	21321.6	23987.9	23391.9	17176	17050	20978.3	20770.3	14600.5	14338.5	28313.7	27545.7	26971.4	26061.4	16136.3	15976.3	20373.7	20019.7	22092.4	21378.4	20110.2	19836.2
Tln2	51542.6	51322.6	44077.1	43857.1	52096.7	51506.7	154050	153276	58605.6	57595.6	67643.8	67105.8	21258.3	20986.3	27468.3	26928.3	117039	115533	32162.6	31258.6	32610.2	32018.2	20664.8	20370.8	55955.4	54433.4	25206.6	24926.6	35195.2	33703.2
Pdcd7	27200.5	26868.5	5321.74	5021.74	1174.2	1134.2	31465.3	30361.3	27324.8	26648.8	37136.4	36912.4	22369.2	21689.2	0	0	9811.6	8929.6	0	0	0	0	27660.1	27330.1	53683	53339	19608.5	19010.5	29347.1	28407.1
Rps25	224370	223640	96769	96039	257780	257404	430182	429570	265378	264338	111967	110117	392405	391661	194443	194061	267845	267627	456384	455616	400339	399487	815323	815035	476089	475625	987731	987453	739007	738695
Lysmd2	14185.6	12493.6	10906.7	9214.74	4489.19	4065.19	2728.02	2496.02	7726.7	7450.7	6632.31	6228.31	5796.99	5582.99	6047.74	5263.74	4614.96	4134.96	0	0	0	0	3158.78	2474.78	4199.73	3611.73	1703.81	1659.81	3949.15	3485.15
Zbtb44	0	0	0	0	0	0	922.383	846.383	1030.31	846.315	6667.76	6273.76	753.703	629.703	0	0	0	0	0	0	0	0	5364.87	5164.87	2956.91	2936.91	2402.86	2382.86	2499.26	2399.26
Fxyd2	48463.8	47395.8	67303.6	66369.6	24339.6	23969.6	56043.7	55681.7	49336.2	48660.2	82491.4	80961.4	53421	51887	27397.9	26843.9	18619.1	18193.1	0	0	0	0	0	0	0	0	0	0	0	0
Dock6	50420.6	49914.6	19511.9	19005.9	23415.5	22815.5	19327.8	19053.8	11815	10957	24279	23791	12848.5	12460.5	37603.7	36253.7	22414.7	21834.7	24246.4	23548.4	21970.9	21638.9	69909.5	67653.5	21352.6	20772.6	18600.6	18228.6	17320.4	16836.4
Ift46	3996.68	3866.68	1510.58	1170.58	0	0	0	0	0	0	0	0	0	0	0	0	0	0	0	0	1377.78	1129.78	2402.71	2380.71	2181.55	2127.55	0	0	4235.58	3853.58
Igsf9b	364703	363819	242346	241462	551445	550929	417813	417183	270560	269552	161496	161002	211089	210459	2.0074e+06	2.00707e+06	274439	274247	754467	753965	3.01175e+06	3.01146e+06	55949.4	54469.4	148668	148158	47551.5	46121.5	56573.3	55537.3
Ano8	18623.5	18283.5	23603.7	23175.7	11779.5	11241.5	17245.2	16825.2	11973.2	11171.2	15777.6	15459.6	8498.45	7910.45	17929.4	17521.4	16701.3	16509.3	18319.5	17993.5	19563.4	19141.4	19863.8	19347.8	60477.3	59495.3	13814.5	13378.5	22182.8	21632.8
Rbm7	29863	28729	27611.8	27363.8	33905	33681	39533.2	38199.2	47296.4	46294.4	79170.2	77400.2	46914.1	45956.1	20350.5	19992.5	33784.9	33576.9	33089.5	32437.5	28164.2	27568.2	38891.9	37833.9	57922.9	56632.9	73093.1	71009.1	54903.1	53661.1
Ldlr	0	0	0	0	0	0	72442.9	70136.9	21202.3	20700.3	7161.63	6855.63	0	0	0	0	15863.7	15475.7	0	0	0	0	20905.7	20677.7	20500.9	20184.9	25234.9	24970.9	14178.3	13970.3
Rbpms2	26101.7	25661.7	44155.2	43849.2	17871.3	17569.3	16172.8	15956.8	20920	20334	24634	24258	11594.3	10878.3	37521.8	36155.8	16558.7	16332.7	17361.9	17095.9	17130.5	16894.5	25451.3	24601.3	20926.4	20716.4	20615.5	20259.5	17282.5	16790.5
Ubl7	32570.9	32232.9	31954.1	31298.1	35282.2	34986.2	39799.6	38543.6	27698.7	27106.7	24217.4	23695.4	29450.9	28548.9	27281.2	26689.2	29424.4	28620.4	20193.2	19759.2	33118.5	32644.5	26619.6	26055.6	23791.2	23147.2	23372.5	22944.5	31082.6	30570.6
Ulk3	0	0	0	0	6284.93	5588.93	11561	10841	0	0	0	0	0	0	0	0	0	0	0	0	0	0	0	0	0	0	12316	11914	14695.9	14235.9
Ampd3	45896.4	43842.4	36599.3	34545.3	42511.7	42147.7	37275	36983	47477.2	46505.2	34980.5	34270.5	36434.2	35168.2	41807.5	41315.5	35935.6	34653.6	31499	30425	33894.5	33608.5	26464.4	25850.4	37713.5	36283.5	29885.3	28779.3	21344.7	20606.7
Ttc13	31290.5	30900.5	46249.9	45541.9	33553	33263	30020.4	29602.4	31440.3	30784.3	52862.7	51966.7	29410.8	28498.8	99628.2	99072.2	26869.9	26411.9	39850.4	38708.4	50237.8	49443.8	64120.2	63538.2	80717.9	79447.9	53634.8	53130.8	54907.5	53667.5
Polr3b	1126.98	878.98	0	0	3852.29	3614.29	6143.92	5895.92	5178.75	4744.75	8029.24	7537.24	4774	4376	2813.67	2439.67	0	0	3002.58	2612.58	5952.44	5426.44	638.358	588.358	0	0	2497.7	2477.7	0	0
Adpgk	83149.4	82339.4	111600	110790	74257	72251	83442.7	82038.7	98214.5	97934.5	131375	130157	67765.7	65565.7	159558	158698	123126	121786	95210.6	94680.6	93532.3	92986.3	63508.2	62872.2	210977	210589	142590	141794	172361	171541
Sparc	259208	257812	186839	185443	99769.4	99241.4	72978.5	70710.5	111503	109905	88779.5	87623.5	26688.6	26130.6	65230.1	64670.1	145036	144198	104467	102505	104358	102448	148032	147394	302231	301407	32097.7	31467.7	135641	134909
Spg21	100060	98040.3	85145.2	83125.2	66556.1	66136.1	126632	125236	124457	123205	50431.2	49137.2	87619.4	86821.4	54673.5	54469.5	81820.6	80644.6	54605.2	54329.2	60315.2	59481.2	36998.4	35584.4	55921.2	54393.2	54589.3	54217.3	91568	91194
Mpzl2	18832	18508	1907.5	1597.5	14290.2	13848.2	1302.15	1124.15	1103.27	937.267	12123.9	11741.9	4942.67	4576.67	19844.4	19364.4	0	0	44471.1	44187.1	35200.2	34748.2	42594.1	42170.1	0	0	46814.2	45266.2	0	0
Tpd52l1	3828.11	3696.11	0	0	0	0	2164.61	2088.61	0	0	0	0	0	0	0	0	0	0	0	0	0	0	21818.7	21098.7	9475.44	8831.44	38758.1	37482.1	0	0
Higd1a	60365.9	59705.9	65894.7	65234.7	71064.9	68814.9	51745.2	50817.2	45749.1	44507.1	49601.7	48183.7	213755	213151	83783.5	82395.5	50894.1	50552.1	91396.9	90686.9	75579.8	73965.8	55869	54375	65549	65163	64385.6	63617.6	84590.9	83840.9
Syne1	17493.9	16317.9	17669.7	17379.7	17026.7	16792.7	28733.6	28027.6	26404.7	25522.7	39206.2	39002.2	17528.2	17210.2	38284.5	37100.5	24110.8	23710.8	15294.6	15040.6	15015.5	14809.5	16257.2	16135.2	39518.5	38494.5	24067.7	23779.7	19208	18704
Ilf3	120722	118770	108644	106692	158180	157474	110225	108269	115817	114363	136578	135472	124836	123644	127589	126093	112421	110775	114431	112817	102510	100502	202628	202100	153616	153196	174829	174565	155966	155636
Idh3a	153341	152121	213712	212492	229242	228660	163482	162908	134982	133994	196108	195356	743290	742866	313242	312968	110242	108532	233973	233407	237546	237048	80128.2	78708.2	100916	98962.4	145823	145083	85291.4	84571.4
Mindy2	58348.8	57450.8	75459.9	74695.9	59474.6	58356.6	49056.2	47728.2	50531.4	50021.4	23167.9	22837.9	59814.4	59046.4	45333.8	43819.8	50501.9	50101.9	25878	25530	16780.9	16470.9	10881.6	10247.6	16618.4	16058.4	18760.6	18424.6	24914.3	24700.3
Islr	64622.3	64200.3	88254.5	87838.5	66252	65806	42544.8	41740.8	77135.7	75639.7	52276.7	51306.7	39382.9	38686.9	16697.7	16527.7	27727.5	27491.5	25696.7	25322.7	28110.7	27504.7	12490.5	12250.5	12209.5	11475.5	30082.6	29034.6	11028.1	10394.1
Il18	0	0	0	0	0	0	0	0	0	0	0	0	0	0	0	0	0	0	0	0	0	0	3210.42	2558.42	1390.41	1334.41	0	0	33148.1	32710.1
Gdpd5	5667.75	5529.75	4413.8	4077.8	3678.81	3414.81	0	0	2272.09	2162.09	3051.91	2949.91	3932.67	3878.67	0	0	3160.5	2752.5	0	0	0	0	10699.8	10011.8	6464.74	6310.74	4443.68	4003.68	1795.8	1719.8
Tbrg1	0	0	0	0	0	0	0	0	6732.52	6276.52	7031.29	6695.29	0	0	0	0	0	0	0	0	0	0	11532.4	11054.4	25066.6	24728.6	12863.3	12613.3	11379.2	10853.2
Slc44a2	31262.4	30272.4	32500.2	31510.2	16341.7	15963.7	16627.5	16081.5	6987	6585	10829.7	10209.7	3479.57	3333.57	49271.6	48395.6	16096.4	15770.4	51582	50882	51668.5	51130.5	0	0	2146.77	2084.77	5226.52	4948.52	1420.79	1380.79
Siae	50226.7	49502.7	51646.9	50922.9	28017.6	27513.6	29769.6	29287.6	52554.6	52312.6	28629.8	28329.8	36745.2	35563.2	38080.6	36820.6	29112.8	28224.8	27895.8	27017.8	32226.5	31530.5	13654.2	13252.2	28204.9	27616.9	62944.2	62060.2	37314.2	36286.2
Slc37a4	120863	119311	186604	185052	73222.5	71144.5	48419.8	47003.8	51356.3	50944.3	22124	22022	26657.5	26087.5	192030	191624	31193.6	30791.6	165119	164657	168518	168116	15615.1	15291.1	40579.1	39753.1	52368.8	51682.8	43600.4	42142.4
Cdk17	23955.9	23679.9	20440.9	19390.9	18565.1	18449.1	21446.1	21232.1	15242.6	14808.6	16189.8	15961.8	24610	24274	31075.2	30263.2	23062.9	22640.9	25346	24880	24718.4	24306.4	40718	39950	28090.4	27480.4	33515.9	33145.9	38388.7	37602.7
Scamp2	186260	185452	216703	215895	140148	139102	220255	219695	274032	273056	227089	226611	147612	146882	99526	98962	187322	186428	121162	119756	123262	121996	88030.8	87160.8	135801	134987	111266	109534	123222	122180
Thy1	1.06128e+06	1.05903e+06	1.07991e+06	1.07765e+06	1.49718e+06	1.49692e+06	1098511	1098223	848904	848600	666975	666599	1.36781e+06	1.36754e+06	1.50606e+06	1.50568e+06	1.01705e+06	1.01672e+06	591967	591353	518291	517605	69392.2	67080.2	258938	257948	47692.8	46280.8	148722	148256
Actn4	14930.5	14794.5	0	0	2877.95	2453.95	0	0	2515.49	2455.49	0	0	1518.87	1308.87	0	0	2753.28	2549.28	0	0	0	0	12115.3	11799.3	528.04	418.04	42732.9	42126.9	0	0
Parp16	0	0	0	0	4494.1	4074.1	5737.51	5397.51	1977.49	1787.49	5344.09	5246.09	3379.57	3197.57	0	0	0	0	0	0	0	0	5378.17	5182.17	7806.53	7358.53	4743.58	4377.58	8303.93	7787.93
Usp47	32821.9	31853.9	26897.1	25929.1	38241.5	37039.5	53603.8	52911.8	33565.2	32987.2	21919.8	21763.8	33327	32939	35242.4	34932.4	40957.1	40643.1	33363.2	32775.2	33693.2	33355.2	29116.6	28116.6	37532.3	36052.3	34005.8	33741.8	55848.6	54730.6
Ddx41	32138.3	30988.3	33771.9	32621.9	25543.7	25293.7	28459	27697	27744.2	27172.2	68607.2	68135.2	27121.3	26695.3	26378.1	25562.1	22820.8	22340.8	36612.9	36350.9	32506.8	31886.8	52334.5	51804.5	92089.9	91555.9	61226.7	60150.7	85048.8	84310.8
Nfat5	10838.7	10658.7	15495.3	15293.3	10674.3	9974.34	9397.26	9095.26	7835	7581	17208.6	16756.6	8180.72	7506.72	6719.13	6049.13	6888.23	6244.23	24521.3	23869.3	20931.3	20363.3	23927.3	23509.3	69821.2	67659.2	12385.2	11999.2	47124.8	46238.8
Myl6	850828	849942	1.24511e+06	1.24422e+06	954282	953958	1146040	1145764	637197	636823	1.51064e+06	1.51039e+06	624547	624041	1.51384e+06	1.51347e+06	1.08113e+06	1.08082e+06	2.16922e+06	2.1689e+06	2.25802e+06	2.2577e+06	1.72832e+06	1.72809e+06	1.07361e+06	1.07334e+06	1.30823e+06	1.30798e+06	1.90342e+06	1.9032e+06
Sgta	108367	107535	136499	135667	114924	113172	68602.5	68160.5	93777	93299	48832	47276	70251.1	68251.1	103622	103232	70264.1	68254.1	57911.5	56623.5	60388.7	59564.7	164966	164678	81593.1	80391.1	156161	155621	139082	138422
Slc39a9	1590.63	1390.63	808.942	708.942	0	0	1098.67	1042.67	2349.2	2247.2	7300.93	7016.93	0	0	0	0	0	0	0	0	0	0	22145.9	21531.9	8608.79	8358.79	22671.4	22115.4	11195.6	10585.6
Fmnl1	42921.5	41225.5	48179.2	46483.2	80634.9	79048.9	64009.8	63097.8	68970.8	66908.8	43399.6	42543.6	92135.5	91593.5	119921	118219	71388.6	69484.6	74327.6	72469.6	74176	72456	17764.4	17254.4	77205.3	75673.3	43549.4	43073.4	57563.3	56677.3
Baz2a	17555.8	16695.8	23604.1	23376.1	25517.6	25241.6	11718.4	11030.4	15296.3	14876.3	28349.2	27969.2	17032.1	16892.1	26071.1	25189.1	17687.7	17483.7	17235.1	16945.1	13713	13231	40083	39223	28672.6	28206.6	26077.3	25189.3	20075.5	19783.5
Ralgapa1	32935.4	32469.4	18017.7	17551.7	25414.3	25102.3	35271.6	34967.6	21954.7	21640.7	20905.1	20555.1	22321.6	21619.6	26410.1	25612.1	32434.8	31940.8	26735.1	26365.1	23944.7	23388.7	22310.8	21750.8	19400.6	19280.6	24755.8	24371.8	24857.8	24629.8
Pcnt	1764.54	1630.54	3532.33	3188.33	2926.88	2522.88	9946.18	9722.18	2399.69	2313.69	3665.12	3527.12	3727.08	3637.08	7830.31	7320.31	8757.92	8457.92	13003.7	12813.7	14197.1	13817.1	11029.9	10423.9	10758.6	10478.6	7483.16	7211.16	5394.67	5294.67
H3c14	159503	157233	248724	246454	156946	156218	228070	227590	243542	243278	710670	710306	149363	148673	61874.1	61020.1	164279	163771	467126	466372	477311	476579	101974	99964	329987	329265	157447	156927	254753	253681
Rere	51290.2	50904.2	54758.5	54506.5	61645.1	60745.1	49283.2	47991.2	62133.2	61551.2	62287.7	61143.7	47169.3	46241.3	28960.6	28748.6	34687.6	33157.6	48129.6	46873.6	47290.9	46042.9	47981.5	46803.5	64859.3	64393.3	36551.1	36359.1	50302.9	49868.9
Sppl2b	12571.6	12253.6	24795.6	24549.6	3316.95	2988.95	8293.2	7807.2	13945.8	13609.8	19336.9	18924.9	13881.1	13339.1	0	0	10843.1	10177.1	11781.9	11389.9	18235	17955	109558	107880	29634.3	29388.3	62037.4	61055.4	24667.7	24387.7
Derl3	43872.1	43024.1	64415.8	63567.8	40522.9	39824.9	30406.6	30076.6	47944.1	47056.1	52257.2	51281.2	49138.6	48480.6	37958.3	36670.3	34845.1	33347.1	76687.4	75015.4	64018.6	63572.6	77686.3	76080.3	60184.5	59164.5	42297.8	41627.8	40981.3	40699.3
Tnfrsf14	16358.2	16130.2	17291.3	17077.3	17923.4	17641.4	23423.3	23219.3	25706.8	25414.8	15054.9	14558.9	18719.5	18245.5	27333.8	26753.8	28460.1	27392.1	9792.21	9046.21	44048.8	43844.8	0	0	6424.56	6250.56	5407.35	5185.35	2372.88	2272.88
Coq10a	93824.4	93574.4	149099	148735	103348	102956	95982.5	95258.5	58328.4	57294.4	84663.6	83265.6	273770	273526	225111	224367	45765.9	44639.9	182552	182286	200523	199751	13244.1	12740.1	25028.2	24684.2	13917.5	13513.5	13719.4	13381.4
Yeats4	52871.9	51775.9	59087.4	57991.4	48112.1	47000.1	47156.6	45578.6	60437.2	59663.2	100721	100243	40291.8	39797.8	59797.2	58727.2	51778.4	51570.4	61632.7	60832.7	56826.6	55558.6	47506.5	46260.5	87124.7	86284.7	44423.4	44115.4	52932.3	51408.3
Epb41l2	411052	410504	378376	377828	474600	473980	251726	251406	283288	282346	57344.8	57048.8	115011	113533	50865.3	50219.3	95546.1	95114.1	11906.4	11536.4	10580.7	10014.7	9205.39	8889.39	0	0	3551.01	2969.01	0	0
Atad2b	0	0	0	0	0	0	0	0	2687.04	2653.04	4565.35	4501.35	0	0	0	0	3929.1	3661.1	0	0	0	0	9103.27	8755.27	4550.59	4028.59	4453.49	4015.49	0	0
Rab3ip	10893.1	10563.1	0	0	6901.99	6333.99	11041.9	10219.9	12747.4	12129.4	19974.3	19690.3	10978.3	10112.3	11498.3	11110.3	13795.2	13343.2	5860.37	5300.37	0	0	37054	35676	9957.21	9473.21	21217.1	21003.1	10981.4	10327.4
Tmem19	79535.1	78671.1	141678	140814	80910.5	79346.5	63807	62869	77461.8	75979.8	62655.1	61563.1	59646.9	58850.9	74041.2	71967.2	50386.2	49964.2	80667.4	79273.4	59794.1	58904.1	38052.4	36864.4	74985.3	73293.3	26330.3	25500.3	61010	60510
Xpot	27982.7	26498.7	18809.1	17325.1	23161.6	22507.6	44570.4	44146.4	26572.9	25714.9	20953	20611	24607.5	24267.5	22250.9	21612.9	29533.5	28751.5	40013.4	38895.4	46890.7	45568.7	51564.1	50918.1	24999.8	24643.8	53287.2	52733.2	36837.6	35707.6
Ptprb	99026.5	98468.5	39568.1	38692.1	45109.1	43547.1	17104.9	16652.9	9258.06	8698.06	49006.1	47478.1	9120.81	8634.81	83413.7	81999.7	13866.5	13434.5	0	0	3473	3133	0	0	20834.6	20602.6	0	0	8414.87	7934.87
Sbno2	29737.6	29487.6	4917.76	4665.76	131842	130594	60724.2	59444.2	113341	111795	175791	175487	70050.5	68014.5	197336	197000	484246	483650	66570.5	66256.5	43168.7	42788.7	157059	156609	151230	150770	129573	128421	83066.4	82224.4
Abracl	277798	277116	256766	256336	745949	745553	647111	646717	460159	459653	458958	458384	635093	634593	759267	758687	651927	651493	549484	548846	625736	625148	382457	381815	353012	352352	357874	357146	269660	268680
Gm49339	286375	284601	256971	255197	179184	178794	151081	150249	149566	148866	73483.4	71271.4	28825.7	27781.7	79964.4	78298.4	104554	102646	44979.6	44779.6	42686.4	42208.4	27922.9	27652.9	19007.2	18779.2	30221.1	29225.1	19857.8	19507.8
Ptprk	15401.7	14783.7	20021.3	19803.3	13172.8	12942.8	11698.1	11006.1	21112.7	20596.7	23663.8	23441.8	46274	45210	0	0	14180.7	13812.7	46610.1	45098.1	41868.5	41226.5	46940.9	45630.9	10866.9	10610.9	34236.7	34014.7	19718.6	19336.6
Ank3	37432.2	36792.2	29752.3	29512.3	24657.8	24363.8	37072.2	36730.2	39050.6	38176.6	53516.6	52728.6	15537.5	15045.5	37133.9	35695.9	52925.8	51425.8	46919.5	45467.5	42531	42019	46007.8	44543.8	16736.5	16200.5	48087	46731	13802.7	13494.7
Csrp2	35573.3	33547.3	36205	34179	16532.5	16206.5	5958.17	5660.17	15271.5	14847.5	8998.06	8658.06	9258.88	8810.88	3882.05	3610.05	9052.72	8818.72	71644.9	69570.9	45892	44422	61351	60493	110631	109063	33547.7	33183.7	262472	261456
Nova2	20148.2	19874.2	1535.34	1275.34	5852.76	5676.76	0	0	0	0	0	0	0	0	1484.7	1454.7	2250.56	2182.56	0	0	0	0	0	0	0	0	0	0	0	0
Reep3	72402.8	71668.8	55813.3	55079.3	40263.5	39495.5	55151.4	54679.4	70368.9	68406.9	60275.7	58891.7	47838.2	47004.2	32856.5	32410.5	31030.3	30574.3	17909.1	17783.1	22427.8	22207.8	72939.9	70951.9	56662.7	55228.7	52619.8	51969.8	49338.1	48750.1
Pik3cg	15531.1	14879.1	14136.3	13484.3	16976.9	16726.9	25131.3	24619.3	25765.9	25489.9	14606.6	14012.6	20960.1	20616.1	26093.1	25225.1	21448	20644	21400.5	20788.5	22250.4	21990.4	12679.6	12489.6	24796.4	24404.4	12019.1	11523.1	20508.1	20304.1
Cbll1	14641.9	14505.9	18678.7	18332.7	30443.8	29451.8	25314.3	24856.3	38413.5	37415.5	72524.9	70230.9	44685.6	43385.6	45606.7	44154.7	24669.1	24419.1	26053.7	25743.7	12406.5	12126.5	52877.9	52431.9	70369.3	68271.3	73640.9	71604.9	45055.8	43829.8
Dcaf4	0	0	0	0	0	0	0	0	0	0	0	0	507.029	483.029	0	0	0	0	0	0	0	0	1521.27	1483.27	967.127	915.127	1471.7	1389.7	0	0
Pgf	0	0	0	0	0	0	0	0	0	0	3339.54	3281.54	0	0	0	0	0	0	0	0	0	0	52091.4	51511.4	0	0	56719.8	55161.8	11590.8	11132.8
Dtnbp1	40156.2	39916.2	24039.4	23777.4	26978.5	26260.5	32314.6	31346.6	30293	29335	22571.6	22111.6	24106.8	23876.8	8562.07	8144.07	21683.6	20925.6	20410.6	20040.6	14316.4	13946.4	22809.9	22389.9	18007	17799	24866.5	24512.5	23588.1	23352.1
Lhfpl2	8209.2	8071.2	0	0	3100.27	2732.27	4209.69	3971.69	7690.62	7406.62	13683	12853	1548.55	1342.55	0	0	61068.3	60462.3	0	0	2567.91	2135.91	5656.92	5520.92	8134.59	7746.59	11658.5	11064.5	8508.1	8056.1
Tbca	59733	58281	57113	56811	89170	88120	30345.3	30001.3	52409.1	52131.1	37008.2	36766.2	64457.6	64117.6	54653.4	54443.4	60700.6	60068.6	46835.9	45369.9	50103.5	49277.5	79819.6	78373.6	43758.4	43564.4	91949.6	91209.6	61899.5	61467.5
Ero1b	32387.8	31661.8	47271	46545	17086.7	16874.7	19655.6	19481.6	27635.1	27035.1	41122.8	39788.8	60814.5	60164.5	32945	32509	27415	27099	63770.4	63200.4	57628.7	56440.7	46388.4	44984.4	71711.9	69735.9	46974	45454	46162.5	45120.5
Dtna	7359.71	6763.71	7201.7	6811.7	2451.51	2223.51	4452.26	4246.26	6170.91	5928.91	6550.49	6136.49	1676.48	1506.48	12248.2	11996.2	7179.29	6575.29	5903.46	5351.46	6820.16	6410.16	0	0	5858.56	5576.56	3441.7	2835.7	4916.21	4734.21
Fbln5	47327.6	46991.6	96122.3	95912.3	27683.4	27111.4	73488.8	71266.8	24330.5	23964.5	28886.2	28646.2	0	0	13287.4	12785.4	62927.4	62487.4	195416	194572	220147	219545	102226	100238	60018.9	58968.9	34670.4	34114.4	35721.9	34347.9
Ighe	0	0	0	0	0	0	9049.18	8693.18	3560.21	3500.21	0	0	10122.2	9874.17	4407.59	4203.59	3008.71	2580.71	704.455	544.455	0	0	0	0	0	0	0	0	0	0
Sirt5	27393.6	26429.6	24927.7	23963.7	21100.4	20648.4	24629.1	24011.1	16706.4	16226.4	20861.8	20501.8	36786.4	35612.4	40215	39427	19700.8	19102.8	35329.2	34797.2	28062.7	27432.7	52882.6	52440.6	24197.3	23667.3	28687.9	28341.9	19693.3	19309.3
Gstz1	247821	247319	222535	222033	183635	183313	433433	432831	166714	166334	107585	105553	82780.2	81718.2	113978	112104	433398	432764	51759.6	51087.6	51365.9	50775.9	22577.3	22083.3	22570.2	22316.2	30472.1	29514.1	16778.9	16636.9
Zfp825	14822	14012	6073.21	5663.21	12112.9	11648.9	14019	13773	11825.9	10971.9	26987.1	26481.1	13132	12836	12859.7	12295.7	4545.41	4049.41	11516.1	11082.1	11369.8	10917.8	18652.6	18342.6	18987.7	18747.7	12129.8	11671.8	10389.1	9599.07
Isca2	118504	117452	132047	130995	156169	155423	116276	114548	131494	130412	172894	172546	209144	208502	195403	195035	93231	92681	124174	122874	125943	124765	87239.5	86323.5	69189.4	66965.4	101078	100788	56158.3	55076.3
Nfic	52054.5	51464.5	37183.1	36799.1	51865.2	51245.2	29839.5	29377.5	51850.7	51504.7	90462.7	89416.7	40967.3	40621.3	16444.8	16228.8	24824.6	24622.6	46793.6	45311.6	46530.4	45142.4	65985.8	65547.8	114123	112693	60779	59649	51851.8	51639.8
Ubl5b	51704.8	50504.8	20815.3	19615.3	47539.1	46353.1	62250.4	61128.4	44231.5	42761.5	61048.6	59764.6	48562.6	47814.6	74068.8	71996.8	14782.7	14556.7	63047.5	62413.5	42260.8	41692.8	93261.7	92669.7	44873.6	43273.6	47577	46151	39932.2	39460.2
Lpin1	32637.5	32007.5	21118.6	20740.6	27293.7	26659.7	84895.8	83571.8	24754.9	24480.9	40632.3	39212.3	35512.9	34050.9	33154.3	32774.3	56672.5	55602.5	13879.4	13403.4	11098.8	10592.8	10532	9790.03	5976.09	5718.09	13056.5	12844.5	14818.4	14392.4
Atp5mpl	149231	148699	160745	160213	126455	125059	85366.9	84070.9	44348.7	42902.7	96013.4	95273.4	35236.3	33732.3	306693	306381	70251.4	68237.4	322933	321871	356344	355400	101840	99825.6	122882	121744	119741	118295	74157.4	72625.4
Dock4	14912.7	14268.7	4333.1	3979.1	10176.4	9388.36	10915.8	10077.8	4520.49	4476.49	4674.77	4632.77	4409.73	4209.73	3161.27	2807.27	6199.01	6025.01	9208.18	8392.18	9338.39	8564.39	6807.83	6419.83	17447.3	17073.3	4902.77	4560.77	12855.2	12285.2
Pacs2	30509.8	30009.8	24967.8	24719.8	22115.8	21909.8	30863.3	30629.3	28036	27540	13855.8	13075.8	18301.9	18195.9	15203.3	15079.3	26891	26435	15419.2	15189.2	14107.4	13697.4	9487.27	9277.27	15569.6	15189.6	11711.6	11127.6	15772.6	15576.6
Amotl1	0	0	0	0	0	0	0	0	0	0	0	0	0	0	0	0	0	0	0	0	0	0	55495.2	53957.2	8661.58	8419.58	16525.6	16411.6	13220.2	12762.2
Rnaseh1	4756.5	4616.5	0	0	17350.2	17222.2	5145.53	4705.53	27359.3	26691.3	9824.05	9624.05	23504	23102	0	0	3361.04	2981.04	0	0	0	0	19186.2	18978.2	6209.59	5985.59	18650.9	18286.9	15244.5	14924.5
Kidins220	11992.7	11762.7	15183.9	14839.9	9188.66	8980.66	15479.2	15099.2	13593.4	13167.4	23967.1	23363.1	12637.9	12187.9	11851.1	11543.1	13263.3	12707.3	11232.4	10730.4	12482.8	12216.8	8966.37	8582.37	34373.9	34151.9	13453.9	12935.9	33800.5	33510.5
Vrk1	66045	65351	58445.5	57751.5	109816	107880	106816	106556	106117	104309	78559.8	76751.8	132837	131817	117850	116082	107684	105894	93934.3	93348.3	97119.6	96745.6	51883.9	51277.9	69009.7	66767.7	83406.5	82138.5	62852.8	62532.8
Pole2	0	0	0	0	0	0	0	0	0	0	0	0	0	0	0	0	0	0	0	0	0	0	16021.8	15825.8	9432.61	8782.61	9545.5	9187.5	10172.3	9332.31
Glrx5	105275	104109	129541	128375	99852.5	99328.5	112850	110980	95092.8	94662.8	138046	136998	182608	181708	187050	186600	92095.2	91489.2	176381	176039	158442	157908	197249	196667	220574	220268	188922	188158	172026	171196
Mark3	4581.2	4315.2	3400.57	3166.57	4357.25	3887.25	3590.3	3242.3	3544.56	3480.56	4859.48	4697.48	2865.12	2793.12	0	0	3519.27	3169.27	3364.33	3028.33	0	0	3603.02	3025.02	2849.91	2821.91	2473.54	2453.54	2276.04	2256.04
Nudt14	34589.5	34387.5	66229.3	65841.3	65819.7	65319.7	27950.7	27066.7	39486.6	38714.6	6161.55	5953.55	41484.1	41232.1	68390.1	68068.1	43292.9	41794.9	54182.4	53852.4	134964	133984	42372.4	41902.4	10951	10721	36214	35966	28888.6	27800.6
Prxl2c	5519.63	4581.63	7003.8	6199.8	0	0	5709.92	5363.92	9760.34	9288.34	0	0	2872.03	2804.03	0	0	6074.41	5880.41	0	0	0	0	16900.5	16632.5	15415.2	14991.2	8137.17	7445.17	16807.5	16675.5
Slc35d1	15254.2	14594.2	9025.2	8365.2	9906.99	9072.99	26646.3	26250.3	22006.5	21708.5	26193.6	25479.6	18013.1	17837.1	9806.18	9580.18	17431.7	17161.7	13966.4	13508.4	13752.5	13288.5	20877	20627	49265.3	48323.3	13055.6	12845.6	27022.9	26540.9
Mboat2	6495.86	5783.86	6719.87	6515.87	926.606	852.606	0	0	2169.75	2035.75	8460.81	8038.81	2176.7	2090.7	5955.97	5165.97	2753.76	2551.76	5430.24	4816.24	3521.02	3187.02	8643.06	8133.06	9603.44	8989.44	3887.7	3343.7	11465.5	10971.5
Lims2	125789	124759	0	0	64134.5	63490.5	27328.7	27096.7	13129.3	12623.3	21322.8	21060.8	0	0	0	0	0	0	0	0	0	0	0	0	0	0	0	0	0	0
Rarb	119239	118645	79812	79218	293621	293435	35029.3	34669.3	3719.6	3537.6	16395.4	16215.4	5777.37	5557.37	1.04044e+06	1.03999e+06	59977.5	59265.5	457210	456444	350406	349454	33658.4	33104.4	12169.3	11427.3	4980.85	4652.85	54019.3	52641.3
Elovl7	11373.7	11023.7	29998	29720	0	0	28316.5	27504.5	3430.95	3400.95	49479.7	48031.7	30322.9	29604.9	0	0	6932.59	6296.59	18677.6	18411.6	18604	18412	113127	111603	8302.32	7962.32	98335.1	97907.1	0	0
Sorbs1	190777	190585	60161.4	59969.4	71851.4	69675.4	49593.1	48351.1	72878.4	71092.4	151587	150889	26693	26137	59325	58211	80468.8	79186.8	12910	12696	16632	16284	31941.6	31461.6	18836.1	18546.1	12226.2	11804.2	4250.65	3884.65
Tjap1	17118.7	16440.7	21751.8	21523.8	12071.6	11597.6	3571.69	3221.69	14766	14196	14467.8	13833.8	12331	11797	8308.09	7862.09	7323	6749	22327.4	21907.4	0	0	60243.5	59269.5	38543.5	37305.5	29372.7	29158.7	52926.2	51400.2
Thoc7	71817.8	69967.8	94308.2	92458.2	65056.3	64504.3	34754.3	34322.3	63329.6	62891.6	164348	163894	56718.9	55590.9	64413.8	63781.8	43125	41593	42496.7	41882.7	33528.9	33154.9	70791.7	68623.7	118153	116871	66424.9	65854.9	99835.5	97957.5
Slc4a7	44158.2	42922.2	34403.2	33167.2	40272.5	39506.5	60208.3	58884.3	42265.3	42037.3	40678.6	39268.6	25928.9	25128.9	39234.3	38248.3	50887.6	50539.6	37994.4	36514.4	37214.3	35682.3	49942.6	49078.6	29062.1	28686.1	40960	40062	65525	63261
Atp9b	36940.6	36280.6	37069.3	36409.3	32069.3	31465.3	37289.2	37003.2	37757.9	36645.9	31978.7	31612.7	26383.1	25725.1	26061.3	25175.3	34877.5	33381.5	29147.3	28555.3	31269.9	30345.9	61064.9	60178.9	41531.9	40909.9	38975.6	37739.6	59138.6	58418.6
Kif13b	41897.7	41365.7	29735.8	29203.8	34274.6	33722.6	61739.1	60561.1	39163.2	38329.2	33325.5	32225.5	32173.3	31923.3	23930.9	23628.9	39677.4	39157.4	27061	26781	28342.5	27784.5	22338.3	21782.3	22266.4	21938.4	25333	25083	19141.4	18615.4
Trappc8	42758.4	42346.4	27290.8	26878.8	34274.7	33726.7	74912.5	72824.5	43392.1	41748.1	40217.9	38721.9	37456.1	36380.1	30627.3	29743.3	50448.3	50040.3	36473.9	36191.9	35572.1	35188.1	33098.3	32840.3	30828.7	29858.7	28117.1	27639.1	39539	38979
Cetn3	10775.4	9951.41	0	0	8978.3	8728.3	9707.93	9455.93	3022.08	2918.08	8834.57	8466.57	0	0	0	0	4550.09	4062.09	5927.85	5379.85	10186	9562.05	7040.95	6708.95	4554.23	4036.23	0	0	5518.11	5280.11
Gas1	7179.14	6829.14	12420.3	12084.3	4898.38	4556.38	0	0	3039.02	2943.02	7362.24	7092.24	3513.77	3381.77	0	0	1458.15	1414.15	0	0	0	0	5786.78	5672.78	36169	35909	0	0	10983.4	10331.4
Idnk	8083.97	7761.97	6572.38	6282.38	8374.37	8036.37	44919.4	44563.4	6178.41	5940.41	7223.07	6923.07	17692.6	17418.6	0	0	14346.9	14014.9	11347	10865	0	0	6218.9	6016.9	467.391	377.391	0	0	5262.97	5162.97
Nolc1	75202.1	73568.1	80712.1	79078.1	55019.6	54797.6	48564.7	47170.7	73693.6	71967.6	225220	224730	40735.4	40331.4	39845.2	38987.2	45213.5	44019.5	28203.3	27407.3	5932.17	5400.17	117411	116011	61997.4	61181.4	68753.7	68427.7	60641.3	60091.3
Grk6	27231.7	26837.7	18177.5	17771.5	32464.5	31964.5	26571	26155	21515	21101	31671.2	31249.2	26220.7	25518.7	28985.1	28777.1	33792.3	33586.3	52650.6	52120.6	51241.6	50631.6	16206.8	16066.8	18058.1	17874.1	14172.2	13840.2	18246.7	17978.7
Tbc1d5	37344.7	36472.7	33975.3	33735.3	39720.6	38816.6	39374.8	37976.8	49306.8	48622.8	27388.9	27014.9	38693.9	37867.9	24646.9	24246.9	34902.9	33410.9	29633.3	29155.3	27373.8	26549.8	25396	24522	29248.8	28912.8	32891.6	32401.6	29866.4	29058.4
Vti1a	104082	102804	94689.9	93411.9	88286.9	87174.9	79373.6	77659.6	103881	102001	72269	69947	70178.9	68166.9	67085.6	66691.6	70262.1	68250.1	60865.4	59989.4	55981.9	54599.9	82514.6	81266.6	35854.6	35530.6	63573.5	62749.5	60275	59695
Myof	120248	118878	138389	137019	95769.4	95051.4	111182	109254	157014	156464	132951	131767	97244.2	96908.2	56934.7	55552.7	93539.3	93005.3	126443	125207	125445	124249	345321	344587	201228	200746	114550	112926	436819	436299
Cep192	0	0	5103.94	4705.94	0	0	7665.04	7091.04	0	0	0	0	6389.7	5953.7	0	0	5559.57	5273.57	6344.41	5866.41	11575.2	11159.2	7002.08	6662.08	9789.06	9235.06	5722.57	5580.57	4912.44	4728.44
Eml3	49190.3	48012.3	39721.7	39429.7	63700.4	63008.4	63984.9	63062.9	52497.5	52239.5	35343.9	34713.9	60281.6	59575.6	48134.5	47088.5	51130.8	50820.8	51144.1	50376.1	48771.1	47779.1	41621.2	41025.2	30768	29778	43991	43587	39356	38768
Adgrf5	75294.9	74454.9	31360.6	30654.6	40037.9	39219.9	20656.6	20222.6	17204.9	16854.9	32066	31718	14326.2	13910.2	55930.9	54438.9	30038.1	29350.1	20248	19838	9660.22	8950.22	6782.35	6386.35	14290.9	14046.9	3086.25	2398.25	11281.8	10721.8
Atxn7	307.923	277.923	0	0	0	0	0	0	0	0	441.285	417.285	202.285	178.285	0	0	0	0	0	0	0	0	914.038	892.038	415.78	323.78	0	0	896.743	876.743
Kif13a	6445.1	5935.1	0	0	0	0	8798.76	8412.76	6310.72	6110.72	2645.52	2473.52	6351.57	5905.57	0	0	0	0	0	0	0	0	5895.96	5795.96	791.24	713.24	2306.17	2272.17	576.637	502.637
Spast	13197.1	12865.1	6612.75	6312.75	19162.3	18722.3	16799.3	16285.3	14420.7	14208.7	16666.3	16110.3	11397.7	10613.7	5004.54	4122.54	15591.4	15147.4	21409.3	20803.3	10081.2	9433.21	19752	19216	21507.8	20975.8	30108.8	29072.8	19129.8	18597.8
Ube2e1	142237	141545	194026	193586	191319	191081	276890	276700	161646	161186	70345.3	70053.3	176857	176593	156884	155982	152047	151347	0	0	115739	114237	203104	202588	93293.4	92815.4	144916	144156	115603	114331
Nsd1	431697	431397	79299	79031	26956.3	26234.3	68455.3	67999.3	76702.7	75186.7	79123.5	77349.5	26997.9	26523.9	48277.3	47249.3	108351	106589	9523.7	8747.7	22040.3	21728.3	62174.5	61384.5	46128.7	44738.7	42482.8	41850.8	31387.2	30955.2
Rin1	11346.7	11060.7	7001.9	6221.9	3360.48	3040.48	6214.61	5976.61	3265.41	3201.41	8269.22	7809.22	4209.91	3965.91	7754.8	7230.8	4718.59	4258.59	12080.4	11744.4	14901.6	14659.6	48862	47826	47976.1	46836.1	14273.3	13959.3	68851.2	66891.2
Pxk	25880.1	25580.1	141812	141194	38166.6	36952.6	32871.8	32037.8	30354.9	29416.9	35589.4	35019.4	30724.5	30104.5	36999.9	35529.9	33137.6	32777.6	51974.4	51350.4	63929.3	63471.3	26860.4	26352.4	34894.4	34380.4	23417.7	23003.7	40066.3	39626.3
Anxa7	162169	160593	144980	143404	195144	194256	180458	180132	168327	167977	151604	150908	124856	123666	118017	116253	184197	183969	127501	126297	126046	124870	169133	168905	108847	107193	87423.1	86411.1	123958	122944
Ppp3cc	0	0	0	0	40672.7	39996.7	39392	38002	32135	31599	0	0	46957.5	46007.5	64704.2	64086.2	44564.1	43268.1	0	0	0	0	0	0	0	0	0	0	0	0
Hlcs	31003	30691	0	0	62257.3	61427.3	74700.1	72594.1	49524.7	48878.7	62143.3	60987.3	57452.4	56424.4	0	0	55393.7	54191.7	17054.8	16744.8	0	0	44938.5	43294.5	17389.2	17005.2	16145.3	15925.3	13588.2	13216.2
Khnyn	32718.1	32326.1	22460.6	22140.6	38509	37343	42875.4	42135.4	32946.1	32614.1	33693.9	32667.9	38532	37668	37142.2	35706.2	30764.5	30238.5	39105.9	37839.9	46591.2	45221.2	25711.2	24919.2	33189.6	32737.6	28388.9	27972.9	23694.9	23482.9
Taf4	12449	12163	21525.9	21271.9	23965.8	23491.8	13739.6	13433.6	15007.5	14501.5	29929.9	29105.9	20410.7	19898.7	16453.6	16241.6	13696.4	13222.4	13974.8	13518.8	17623.8	17483.8	10081.2	9229.22	21940.8	21534.8	16001.9	15737.9	13041.8	12539.8
Tsc2	10199.1	9945.12	7046.4	6792.4	8860.42	8592.42	16689.5	16159.5	7521.69	7199.69	6392.45	5958.45	7783.39	7623.39	9310.37	9002.37	5080.97	4700.97	6100.63	5576.63	5459.73	4853.73	5267.16	5033.16	4390.17	3830.17	7651.77	7431.77	8583.22	8141.22
Ebag9	0	0	0	0	0	0	0	0	0	0	0	0	0	0	0	0	0	0	0	0	0	0	31758.6	31230.6	20616.8	20324.8	20134.6	19660.6	4409.1	4079.1
Zc3h13	19495.2	19235.2	20268	19996	19104.4	18638.4	25367.5	24921.5	18022	17908	30277.8	29531.8	16911.8	16731.8	27581.8	27061.8	16773.4	16595.4	13381.1	12837.1	15941.4	15481.4	15901.7	15669.7	20340.5	19976.5	18962.5	18670.5	17874.8	17506.8
Gm49394	0	0	0	0	0	0	0	0	0	0	35026.5	34324.5	230.23	210.23	0	0	0	0	0	0	0	0	0	0	0	0	0	0	4.38967e+06	4.38946e+06
Ano6	64107.1	63565.1	64982.2	64440.2	58100	56830	56513.3	56219.3	58411.6	57385.6	61361.5	60117.5	33113.9	32673.9	83341.5	81917.5	59545.4	58805.4	62069	61319	59636.9	58720.9	56163.6	54711.6	69027.7	66789.7	55079.4	54777.4	77629.3	76409.3
Elf1	25378.4	24534.4	34218.8	33882.8	44444.9	42794.9	38594.4	37058.4	37666.9	36534.9	45221.5	44657.5	57089.8	56013.8	37450.6	36068.6	48594.8	47918.8	20986.6	20746.6	28669.4	28189.4	20473.6	20105.6	38342.2	37060.2	38241.7	36873.7	26164.7	25486.7
Rai14	17218.7	16488.7	24445.1	23715.1	12704.3	12386.3	10093	9890.98	10656.9	10364.9	13573	12715	9710	9366	33861.2	33617.2	11604.5	11080.5	20747.9	20445.9	23188.7	22460.7	41503.8	40883.8	22666.7	22432.7	16159.5	15943.5	40477.6	40097.6
Ywhaz	7418.3	6962.3	7256.82	7032.82	6375.11	5715.11	0	0	29869.7	28803.7	8668.27	8276.27	14033.2	13539.2	6406.94	5704.94	6752.33	6084.33	0	0	0	0	0	0	2277.24	2249.24	27458.4	26868.4	3707.82	3193.82
Ankrd28	7693.47	6997.47	0	0	6770.38	6174.38	14933.2	14419.2	6267.16	6057.16	9923.11	9745.11	8474.46	7880.46	0	0	10894.5	10246.5	16507.2	16099.2	10495.4	9919.39	37971.6	36771.6	12339.4	11641.4	22237	21559	11617.9	11167.9
Lrch1	27803.4	26247.4	30904.3	29348.3	31842.1	31186.1	43174.6	42484.6	24550.5	24234.5	36470.7	36142.7	37845.3	36855.3	50514.5	49832.5	41469	41245	60859.1	59981.1	77178.2	75698.2	40079.9	39215.9	41557.7	40951.7	46707.3	45141.3	25619.7	24787.7
Nudt18	75922.1	75692.1	62739	62515	110028	108098	97444.9	96800.9	92654.6	92124.6	100214	99720.4	68607.2	66471.2	77544.9	75708.9	91184.1	90534.1	57317.4	55951.4	57997	56845	15830.8	15566.8	24616.9	24190.9	20377.8	19963.8	26434.6	25836.6
Tmem260	76914.5	75694.5	64392.2	63172.2	51186.1	50474.1	56141.1	55805.1	56271.2	55003.2	91632.1	90652.1	49140.7	48484.7	68240.6	67900.6	40441.4	40039.4	36510.2	36234.2	37128.7	35578.7	27613.6	27265.6	47543.6	46327.6	27406.5	26802.5	26349.9	25727.9
Wbp4	20175.2	19215.2	13073.8	12113.8	6988.26	6428.26	0	0	16383.3	15807.3	44790.9	44164.9	26149.2	25419.2	0	0	4729.55	4275.55	0	0	0	0	15267.4	14857.4	40018.7	39094.7	17317.6	17109.6	11976.7	11638.7
Stk3	43972.5	43640.5	35144.7	34812.7	31665.2	30959.2	50519.5	49397.5	43726.3	42144.3	27345.9	26959.9	32322.2	32110.2	24872.7	24518.7	30974.2	30498.2	37791.5	36275.5	38918	37740	83664	82490	60663.2	59697.2	52408.3	51724.3	84098.2	83320.2
AI182371	19506.9	18632.9	28278.8	28036.8	8498.67	8180.67	7329.1	6697.1	16707.4	16225.4	33365.2	32271.2	20557.5	20091.5	0	0	3628.88	3292.88	3760.1	3474.1	5259.87	4615.87	8728.73	8250.73	8406.45	8106.45	20086	19602	17369	16897
Reep4	7696.56	7554.56	33132.8	32780.8	0	0	0	0	10247.8	9871.81	22357.7	21843.7	12144.7	11554.7	0	0	14265	13917	33816.1	33330.1	21807.1	21437.1	30585.5	29849.5	45958.4	44540.4	31648.9	30898.9	23191.5	22839.5
Ubr5	18589.2	17427.2	19123	17961	18091.4	17865.4	21487.8	21283.8	19747.7	19317.7	40420.7	38960.7	19204.9	18856.9	18043.7	17663.7	17417.1	17143.1	22156.9	21702.9	21511.3	21063.3	46032.4	44576.4	45075.3	43505.3	47790.9	46392.9	29139.3	28127.3
Uncharacterized protein1	0	0	1652.69	1246.69	0	0	2157.4	2079.4	2331.49	2227.49	4370.77	4330.77	6786.86	6428.86	0	0	0	0	5427.44	4809.44	3969.33	3707.33	50183.7	49349.7	20089.2	19663.2	44181.2	43825.2	10105.4	9243.41
Haus4	69405	69103	53964.2	53650.2	82420.2	80966.2	89234.1	88150.1	71151.8	69229.8	52787.4	51879.4	89020.7	88304.7	103408	103010	73298.3	71526.3	84238.3	83100.3	71774.9	69840.9	58660.8	57510.8	85750.6	84824.6	69253.3	68971.3	76600.3	75280.3
App	33090.8	31428.8	36187.6	34525.6	21681.2	21373.2	20959.6	20613.6	33335.3	33119.3	52861.8	51963.8	22702.7	22100.7	28839.7	28603.7	25698.7	24920.7	41077.6	40193.6	33778.3	33470.3	67081.7	66741.7	52083.6	51509.6	44894.7	44656.7	56184.9	55106.9
Nt5dc2	26471.5	25617.5	35850	35504	17907.2	17621.2	18271.5	18049.5	23917	23445	18873.8	18347.8	14338.4	13932.4	9590.01	9324.01	24817.8	24609.8	48502.2	47292.2	56680.3	55388.3	220101	219725	191057	190481	101470	101190	225030	224680
Adcy6	50912.1	50346.1	26562.7	26192.7	39064.7	38036.7	37172.1	36844.1	44221.2	42749.2	48877.8	47333.8	6187.99	5701.99	21906.6	21186.6	60534.1	59878.1	48991.2	47863.2	40999.2	40167.2	28837.4	27771.4	2388.45	2268.45	0	0	0	0
Tbc1d23	12788.5	11856.5	11635.4	10703.4	10068.5	9264.48	15731.9	15411.9	13723.5	13323.5	12203.5	11833.5	13911	13377	10806.8	10324.8	11873.2	11409.2	24627.6	24007.6	23560.6	22904.6	27545	27185	17587.7	17243.7	15804	15480	21683.1	21021.1
Tnrc6b	0	0	6896.09	6488.09	8519.63	8209.63	0	0	16787.3	16325.3	4485.98	4411.98	0	0	0	0	0	0	8759.92	7871.92	9017.53	8207.53	0	0	20436.9	20094.9	21067.9	20817.9	9440.27	9188.27
Rnf19a	10579.9	10313.9	16222.2	15182.2	14876.1	14584.1	8801.69	8421.69	10147.1	9745.1	18260.5	18038.5	44722.4	43428.4	22056.7	21374.7	9875.45	9003.45	12734.4	12490.4	4869.55	4171.55	0	0	0	0	0	0	0	0
Eny2	66919.2	65107.2	95319.4	93507.4	72487.7	70361.7	47683	46173	67685.2	65479.2	151158	150436	60354.2	59650.2	70606	68290	62170.9	61670.9	66922.3	66636.3	52943.2	52595.2	80164.5	78746.5	120603	119379	69493.5	69233.5	77870.9	76668.9
Flywch1	6109.52	6077.52	3479.48	3223.48	5556.74	5320.74	17812.3	17486.3	16937.9	16525.9	43087.5	42171.5	14452.5	14070.5	8206.87	7744.87	16780.8	16606.8	9450.71	8670.71	21159.4	20645.4	26797.5	26277.5	32558.9	31986.9	19868	19328	33985.1	33737.1
Gm7324	56052.8	55706.8	34920.1	34256.1	64309.3	63681.3	59588.3	58206.3	50526.1	50014.1	57449.2	57173.2	52505.5	52307.5	53998.2	53718.2	64504.9	64226.9	46164.7	44566.7	51642.8	51100.8	75731.8	73969.8	91238.5	90654.5	54984.7	54668.7	42344.9	40692.9
Efs	8602.44	8086.44	9525.48	9215.48	8461.65	8137.65	0	0	5282.94	4870.94	0	0	0	0	0	0	1830.94	1698.94	0	0	0	0	7542.21	7354.21	1455.2	1401.2	2436.84	2414.84	0	0
Mapk1ip1l	46058.6	45640.6	64265.7	63919.7	141706	140688	76386.8	74452.8	107279	105523	55814.1	55340.1	143245	142429	32951.9	32519.9	41522.6	41308.6	78491.3	76967.3	103756	101808	86782.9	85830.9	54217.1	53925.1	131682	130576	65672	63422
Spcs1	98465.8	98065.8	121973	121459	98925.6	98361.6	104055	103679	117365	115949	151027	150303	131030	129980	134993	133685	92908.9	92338.9	134712	133694	128692	127572	79515.8	78045.8	106035	104275	79736.9	78194.9	85327.2	84611.2
Dop1b	27484.7	26994.7	18570.5	17762.5	23441.9	22849.9	51217.7	50211.7	27725.2	27147.2	25424.2	25218.2	22247.3	21529.3	23300.4	22870.4	33153.6	32799.6	18234.9	17890.9	22799.3	21971.3	14214.2	13938.2	16857.6	16345.6	14159.8	13825.8	19050.1	18492.1
Nsmce2	8804.97	7520.97	6712.64	5428.64	15918.5	15436.5	8022.94	7500.94	8974.46	8362.46	19830	19532	10058.7	9782.75	0	0	13567.4	13071.4	5957.19	5413.19	2301.12	1837.12	9030.99	8664.99	17138.2	16694.2	13383	12825	16340.5	16028.5
Sorbs3	56226.7	55206.7	40267.6	39247.6	25537.7	25281.7	22978	22674	39843.7	39149.7	24233.3	23717.3	12796.1	12388.1	19848.2	19370.2	12115.3	11711.3	10230.9	9562.93	13228.8	12664.8	3822.67	3300.67	42656.9	42268.9	28078.4	27594.4	14093	13867
Timm23	67389.9	67101.9	74230.9	73942.9	82447.3	80997.3	74461.6	72331.6	68040.2	65870.2	89260	88148	151300	150654	96889.1	96185.1	40804.7	40464.7	91977.3	91291.3	87138.5	86300.5	85912.9	84886.9	100039	98051.1	114555	112933	63141.3	62853.3
Itih4	58350.9	57592.9	77859.5	77101.5	22819.3	22067.3	76048.2	74076.2	30116.7	29118.7	174337	174011	59451.8	58635.8	20788.3	20536.3	58414	57552	47437.4	46051.4	43434	43098	123886	122684	88734.4	87990.4	222037	221609	178807	178077
Nudcd1	32191.7	31209.7	27583.7	26601.7	34637.1	34195.1	34026.5	33416.5	29075.1	28837.1	27568	27248	38022.5	37060.5	33414.9	33074.9	33600.5	33338.5	49066.9	47950.9	47252.2	45990.2	86766.4	85812.4	47188.6	45940.6	84591.4	83403.4	51786.4	51558.4
Mbnl2	41030.3	40478.3	34765.4	34419.4	29066.1	28778.1	70991.4	70753.4	36989.4	35735.4	50616.8	49364.8	50314.2	49836.2	22770.6	22232.6	33630	33382	48701.4	47519.4	51141.2	50501.2	239639	239399	154715	154319	148276	147584	93458.1	93168.1
Marf1	395.424	375.424	0	0	0	0	0	0	738.155	716.155	0	0	2555.56	2535.56	0	0	0	0	0	0	0	0	5372.6	5174.6	4793.33	4317.33	4842.39	4486.39	5111.9	4977.9
Csdc2	0	0	0	0	0	0	0	0	0	0	0	0	0	0	0	0	0	0	0	0	0	0	3178.79	2498.79	0	0	9602.78	9262.78	3970.86	3514.86
Nup155	64184.6	61936.6	89427	87179	59169.4	58009.4	60302.9	58986.9	73141.5	71369.5	176562	176268	65219.7	64977.7	52645.9	52201.9	50174.7	49714.7	69046.2	66758.2	64635.7	64237.7	104390	102496	168105	167231	88589.7	87663.7	115511	114235
Smdt1	58348.6	57982.6	43923.2	43589.2	49830	48956	50523.9	49403.9	39917.8	39239.8	57294.2	56986.2	36543.6	35297.6	94360.3	93548.3	36435.3	35251.3	100051	99738.9	123918	122684	27630.5	27288.5	37167.4	35615.4	14302	14006	30097.8	29333.8
Gm5478	278668	277566	678114	677898	194239	193347	98006.8	97386.8	93079.5	92575.5	291637	290659	72755.1	70967.1	263436	262918	541080	540558	284572	284282	91433.3	90785.3	139605	138783	137160	136378	137214	136260	76778.7	75484.7
Pcbp2	97736.5	97526.5	60312.3	60080.3	89544.2	88516.2	54887.1	54371.1	72391.2	70563.2	70537	70267	86247.1	85369.1	116880	115082	63773.6	63419.6	64831	64335	112381	110757	181559	180805	110827	109275	187744	186960	146062	145538
Tns2	63843.2	62817.2	31908.1	30882.1	49078.2	48112.2	62466.8	61372.8	40222.7	39600.7	42233.9	41119.9	16676.9	16442.9	35405.8	35119.8	38773.3	38027.3	24939.4	24379.4	23614.8	22984.8	10470.8	9712.81	33494.3	33112.3	21198.8	20978.8	18168.4	17876.4
Calcoco1	13689	13079	11116	10796	18487	18361	14934	14424	10723.1	10441.1	12959.2	12761.2	12843.7	12451.7	0	0	14346.5	14016.5	17765.6	17597.6	16158.5	15744.5	11719.2	11299.2	17984.6	17772.6	20581.7	20211.7	14730	14284
Ndufa6	29211.3	28937.3	19478.2	19210.2	45966.7	44544.7	39767.2	38497.2	15956.1	15690.1	0	0	38405.9	37505.9	79550.6	77844.6	40372.3	39956.3	28282.8	27504.8	31867.9	31083.9	818.29	788.29	41256.9	40594.9	8868.28	8372.28	5227.39	5121.39
Zfp385a	7907.62	7623.62	32325.2	31949.2	36822.1	35350.1	7628.74	7038.74	20362.7	20110.7	0	0	4377.38	4165.38	0	0	7775.07	7275.07	0	0	0	0	4946.95	4654.95	3976.82	3338.82	656.635	614.635	4242.43	3864.43
Rps19bp1	0	0	0	0	1327.16	1249.16	0	0	0	0	1343.18	1207.18	1167.05	1115.05	0	0	0	0	0	0	0	0	4744.21	4398.21	5495.88	5161.88	20669.6	20327.6	4124.11	3706.11
Itgb7	51910.3	50684.3	52834.2	51608.2	76865.1	75047.1	22038.6	21504.6	17015.4	16611.4	11272.7	10754.7	0	0	57063.6	55703.6	53363.9	51929.9	13729.2	13223.2	0	0	0	0	0	0	7760.05	7568.05	0	0
Cyhr1	18853.7	17589.7	15848.2	14584.2	21894	21626	11192.8	10384.8	13051.2	12531.2	12275.4	11933.4	14769.6	14487.6	16802.5	16652.5	6844.08	6194.08	16003.6	15477.6	11210.4	10724.4	19786.9	19258.9	10865.5	10607.5	13479.3	12967.3	11309.3	10757.3
Tfap4	0	0	0	0	6506.58	5868.58	0	0	4480.59	4428.59	9069.73	8743.73	0	0	0	0	0	0	0	0	0	0	0	0	17604.4	17262.4	0	0	0	0
Cd47	19142.8	18914.8	32732.9	32416.9	27794.7	27250.7	9400.38	9100.38	19474.1	18960.1	12013.4	11609.4	16777.1	16559.1	20583.1	20279.1	30418.9	29830.9	15178.6	14902.6	13345.8	12801.8	19992.6	19502.6	10866.1	10604.1	5137.98	4831.98	15047.7	14675.7
Aco2	276538	274730	337401	335593	418149	417451	257958	257660	279360	278406	231618	231180	1.34965e+06	1.34937e+06	353053	351999	125579	124307	132471	131395	144009	143217	84118	82974	78055.4	76603.4	82381.2	81039.2	43793.1	42381.1
Polr3h	10025.7	9779.66	13718.1	13380.1	16248.8	15856.8	17439.9	17055.9	13330.1	12862.1	28548.8	28222.8	15449.9	14931.9	19518.5	18982.5	14817.8	14605.8	5568.47	4974.47	0	0	20021.6	19547.6	17067.7	16599.7	18928.6	18624.6	16749.3	16585.3
Tfcp2	22411.5	21987.5	39822.6	39398.6	15523.9	14953.9	16755.1	16235.1	18493.1	18193.1	2781.88	2635.88	12949.6	12601.6	11918.6	11612.6	9265.2	9063.2	7949.29	7715.29	9899.57	9217.57	30348.6	29578.6	32500.8	31918.8	22087.9	21369.9	33646.5	33322.5
Larp4	23889.4	23125.4	22367.9	21603.9	19125.2	18671.2	25426.1	24998.1	21510.2	21092.2	29124.3	28920.3	23023.8	22489.8	19864.6	19392.6	23626.4	23370.4	32968	32290	32019.9	31267.9	79691.3	78237.3	67095.1	66859.1	69227.3	68937.3	75999.8	74637.8
Micall1	0	0	0	0	0	0	0	0	0	0	0	0	0	0	104277	103913	5327.71	4995.71	112556	110876	199554	198770	0	0	0	0	0	0	0	0
Apol9b	0	0	0	0	0	0	0	0	0	0	0	0	0	0	0	0	0	0	5904.31	5350.31	0	0	32706.8	32382.8	5175.8	4757.8	11099.4	10369.4	21343.8	20603.8
Bik	9188.08	8682.08	12740.8	12458.8	3571.79	3285.79	0	0	24375.3	24015.3	30972.2	30374.2	12204.4	11632.4	0	0	22855.4	22381.4	10053.9	9351.91	14255.3	13879.3	290714	289812	8160.89	7784.89	34665.7	34107.7	29204.9	28214.9
Zfp740	186659	186315	312203	311985	190540	190290	80922.9	79338.9	69994	68002	37947.4	37469.4	40436.8	39968.8	0	0	26599.4	26073.4	21158.6	20958.6	11590.1	11176.1	7942.24	7254.24	12738.7	12144.7	23223.2	22769.2	4980.67	4814.67
Slc39a4	9021.29	8987.29	0	0	0	0	78460.5	76680.5	0	0	2925.27	2793.27	15954.7	15550.7	11815	11495	0	0	6630.21	6212.21	12529.7	12275.7	109001	107303	6080.97	5834.97	54733.1	54385.1	15400.3	15126.3
Triobp	49189.3	47721.3	32678	31210	34245.7	33687.7	24051	23307	27243.1	26549.1	25862.6	25044.6	17007.8	16861.8	39932	39096	25423.9	24557.9	26424.1	26224.1	24803.2	24409.2	41800.9	41240.9	28669.4	28201.4	26348.5	25532.5	40558.8	40200.8
Smpd4	27366.5	26718.5	38505.2	37857.2	28808.2	28470.2	37479.4	37237.4	30228.5	29254.5	62438.2	61322.2	45434.3	44248.3	47926.1	46856.1	29399.6	28585.6	27821.9	26927.9	26483	26265	46658	45306	75575.4	73933.4	48725.1	47471.1	52799.6	51257.6
Yeats2	16383.1	16037.1	9141.59	8827.59	15809.1	15309.1	13386.1	12990.1	20242.7	19948.7	96188.3	95462.3	20699.5	20269.5	0	0	10621.2	9905.2	4589.02	4423.02	7149.18	6797.18	39481	38511	116943	115637	38172	36780	67340.9	65252.9
Heg1	87396	86942	88766.7	88312.7	76452.6	74594.6	56601	56319	62379.8	61823.8	84457.7	83043.7	15449.1	14929.1	16465.5	16261.5	70129.5	68107.5	11387	10925	33624.6	33272.6	47222.4	45944.4	12694.7	12084.7	32451.4	31889.4	19238.3	18740.3
Osbpl11	44656.7	44384.7	38373.4	38101.4	33642.3	33362.3	72883.3	70611.3	57088.1	55918.1	30067	29265	36761.2	35583.2	31963.1	31343.1	50768.8	50400.8	32198.7	31312.7	27427.1	26629.1	34877.9	34545.9	48178	47072	47144.7	45646.7	56109.5	55009.5
Hmga1	28806.6	28456.6	25987.3	24863.3	67665.6	67341.6	31523.1	30433.1	50299.2	49757.2	41120.5	39784.5	64665.3	64347.3	55654.9	54114.9	41182.1	40910.1	45063.4	44879.4	52280.8	51834.8	114743	113263	118432	117158	159327	158845	358397	357723
Uncharacterized Protein2	19224.2	18944.2	44378.3	43780.3	17417.4	17299.4	18385.1	18193.1	16389.2	15815.2	11776.6	11342.6	64573.7	64251.7	20787.9	20533.9	17966.7	17846.7	25561.9	25153.9	39017.7	37869.7	39653.9	38707.9	20904.7	20688.7	39685.3	38583.3	33260.9	32846.9
Sec22a	99611.6	98921.6	94962.3	94562.3	97784.1	97166.1	107242	107000	54652.8	53194.8	154431	153793	63265.3	62837.3	49404.3	48550.3	101860	99841.8	116480	114942	109724	108034	109258	107570	105754	103976	151011	150377	84290.2	83526.2
Myh11	66750.8	65614.8	103882	102746	66922.4	66518.4	86034.4	84774.4	21858.2	21524.2	251318	250998	34130	33902	339137	338941	56815.3	55767.3	286208	285928	291889	291655	12511.8	12275.8	10768.3	10494.3	11393.8	10723.8	10999.3	10351.3
Zfp148	3942.88	3906.88	8081.9	7821.9	46085.7	44681.7	3291	2891	32874.3	32526.3	15338.5	14904.5	14339.6	13929.6	0	0	0	0	0	0	0	0	18307.2	17903.2	30884.5	29920.5	19644.1	19052.1	19030.4	18462.4
Crybg3	130820	128690	105055	102925	122944	121438	159250	158568	140761	139897	85710.3	84362.3	89730.7	89058.7	94574.2	93774.2	78692.9	77316.9	120954	119542	100531	100279	90163.2	89411.2	84616.7	83590.7	47844.4	46452.4	61683.7	61215.7
Lztr1	5634.45	5596.45	0	0	10645.5	9941.52	35615.6	35411.6	12900.9	12336.9	0	0	7292.22	7042.22	0	0	16188.5	15874.5	7822.05	7570.05	10684.6	10130.6	37495.3	36217.3	24240.6	23722.6	24917.4	24575.4	32279.4	32069.4
Acap2	43730.4	43438.4	48933.9	48641.9	47760.4	46602.4	47507.5	45977.5	46495.8	45361.8	28760.2	28494.2	41363.7	41097.7	35040.1	34668.1	37593.2	36651.2	30159.3	29789.3	32154.6	31444.6	34019.5	33535.5	56742.6	55316.6	34642.3	34080.3	46351.4	45335.4
Arid1b	29240.1	28390.1	36250.3	35400.3	35606.2	35378.2	35545.3	35317.3	38520.6	37544.6	73504.9	71294.9	35249	33747	22004.6	21304.6	30373.2	29763.2	25806.2	25442.2	23909.2	23343.2	33171.6	32933.6	60733.4	59777.4	49519.7	48399.7	48407.1	47699.1
Rbbp6	7465.2	7343.2	11701.4	11381.4	12089.3	11619.3	6034.25	5754.25	12077.1	11299.1	25928.7	25132.7	9535.18	9151.18	2168.22	1722.22	8594.02	8264.02	12825.8	12593.8	9032.39	8228.39	15220.2	14798.2	20125.3	19711.3	16482.3	16364.3	17180.3	16664.3
Rnaset2b	120745	119689	208063	207007	60765.3	59761.3	34170.6	33592.6	86544.2	85662.2	24907.5	24583.5	51761.8	51485.8	60861.9	59897.9	37748.6	36832.6	20219.9	19791.9	18489.3	18269.3	40939.5	40211.5	37466.3	35970.3	55793.2	55565.2	32068	31806
Jam2	83633.8	83435.8	21818.8	21528.8	12306.7	11882.7	47443.7	45901.7	17055.4	16665.4	30731.8	30057.8	9464.55	9060.55	98962.5	98374.5	34591.7	33039.7	0	0	7171.64	6821.64	0	0	4914.94	4460.94	0	0	9230.57	8932.57
Ube2l3	151340	151106	129206	128972	248423	248007	193462	192616	183588	182778	110202	108298	211816	211194	192745	192343	210075	209451	171948	171552	178725	178429	165332	165048	150142	149656	211545	211033	176452	175684
Tmem181a	9671.8	9419.8	7613.75	7393.75	3006.78	2614.78	7023.36	6331.36	10093.4	9675.41	17431.3	17019.3	5459.7	5193.7	0	0	11062.1	10452.1	4324.52	4122.52	0	0	26045.7	25343.7	25115.7	24791.7	31326.1	30530.1	26276.8	25638.8
Stfa1	0	0	0	0	16060.6	15612.6	18974.2	18622.2	20531.9	20331.9	38339.3	37953.3	12317	11777	359007	357971	43267.2	41761.2	265494	265120	159012	158484	132105	131125	60080.9	59042.9	123524	122214	51141.9	50821.9
Erg	43013.6	42831.6	7662.13	7334.13	11922.2	11416.2	8482.99	8026.99	8125.81	7931.81	21269.9	20997.9	9004.67	8504.67	30527.7	29625.7	13747.5	13283.5	0	0	7727.63	7487.63	0	0	33418.4	33020.4	4365.41	3907.41	16323.8	15995.8
Ilrun	4767.26	4401.26	8351.88	8005.88	12155.4	11707.4	849.227	769.227	6842.94	6416.94	0	0	10995.5	10139.5	0	0	1983.53	1869.53	0	0	0	0	6909.11	6547.11	8192.96	7826.96	7763.3	7573.3	9176.87	8872.87
Emilin2	17693.2	17271.2	25685.9	25175.9	10491.5	9767.5	14906.2	14386.2	17933.3	17791.3	15317.2	14879.2	7751.19	7579.19	18115.3	17749.3	12137.9	11743.9	38137.7	36697.7	14184.2	13796.2	11361.2	10849.2	40371.1	39505.1	12745.6	12455.6	26894.6	26394.6
Jmjd8	144557	144353	92783	92487	33886.2	33656.2	0	0	111619	110029	191129	190315	105248	103404	0	0	87273.9	86433.9	60563.2	59653.2	0	0	77940	76350	86790.3	85930.3	378879	378203	111260	109846
Ralbp1	8176.77	7368.77	12997.4	12189.4	3926.8	3710.8	0	0	7132.13	6752.13	0	0	4047.69	4015.69	2715.71	2329.71	911.94	855.94	0	0	0	0	1523.17	1487.17	686.315	594.315	1638.27	1586.27	1230.87	1162.87
Yju2	1798.37	1446.37	0	0	1984.16	1900.16	0	0	895.12	681.12	0	0	2151	2057	0	0	0	0	0	0	0	0	9394.34	9150.34	6315.86	6119.86	14598.9	14392.9	5095.14	4957.14
Anks1	34112.3	33658.3	30104.5	29536.5	24581.9	24267.9	27950.2	27068.2	28848.1	28560.1	16663.2	16105.2	16539	16267	18196.2	17850.2	22504.1	21950.1	21030.4	20802.4	15717	15229	45511.3	43977.3	18564.2	18210.2	50732.6	49796.6	21909.2	21287.2
Nfkbie	15159.3	14703.3	2165.76	1933.76	35001.7	34657.7	40464.3	39302.3	23043	22345	19001.4	18517.4	41687.3	41463.3	35616.3	35364.3	38962.7	38260.7	36817.3	36591.3	33070.6	32586.6	17140.2	16948.2	23883.1	23273.1	26935.5	26233.5	21359.2	20625.2
Mea1	123966	123506	89498.5	88924.5	143412	142424	124138	122672	130138	129026	61467	60237	125547	124371	94062.6	93234.6	108062	106290	74498.8	72660.8	70134.3	68060.3	131325	130321	71347.6	69333.6	137887	136949	100964	99135.8
Tjp2	42436.8	41554.8	38353.6	37471.6	14822.8	14512.8	11076.4	10260.4	11026	10786	35577.7	34997.7	15973.1	15577.1	37327	35933	16465.1	16203.1	51965.7	51333.7	49796.8	48940.8	131392	130392	31970.3	31268.3	135408	134412	36818.6	35678.6
Rpl10a	209517	208695	240819	239997	201369	200539	180526	180202	212620	212124	189867	189039	262078	261766	153150	152170	155061	154413	230953	230375	215401	214753	328342	327574	276806	275900	326179	325379	285422	284520
Khsrp	125229	123743	137791	136305	190773	190525	111765	109861	144854	144058	125025	123595	146333	145569	146136	145074	134057	133011	141698	140820	138546	137654	235640	235370	148700	148194	328808	328012	144988	144444
Ranbp3	36689.8	35435.8	40301.1	39047.1	57796.9	56480.9	44506.1	44064.1	45004.3	43660.3	36751.2	36469.2	47648.6	46780.6	37950	36658	46039.8	44961.8	43564.9	43152.9	41645.1	40943.1	66496.6	66098.6	41044.7	40334.7	109302	107490	52803.7	51267.7
Bin1	58276.9	58014.9	61042.9	60780.9	147632	146734	90001.7	88955.7	84470.5	83464.5	54789.2	54163.2	115212	113738	75556	73588	104785	102887	83735.8	82567.8	82011.7	80847.7	27206.1	26766.1	56923.9	55531.9	24293.5	24059.5	85381.9	84667.9
Slc8a1	10776.9	10412.9	13665.1	13333.1	4894.74	4548.74	18549.9	18397.9	11904.2	11092.2	5551.39	5469.39	4626.92	4198.92	0	0	13345	12807	0	0	0	0	5158.99	4912.99	7517.19	7015.19	4364.38	3904.38	11819	11419
Commd10	163488	161646	185846	184004	145956	145020	202569	201805	188680	187932	90453.9	89405.9	175616	175334	112952	111038	169411	168993	99896.5	99576.5	111068	109410	118777	117419	80729	79465	87202.2	86182.2	143052	142466
Eci1	33428.7	32654.7	4649.23	4383.23	26705.4	25935.4	8242.08	7744.08	19819.1	19415.1	15644.2	15282.2	0	0	0	0	9126.71	8912.71	16028.7	15510.7	16002.4	15548.4	8614.06	8094.06	9317.8	8639.8	15010.3	14474.3	0	0
Kctd1	4872.97	4850.97	2769.22	2413.22	0	0	8234.59	7726.59	0	0	9145.82	8833.82	0	0	0	0	0	0	3896.85	3632.85	11162.1	10666.1	24651.6	24411.6	2428.1	2324.1	18937.7	18637.7	0	0
Ttc39c	2254.4	2230.4	0	0	0	0	4062.44	3804.44	0	0	0	0	2470.24	2432.24	0	0	0	0	0	0	1690.74	1474.74	2295.49	2269.49	2462.09	2366.09	0	0	13729.2	13395.2
Mdga1	8572.32	8014.32	16380.7	16028.7	2795.8	2359.8	0	0	0	0	0	0	0	0	32942.5	32504.5	0	0	18623	18353	21123.9	20595.9	0	0	0	0	0	0	0	0
Ankrd29	454554	454170	856194	855696	967471	967151	398940	398268	338496	337762	344671	343875	1.53052e+06	1.53026e+06	1.21347e+06	1.21306e+06	259398	259132	421924	421106	388422	387552	27013.7	26537.7	61843	61003	22433.5	21819.5	48381.1	47669.1
Ss18	23445.1	23037.1	35394.8	35192.8	52824.5	52326.5	20691	20263	37292.1	36080.1	77553.8	75661.8	30519.4	29835.4	32462.4	31944.4	33655.8	33413.8	28789.4	28107.4	22895.5	22097.5	45655.1	44139.1	49011.8	48033.8	48176.1	46834.1	45158.1	43956.1
Riok3	0	0	0	0	0	0	7744.43	7178.43	5174.16	4736.16	0	0	10139.9	9897.85	0	0	0	0	0	0	23756.9	23148.9	38306.3	37146.3	36148.4	35884.4	22668	22110	40794.5	40478.5
Srsf7	213526	212064	195977	194515	266786	266472	211221	210551	195377	194693	367352	366610	184157	183273	190330	189912	176307	175967	195275	194429	194775	193933	221303	220933	272860	271934	267736	266690	191610	191008
Nubp2	16161.2	15787.2	25555.7	25181.7	34274.7	33728.7	33855.3	33201.3	36007.7	34505.7	27376.7	27000.7	56132.3	54934.3	44690.3	43076.3	37039.8	35979.8	76386.3	74680.3	83826.1	82788.1	95157.5	94683.5	59004.4	57846.4	81341.8	79921.8	97145.3	95155.3
Asah2	76693.8	75831.8	75659.9	74931.9	32923.7	32515.7	32553.8	31645.8	36988.6	35732.6	53893.4	53141.4	34227.1	34027.1	0	0	32753.1	32315.1	0	0	25454.2	25234.2	31745.3	31209.3	29293.8	28977.8	5012.05	4688.05	35351.6	33895.6
Decr2	42040.4	41308.4	51798.8	51066.8	45865.3	44427.3	43783.7	43197.7	29058.3	28814.3	28008.9	27808.9	27728.4	27422.4	21962	21254	23509.2	23221.2	33400.7	32824.7	41854.4	41208.4	67648.1	67356.1	26152.1	25820.1	50765.7	49835.7	28917	27837
Papss2	34508.3	34006.3	20824.7	20322.7	21338.8	20950.8	33500.1	32784.1	33566.5	32990.5	18166.8	17926.8	19272.9	18948.9	14548.5	14302.5	36312.1	35104.1	18886	18662	16804.2	16502.2	10426.3	9658.33	20396.9	20048.9	11902.2	11370.2	27911.5	27609.5
Btbd9	0	0	6306.18	6100.18	0	0	0	0	5796.07	5474.07	0	0	3068.38	3036.38	0	0	0	0	2769.4	2341.4	0	0	29115.8	28117.8	18049.8	17861.8	22177.1	21483.1	14613.2	14107.2
Nedd4l	37876.5	37270.5	26174.6	25858.6	41775.5	41253.5	70345.6	70055.6	33664.5	33116.5	46789.2	46511.2	43722.9	42258.9	13997.5	13641.5	45436.2	44266.2	10931.9	10373.9	15371.7	14817.7	54293.7	54039.7	22475.7	22195.7	31223.7	30403.7	50920.1	50558.1
Sdhaf2	44175.8	43547.8	43144.3	42650.3	33584.5	33300.5	27454.2	27254.2	43338.6	41682.6	41679.6	40449.6	93452.8	92970.8	66540.4	66100.4	29773	29039	39280.7	38062.7	37497.3	36023.3	158592	158172	71107.3	69075.3	132893	131819	28059.5	27799.5
Rnaseh2c	30142.2	28924.2	30441.4	29223.4	35382.3	35104.3	42018.7	41098.7	27953.7	27431.7	25980.8	25210.8	39951.8	39387.8	36765.4	35247.4	28313.3	27213.3	39837.5	38691.5	49287.5	48365.5	14727.6	14173.6	22342.8	22030.8	43805.9	43371.9	24828.5	24592.5
Naa40	9093.88	8693.88	13588.4	13194.4	15547.2	14981.2	6144.05	5898.05	14410.4	14194.4	10048.5	9886.54	14773.3	14493.3	13212.7	12694.7	5027.68	4635.68	13358.7	12804.7	14771.7	14501.7	28844.9	27780.9	14992.1	14454.1	28056.4	27568.4	17536.6	17090.6
Sil1	43097.4	41515.4	59276.1	57694.1	24457.4	24125.4	22575	22175	30463.4	29569.4	53351.6	52533.6	35687.7	34277.7	35444.5	35162.5	23469.3	23167.3	41171.2	40305.2	45675.8	44169.8	89380.9	88586.9	61093.2	60167.2	89761.7	88903.7	79260.1	78154.1
Slc37a1	14968.6	14512.6	16762.3	16378.3	11142.5	10512.5	4467.88	4265.88	9988.25	9558.25	27505.8	27171.8	14674.1	14360.1	23435.5	23023.5	14538.5	14264.5	23945.8	23173.8	11527.2	11107.2	35078.1	34782.1	33647.3	33289.3	39214.2	38034.2	25758.5	24954.5
Phf1	14010.7	13460.7	25952.2	25608.2	43267.4	43045.4	36087.2	35565.2	27204.4	26496.4	34245.5	33329.5	38497.8	37625.8	31038.6	30218.6	26820.7	26346.7	36474.6	36194.6	30855.3	29851.3	23957.1	23551.1	19989.7	19541.7	20004.3	19496.3	18564.7	18352.7
Ankrd2	55353.7	55327.7	400210	399850	302908	301874	20606.4	20164.4	8612.72	7916.72	0	0	0	0	29575.7	28489.7	12823.8	12587.8	198732	197920	196895	196067	0	0	4843.06	4375.06	0	0	0	0
Akap8l	17907.8	17487.8	16517.8	16009.8	27954.5	27440.5	20560.1	20108.1	24386.6	24030.6	33252.5	32148.5	31478.8	31062.8	20869.3	20645.3	19016.5	18712.5	21080.2	20862.2	21168.9	20662.9	22112.6	21482.6	25853.7	25441.7	20316.3	19890.3	18090.2	17776.2
Ppp1r14b	28188	27766	23052.1	22826.1	38397.1	37209.1	30406.1	30080.1	38629.3	37685.3	18232.3	18002.3	39107.6	38369.6	22525.2	21943.2	35159.9	33729.9	23234.9	23002.9	29148.6	28778.6	78496.8	76958.8	40277.7	39393.7	49764.8	48684.8	71030.3	69252.3
Wdr4	24681.4	24153.4	27997.2	27675.2	48358.4	47280.4	44543.8	44113.8	32997.1	32685.1	27318.9	26918.9	39629.8	39001.8	40692.2	39982.2	35554.8	34200.8	44588.2	44332.2	50579.3	49835.3	54594.7	54380.7	24342.3	23864.3	87830.2	86852.2	39245.7	38639.7
Pknox1	297.559	257.559	472.634	372.634	845.391	753.391	460.649	392.649	1709.53	1679.53	1634.23	1538.23	1124.46	1062.46	0	0	1415.54	1363.54	0	0	2345.6	1891.6	1509.68	1467.68	3961.21	3319.21	3026.8	2312.8	2009.11	1981.11
Kat5	38293.9	36817.9	9910.33	9688.33	54449.9	54171.9	35370	35090	47105	46053	60966.1	59668.1	39264	38542	32966.6	32540.6	44026.8	42638.8	28049	27221	38683	37451	43388.6	43116.6	78900.3	77508.3	31406.1	30638.1	41288.7	41050.7
Trpm6	2297.55	2255.55	2083.51	1817.51	0	0	3801.32	3493.32	0	0	0	0	9555.3	9179.3	5659.47	4835.47	0	0	13367	12817	6628.71	6196.71	8198.91	7584.91	16922.6	16418.6	3398.26	2780.26	8678.2	8256.2
Rbm4b	17683.6	17267.6	15939.8	15205.8	25082.5	24660.5	25410.9	24976.9	19751.9	19329.9	29800.3	28934.3	21077.6	20761.6	22404.3	21790.3	20625.7	20275.7	19849.2	19349.2	14125.3	13717.3	32264	31866	33290.1	32858.1	27816.9	27272.9	21106.2	20342.2
Nt5c2	55479.6	54307.6	36531	35359	41764.1	41236.1	32683.5	31817.5	32403.1	31931.1	54699.1	54057.1	26258.2	25564.2	36993.5	35515.5	37631.8	36705.8	111240	109518	122178	120874	91647.1	90967.1	44720.7	43078.7	99180.4	98804.4	54314.1	52976.1
Zfpl1	20669.2	19971.2	16950	16252	14423.5	14007.5	13305.9	12899.9	17542.3	17296.3	14497.9	13877.9	16805	16589	14245.7	13939.7	10818.7	10148.7	17414.7	17160.7	16822.2	16526.2	58341.6	57155.6	34763.3	34213.3	32634	32090	48157.9	47413.9
Fau	0	0	0	0	0	0	19109.7	18785.7	0	0	0	0	23758.1	23406.1	0	0	0	0	0	0	0	0	106744	104964	0	0	378108	377430	85409.2	84699.2
Pggt1b	84935.7	84615.7	38413	38093	23105.7	22431.7	114098	112278	57238.9	56086.9	57114.2	56786.2	26533.8	25903.8	41147.1	40525.1	97466.5	97104.5	34674	34398	21825.9	21457.9	93988.5	93446.5	59876.8	58818.8	77626.2	75936.2	92460	92132
Rela	60351	59781	45883.1	45313.1	86935	85735	91355.9	90383.9	64382.6	64044.6	49455.9	48005.9	89992.5	89334.5	80780.1	79172.1	85693.6	84753.6	81247	79901	81912.4	80728.4	82563.8	81321.8	75355.7	73697.7	69630.4	69378.4	79237.6	78129.6
Smndc1	43508.1	42792.1	42147.6	41431.6	103776	103406	54226	53638	55722	54384	64127.6	63223.6	79083.3	77787.3	80556.6	78930.6	41211.4	40943.4	50979	50181	52535.1	52133.1	49402.2	48460.2	70626.5	68554.5	47286	45812	57649.1	56769.1
Pyroxd2	110285	109749	123371	122721	72680.4	70562.4	19446.1	19222.1	25564.3	25220.3	121384	119838	19518.3	19258.3	55684.6	54146.6	17180.5	16852.5	32363.2	31513.2	37624.7	36186.7	68128.3	67890.3	27615.3	26859.3	24910.8	24564.8	30248.5	29530.5
Ctsw	17074.5	16658.5	21601.5	21191.5	22038.9	21804.9	34173	33599	42554.7	42372.7	84581.8	83179.8	150807	150153	152703	151717	51368.8	51096.8	146546	145768	156395	155837	7159.57	6863.57	64507.6	63995.6	3742.66	3184.66	15728.6	15522.6
Nme4	63966.1	62780.1	58934.6	58634.6	33290	32958	59609.4	58229.4	70091.8	68107.8	38173.2	37745.2	39571.4	38923.4	28909.3	28683.3	49387.2	48823.2	23306.4	23086.4	22333.1	22089.1	45057.1	43447.1	62406.2	61646.2	55129.2	54831.2	26677.9	26119.9
Ostf1	80988.6	80774.6	100925	100711	108264	106256	113374	111528	136880	135934	76209.9	74229.9	166966	166570	158920	158046	108793	107045	99536.9	99202.9	102592	100590	83224.8	82020.8	140661	139973	123329	122001	147319	146821
Slc25a28	30891.7	29787.7	37692.1	36722.1	29333	29107	30341.3	29995.3	25852.6	25606.6	27455.2	27109.2	29732.6	28882.6	30384.9	29442.9	20119.3	19635.3	16791.2	16449.2	18872	18734	30871.4	30179.4	15072.6	14546.6	16041.5	15785.5	29701	28863
Fech	71039.9	70473.9	64356.4	63790.4	58068.1	56790.1	93277.3	92397.3	81094.8	79878.8	74350.3	72208.3	78449.4	77119.4	99135	98551	60509.5	59851.5	111500	109786	114403	112857	87158.6	86238.6	74174.9	72396.9	58564.9	57200.9	81561.4	80611.4
Ccs	34203.7	32901.7	43565.2	42263.2	39144.9	38132.9	30852.1	30614.1	33881.2	33375.2	23379.1	23091.1	27976.1	27734.1	44350.2	42694.2	33155.5	32807.5	32706.6	31946.6	27808.5	27122.5	83308.6	82110.6	26312.8	26016.8	33863.6	33561.6	37315.6	36291.6
Arl3	88083.4	87271.4	62331.4	61519.4	93171.1	92327.1	93912.3	93078.3	79485.4	78153.4	25119.1	24829.1	69546.7	67464.7	40689.8	39977.8	60690	60054	58829.6	57671.6	58835.9	57821.9	52463.2	51953.2	81654.9	80462.9	98654.5	98250.5	187784	187150
Ergic1	235407	235045	237622	237260	209320	208566	301238	300268	229752	229402	317675	316799	166823	166425	116090	114266	292338	291324	223518	222900	218103	217477	257998	256960	325665	324931	210454	209930	429142	428594
Rce1	100437	99889	117452	117038	65366.8	64832.8	87257.9	86061.9	76237.7	74703.7	146403	145597	85808.1	84906.1	122153	120523	63437.7	63045.7	157748	157174	163641	163165	247509	247319	150203	149723	213385	212889	143838	143268
Csnk1g3	30068.8	29578.8	24619	24129	22846.3	22100.3	38591.1	37051.1	27352.4	26682.4	26441.5	25789.5	24020.9	23754.9	36987.1	35505.1	28796.4	27832.4	21816.3	21292.3	21259.7	20763.7	27206.9	26768.9	23181.3	22389.3	31010.8	30132.8	30711.4	30103.4
Vps37c	76322.3	76088.3	63410.2	63062.2	56266.2	54758.2	55013.4	54527.4	55889.4	54575.4	50250	48930	45705.2	44555.2	43092.9	42808.9	41331.4	41083.4	41251.1	40393.1	35176.9	34718.9	65990.9	65554.9	46437.5	45095.5	51837.4	51073.4	42501.1	40877.1
Duox2	38115	37631	29130.6	28878.6	51077.3	50345.3	15097.5	14617.5	29896.4	28836.4	11684.4	11238.4	11024.3	10182.3	14828.5	14648.5	18483.7	18009.7	2546.21	2088.21	9636.01	8922.01	23617.4	23371.4	5424.22	5074.22	11990.3	11482.3	4077.34	3647.34
Pglyrp2	0	0	9993.65	9783.65	0	0	0	0	0	0	9981.22	9809.22	0	0	0	0	0	0	0	0	0	0	12133.8	11825.8	2775.38	2733.38	37866.6	36408.6	14481.5	13923.5
Capn1	231215	230723	308993	308183	496602	496014	350433	349647	197040	196376	176071	175771	304365	303385	274896	274450	260216	259956	124422	123134	96703.3	96315.3	0	0	48739.2	47719.2	20356.3	19936.3	38844.2	38150.2
H2-Ob	0	0	16230.4	16018.4	45743.9	44281.9	37128.3	36796.3	36668.7	35336.7	36785.3	36511.3	99053.7	98799.7	60749.6	59773.6	91844.9	91222.9	52903.7	52407.7	64180.2	63752.2	0	0	0	0	1314.82	1202.82	0	0
Ptprcap	28635.3	28419.3	71519.4	71317.4	384244	383452	194259	193423	174901	174669	123606	122136	399404	398684	537055	536335	114190	112598	236006	235462	214394	213736	1077.07	961.074	37998.3	36630.3	7398.22	7100.22	27882.9	27570.9
Snx15	20932.9	20488.9	18273.9	17829.9	28059	27563	19019.4	18675.4	21482.3	21054.3	10032.3	9866.3	24489.1	24109.1	17431.8	16931.8	20893.5	20621.5	17781.9	17623.9	13784	13328	50053.9	49201.9	32750	32226	18730.5	18388.5	39597.6	39047.6
Wdr26	33101.7	32773.7	40450.8	40122.8	33723.7	33465.7	42704.1	41946.1	40717.4	40185.4	52562.3	51628.3	39393	38703	37237.1	35815.1	35866	34570	40334.7	39284.7	39778	38754	50604	49836	58212	56960	55350.1	55070.1	55410.8	54232.8
Eif1a	39115.7	38575.7	37868.5	37580.5	64051.2	63389.2	16885	16391	43434.7	41802.7	34295.6	33401.6	35494	34030	28524.8	28194.8	17555.3	17313.3	53444.8	53016.8	58417.8	57337.8	201551	201013	101531	99605	264276	263222	246148	245914
Scyl1	33800.6	32260.6	28763.2	27223.2	19588.6	19268.6	37369.3	37109.3	31670.3	31046.3	21422.5	21174.5	26115.1	25369.1	17030.5	16920.5	25584.9	24780.9	40089	38985	37530.6	36066.6	77795.2	76197.2	68361.4	66047.4	34175.1	33945.1	106958	105422
Pold4	23305.5	22585.5	21842.3	21122.3	37332.5	35948.5	23313.8	23083.8	21827.6	21483.6	30779	30123	24090.2	23854.2	31154.1	30358.1	18549.1	18093.1	17625.8	17417.8	22817.8	21995.8	10007.8	9129.77	14582.8	14400.8	15735.2	15385.2	11539.2	11065.2
Efemp2	28050.3	27626.3	76294.6	75884.6	8418.59	8084.59	54029.2	53415.2	12186.3	11428.3	24531	24109	11213.2	10407.2	11212.8	10796.8	29022.4	28110.4	145415	144607	123804	122562	65323.9	64835.9	68643.7	66355.7	23994.2	23692.2	104771	103121
Rhot1	21735.1	21145.1	20001.4	19411.4	33788.5	33538.5	25259.5	24777.5	26538.7	25674.7	36241.9	35851.9	39545.9	38893.9	28924.5	28704.5	18537.1	18079.1	36026.3	35638.3	40110.1	39142.1	26061.3	25361.3	38736.9	37552.9	26648.1	25888.1	26261.4	25611.4
Fas	34945	34273	33775.4	33503.4	42937.7	42653.7	30473.6	30163.6	28075.6	27589.6	14184.5	13472.5	16104.6	15738.6	43583.1	43399.1	61201.6	60617.6	28025.4	27187.4	26916	26000	12249.3	11975.3	20935.9	20731.9	10615.7	9755.75	15223.6	14895.6
H2-Eb1	0	0	0	0	0	0	0	0	0	0	0	0	83507.1	82485.1	0	0	37264.1	36258.1	0	0	0	0	0	0	0	0	0	0	0	0
Txnl1	73200.4	72928.4	84118.7	83846.7	87747.5	86601.5	67605.2	67061.2	68173	66021	48556.6	46962.6	71288.6	69364.6	84152.3	82792.3	90152.3	89442.3	101706	101474	95557.3	95109.3	204918	204418	71653.5	69665.5	149807	149149	248262	248044
Tm9sf3	71603.3	69801.3	77584.3	75782.3	62316.2	61492.2	78564.4	76798.4	75021.4	73399.4	112562	110724	75994.1	74474.1	61305.2	60389.2	82582.5	81446.5	93607.8	93001.8	95780.4	95338.4	183532	182808	109287	107649	141194	140372	162629	162389
Mbp	1.24153e+06	1.24009e+06	972328	970890	529608	529066	654399	654013	270996	269990	288903	287909	180120	179890	971775	971297	404012	403324	181670	181396	139795	138925	6925.17	6569.17	45694.6	44222.6	22224.9	21544.9	37831.5	36929.5
N6amt1	38340.1	37916.1	50501.3	50203.3	97714.8	97092.8	131282	129986	60945.5	60233.5	26455.7	25805.7	57688.1	56698.1	58955.5	57791.5	79792.4	78472.4	33161.1	32527.1	19866.9	19510.9	26449.8	25831.8	16496.9	15916.9	9821.57	9535.57	31178	30692
Negr1	174879	173489	123622	122232	231583	231021	241576	241196	110744	109132	67001.8	66413.8	16358.4	16046.4	170497	169815	219326	218768	2.1268e+06	2.12648e+06	5.70243e+06	5.70217e+06	9230.21	8932.21	51168.9	50486.9	22816.9	22302.9	30673.8	30053.8
Ube4b	38832.2	38240.2	37538.2	36946.2	39770.1	38880.1	51447.1	50483.1	36584.5	35226.5	26717.4	26133.4	30713.1	30089.1	24075.3	23801.3	39836.4	39338.4	40079.9	38971.9	36028.9	35744.9	43656.6	43430.6	38202.7	36876.7	38843.5	37587.5	62170.5	61770.5
Gnas	86105.3	85623.3	0	0	102483	102059	167449	166951	119138	117758	70367.7	70079.7	619197	618681	751882	751294	67136.4	64868.4	403674	402822	332742	331736	138993	138151	129641	128689	69254.5	68974.5	81078.3	80086.3
Vcpkmt	32224	30992	21210	19978	39605.4	38671.4	41275.7	40221.7	31040.5	30298.5	13619.1	12773.1	36622.9	35408.9	29577.6	28493.6	39176.2	38522.2	29189.4	28607.4	23473.4	22795.4	42306.1	41822.1	23351.1	22611.1	37993.5	36563.5	30704.1	30092.1
Rab3il1	59837.7	58907.7	51722.8	50792.8	35647.9	35435.9	52838.8	52038.8	74721.5	73077.5	34854.9	34108.9	41505.5	41259.5	14450.3	14182.3	30497.1	29915.1	33065.1	32403.1	36185.9	35935.9	26125.5	25443.5	68775.3	66505.3	28599.2	28231.2	59347.9	58645.9
Xirp1	1972.04	1928.04	8724.19	8456.19	0	0	0	0	3865.83	3705.83	0	0	956.105	876.105	0	0	2306.22	2242.22	13985.2	13533.2	13721.4	13243.4	0	0	0	0	0	0	1657.88	1549.88
Abhd1	71138	70406	60111.8	59379.8	53195.1	52745.1	99419.4	98857.4	77771.2	76305.2	115150	113394	91739.2	91165.2	48735	47789	142873	142005	57425.2	56077.2	53204.8	52896.8	15879.8	15637.8	39197.8	38107.8	23957.4	23649.4	29333.7	28387.7
Plin4	99291.7	99059.7	66989.9	65983.9	147330	146422	258688	258394	211111	210595	120889	119335	19010.6	18614.6	42740.3	42402.3	292883	291871	35269.4	34723.4	24173.7	23655.7	30607.6	29873.6	22708.4	22488.4	53501.3	52979.3	53051.7	51545.7
Sh3d19	11214.6	10798.6	8997.43	8707.43	33819.7	33573.7	5680.5	5328.5	15738.5	15404.5	3745.63	3629.63	7002.54	6688.54	0	0	5110.18	4740.18	0	0	0	0	9381.43	9133.43	17092.6	16634.6	5768.2	5638.2	12255.3	11991.3
Patj	3303.46	3275.46	22291.5	21929.5	4344.97	3872.97	11209.5	10407.5	0	0	34362.9	33486.9	11140.7	10324.7	0	0	0	0	20481.6	20129.6	28664.6	28182.6	79989.7	78561.7	19428.5	19314.5	66540.8	65996.8	14934	14546
Arhgef28	4786.23	4366.23	1431.93	1083.93	2451.18	2225.18	3409.08	3041.08	1949.34	1751.34	0	0	0	0	3038.23	2680.23	1666.67	1510.67	0	0	0	0	6762.54	6360.54	1467.92	1415.92	17086.2	16816.2	880.044	852.044
Fdft1	19176.7	18856.7	33721.6	33433.6	25696.7	25488.7	33115.8	32333.8	21913.4	21587.4	27421.3	27061.3	15548.5	15058.5	16833.4	16691.4	30263.9	29627.9	14984.5	14674.5	27191.4	26333.4	38930.4	37884.4	35426	35028	40478.5	39490.5	33940	33682
Mybpc1	466234	465570	855707	855043	358731	357873	102973	102549	34639.5	34341.5	75923.7	73911.7	14316.8	13894.8	3.2428e+06	3.24251e+06	85037	84061	1.69198e+06	1.69164e+06	1.56079e+06	1.56045e+06	34455.8	34069.8	18315.7	18197.7	13856.3	13432.3	16327.7	16007.7
Gm10130	7016.47	6518.47	5826.66	5534.66	5676.23	5464.23	6482.12	6294.12	5596.65	5226.65	8435.19	8007.19	6226.15	5746.15	5256.49	4390.49	1652.06	1478.06	4451.27	4263.27	4215.76	3973.76	7340.22	7092.22	8157.88	7779.88	4536.02	4114.02	4426.68	4098.68
Rnf130	15899.5	15435.5	20740.5	20472.5	5843.83	5665.83	14018.7	13770.7	19751.7	19323.7	21888	21726	14885.7	14627.7	0	0	16085.1	15757.1	0	0	0	0	16559	16209	13447.9	13031.9	5856.77	5754.77	5396.68	5296.68
Neb	158089	157217	263726	262854	85854.1	84590.1	112664	110786	28570.5	28220.5	26456.2	25808.2	11739	11043	606774	606120	78820.7	77456.7	859922	859462	1.41213e+06	1.41177e+06	26006.9	25290.9	19892.5	19414.5	14486.4	14246.4	13017.1	12503.1
Mgam	15406.5	15130.5	7660.33	7456.33	0	0	8874.39	8500.39	15140.6	14674.6	51161.9	49991.9	11371.2	10583.2	47399.3	46245.3	20025.3	19511.3	18849	18615	21339.5	20865.5	18050.9	17590.9	33677.1	33321.1	48457.1	47169.1	30147.1	29395.1
Fam83h	33444.6	32610.6	44163.2	43329.2	38987.4	37943.4	28360.4	27562.4	42188.8	41944.8	46790.3	46514.3	22022.7	21238.7	44534.7	42888.7	13942.9	13530.9	48787.9	47627.9	51702.1	51166.1	132713	131749	24764.4	24364.4	113079	111409	28339.8	28137.8
Limch1	38959.4	38443.4	26239	25919	23059.2	22369.2	20627.6	20187.6	23708.3	23186.3	13351.6	12451.6	7140.94	6860.94	7421	6857	14328.3	13986.3	0	0	2173.75	1683.75	9172.58	8842.58	3845.65	3177.65	17144	16890	13293	12863
Abr	28761.6	27221.6	36430.7	34890.7	31541.6	30801.6	36000.9	35448.9	30838.1	30052.1	26747.9	26175.9	45429.8	44239.8	38717.2	37609.2	27594.2	27334.2	35464.2	34958.2	41729	41055	45971.3	44499.3	73516.3	71682.3	46847.9	45305.9	78408.1	77242.1
Nav1	8353.05	8065.05	11003.3	10693.3	5220.52	4930.52	13720.1	13408.1	8100.47	7904.47	1676.08	1588.08	3054.12	3018.12	685.565	665.565	5106.17	4732.17	0	0	4985.27	4305.27	6642.2	6196.2	5532.12	5204.12	3447.21	2843.21	5898.86	5400.86
Mapk10	64513.1	63655.1	75535.9	74677.9	58721.2	57519.2	65678.5	64960.5	44624.6	43220.6	42893.4	41915.4	41591.8	41359.8	86180.9	84920.9	49210.9	48624.9	59885.4	58885.4	56542.3	55222.3	72415.8	70353.8	41799	41243	43190.3	42644.3	69885.7	67997.7
Septin4	164813	164237	63998.5	63104.5	76148.9	74256.9	42913.7	42181.7	41687	41325	45603.5	45135.5	27943.5	27687.5	58438.5	57224.5	71347	69441	14618.3	14254.3	19715.8	19325.8	0	0	14538.2	14342.2	3127.94	2455.94	6272.83	5880.83
Kcnab1	75569.6	75343.6	34321.9	33909.9	186069	185783	202730	201970	218537	218097	157351	156787	225251	224747	0	0	230428	229982	179341	179043	124300	123076	17380.9	17258.9	173351	172559	56812.2	55258.2	177541	176787
Itga6	195906	194514	155161	154919	128343	126997	134963	133761	74278	72600	144342	143462	52247.6	52021.6	202515	202229	202464	201758	56256.7	54768.7	55267.9	53779.9	81505.8	80195.8	46036.4	44632.4	90819.7	90017.7	26437.6	25841.6
Agap2	6843.26	6411.26	0	0	31091.4	30241.4	33502	32788	16899.9	16471.9	17884.9	17560.9	74265.9	72601.9	45595.2	44137.2	57410.8	56414.8	0	0	0	0	0	0	10246.8	9836.84	0	0	4706.52	4472.52
Amd1	0	0	489.805	429.805	21907.6	21643.6	0	0	0	0	4912.01	4762.01	0	0	26092.4	25226.4	0	0	23854.6	23064.6	31360.3	30460.3	11141.9	10573.9	4783.76	4305.76	39100.3	37880.3	2959.41	2303.41
Arhgef18	8181.19	7947.19	0	0	24641.2	24343.2	26086.6	25816.6	16586.8	16076.8	13610.1	12760.1	35028.5	33482.5	30459.5	29533.5	20194.5	19732.5	11248.9	10748.9	20921.7	20343.7	20756.1	20474.1	15047.1	14517.1	20428.9	20020.9	15507.3	15245.3
Tnxb	70623.5	69901.5	75768.4	75046.4	59024.1	57852.1	59810	58450	64879.3	64593.3	104594	104284	33149.6	32719.6	44788.7	43186.7	59507.1	58761.1	18506.4	18222.4	21386.5	20916.5	9181.44	8857.44	9433.04	8785.04	5385.6	5155.6	4644.74	4382.74
Rapgef1	27155	26603	12865.7	12565.7	30356.7	29346.7	27929.9	27039.9	15782.7	15464.7	15069.7	14579.7	19664.7	19446.7	29569.8	28481.8	22113.7	21459.7	33194.3	32568.3	31564.6	30704.6	10038.3	9176.35	17201.3	16771.3	11558.6	10938.6	20107.9	19827.9
Sacm1l	146142	144748	166684	166440	135358	134204	214012	213380	144694	143888	184105	183203	112812	111268	186119	185657	205904	205242	172065	171673	164943	164495	76182.2	74470.2	180782	180084	72094.6	69910.6	117582	116374
Mpz	2.71816e+06	2.71771e+06	4.32656e+06	4.32611e+06	1.02001e+06	1.01971e+06	1.11806e+06	1.11778e+06	702195	701863	766741	766401	268322	268048	2.08771e+06	2.08738e+06	863398	863046	660185	659621	555233	554577	10034.5	9164.53	47552.4	46338.4	27066.1	26388.1	42353.4	40705.4
Fry	46788.6	45888.6	25550.5	24650.5	37835.3	36567.3	68448.9	67990.9	25283.1	24855.1	24595.6	24199.6	14029.6	13529.6	30234.6	29274.6	44836.7	43578.7	16232.8	15750.8	16047.8	15605.8	4510.01	4120.01	8760.86	8534.86	11638.2	11034.2	7086.72	6866.72
Qtrt2	24480.5	23690.5	23727.1	22937.1	31374.7	30592.7	20416.1	19938.1	24998.6	24776.6	22885.9	22489.9	28889.6	27865.6	26947	26275	19250.8	19010.8	26122.2	25832.2	35724.2	35374.2	90535.8	89799.8	17063.3	16589.3	51137.1	50277.1	45177.7	43979.7
Plekhg1	6447.54	4993.54	4718.36	4518.36	926.72	856.72	0	0	968.263	778.263	0	0	641.141	491.141	2354.44	1930.44	0	0	3339.64	2999.64	2455.17	2015.17	3814.76	3286.76	7736	7274	1784.32	1752.32	961.281	841.281
Usp25	20779.3	19609.3	19350.5	18180.5	23389.6	22785.6	36832.7	36448.7	26411.6	25533.6	22558.4	22092.4	33804.6	33514.6	23459.4	23053.4	27360.3	27014.3	22221.7	21777.7	20489.9	20259.9	29707.2	28819.2	24713.4	24299.4	29365.2	29143.2	29187.3	28189.3
Sh3pxd2b	40298.3	39874.3	46094.6	44896.6	21520.8	21170.8	19348.5	19096.5	25607.9	25281.9	14684.4	14120.4	14298.1	13868.1	0	0	17907.3	17771.3	26767.6	26403.6	28333.1	27771.1	67929.2	67679.2	48064.8	46936.8	39109.4	37899.4	131021	130199
Fnbp1l	43020.1	42248.1	38181.6	37409.6	20523.6	19939.6	22713.9	22351.9	13085.4	12575.4	21209	20927	12038.6	11398.6	22419.3	21813.3	17654.5	17436.5	27092.2	26820.2	33561.4	33193.4	61117	60237	27349.9	26533.9	101704	101436	27323.4	26911.4
Epb41l3	38918.5	37772.5	39449	38303	24227.9	23819.9	28375.8	27583.8	15797.6	15485.6	16125.6	15881.6	12015.5	11371.5	45406.6	43900.6	17118.9	16764.9	24014.7	23252.7	22420.2	22196.2	7497.14	7297.14	19151.7	18957.7	0	0	6686.23	6384.23
Acp2	119036	118448	148800	148212	104572	104238	114143	112327	171283	170975	130962	129724	150354	149692	84498.8	83150.8	127743	126519	86333.8	85335.8	77456	76002	109182	107490	122951	121819	100499	100183	100457	98600.8
Tmem87b	15941.4	15509.4	7807.58	7407.58	9791.29	8931.29	13944.8	13676.8	10827.1	10555.1	18683.2	18123.2	7620.36	7426.36	3862.07	3588.07	21745.8	21007.8	5103.94	4433.94	0	0	15659.1	15343.1	10280.1	9874.11	8596.21	8036.21	21334.6	20592.6
Rapgef6	9984.02	9472.02	9500.47	9212.47	19235.6	18805.6	24915.2	24353.2	14531.3	14341.3	13319.2	12411.2	23398	22964	26821.6	26127.6	18590.5	18154.5	25454.8	25014.8	26236.6	25952.6	9476.57	9264.57	9430.25	8778.25	9974.36	9736.36	14645	14165
Cgn	0	0	0	0	0	0	0	0	0	0	105247	104967	22055	21281	0	0	0	0	0	0	0	0	0	0	0	0	151610	150998	0	0
Exoc6	26992.1	26834.1	13788.6	13390.6	19298.6	18886.6	27295.5	27053.5	18004.6	17884.6	16342.9	16148.9	22476.2	21820.2	27089.5	26459.5	25749.7	24983.7	27973.5	27115.5	18299.4	18031.4	20649.5	20345.5	15603	15241	19797.5	19245.5	18498.1	18274.1
Peg3	15577.6	15531.6	0	0	122292	120758	105036	104692	123746	122476	21275.5	21005.5	0	0	0	0	60144.6	59448.6	0	0	0	0	0	0	0	0	0	0	0	0
Kat6a	14426	14072	9030.28	8708.28	11177.1	10555.1	9359.91	9047.91	15140.1	14676.1	20379.6	20173.6	10997.5	10145.5	3358.51	3042.51	13239.4	12673.4	11171.9	10655.9	9275.23	8485.23	11952.9	11594.9	19940.7	19474.7	16670	16302	11524.1	11042.1
Ptpmt1	3936.02	3888.02	0	0	3883.71	3651.71	32472.6	31536.6	9905.5	9459.5	0	0	5819.72	5613.72	2564.29	2166.29	5010.46	4610.46	0	0	0	0	0	0	958.139	902.139	0	0	0	0
Rbms2	18117.1	17477.1	14485.3	13979.3	3886.64	3656.64	7961.9	7425.9	13236.4	12754.4	13815.4	13023.4	8571.11	7999.11	0	0	4292.3	4086.3	4371.52	4175.52	0	0	19518.6	18926.6	12614.7	11986.7	6318.68	6110.68	13713	13371
Eed	23008.1	20726.1	23238.8	20956.8	35231	34925	33875.5	33239.5	29786.8	28704.8	43292	42414	43582.5	42090.5	50150.2	49406.2	31036.2	30582.2	44635.4	44387.4	45274.7	43672.7	26626.6	26064.6	48676.3	47648.3	41433.3	40615.3	31847.9	31515.9
Ptk2	78215.2	76585.2	42053.2	40423.2	40957.4	40325.4	30274.4	29914.4	33356.3	33152.3	36130.2	35708.2	31022.8	30500.8	35391.1	35103.1	41637	41461	35580.9	35094.9	34190.1	33966.1	38072.5	36888.5	43093.7	42789.7	43349.3	42841.3	58023.1	57179.1
Klc1	40357.2	39807.2	31281.3	30731.3	28330.5	27898.5	39388.4	37994.4	30983	30233	26109.2	25371.2	31819.8	31497.8	28383.5	28025.5	30974.5	30500.5	38056.1	36592.1	38292.2	36990.2	60482.2	59528.2	41625.4	41041.4	28345.1	27913.1	61822.2	61380.2
Bin2	49752	48326	68948.4	67522.4	152809	152001	116122	114380	96591.2	96233.2	98615.1	98021.1	160118	159624	138505	137277	131964	130860	107974	106144	101978	99946.3	23273.3	22941.3	74703.6	72979.6	48539.3	47263.3	69160.1	67230.1
Rxra	18074.9	17586.9	14242.4	13888.4	16245.9	15851.9	19197.4	18881.4	13678.7	13268.7	25415	25205	11174.1	10360.1	14470.2	14210.2	12482	12160	17766.4	17596.4	23534.3	22870.3	20076.1	19622.1	26236	25918	24740.9	24344.9	21059.6	20281.6
Ppp6r2	25178.5	24822.5	0	0	33349.1	33023.1	64911	64107	25303.5	24881.5	19331.9	18917.9	22649.3	22035.3	39291.2	38313.2	46639.4	45673.4	26203	25943	20256.5	19976.5	0	0	0	0	8185.72	7499.72	4176.31	3776.31
Mrtfa	7612.54	7108.54	6984.85	6686.85	10536.9	9820.9	11522.1	10784.1	7291.47	6945.47	7114.6	6794.6	10896.2	10016.2	8227.77	7767.77	11571.9	11045.9	8939.88	8081.88	9403.72	8637.72	9339.19	9079.19	15599.4	15233.4	7347.57	7041.57	14618.3	14114.3
Chd3	0	0	0	0	0	0	0	0	1081.02	907.022	0	0	2195.24	2113.24	0	0	2724.23	2512.23	0	0	0	0	5286	5068	0	0	393.277	319.277	2088.91	2066.91
Nelfb	37080.7	36528.7	36885.6	36219.6	45582.5	44090.5	51357.8	50375.8	37719.1	36603.1	50986.5	49782.5	43336	41782	46154.1	44776.1	44921.6	43677.6	37949.4	36457.4	33249.7	32805.7	47679.7	46451.7	34727.6	34159.6	54372.3	53978.3	39070.8	38434.8
Trp53bp1	24495.8	23203.8	26282.4	24990.4	31795.4	31131.4	29939.3	29503.3	31876	31292	44363.9	43663.9	27169.5	26749.5	31934.5	31306.5	23750.9	23526.9	24572.4	23940.4	23109.3	22357.3	53184.3	52780.3	45600.8	44108.8	45209.1	45021.1	32881.3	32379.3
Ttn	0	0	0	0	0	0	0	0	0	0	0	0	0	0	0	0	0	0	15043.6	14743.6	10646.2	10088.2	0	0	0	0	0	0	0	0
Tcf7	3548.44	3518.44	14092.2	13728.2	119300	117670	37568	37340	30752.7	29954.7	31090.8	30520.8	67875.5	65687.5	102996	102584	69181.9	67095.9	56268.8	54784.8	48098.2	46988.2	3148	2460	7178.19	6962.19	5186.3	4896.3	13219	12759
Ly6g	10869.2	10837.2	18160.5	17794.5	0	0	16105.2	15875.2	38542.3	37574.3	138394	137358	23517.2	23121.2	428157	427255	93418.5	92874.5	31466.4	30380.4	83502.5	82432.5	54411.8	54171.8	266636	265678	293982	293054	156486	156164
Ccdc50	10463.5	10283.5	12615.6	12289.6	3376.97	3060.97	7412.31	6790.31	12908.3	12346.3	3392.64	3336.64	15375.1	14833.1	0	0	7292.96	6714.96	4232.54	4012.54	0	0	10762	10086	30778.8	29792.8	11094.6	10362.6	25821.3	25037.3
Tmem94	36634.8	36150.8	36092.2	35860.2	45324.8	43796.8	30180.3	29796.3	36190.8	34732.8	43446.9	42598.9	23270.1	22804.1	46945.2	45717.2	46859.5	45923.5	36451.6	36161.6	46455.8	45057.8	18690.1	18386.1	17719.8	17421.8	25222.3	24948.3	13125	12643
Nkrf	40522.6	39622.6	142042	141276	42545.3	42195.3	49697.6	48469.6	49589.7	48953.7	133641	132465	38537.2	37677.2	52910.9	52498.9	50960	50626	123355	122025	145477	144721	49545.4	48623.4	58004.5	56726.5	51966.4	51220.4	59948.3	59308.3
Dgkz	35979.3	35613.3	27489.8	27035.8	38130.2	36904.2	45023.2	44689.2	34700.3	34412.3	41877.7	40697.7	42911.6	41275.6	41825.9	41339.9	47822.7	47042.7	51712.3	51030.3	52746.5	52378.5	45939.3	44459.3	52736.5	52252.5	55411.9	55135.9	39673.5	39145.5
Huwe1	16297.7	15815.7	39160.7	38750.7	0	0	63960.6	63036.6	41754.5	41414.5	48343.2	46715.2	38939.4	38159.4	14693.9	14487.9	60449.6	59785.6	0	0	24641.6	24217.6	48702.8	47644.8	47957.5	46811.5	66983.8	66481.8	121329	120231
Clic5	103423	103131	42505.5	41439.5	40853	40201	47935.3	46469.3	18001.4	17875.4	23987.3	23387.3	22021.4	21235.4	50476.3	49788.3	49107.2	48503.2	20148.8	19700.8	26253.1	25973.1	15174.5	14740.5	20487.9	20165.9	15955.2	15683.2	23522.4	23268.4
Tspan4	172699	172503	49019.1	48709.1	147929	147039	106975	106721	88056.2	87250.2	69764.2	69408.2	37778.3	36770.3	104567	104211	132669	131581	0	0	6748.56	6326.56	18391.1	18013.1	13563.6	13169.6	1497.44	1425.44	58663.1	57895.1
Akap12	161231	160327	125271	124367	175096	174660	105715	105415	151627	150975	27949.5	27731.5	35675.4	34261.4	17821.2	17397.2	87896.4	87088.4	12467.1	12189.1	14907.1	14667.1	15539.7	15201.7	4380.84	3818.84	23466.5	23062.5	3951.01	3491.01
Esrra	12154.6	11928.6	11251.1	11031.1	10019.3	9205.31	18563.3	18417.3	13564.3	13134.3	47059.8	46833.8	15408.1	14876.1	10688.5	10182.5	15635	15203	9073.85	8235.85	9328.98	8550.98	20216.8	19796.8	22208	21870	27048	26362	18235.7	17963.7
Cadm1	23227.6	21815.6	34599.4	33187.4	13253.2	13037.2	9834.89	9594.89	21592.5	21200.5	18576.5	17998.5	28144	27942	28426.9	28078.9	7719.87	7211.87	31786.1	30776.1	29478.1	29170.1	15975.7	15765.7	34431.5	34217.5	55220.6	54932.6	15534	15286
Elf5	0	0	8256.47	8030.47	0	0	0	0	0	0	51647.8	50545.8	3559.22	3435.22	0	0	0	0	5107	4439	0	0	6130.14	5898.14	0	0	6220.1	6004.1	0	0
Slc4a4	49999.3	49495.3	27829.4	27521.4	54341.6	54051.6	56491.3	56195.3	50453.2	49927.2	46332.2	45986.2	55536.5	54266.5	9778.2	9544.2	45294.8	44108.8	33209.4	32587.4	27011.4	26113.4	12529.2	12301.2	21645.4	21167.4	40007.9	38965.9	15321.4	15019.4
Dnase1l1	34803.9	33839.9	40595.1	39765.1	27571.5	26963.5	36855.2	36477.2	36831.2	35541.2	29957.8	29141.8	20480.1	19988.1	76792.3	74912.3	41601.9	41405.9	31903.2	30937.2	31275.5	30353.5	8908.75	8510.75	17026.4	16546.4	8560.1	7990.1	12417.2	12187.2
Fndc1	37932.9	37630.9	13046.2	12722.2	35195.1	34877.1	0	0	14420.7	14206.7	12331.1	12009.1	0	0	2790.5	2412.5	7930.86	7470.86	18452.4	18152.4	22432.6	22214.6	11339.9	10819.9	27466.5	26680.5	11645.1	11043.1	0	0
Golga2	49534.1	48548.1	40454.8	39468.8	39822.3	38944.3	39906.4	38662.4	38349.1	37343.1	53826.8	53064.8	31346	30898	26914.2	26234.2	33627.1	33377.1	33254.1	32640.1	32171.2	31465.2	70672.8	68492.8	63692.7	63082.7	50430.3	49458.3	56941.6	55983.6
Mtx1	78098	76662	119666	118230	73209.8	71127.8	57990.5	56444.5	75643.2	74067.2	60563.4	59205.4	109083	107403	91962	91036	67243.1	64981.1	109542	107760	96233	95819	131655	130661	85865.8	84949.8	107053	105159	77535.7	76299.7
Gm10033	0	0	0	0	0	0	0	0	0	0	0	0	0	0	0	0	0	0	0	0	0	0	577.724	521.724	4331.33	3759.33	0	0	1296.55	1236.55
Ccdc88a	11732.5	11412.5	15374.1	15086.1	10866.1	10196.1	12770.4	12264.4	16410.1	15848.1	7024.32	6686.32	12427	11919	2484.21	2076.21	12189.9	11801.9	9541.76	8769.76	12577.8	12333.8	10987.7	10369.7	27469.7	26689.7	12217.3	11791.3	31177.4	30693.4
Rbms3	124406	123646	98049.3	97541.3	105657	105389	37048.4	36702.4	111067	109459	63266.6	62254.6	39250.6	38526.6	31042.9	30226.9	21411.4	20587.4	61609.9	60803.9	58339.4	57249.4	27395.2	27009.2	156366	156002	3526.81	2940.81	3230.61	2626.61
Tbc1d25	5863.48	5595.48	0	0	8012.61	7606.61	12078.7	11440.7	5181.33	4751.33	7550.24	7304.24	8116.59	7424.59	7235.57	6641.57	13357.4	12821.4	10097.8	9403.81	4421.16	4215.16	7971.96	7293.96	11828	11016	3935.26	3409.26	13750.4	13428.4
Ago1	46605.7	46285.7	40212	39892	58970	57792	47116.6	45530.6	42326	42120	46890.5	46640.5	47854.8	47024.8	51762.3	51226.3	41623.1	41443.1	42783.5	42207.5	46059.6	44615.6	30066.3	29248.3	28007.8	27367.8	43133.5	42575.5	27697.4	27351.4
Ldhb	120777	119423	74462.1	73108.1	126567	125175	164480	163932	76381.9	74853.9	95516.9	94754.9	81383.4	80223.4	69103.2	68847.2	108782	107032	64616.8	64110.8	67968.3	65694.3	305529	304679	42410.6	41966.6	199781	199151	38186.2	37360.2
Snx14	53180.1	52774.1	43293.2	42887.2	38564.9	37426.9	60848.5	59594.5	51434.1	51028.1	72330.9	70016.9	40499.8	40043.8	50471.4	49779.4	48594.6	47916.6	51164.8	50400.8	52277.3	51827.3	37012.9	35604.9	62736.3	62022.3	30457	29497	41482	41282
Braf	33254.6	32364.6	33041.9	32151.9	45010.5	43442.5	49094.8	47774.8	33670.6	33132.6	33407.4	32323.4	38611.2	37775.2	32789.1	32323.1	37313.3	36313.3	57113.2	55723.2	62151.1	61507.1	55452.3	53908.3	79499	78135	74304.2	72332.2	89080.1	88562.1
Gphn	55302.5	55002.5	42516.5	42102.5	45889.4	44457.4	41652	40686	43775.5	42207.5	41536.7	40270.7	39605.8	38969.8	40409	39659	38285.5	37443.5	40496.5	39476.5	35165.8	34703.8	50381.9	49581.9	22477.8	22199.8	49068.3	47884.3	28180.9	27940.9
Actn1	124242	123898	108887	108563	247587	247159	58156	56636	72603.2	70789.2	143428	142520	39189.6	38461.6	47403.2	46251.2	50771.6	50407.6	58010.1	56738.1	85170.8	84200.8	30675.2	29951.2	103514	101652	26843.4	26125.4	27692.4	27342.4
Slc9a6	51169.5	50531.5	49438.3	48800.3	60909.4	59921.4	96778.1	96104.1	59282.4	58370.4	54971.3	54369.3	29357.6	28427.6	47012.6	45794.6	63208	62802	39907.1	38777.1	45422.2	43856.2	23928.1	23508.1	39024	37904	32001.7	31345.7	46332.5	45310.5
Gatad2b	22883.4	21743.4	32311.8	31171.8	26420.5	25582.5	23028.4	22732.4	27173.9	26459.9	63967.9	63049.9	29377.5	28453.5	11269.6	10859.6	21772.9	21040.9	14986.3	14680.3	14160.5	13768.5	39480.6	38512.6	56056.7	54544.7	39122.8	37916.8	32199.4	31971.4
Cul4b	21605.8	21067.8	20141.6	19489.6	26251.8	25361.8	30373.8	30035.8	21678.7	21300.7	23943.5	23327.5	22757.6	22161.6	19082.4	18470.4	31011.1	30551.1	22401.5	21997.5	20897.2	20311.2	33636.9	33076.9	28868.3	28434.3	30861.5	29963.5	42476.6	40846.6
Slc9a8	55133.1	54249.1	74253.5	73877.5	74539.9	72547.9	34420.1	33904.1	38698.2	37768.2	46466.4	46140.4	39007	38245	16884.6	16750.6	46915.4	45989.4	29535.6	29031.6	9971.66	9301.66	52250	51708	50469.3	49703.3	30264.1	29274.1	40615.7	40259.7
Ncoa3	5439.77	5267.77	8915.95	8651.95	12947.8	12667.8	3245.81	2819.81	9685.04	9203.04	9319.01	9031.01	11061.9	10223.9	9386.86	9086.86	7496.01	6948.01	5395.65	4771.65	6207.02	5719.02	7394.01	7164.01	8775.35	8557.35	7561.99	7315.99	5906.54	5424.54
Zmynd8	17020.3	14774.3	20286	18040	18957.6	18463.6	12080.1	11444.1	17359.1	17051.1	38437.1	38067.1	17646.3	17354.3	16089.9	15821.9	14334.3	13994.3	17603.1	17391.1	13728	13254	15921.7	15695.7	46353.5	44997.5	19673.6	19091.6	30016.5	29232.5
Plcg1	55128.7	54136.7	26836.2	25844.2	73669.9	71629.9	54637.5	54087.5	41235.9	40805.9	38328.7	37934.7	66395.8	64067.8	65521.3	64987.3	57276	56266	45055.5	44865.5	43482.9	43172.9	25415.6	24555.6	24196.9	23664.9	15072.8	14568.8	33281.8	32877.8
Nbr1	971.663	937.663	0	0	3500.6	3200.6	7604.14	7008.14	2379.69	2283.69	0	0	2779.63	2669.63	0	0	0	0	3023.07	2637.07	0	0	15966.9	15754.9	5667.26	5359.26	17445.3	17269.3	14052.8	13810.8
Dhx8	24107.4	23045.4	21447.2	20385.2	35404.3	35134.3	29656	29154	27718.1	27138.1	55417.3	54883.3	29385.5	28467.5	45607.7	44157.7	30177.8	29521.8	27745.5	26829.5	32602.8	32006.8	21770.2	21040.2	39684.8	38708.8	31819.3	31107.3	27221.5	26783.5
Gm27029	38862.4	37290.4	22627.3	21055.3	38686.1	37588.1	53243.3	52483.3	34827	34583	31566.3	31122.3	49751.9	49181.9	41957.2	41493.2	43571.2	42105.2	48073.2	46811.2	42492	41970	84917.8	83825.8	40033	39111	52497.2	51819.2	37080.7	36008.7
Zfp334	797.4	761.4	0	0	0	0	0	0	0	0	1145.42	989.424	0	0	0	0	0	0	0	0	0	0	2564.96	2544.96	976.863	926.863	754.456	732.456	1853.76	1785.76
Ube2c	0	0	0	0	0	0	0	0	0	0	0	0	6817.97	6471.97	0	0	0	0	0	0	0	0	30112.2	29308.2	24977.7	24615.7	50916.8	50026.8	46806.9	45870.9
Krt10	715793	715509	2.06107e+06	2.06079e+06	284989	284759	118367	116709	252222	252000	304629	303703	182107	181203	762064	761486	839884	839526	557025	556389	204493	203743	358444	357732	249395	248355	233525	233199	196114	195552
Rpl19	61785.5	61545.5	57921.5	57681.5	54077.9	53745.9	80593.3	78979.3	83046.7	81950.7	67626.2	67086.2	76688.8	75206.8	47314.6	46138.6	45760.6	44632.6	78673.8	77157.8	78367.5	76985.5	291756	290856	194644	194094	293449	292513	202962	202470
Slc35c2	24376	23938	19900.3	19686.3	19353	18951	15195.6	14737.6	24448.4	24112.4	42418.7	41348.7	27064.8	26618.8	14470.1	14212.1	16420.7	16154.7	8765.29	7879.29	0	0	14799.5	14271.5	31451.5	30633.5	28220.8	27766.8	27034.8	26560.8
Rab5c	12011	11849	2180.99	1926.99	21705.4	21409.4	9731.47	9483.47	0	0	0	0	0	0	38049.7	36783.7	22147.9	21501.9	0	0	9259.26	8467.26	0	0	8261.51	7917.51	0	0	0	0
Wfdc2	0	0	0	0	0	0	0	0	0	0	0	0	0	0	0	0	0	0	0	0	0	0	899.381	873.381	0	0	0	0	239.929	197.929
Arfgef2	28496.8	27250.8	29802.4	28556.4	28365.8	27947.8	36577.6	36157.6	31194.4	30494.4	30113.4	29319.4	36208.1	34896.1	32128.3	31540.3	27041.3	26617.3	43387.8	42923.8	43002.2	42578.2	42600.9	42178.9	35887	35575	49498.8	48372.8	42548.9	40926.9
Stau1	39290.2	38784.2	26840.2	26334.2	25525	25259	18394.8	18206.8	25932.4	25708.4	34634.6	33818.6	18301.4	18197.4	20233.2	19853.2	19136.9	18864.9	22519.4	22135.4	25434	25208	83619.3	82439.3	86079.7	85177.7	74065.5	72077.5	91822.2	91472.2
Smurf2	5737.86	5293.86	4835	4623	5471.13	5219.13	3966.24	3686.24	4398.3	4334.3	3883.48	3791.48	3530.15	3400.15	2204.66	1762.66	3632.11	3298.11	7119.96	6761.96	6270.37	5792.37	8353.14	7767.14	9929.85	9427.85	9062.27	8602.27	6741.29	6451.29
Tanc2	0	0	8107.9	7873.9	462.828	442.828	2380.58	2342.58	8838.47	8188.47	14616.4	14024.4	8136.36	7446.36	0	0	7099.2	6481.2	17128.8	16824.8	10182.4	9556.4	39183.2	38167.2	36049.9	35767.9	37510.7	35998.7	17353.5	16877.5
Fam171a2	4532.36	3700.36	3000.3	2800.3	1830.2	1710.2	0	0	1980.83	1792.83	8378.27	7938.27	0	0	0	0	0	0	0	0	0	0	1739.66	1619.66	1493.78	1447.78	3923.66	3389.66	590.735	522.735
Gpatch8	18805.6	18487.6	28182.6	27852.6	22605.7	21809.7	14079.4	13849.4	20019.3	19669.3	35962	35486	16923.3	16753.3	36799.5	35287.5	17366.4	17080.4	24493.4	23831.4	0	0	23415.3	23125.3	33700.6	33352.6	18096.4	17608.4	23631.6	23407.6
Lasp1	132367	131891	160439	159963	239285	238789	36052.9	35518.9	67558.6	65340.6	65816.5	65116.5	83351.9	82311.9	99651.7	99103.7	54424.9	53102.9	133652	132610	114505	112963	80320.3	78912.3	32563.7	31995.7	158771	158279	47220.3	46348.3
Fam104a	5053.25	4551.25	6542.27	6236.27	10018.8	9202.85	2871.45	2665.45	4497.37	4447.37	1558.47	1446.47	4973.78	4615.78	12514	12296	9254.75	9050.75	4942.99	4248.99	0	0	1571	1545	4181.51	3591.51	8400.9	7782.9	3028.05	2380.05
Cdc27	19475.2	19207.2	15320.5	15040.5	19775.3	19485.3	19056.8	18718.8	18298.4	17942.4	31175.8	30629.8	16753.7	16531.7	14547.5	14299.5	18457.3	17975.3	18841.4	18603.4	22308	22058	27421.2	27037.2	48983.7	48001.7	31204.5	30378.5	33218.8	32790.8
Myl4	100749	100537	197909	196923	64132.6	63486.6	38824.8	37322.8	17201.8	16849.8	28890.2	28652.2	6188.41	5704.41	2.37789e+06	2.37758e+06	49099.4	48491.4	963099	962667	978930	978500	6908.79	6544.79	65946.9	65604.9	7157.71	6809.71	35330.7	33860.7
Tmem104	35977.3	35363.3	82532.6	81918.6	34402.2	33904.2	66425.2	65783.2	68288.6	66162.6	61926.9	60754.9	70730.4	68768.4	28528.5	28200.5	45133.4	43925.4	47181	45775	47977.6	46847.6	37188.2	35840.2	62285.7	61507.7	52640.8	51998.8	39284.1	38680.1
Cdr2l	59588.8	59220.8	10909	10561	53430.4	52996.4	44739	44349	48494.6	47692.6	41439.4	40153.4	16969.2	16809.2	6775.72	6113.72	34925.9	33437.9	22694.1	22352.1	29146.2	28774.2	33887.8	33371.8	42107	41619	27104.8	26430.8	35572.6	34174.6
Cd300lf	8553.66	8105.66	2208.58	1832.58	8069.39	7673.39	14328.5	14136.5	23625.2	23075.2	54779.7	54151.7	10190.8	9958.8	39674.6	38784.6	20053.1	19547.1	46165.4	44565.4	23220.2	22500.2	21605	20829	48621.1	47577.1	25452.1	25232.1	47255.1	46385.1
Osbpl7	17515.9	17103.9	26384.2	26178.2	17864.5	17560.5	17695	17347	15474.8	15096.8	25076.6	24778.6	22251.4	21535.4	37554.3	36194.3	18458.3	17980.3	28994	28376	27185.9	26321.9	61638	60802	17240	16820	37264.4	35708.4	16287.4	15945.4
Zmym4	8019.33	7801.33	0	0	5471.86	5221.86	5876.05	5562.05	5178.5	4742.5	20442.7	20262.7	4192.02	3944.02	0	0	4707.94	4241.94	5376.45	4750.45	0	0	11669.4	11241.4	19964.3	19510.3	9921.1	9667.1	13219.4	12763.4
H6pd	128852	128068	122300	121516	168452	167922	159730	159064	223985	223587	192437	191639	129706	128634	118677	116931	189603	188737	88660.1	87812.1	97644.5	97292.5	93262.6	92668.6	95245.7	94863.7	70866	68538	94182.6	93918.6
Rlf	6424.74	5040.74	0	0	0	0	1080.05	1022.05	3731.51	3555.51	2854.9	2714.9	3047.12	3007.12	0	0	0	0	2241.7	1743.7	2202.55	1722.55	9004.71	8628.71	12071.7	11299.7	8417.32	7805.32	13210.4	12748.4
P3h1	81240.5	80150.5	68183.8	67093.8	41966.3	41480.3	37778	37584	53900	52354	41599.3	40347.3	24630.4	24304.4	7877.34	7377.34	39534.7	38962.7	50627.9	49779.9	52177.6	51711.6	46592.5	45226.5	213642	213278	16378	16226	71968.4	70266.4
Kiaa1522	1310.44	1200.44	2781.12	2431.12	409.002	387.002	0	0	1256.83	1122.83	0	0	956.618	874.618	1197.47	1169.47	0	0	0	0	0	0	6742.47	6334.47	6495.4	6349.4	4923.61	4589.61	9253.95	8963.95
Tmem35b	27438	27234	19820.8	19604.8	4209.05	3713.05	4394.53	4180.53	29979.1	28943.1	29978.4	29164.4	36375	35099	0	0	24676.3	24428.3	22878.6	22566.6	0	0	42053.1	41527.1	68688.1	66406.1	10708.4	9874.37	34212.4	34010.4
Cd300ld4	0	0	0	0	0	0	114290	112480	126432	125234	41314.8	40016.8	61215.4	60599.4	46494.2	45176.2	80716.1	79452.1	0	0	0	0	718.066	676.066	29224.1	28886.1	4091.75	3587.75	11032.6	10400.6
Epb41	82208.5	80016.5	83286.7	81094.7	45003.3	43433.3	74210	72054	98014.6	97722.6	78222.3	76390.3	48140.8	47348.8	57778.2	56480.2	147568	146784	36172.8	35820.8	34691	34145	18059.5	17607.5	32032.1	31344.1	44402	44090	19645.4	19241.4
Acox1	33548.4	33258.4	50357.9	50045.9	82801.1	81373.1	34461.8	33965.8	65401.1	65163.1	77733.8	75863.8	62103.8	61557.8	21962.2	21256.2	69179.9	67091.9	43502	43068	50794.7	50094.7	72207.4	70125.4	60500.5	59520.5	90298.3	89470.3	74791.7	73315.7
Itgb4	48027.8	46149.8	64368.2	62490.2	14071.7	13579.7	13809.6	13519.6	11783.7	10911.7	92957.4	92063.4	24726.1	24414.1	59101.3	57955.3	17551.2	17307.2	64022.6	63476.6	59823	58945	267268	266262	24271.6	23775.6	248754	248532	16899.3	16789.3
Czib	47265.8	46657.8	44390.1	43782.1	60167	59101	45585.5	45351.5	47187.7	46165.7	18025.5	17741.5	47984.3	47164.3	31784	31120	37397.4	36419.4	22744.4	22412.4	20194.8	19908.8	13762	13382	20744	20488	20553.6	20173.6	25632.8	24804.8
Ptprf	19171.8	18447.8	23604.3	23280.3	15919.2	15439.2	19080.3	18752.3	15076.9	14596.9	22850.7	22452.7	12373.8	11843.8	14856.9	14682.9	12983.5	12799.5	18885.6	18657.6	15247.8	14671.8	28135.7	27919.7	8873.82	8681.82	52799.1	52185.1	10244.8	9422.8
Mob3c	28155.3	27833.3	0	0	8995.17	8747.17	39130.8	37682.8	22951.4	22233.4	10753.9	10121.9	33204.9	32790.9	0	0	31416.3	31098.3	32807.5	32077.5	24115.6	23591.6	21719.2	20965.2	34981.3	34499.3	16064.5	15816.5	32929.9	32447.9
Tmem201	124901	122643	145279	143021	73795.2	71763.2	41898.2	40968.2	68834.5	66756.5	151571	150871	41000	40658	57230.5	55884.5	44585.9	43293.9	74104.1	72230.1	59974.9	59104.9	41678	41090	72332	70410	37303.9	35757.9	41208.7	40954.7
Srrm1	36076.2	35276.2	39536	38988	37423.6	36063.6	25768.4	25436.4	45780.2	44550.2	81558.6	79964.6	26178	25466	29906.1	28890.1	23694.6	23452.6	23883.5	23097.5	22249.5	21987.5	64678.3	64138.3	43736	43540	73113.2	71031.2	42495.7	40869.7
Mknk1	19916.3	19064.3	0	0	16483.5	16147.5	23131	22865	11033.9	10799.9	10358.8	9662.76	16823.2	16621.2	19774.8	19278.8	13606.7	13118.7	20060.3	19590.3	7034.96	6656.96	8217.16	7613.16	18189	18031	13924.9	13522.9	13027	12521
Osbpl9	40717.2	40207.2	35069	34559	31143.4	30303.4	43783.7	43201.7	44900.4	43540.4	26772.2	26208.2	32012	31736	25050.8	24730.8	39961	39487	29412.6	28892.6	27807.9	27117.9	32327.2	31939.2	37387.4	35871.4	37730.6	36252.6	42380.2	40736.2
Szt2	8151.79	7709.79	7475.2	6715.2	8221.82	7857.82	17343.4	16939.4	11877.2	11047.2	10545	9866.96	11572.6	10844.6	4161.82	3923.82	11740.7	11234.7	4182.02	3956.02	4980.87	4296.87	7917.14	7221.14	6643.33	6525.33	6324.48	6118.48	6382.25	6012.25
Gosr2	65159.4	64475.4	43641.5	43209.5	60425.1	59391.1	59018.6	57576.6	61666.5	61042.5	86140.1	84830.1	45909.8	44791.8	46339.4	44993.4	57933.5	57017.5	53522.3	53102.3	54851.9	53319.9	55614.3	54086.3	113355	111899	44125.3	43755.3	65445.9	63167.9
Nrd1	53594.4	52960.4	46805.2	46171.2	66788.2	66380.2	61142.1	59918.1	59315	58415	40446.7	38994.7	63758.1	63372.1	47965.1	46907.1	55979	54847	59618.3	58570.3	60559.6	59747.6	39592.5	38640.5	57670.2	56352.2	53258.6	52702.6	63047.2	62747.2
Mif4gd	43569	42947	42800.6	42430.6	45312.7	43780.7	99115.5	98539.5	47921.1	47023.1	32481.1	32209.1	44067.9	42673.9	38228.2	37016.2	73846.7	72108.7	33369.7	32785.7	37249.5	35721.5	53700.6	53378.6	21757.7	21307.7	57208.1	55684.1	35987.9	34675.9
Gga3	43403.2	42325.2	46879.4	45801.4	51814.9	51178.9	82116.8	80626.8	48737.9	47973.9	34276.9	33370.9	39412.6	38730.6	37912.9	36614.9	58814	57992	42331.7	41683.7	38340.9	37048.9	33631.4	33069.4	31790.8	31048.8	45052.4	44828.4	29757.1	28925.1
Dmd	1928.29	1890.29	0	0	525.098	395.098	6645.54	6477.54	6657.25	6189.25	0	0	547.35	527.35	0	0	0	0	0	0	0	0	3612.24	3038.24	839.696	769.696	5358.1	5118.1	0	0
Sec24a	35861.6	35403.6	29023.6	28565.6	27926.1	27402.1	55236.2	54792.2	34390.9	34032.9	24467.4	24033.4	38798.4	37988.4	18046.8	17668.8	46161.6	45109.6	48000.6	46716.6	51413.6	50827.6	62228.2	61448.2	38299.8	36995.8	37803.5	36337.5	77602.5	76380.5
Szrd1	15781.5	15517.5	9804.37	9518.37	27711.8	27147.8	10722.7	9842.67	19535.1	19025.1	18778.7	18236.7	21265.9	21001.9	10065.3	9881.32	23291.7	22947.7	12897	12679	18764.5	18612.5	11256.4	10718.4	16723.2	16177.2	15018.2	14486.2	22809	22387
Mrc2	31112.7	31072.7	60459.7	60085.7	52545.4	52009.4	0	0	29202.4	28988.4	4394.4	4358.4	0	0	0	0	81269.4	80049.4	32863.6	32157.6	0	0	43443.4	43181.4	30236.4	29138.4	63220.1	62368.1	73723	72157
Obscn	78787.9	77595.9	182512	181320	78757.7	77075.7	53633.6	52943.6	19122.4	18986.4	21837.2	21661.2	14000	13486	325277	325037	29374.5	28542.5	402074	401218	430136	429342	24468.9	24174.9	15400	14970	18504.5	18102.5	13000.4	12470.4
Exoc7	46714.9	46328.9	33862.2	33362.2	34737.2	34319.2	49697.1	48471.1	36031.5	34533.5	28909.1	28675.1	30533.4	29857.4	28308.5	27924.5	39385.4	38771.4	32456.8	31628.8	30594.2	29524.2	25206.5	24290.5	33690	33336	41864	41124	37845.7	36955.7
Helz	32600	32190	37554.6	37150.6	19566.6	19232.6	16797.1	16281.1	5822.46	5510.46	16226.8	16014.8	10039.9	9759.92	65821.5	65315.5	16489.4	16243.4	112550	110868	79362.9	78026.9	33936.1	33436.1	5285.36	4903.36	40732.4	39796.4	19140.7	18610.7
Arhgap27	21714.4	20774.4	18697.1	17891.1	35310.7	35018.7	31529.5	30445.5	17520.4	17256.4	28585.7	28267.7	38865.9	38071.9	50179.6	49439.6	35956.3	34680.3	46604.8	45090.8	41021.3	40197.3	27647.8	27313.8	24854.1	24474.1	34598.7	34030.7	18253.1	17989.1
Mbtd1	0	0	0	0	0	0	3310.15	2918.15	4349.29	4277.29	38334.4	37944.4	3396.63	3220.63	0	0	0	0	0	0	0	0	3579.75	2995.75	0	0	10969.4	10211.4	3661.83	3135.83
Myom3	159475	158667	347726	347318	132036	130790	55798.3	55418.3	21248.5	20766.5	28584.6	28270.6	43047.8	41437.8	1.18268e+06	1.18226e+06	38560.3	37768.3	1.07397e+06	1.07356e+06	1.15495e+06	1.15456e+06	36399.5	34861.5	18965.7	18711.7	39165.3	37973.3	17358.5	16884.5
Med14	29357.5	27739.5	23260.1	21642.1	27484	26870	41227.7	40161.7	34552.5	34240.5	93622.8	92770.8	35449.3	33979.3	27644.3	27140.3	27516.2	27232.2	32197.9	31309.9	32532.8	31918.8	45957.4	44479.4	106820	105092	50216	49212	60084.9	59470.9
Pcyt2	29790.3	29126.3	25746.3	25216.3	31605.6	30889.6	45747.5	45539.5	27957.8	27439.8	27121.3	26661.3	35269.8	33771.8	33611.4	33319.4	38907.1	38191.1	32480.2	31658.2	30512.4	29424.4	29224.9	28242.9	21356.2	20780.2	47723	46317	26932.7	26440.7
Suv39h1	5605.01	4701.01	3002.69	2606.69	3331.62	3007.62	0	0	6837.61	6407.61	4560.04	4494.04	3172.39	3100.39	17422.2	16916.2	2301.03	2235.03	3211.75	2845.75	0	0	16133.2	15969.2	28681.9	28217.9	6935.29	6537.29	18567.8	18357.8
Ralgapb	37119.1	35819.1	21925.2	20625.2	24064.8	23614.8	55498.7	55082.7	30167.8	29177.8	23966	23360	29351.8	28419.8	32002.1	31394.1	41431.4	41203.4	21691	21133	20052.1	19734.1	33337.8	33137.8	20293.5	19923.5	35386.5	34980.5	30247	29533
Rptor	34484.3	33510.3	30153.4	29179.4	36874.9	35414.9	52011	51129	39095.6	38247.6	35235	34579	37915.2	36937.2	27615.2	27101.2	30446.4	29860.4	42792.2	42218.2	45873.1	44401.1	35021.7	34721.7	38373.4	37101.4	59320.4	58028.4	52714.1	51160.1
Ttc39a	0	0	1802.34	1562.34	0	0	5928.91	5626.91	4335.46	4257.46	0	0	12051.5	11417.5	0	0	4721.82	4263.82	0	0	0	0	25372.2	24492.2	0	0	24149.8	23879.8	0	0
Dhx35	32789.1	32505.1	29123.1	28871.1	40243.7	39471.7	42352	41522	36827.4	35535.4	77354.9	75448.9	40961.9	40611.9	79670	77980	43790.7	42370.7	50810.4	49988.4	45559.4	44025.4	20884.7	20640.7	46986.3	45708.3	26030.2	25132.2	28288.1	28072.1
Chm	34896.9	34528.9	10994.2	10604.2	34619.2	34175.2	39432.1	38052.1	34816.1	34566.1	22785	22367	32827.4	32313.4	30223.3	29255.3	49080.6	48470.6	29533.3	29027.3	31232.5	30298.5	25831.5	25061.5	24431.9	23979.9	21802.9	21008.9	56508.1	55468.1
Stk26	16897	16389	23266.9	22982.9	85685.8	84399.8	51607.6	50667.6	40684.6	40142.6	42127.8	40997.8	85603.6	84693.6	87820.3	86666.3	57053.6	56029.6	79248.4	77764.4	73360.7	71574.7	80535.5	79151.5	34255.5	34009.5	119141	117677	19035.3	18475.3
Mxra8	18676.8	18482.8	75084.9	74868.9	25466.7	25176.7	29261	28671	38416.7	37420.7	15447.4	15031.4	8961.98	8455.98	0	0	37595.3	36655.3	11377	10899	16554.2	16194.2	15035.4	14571.4	85683.8	84747.8	0	0	53441.2	51993.2
Pusl1	5929.51	5887.51	0	0	11238.7	10632.7	21782.7	21180.7	14960.1	14438.1	13985.7	13233.7	27215.1	26809.1	0	0	8368.4	7990.4	0	0	11755.2	11371.2	8128.91	7486.91	40586.2	39770.2	11538.4	10908.4	35304.8	33826.8
Acap3	4516.31	3744.31	4581.74	4209.74	3205.13	2853.13	0	0	2670.74	2634.74	0	0	942.128	856.128	2292.27	1862.27	0	0	0	0	0	0	4719.52	4361.52	6728.07	6620.07	979.221	923.221	4673.71	4431.71
Spen	12352.4	12208.4	18101.1	17759.1	11100.6	10466.6	5799.56	5469.56	12400.4	11708.4	17298.5	16862.5	9235.81	8781.81	11443.1	11049.1	7609.75	7075.75	6485.66	6033.66	5829.63	5275.63	11863	11483	19178.6	18992.6	15148.1	14660.1	14470.3	13910.3
Plekhm2	0	0	0	0	0	0	3779.2	3467.2	0	0	0	0	1023.58	951.585	0	0	3640.7	3310.7	0	0	0	0	4453.83	4043.83	2395.5	2279.5	1581.35	1519.35	1875.44	1813.44
Magt1	141969	141703	184593	184327	125391	123959	145385	144433	150339	149651	216738	216178	123508	122274	120924	119260	137132	136154	127151	125937	123482	122230	73442.1	71498.1	205500	205066	118262	116764	99960.2	98090.2
Ppp1r8	33605.8	33321.8	24845.8	24067.8	46613.8	45275.8	34838.2	34434.2	32210.7	31692.7	24219.2	23699.2	44594.1	43280.1	41805	41311	42847.1	41265.1	49075.4	47961.4	38345.9	37059.9	46676.2	45328.2	39400.7	38348.7	44872.9	44630.9	33846.4	33566.4
Ddi2	68961.6	68081.6	88611.3	87731.3	77500.7	75730.7	63455	62483	68338.4	66220.4	65453.7	64709.7	77707.2	76319.2	71152.3	68880.3	57910.4	56988.4	68757.2	66451.2	67594.5	65274.5	56127.3	54669.3	57418	56082	62635.5	61721.5	63355.4	63089.4
Ampd2	23213.3	21769.3	22313.2	20869.2	26191.4	25291.4	24851.7	24277.7	34791.1	34531.1	49124.5	47612.5	37570.7	36526.7	61881.2	61029.2	21726	20980	31798.4	30792.4	29706.4	29432.4	52401.3	51885.3	75363.8	73709.8	71041.2	68731.2	40104.5	39674.5
Clcc1	63325.3	62179.3	74565.5	73419.5	52705.1	52189.1	51748.9	50822.9	59814.4	58978.4	81782.3	80200.3	52459.3	52253.3	57995.7	56727.7	59456.6	58706.6	50269.3	49351.3	49216.2	48288.2	56461	55043	104506	102676	48180.6	46840.6	56193.1	55119.1
Slc35a2	32523.4	32179.4	44586.9	43924.9	37113.7	35685.7	44715.4	44317.4	38545.9	37579.9	75822	73792	43324.6	41768.6	224066	223310	35469.4	34107.4	65500.2	65068.2	51967.5	51465.5	27558.4	27202.4	39363	38305	18141.4	17667.4	33088.9	32632.9
Pqbp1	7162.42	6316.42	30605.7	29759.7	25698.6	25494.6	8913.91	8541.91	6256.57	6042.57	36665.6	36365.6	24423.1	24019.1	0	0	4800.84	4358.84	0	0	0	0	109307	107623	73302.7	71456.7	138618	137698	58976.1	58246.1
Mcf2	145254	144744	155186	154928	148349	147465	132240	130980	86031.4	85119.4	103500	103138	404963	404253	351037	349979	104559	102653	149025	148305	128021	126885	33028.6	32764.6	33090.6	32628.6	248344	248114	25562.7	24710.7
Fhl1	156347	154979	97299.5	97081.5	171711	171233	204249	203507	172283	171997	27772.5	27506.5	60055.5	59329.5	64950.9	64356.9	121985	120619	220922	220288	198576	197782	36471.8	34945.8	56405.2	54935.2	9000.96	8522.96	27057.9	26593.9
Tmsb15b2	16356.3	16088.3	42094.6	41332.6	49056.4	48086.4	0	0	43364.8	41714.8	18357.1	18153.1	55760.1	54518.1	101376	100902	49298.8	48726.8	29224.8	28654.8	74124.3	72392.3	19518.1	18928.1	6841.86	6741.86	21874.6	21096.6	0	0
Dock11	22550	20666	19624.8	17740.8	37442.7	36090.7	41825.1	40883.1	36758.1	35442.1	24172.5	23640.5	36091.1	34753.1	33024.2	32612.2	33226.7	32890.7	25593.9	25195.9	26249.4	25967.4	5352.54	5146.54	25033.1	24691.1	13418.7	12880.7	22724.8	22286.8
Tmem185a	25551.2	25101.2	29747.1	29297.1	19932.2	19670.2	21335.3	21079.3	15923.2	15643.2	24611.3	24223.3	13023.9	12693.9	30143.6	29163.6	19755.8	19171.8	19060.8	18874.8	8555.84	7663.84	18704.3	18406.3	17500.1	17140.1	18864.6	18548.6	19455.3	18993.3
Ahsa2	25579.9	25063.9	20097	19805	35758.8	35562.8	62717.6	61659.6	27894.9	27356.9	27572.8	27256.8	33054.7	32598.7	32436.1	31910.1	17748.8	17560.8	31802.8	30804.8	14362.8	14006.8	54536.8	54314.8	50198.4	49384.4	30213.5	29213.5	47623.3	46799.3
Stag2	31904.3	31616.3	19904.6	19122.6	48149.9	47041.9	46813.3	45165.3	41151.1	40705.1	74127.4	71975.4	45163.6	43919.6	42890.4	42578.4	35317.1	33927.1	39094.8	37820.8	37918.2	36554.2	38356.4	37208.4	60045.4	58997.4	48865	47641	46028.7	44968.7
Reps2	22975.8	22325.8	25601.8	25241.8	12004.5	11516.5	5786.75	5454.75	33931.1	33437.1	13716.4	12900.4	14440.4	14052.4	0	0	10734.5	10046.5	0	0	0	0	17771.5	17263.5	12117.5	11363.5	16418	16270	6028.39	5580.39
Mtg2	0	0	0	0	9884.8	9040.8	11249.4	10459.4	7545.05	7233.05	14825.8	14289.8	18876.3	18450.3	0	0	9885.63	9019.63	0	0	21994.8	21676.8	19491.6	18887.6	25139	24827	33678.9	33342.9	21228.1	20482.1
Gemin5	23956.4	23686.4	22163.7	21779.7	27402.2	26778.2	33801.8	33139.8	21721.9	21361.9	35168.8	34492.8	33301	32905	31454.4	30736.4	28736.9	27758.9	34078	33656	32818.9	32282.9	57787.4	56541.4	32922.3	32424.3	43545.6	43067.6	32847.1	32337.1
Meioc	149808	148900	304342	303434	503313	502735	1.13539e+06	1.13511e+06	371711	371057	15415.2	14989.2	135383	134433	203286	203010	921084	920742	327974	326928	381596	380710	0	0	3952.09	3306.09	0	0	29782.6	28962.6
Dnajb5	0	0	0	0	6665.97	6047.97	0	0	0	0	0	0	1742.31	1580.31	39758.1	38884.1	0	0	54924.7	54702.7	45947.8	44487.8	5275.42	5047.42	5293.9	4919.9	0	0	0	0
Pigo	27126.5	26858.5	39012.7	38750.7	21615.6	21287.6	28734	28030	29010.7	28748.7	45433.4	44913.4	23045.6	22513.6	19614.1	19096.1	29372.5	28530.5	26699.1	26315.1	26235.8	25949.8	17122	16922	22775.8	22571.8	83349.9	82079.9	20900.8	20082.8
Bclaf3	1439.96	1389.96	10519.2	10245.2	4486.92	4060.92	0	0	2443.67	2365.67	3053.74	2953.74	3416.21	3242.21	0	0	1067.16	1021.16	1782.17	1564.17	0	0	9002.42	8624.42	38323.4	37029.4	7738.19	7534.19	16722	16534
Atp7a	30638.6	30036.6	29066.1	28464.1	18149.8	17937.8	30874.5	30642.5	32534	32114	42213.6	41095.6	25840.5	25018.5	18472.5	18194.5	29807.5	29077.5	24355	23673	24946.6	24576.6	57182.1	55870.1	56786.5	55368.5	60959	59847	68611.7	66631.7
Gm20489	24947	24709	32555.7	31999.7	56218.2	54698.2	41357.3	40317.3	41162	40720	31587.4	31145.4	76971.4	75519.4	102724	102304	49838.4	49332.4	34466.6	34142.6	44961.4	43313.4	11746.9	11334.9	37979.5	36601.5	6890.25	6478.25	10821.9	10139.9
Med12	15511.7	14935.7	13851.4	13527.4	11537.8	10969.8	17513.3	17145.3	15485.7	15109.7	45368	44842	19109.8	18741.8	14658.9	14446.9	13371.1	12837.1	19282.2	19142.2	18486.6	18264.6	23755.2	23545.2	50447.9	49675.9	30352.3	29378.3	31111.6	30613.6
Aven	6802.13	5904.13	10675.7	9777.74	7658.42	7200.42	0	0	7056.65	6660.65	0	0	6259.58	5785.58	0	0	3392.87	3016.87	0	0	0	0	0	0	0	0	1160.09	1136.09	0	0
Madd	25003.8	24793.8	15342.9	15132.9	39733.5	38835.5	43975.8	43427.8	39531.2	38767.2	44472.4	43786.4	49055.4	48385.4	38951.3	37905.3	35417.3	34049.3	42062.5	41366.5	46354	44940	41136.6	40456.6	32774.6	32254.6	23631.5	23247.5	23257	22943
Ddb2	7372.25	7328.25	14103.4	13725.4	28552.9	28166.9	15445.4	15051.4	21550	21144	35652.4	35096.4	21083.1	20769.1	42673.7	42329.7	18629.8	18211.8	40406.7	39370.7	32144.2	31426.2	26407.8	25775.8	4619.74	4111.74	24228.9	23980.9	1790.64	1712.64
Trp53i11	49766.7	49246.7	38591.1	37753.1	56898.2	55462.2	18245.7	18017.7	21843.5	21507.5	26656.9	26050.9	34115.6	33881.6	98870	98276	46588.2	45616.2	51630.3	50940.3	33680.4	33340.4	86354.8	85354.8	57533.7	56207.7	27061.9	26379.9	66310.3	64130.3
Ambra1	2789.84	2151.84	943.592	837.592	0	0	747.902	717.902	2992.96	2882.96	6705.33	6313.33	3509.29	3373.29	0	0	4219.74	3993.74	0	0	2430.62	1986.62	10287.6	9485.64	10843.4	10579.4	5898.63	5798.63	8786.6	8392.6
Arhgap1	74466.3	74194.3	26549.7	25959.7	72802.4	70690.4	91453.4	90493.4	83266.7	82182.7	43246.3	42350.3	78667.6	77355.6	55445.4	53889.4	83637.5	82581.5	58249.5	57007.5	58377.1	57293.1	102047	100049	31230	30372	33983.9	33705.9	52935.3	51413.3
Eftud2	142837	142147	144161	143471	141902	140886	145685	144741	154169	153569	368479	367739	151546	150912	153985	153025	142368	141496	145106	144288	145654	144900	189260	188602	286681	285813	173098	172818	185867	185207
Ccn5	106943	105381	346866	345304	0	0	0	0	0	0	72480.1	70180.1	9430.87	9014.87	272384	271922	0	0	125254	123984	113110	111512	0	0	99914.4	97918.4	0	0	13090.5	12604.5
Large2	10258.2	9880.21	12172.9	11772.9	0	0	6319.9	6093.9	8026.37	7812.37	32675.7	32445.7	13884.2	13344.2	0	0	0	0	20521.8	20183.8	24210.6	23696.6	138928	138082	1947.18	1853.18	86930.7	85880.7	6694.82	6394.82
Adgrg2	0	0	0	0	0	0	0	0	0	0	0	0	0	0	0	0	0	0	0	0	0	0	2426.82	2404.82	0	0	267.622	247.622	0	0
Phka2	35967.8	34279.8	25643.2	23955.2	40072.7	39264.7	124429	122973	33095	32815	21111.9	20793.9	25758.6	24918.6	27207.2	26599.2	71034	69082	29041.7	28433.7	41540.4	40808.4	18528.8	18184.8	25161	24853	11035.7	10297.7	15447.2	15183.2
Bcl2l1	22632.4	21814.4	32105.1	31905.1	18936	18434	23851.9	23047.9	20920.4	20332.4	27744.7	27474.7	28832.8	27792.8	31468.6	30752.6	17090.8	16724.8	46261.7	44673.7	43520.7	43218.7	110665	109037	34770.8	34226.8	53524.1	53010.1	44564.7	43262.7
Id1	7497.71	7071.71	0	0	0	0	0	0	0	0	0	0	0	0	0	0	0	0	0	0	0	0	5667.34	5533.34	5442.75	5094.75	2483.27	2463.27	8974.85	8626.85
Siah1b	97777.4	96219.4	76430.7	74872.7	165627	165059	181828	181522	144933	144139	116337	114613	147834	147112	42290	41898	74449.2	72765.2	48310.2	47076.2	52159.7	51689.7	48790.7	47742.7	49931.1	49085.1	35286.9	34860.9	24828.2	24594.2
Ndor1	7648.89	7596.89	0	0	7283.03	6779.03	12630.5	12082.5	0	0	0	0	0	0	0	0	0	0	0	0	0	0	16258.1	16134.1	0	0	20994	20714	15141.1	14791.1
Tprn	4192.7	3848.7	15627.4	15297.4	0	0	0	0	5257.98	4837.98	3762.98	3650.98	3582.45	3466.45	0	0	1346.97	1274.97	5116.53	4450.53	0	0	10518.4	9770.37	6480.77	6328.77	9507.28	9137.28	5898.96	5398.96
Usp8	36325.9	35597.9	36982	36254	34363.5	33851.5	32834.2	31988.2	36968.5	35704.5	25813.6	24989.6	32830.2	32318.2	36740.4	35220.4	31536.7	31248.7	26682.5	26292.5	23399.7	22711.7	31601.7	31037.7	33048.3	32572.3	38684.9	37388.9	47070.3	46174.3
Trpm7	24318.9	22974.9	23929.3	22585.3	26725.7	25965.7	24584.1	23954.1	32461.6	32003.6	31380.9	30880.9	20807.6	20413.6	0	0	17996.1	17882.1	11575.1	11147.1	9941.87	9267.87	20001.9	19515.9	28198.1	27606.1	29158.8	28902.8	23209.9	22869.9
Phka1	44601.9	43683.9	52030.2	51744.2	41884.2	41386.2	130947	129643	31750.9	31144.9	33806.4	32802.4	18917.7	18499.7	82750.2	81288.2	90268	89566	81485.3	80153.3	92361	91761	9293.31	9013.31	18945	18681	16919.8	16611.8	9375.33	9107.33
Accs	18235.7	17845.7	5269.29	4911.29	30283.2	29255.2	48804.3	47438.3	23273.5	22637.5	19957.4	19667.4	28114.7	27902.7	24694	24306	20376.2	19964.2	11025.1	10481.1	17607.6	17461.6	18531.6	18189.6	13680.1	13308.1	10015	9796.98	11403.8	10883.8
Pir	38611.1	38251.1	9298.52	8938.52	40657.4	39975.4	40556.2	39404.2	33777.3	33259.3	12682.3	12408.3	16350.2	16032.2	39995.5	39173.5	23565.6	23287.6	14763.7	14417.7	14391.4	14041.4	47909.5	46717.5	20497.5	20179.5	0	0	2373.89	2273.89
Ndufaf6	29204.9	28722.9	30642.5	30160.5	39952.2	39112.2	30982.4	30778.4	19137.8	19005.8	30979	30389	60466.2	59774.2	50945.8	50305.8	15180.5	14624.5	32780.2	32038.2	37761.9	36363.9	19433	18819	17046.5	16568.5	24841	24481	11667.1	11223.1
Tpm2	43031.7	42483.7	105491	105175	38707	37621	8520.05	8066.05	12246.2	11504.2	60875.1	59565.1	31588	31210	157079	156181	29867.1	29143.1	122418	121054	93221.9	92663.9	5570.6	5418.6	15613.2	15257.2	2312.73	2280.73	11492.6	11006.6
Cd72	4088.71	3530.71	10521.9	10213.9	8464.42	8142.42	7043.67	6357.67	12065.8	11283.8	5586.59	5510.59	21398.1	21164.1	25343.5	25099.5	20982.2	20736.2	0	0	0	0	0	0	29147.4	28785.4	4658.13	4258.13	18160.7	17864.7
Fam166b	126648	125976	165361	164941	178650	178254	91298.7	90324.7	87056.8	86208.8	145991	145173	117764	116364	269598	269116	42382.3	40728.3	190669	189779	285094	284832	151224	150678	84110.9	83046.9	54389	53999	79261.5	78157.5
Virma	22023.8	21685.8	17473.5	17269.5	31525.2	30783.2	25088.9	24564.9	27120.3	26398.3	64381.2	63509.2	27926.5	27666.5	28812.8	28572.8	21032	20820	21513.7	20923.7	22442.5	22228.5	26108.4	25422.4	33474.7	33086.7	32257.1	31651.1	26089.3	25359.3
Card9	13519.6	12589.6	19692.3	18896.3	5207.05	4913.05	15396.6	14976.6	20276	19986	12257.1	11905.1	12116.2	11502.2	18421.9	18125.9	15144.8	14578.8	22591.4	22229.4	28418.1	27874.1	17406.5	17286.5	57495.7	56163.7	34855.8	34333.8	51044.5	50708.5
Man1b1	21400.7	20938.7	17729.3	17153.3	14184.4	13718.4	16536.5	15970.5	21363.6	20901.6	25819.7	24997.7	18803.3	18357.3	19930.6	19470.6	16841.6	16693.6	17335.1	17063.1	20926	20352	30871.2	30181.2	28053.4	27433.4	22627.6	22063.6	27211.4	26769.4
Paxx	16075.1	15001.1	13107.5	12033.5	56902.1	55468.1	52164.5	51302.5	38919.3	38013.3	40168.1	38658.1	45283.3	44075.3	32361.2	31815.2	50769.3	50399.3	24959.1	24409.1	19443.3	18969.3	19952	19452	10103.5	9661.55	12082.9	11604.9	8470.12	8008.12
Fubp3	58305.7	58005.7	57287.6	56987.6	51598.8	50930.8	42212.9	41348.9	54639.6	53175.6	66132.9	65456.9	41779.4	41563.4	25189.7	24919.7	33891.8	33699.8	40240.4	39160.4	38520.8	37268.8	142656	141916	138351	137599	188450	187680	109980	108538
Hmcn2	28547.1	28317.1	7545.46	7129.46	39261	38259	83373.4	81963.4	15032.3	14534.3	89042.2	87912.2	119463	118127	26492.4	25718.4	46040.9	44964.9	61016.4	60162.4	48362.6	47312.6	0	0	10079.2	9621.22	3135.73	2469.73	590.434	520.434
Pnpla7	33975.5	33741.5	39268.1	39034.1	31368.4	30582.4	35090.3	34746.3	30672.9	29848.9	61560.6	60340.6	38485.1	37605.1	57534.7	56208.7	31089.5	30665.5	66940.4	66658.4	68902.7	66714.7	30490.6	29742.6	51816.8	51218.8	23328.3	22896.3	31254.2	30790.2
Rpp38	23623	22787	29263.7	28427.7	28494.1	28096.1	28733.8	28031.8	24596.5	24282.5	51988.8	50942.8	26027.6	25255.6	23655.5	23299.5	24109.9	23711.9	30327.1	30005.1	28423.1	27883.1	45625.3	44103.3	48676.4	47644.4	49742	48660	41272.4	41032.4
Nmt2	29379.7	28983.7	29609.3	29213.3	27060	26368	29655.1	29155.1	27563.2	26945.2	24279	23787	31663.7	31311.7	31092.8	30286.8	29138.6	28252.6	32773	32025	35957	35659	49037.4	48027.4	28492	27986	71974.7	69778.7	50941.2	50583.2
Map7d1	27586.9	26046.9	20506.8	18966.8	21134.2	20698.2	25762.2	25428.2	24181.2	23779.2	25418.7	25210.7	17838.5	17608.5	46066.8	44676.8	13947.4	13537.4	23820.8	23016.8	16515.2	16151.2	25403.1	24535.1	22141.8	21779.8	22209	21523	29376.4	28444.4
Ttc1	43633.5	41601.5	42056.4	40024.4	52871.7	52379.7	41541.4	40555.4	39204.4	38378.4	26346	25674	44832.4	43542.4	33368	33014	39486.2	38898.2	36713.4	36473.4	33295.3	32867.3	46557.1	45181.1	32704.2	32170.2	35928.1	35634.1	53248.4	51766.4
Fggy	7154.33	6652.33	733.603	629.603	5517.97	5273.97	5618.74	5262.74	3382.98	3342.98	15671.9	15323.9	0	0	0	0	1661.81	1497.81	0	0	0	0	0	0	0	0	0	0	0	0
Pdp1	60251.7	59697.7	79887	79333	62874.5	62108.5	50035.5	48851.5	61416.1	60768.1	46987	46747	43417.3	41877.3	118286	116530	44350.5	43018.5	77936.6	76372.6	77444.3	75986.3	38014.4	36820.4	46758.5	45460.5	35250.1	34818.1	26731.7	26191.7
Dpy19l4	9748.92	9116.92	0	0	0	0	0	0	6060.17	5792.17	4444.33	4358.33	6443.54	6017.54	0	0	0	0	0	0	0	0	20318.8	19910.8	22269.6	21943.6	20003.4	19493.4	15816	15642
Pnisr	62062.9	61762.9	61194.9	60120.9	98908.1	98340.1	58050.3	56522.3	88422.7	87638.7	207809	207183	89551.1	88863.1	63374.2	62636.2	51552	51312	35165.9	34599.9	55442.4	53992.4	91525.1	90835.1	185572	184930	86101.7	84999.7	111173	109757
Ppp1r3d	25709.4	25453.4	14167.7	13943.7	5158.38	4858.38	24548.1	23904.1	19546.1	19040.1	39042.9	38786.9	8843.48	8321.48	43186.6	42922.6	36024.5	34766.5	20312.1	19922.1	25433.4	25205.4	21871.1	21165.1	62908.8	62210.8	62658.6	61748.6	51325.8	51035.8
Col15a1	118626	117946	78471.2	77925.2	63447.8	62741.8	129202	127866	101945	99982.9	37159	36947	30550.6	29878.6	19465.5	18915.5	150109	149367	26208.6	25950.6	26363.6	26105.6	27084	26622	39334.9	38268.9	29343.1	29117.1	14575	14057
Dcaf10	1682.25	1470.25	2200.06	1896.06	1015.84	967.838	0	0	1881.28	1671.28	0	0	427.934	403.934	0	0	1080.17	1040.17	0	0	0	0	2128.49	2078.49	2150.56	2090.56	1836.25	1814.25	2892.99	2210.99
Snta1	21576	21252	38235.8	37917.8	18321.3	18143.3	122601	121101	23148	22468	34453.3	33603.3	12921.1	12557.1	26480.6	25698.6	61554.1	60998.1	57045.2	55641.2	54999.5	53489.5	8216.46	7614.46	18015.2	17811.2	10736.6	9912.58	17394.9	16926.9
Focad	19088.3	18000.3	16758.2	15804.2	23004.7	22302.7	33370.4	32634.4	19044.4	18896.4	15581.5	15209.5	19082.5	18710.5	7404.59	6836.59	23923.7	23723.7	16491.8	16077.8	11693.7	11297.7	8441.29	7881.29	14839.4	14271.4	9981.04	9753.04	22971.4	22579.4
Lrrc57	92603.7	91759.7	79288	78444	81135.1	79591.1	113281	111429	52670.6	52440.6	40208	38710	29999	29209	59045.9	57889.9	62591.5	62133.5	24549	23903	35904.6	35594.6	22500.8	21986.8	16698.9	16150.9	24292.6	24062.6	26758.7	26228.7
Hacd4	0	0	0	0	0	0	0	0	0	0	0	0	0	0	0	0	0	0	0	0	0	0	0	0	29335.9	29027.9	0	0	0	0
Pax5	0	0	0	0	74602.4	72616.4	39446.1	38072.1	27473.5	26839.5	13371	12473	14581.5	14247.5	44702.6	43090.6	29092.5	28198.5	0	0	21326.9	20844.9	0	0	0	0	0	0	0	0
Atp5c1	265263	264441	312028	311206	258773	258405	183959	183691	210639	210109	245686	245330	192736	191956	517912	517166	223970	223450	603346	602738	634469	633891	308717	307881	270104	269168	311184	310328	183886	183198
Alkbh3	0	0	0	0	0	0	0	0	12686.9	12052.9	0	0	6330.11	5876.11	0	0	1079.63	1037.63	0	0	0	0	23637.9	23397.9	13115.4	12621.4	27067	26387	22487.4	22013.4
Slc25a51	79719.8	78965.8	62999.5	62245.5	91417.6	90485.6	77089.2	75211.2	78198.8	76776.8	93837.9	92989.9	249063	248697	77572.1	75742.1	58283.3	57407.3	77301.2	75673.2	71707.2	69761.2	57625.9	56365.9	93865.7	93425.7	104122	102114	61926.5	61496.5
Setx	11701.2	9863.24	10831.1	8993.11	15639.3	15117.3	27250.2	27002.2	14266.7	14016.7	26730.1	26152.1	22322.6	21622.6	23291	22855	16903.5	16777.5	25478	25044	23613.3	22979.3	24641.4	24395.4	25865.3	25463.3	13476.2	12962.2	16502.1	16262.1
Hnrnpa3	165086	163498	148259	146671	210618	209874	157567	156853	164188	163774	154232	153592	170646	170296	180895	180367	151008	150292	152349	151699	146586	145856	161183	160811	245978	244922	214737	214255	202322	201826
Cntrl	20023.3	19641.3	24240.4	23930.4	24034.3	23578.3	34763.1	34333.1	23909.1	23433.1	21097.3	20777.3	24895.3	24631.3	45533.4	44061.4	40184.2	39740.2	34757	34507	25879.7	25507.7	8907.15	8507.15	26707.5	26507.5	12153.6	11705.6	14796.2	14364.2
Agps	53507.8	51677.8	59050.5	57220.5	49442	48518	74007.6	71837.6	71553	69651	93425.7	92557.7	72481.6	70659.6	113213	111309	91135.8	90481.8	83057	81849	81969.4	80795.4	152448	151926	115264	113870	123779	122485	127828	126922
Asph	1.89418e+06	1.89286e+06	5.05098e+06	5.04966e+06	1.33341e+06	1.33313e+06	436233	435639	273381	272397	319835	318969	39725.3	39113.3	8743453	8743219	644314	643878	12108276	12108058	13034333	13034115	4037.95	3553.95	130272	129328	5452.79	5240.79	64999.5	62683.5
Med22	24781.7	23857.7	39455.4	38665.4	22544.1	21736.1	17182.5	16742.5	20209	19907	28714.8	28428.8	18541	18021	23815.5	23493.5	19321.8	19095.8	16262.4	15786.4	21625.4	21221.4	19200.1	18996.1	33689.1	33337.1	19656.6	19070.6	27767.9	27435.9
Rexo4	3988.28	3730.28	0	0	5560.32	5326.32	5206.72	4780.72	7796.75	7536.75	16676.6	16124.6	11748.1	11058.1	0	0	4554.8	4068.8	5351.05	4721.05	6622.55	6186.55	23473.2	23193.2	33283.6	32847.6	39064.1	37836.1	31748.1	31372.1
Pax1	1.09644e+06	1.09515e+06	304433	304159	840182	839822	1.84511e+06	1.84485e+06	823837	823529	1.26142e+06	1.26115e+06	1.17953e+06	1.17922e+06	520481	519741	1.17429e+06	1.174e+06	946537	946103	993283	992855	240410	240180	1.03295e+06	1.03268e+06	227304	226914	167702	166828
Epb41l4b	11698.9	11406.9	8294.94	8022.94	1820.08	1696.08	680.471	642.471	1393.09	1289.09	32306.6	31988.6	6970.08	6646.08	6854.61	6198.61	0	0	27335.7	27119.7	27888.9	27226.9	9965.91	9067.91	0	0	30607.8	29671.8	0	0
Ptpn3	2576.7	2522.7	0	0	0	0	0	0	0	0	0	0	0	0	0	0	0	0	7344.67	7022.67	0	0	17320.7	17178.7	2191.9	2139.9	60213.2	59011.2	3391.17	2809.17
Usp48	16066.1	15718.1	8346.21	7986.21	15963	15495	22507.6	22089.6	20941.3	20357.3	17155	16685	19345	19037	17970	17570	13536.7	13036.7	17862	17724	18424.1	18192.1	14061.4	13747.4	27628.7	26878.7	18474.1	18062.1	14484.8	13928.8
Dnajc25	33380.6	33084.6	37622.6	37326.6	24222	23812	19495.3	19287.3	27881.9	27341.9	30233.9	29469.9	16185.8	15831.8	20227.3	19843.3	26584.5	26052.5	36946	36750	31334	30424	16156.9	15998.9	51495.6	50849.6	19059.2	18801.2	38508.8	37740.8
Slc44a1	132663	131535	140762	139634	110307	108387	103642	103242	96515.9	96147.9	107738	105718	43524.7	42014.7	114015	112143	108248	106480	58611.3	57425.3	63552.3	63044.3	25509.3	24677.3	39132.8	38030.8	90369	89543	31049.3	30533.3
Cavin4	12224.9	11966.9	14899.1	14655.1	6292.54	5606.54	4829.07	4345.07	2427.43	2347.43	6492.58	6068.58	600.016	580.016	41287.8	40699.8	2201.42	2121.42	41288.2	40438.2	43285.6	42919.6	0	0	3848.72	3182.72	1548.69	1484.69	0	0
Galt	25337.9	24857.9	8591.36	8183.36	40502.9	39798.9	32684.3	31816.3	40148.6	39512.6	21706.2	21512.2	38342.9	37428.9	48152.4	47110.4	46820.1	45880.1	30299.2	29961.2	27541.7	26777.7	8449.66	7897.66	25695.5	25495.5	15439.5	15039.5	22133.8	21567.8
Capzb	58564.7	57044.7	62097.5	60577.5	100352	99844	124161	122697	98780	98518	91350.3	90354.3	101688	99698	71538.6	69302.6	92684.3	92106.3	140425	139533	129755	128663	45094	43492	87441.1	86629.1	69431.9	69163.9	71480.5	69740.5
Ubap2	13777.2	12257.2	21149.7	19629.7	13258.4	13044.4	11636.2	10926.2	10624.6	10320.6	10852.9	10238.9	14575.8	14237.8	14185.3	13863.3	7320.71	6744.71	23374.2	23168.2	14858.7	14610.7	26034.4	25322.4	21648.4	21178.4	50682.1	49738.1	25401.9	24503.9
Ubr4	36384.8	34538.8	29715.2	27869.2	35511.3	35267.3	57165.3	56961.3	32801.7	32427.7	28676.8	28380.8	37108.3	35998.3	34640.5	34164.5	41321.2	41071.2	39849.5	38705.5	41839.9	41187.9	58969.6	57849.6	33070.2	32600.2	53408.1	52874.1	48063.2	47309.2
Ciz1	10670.5	10334.5	17063.1	16409.1	14972.8	14690.8	13637.2	13303.2	12202.8	11446.8	30399.2	29675.2	12348.3	11816.3	15056.3	14902.3	10241.8	9451.82	9712.19	8958.19	9286.7	8500.7	16873.5	16601.5	22129.3	21757.3	15061.2	14551.2	16904.5	16796.5
Ap5s1	27140.5	26740.5	34604.4	34276.4	38515.5	37361.5	61751.9	60575.9	37031.3	35787.3	46314.1	45962.1	41060.7	40724.7	11918.1	11614.1	46170.9	45122.9	33297.8	32693.8	39942.9	38944.9	23438.8	23152.8	27102	26202	25131.6	24823.6	35336.1	33874.1
Atp8b4	0	0	0	0	0	0	0	0	0	0	755985	755637	308689	307717	0	0	167478	167040	440816	440030	891163	890719	335626	334870	1.40249e+06	1.40225e+06	821229	820907	661870	661538
Mdn1	16095.8	15315.8	18486.7	17958.7	14258.1	13810.1	24603.6	23977.6	17264	16936	43715.3	42911.3	24970.4	24718.4	21702.2	20934.2	17793.1	17623.1	30737.5	30499.5	30941.4	29959.4	30237.3	29453.3	59687.2	58609.2	65575	64955	34066.8	33834.8
C9orf72	6787.78	5921.78	1314.95	1202.95	5707.36	5503.36	23946.6	23186.6	9200.85	8628.85	10758	10128	8628.49	8070.49	2385.48	1967.48	14289.7	13943.7	7579.91	7291.91	2603.89	2179.89	10961.5	10339.5	12806.5	12230.5	10574.4	9708.4	13579.9	13205.9
Taf9b	68114.4	67382.4	84929.3	84197.3	81836	80344	68253.5	67777.5	84050.1	83020.1	158102	157544	87293.1	86479.1	95581.1	94813.1	60584.3	59936.3	72981.9	71031.9	74791.1	73119.1	55660.5	54140.5	116601	115279	68691.9	68351.9	71409.3	69665.3
Tfap2c	33592.2	33380.2	48416.9	48018.9	50248.7	49412.7	36277.6	35779.6	34829	34587	36054.6	35604.6	24408	23998	42365.6	41981.6	30394	29794	36893.2	36687.2	69318	67166	50928.4	50194.4	14522.9	14322.9	98138.7	97702.7	16775.9	16631.9
Tpx2	0	0	0	0	0	0	0	0	0	0	1078.21	916.212	0	0	57993.9	56719.9	0	0	0	0	0	0	9228.85	8928.85	17500.5	17138.5	11947.6	11421.6	13257	12813
Zbp1	22668.6	22250.6	34649.9	34437.9	94816.1	94044.1	36388.4	35926.4	29805	28727	38613.6	38291.6	59183.7	58343.7	42099.2	41655.2	37480.4	36516.4	19245.8	19101.8	29987.2	29779.2	25626.6	24826.6	37664.9	36216.9	13762.6	13316.6	40934.5	40640.5
Ints8	21156.9	20540.9	19455.4	18839.4	23493.2	22915.2	35823.7	35245.7	30085.8	29073.8	84163	82725	30381.1	29673.1	31761.9	31081.9	20514.3	20138.3	37734.7	36202.7	37469.2	35987.2	43665.1	43441.1	71041.5	69003.5	45110.9	44902.9	40960.9	40674.9
Pakap	52169.8	51955.8	34726.1	34326.1	20716.8	20180.8	13871.1	13595.1	10465.1	10135.1	30136.3	29346.3	11413.6	10635.6	17322.7	16802.7	20375.9	19957.9	7951.75	7719.75	9286.52	8502.52	32916.9	32634.9	23309	22553	9272.69	8852.69	15271.3	14955.3
Cd44	38359.4	38117.4	73342.9	73012.9	39415.4	38437.4	45551	45315	76152.3	74612.3	32076.6	31732.6	50392.5	49926.5	50096.8	49344.8	48831.9	48195.9	38391.7	36995.7	29256.4	28906.4	52616.8	52118.8	62111.2	61311.2	37302.9	35754.9	141401	140789
Klhdc7a	20039.8	19631.8	41689.4	41313.4	19453.5	19073.5	37351.2	37081.2	17495	17223	74785	72687	37998	37034	31222.7	30438.7	19687.6	19081.6	29869.4	29443.4	19223.7	18711.7	45150.2	43566.2	11780.6	10948.6	21969.8	21227.8	0	0
Fmnl2	42165	40887	11708	10430	0	0	15165	14703	13730.1	13332.1	39074.5	38830.5	17674.8	17390.8	13335.7	12851.7	27762	27540	0	0	0	0	62563.2	61825.2	47165.7	45911.7	26601.1	25837.1	56149.9	55061.9
Ndufaf5	28556.3	28164.3	47054.5	46548.5	31195.4	30367.4	19267.1	18979.1	20951.1	20371.1	27802.6	27542.6	49913.4	49373.4	60713	59735	15305.3	14783.3	49956.5	49002.5	48688.4	47682.4	34313.9	33891.9	32936.1	32442.1	38760	37486	31759.6	31393.6
Prrx2	83552.3	83252.3	33618.6	33350.6	34823.1	34425.1	12466.8	11894.8	68874.2	66804.2	43749.2	42949.2	18217.4	18087.4	0	0	26999.5	26569.5	0	0	36259.5	36031.5	9304.58	9032.58	190514	189934	1134.89	1108.89	85212	84488
Tubb1	4893.77	4837.77	7583	7303	0	0	9806.38	9564.38	4095.02	3977.02	19588	19222	0	0	0	0	0	0	0	0	0	0	9044.36	8688.36	24244.2	23734.2	16948	16648	22395.4	21889.4
Rtf1	25092.8	24856.8	29189.9	28953.9	41546.8	40982.8	31898.4	30860.4	27239.8	26541.8	36366	36014	29839.9	29011.9	26738.2	26022.2	28678.4	27690.4	20662	20346	24375.2	23907.2	27175.9	26723.9	25121.7	24801.7	28311.8	27871.8	23545.3	23297.3
Skt	79422.2	78820.2	46674	46072	28299.9	27857.9	13752.2	13450.2	10920.1	10656.1	40729.6	39335.6	14678.3	14368.3	44839.1	43249.1	20734.6	20416.6	24760	24166	21540.9	21104.9	31828.8	31332.8	18705.7	18379.7	27595.7	27015.7	2495.13	2395.13
Fnbp1	49471.4	48373.4	58747.3	57649.3	81851.9	80363.9	64865	64051	68485.5	66377.5	51038.5	49850.5	97668.3	97356.3	90485.6	89481.6	73996.4	72264.4	72044.8	70016.8	69528.8	67396.8	22733	22289	43869.6	43693.6	27819.6	27277.6	44704.4	43422.4
Tmem62	2092.1	1916.1	1531.9	1209.9	852.32	766.32	4675.54	4167.54	3578.02	3522.02	8033.11	7545.11	4801.93	4407.93	0	0	3911.72	3633.72	6297.6	5803.6	5322.08	4698.08	0	0	0	0	4696.34	4312.34	0	0
Duox1	59769.4	58795.4	74488.7	73648.7	98953	98393	77247.3	75393.3	145418	144648	53756.4	52988.4	79368.4	78092.4	182500	181998	55045.7	53801.7	106367	104459	71051.2	69055.2	78847.9	77325.9	14937.7	14389.7	34884.6	34368.6	10582.7	9844.71
Aqr	40326.3	39922.3	40190.6	39786.6	40322.4	39576.4	42126.2	41234.2	42263.4	42033.4	101340	100892	43165.3	41573.3	41978.1	41522.1	36078.9	34832.9	43680.8	43290.8	43395	43053	52419.1	51907.1	74818.4	73114.4	54226.9	53796.9	49782	49258
Atp9a	45462	45186	37925.5	37649.5	39101.1	38077.1	52491.2	51655.2	36667.5	35331.5	50729	49495	21908.3	21096.3	40864.7	40196.7	55527.7	54343.7	59016.9	57884.9	64922.8	64544.8	69894.6	67636.6	15704.1	15368.1	53525.1	53013.1	43278.5	41790.5
Itprid2	23523.7	22803.7	12158.7	11946.7	23136.6	22472.6	34825.9	34415.9	30464.2	29568.2	56711.3	56333.3	38874.6	38082.6	12552.1	12342.1	16910	16788	9605.78	8841.78	10739	10193	79846.4	78404.4	54029.3	53725.3	83742.6	82496.6	55490.9	54326.9
Secisbp2l	11408.8	9728.81	9534.54	7854.54	11202.7	10582.7	7205.22	6545.22	9113.48	8521.48	10544.2	9868.2	10924.2	10048.2	2894.49	2526.49	3724.49	3406.49	0	0	0	0	1172.45	1082.45	802.935	726.935	0	0	1592.25	1472.25
Tmem87a	35627.6	34439.6	37345.2	37043.2	28807.6	28471.6	31681.5	30619.5	29202.8	28990.8	53451	52645	35529.5	34075.5	33738.3	33476.3	31923.9	31717.9	40554.9	39554.9	39091	37959	80098.9	78676.9	37985.3	36609.3	66440.2	65874.2	38923.1	38257.1
Ganc	69379.3	68337.3	36416.2	35374.2	94991.6	94225.6	111748	109840	104227	102355	56843.8	56483.8	70443.6	68457.6	77053.3	75197.3	101777	99755	62259.7	61527.7	59002.6	58008.6	39165.6	38143.6	17882.4	17632.4	39416.7	38284.7	32532.8	31960.8
Ncoa6	12066.9	11506.9	3923.02	3615.02	16306.4	15922.4	8643.72	8221.72	15206	14764	46381.4	46049.4	15363.7	14817.7	0	0	8515.31	8169.31	0	0	0	0	14311.9	14059.9	35970.9	35672.9	12874.5	12628.5	19977.4	19655.4
Acss2	129798	129222	88576.7	88000.7	57932.2	56634.2	81620.6	80096.6	34620.4	34316.4	18693.3	18137.3	56442.4	55278.4	110902	108916	50485.3	50083.3	22628.8	22276.8	18824.7	18680.7	4888.65	4582.65	16736.7	16196.7	17025.7	16745.7	9596.34	9398.34
Myh7b	15283.1	15167.1	7162.68	6848.68	23720.1	23184.1	15594.8	15236.8	703.043	683.043	0	0	2478.31	2444.31	97477.4	96799.4	20991	20749	205136	204384	179053	178765	0	0	8420.99	8122.99	0	0	0	0
Srxn1	47504.3	46982.3	31848.7	31616.7	34694.3	34270.3	24412.8	23736.8	32269.1	31761.1	66623.3	65993.3	31911.1	31607.1	26486.8	25706.8	23574.9	23304.9	25165.7	24661.7	20865.3	20273.3	42910.5	42540.5	77749.2	76261.2	35222.8	34786.8	42754.7	41184.7
Ppig	84998.7	84138.7	70811.2	69951.2	38655.8	37545.8	66820	66220	63951.3	63563.3	154077	153433	63437.6	63025.6	38971.8	37937.8	61691.5	61151.5	59561.8	58499.8	50465.1	49707.1	100016	99770.4	144214	143608	103765	101745	61667	61195
Ssb	165532	164470	123846	122918	417374	416672	381398	380686	131938	130866	178766	178496	228097	227613	294213	293841	211000	210382	100872	100598	105802	103956	20685.3	20397.3	29705.2	29487.2	32820.8	32316.8	22308.3	21774.3
Trub2	2565.66	2507.66	2948.88	2666.88	0	0	0	0	4809.89	4581.89	3809.23	3703.23	9832.96	9504.96	6999.11	6359.11	0	0	2898.02	2492.02	0	0	20732.4	20448.4	8439.35	8153.35	9960.56	9718.56	8654.38	8228.38
Kynu	14045.7	13537.7	16913.1	16531.1	71298.6	69068.6	51687.6	50757.6	44123.2	42635.2	41947.8	40783.8	76868.8	75402.8	87785.2	86625.2	64215	63913	71880.7	69832.7	63194.8	62650.8	5917.6	5817.6	10200.1	9784.09	0	0	28042.2	27776.2
Lgr4	0	0	0	0	0	0	3290.62	2882.62	7078.42	6686.42	3135.93	3041.93	0	0	0	0	0	0	0	0	0	0	14784	14252	0	0	9997.89	9775.89	0	0
Tnk1	5842.34	5796.34	0	0	0	0	0	0	7118.03	6736.03	0	0	0	0	31434.6	30708.6	16552.9	16324.9	0	0	0	0	9208.38	8894.38	0	0	57559.7	56093.7	0	0
Map1a	29747.5	29405.5	15985.8	15663.8	13005	12737	15423.9	15011.9	22173.4	21927.4	5085.78	4951.78	6467.16	6047.16	0	0	15760.2	15348.2	6505.26	6063.26	1796.23	1594.23	6875.55	6503.55	23132.1	22314.1	2294.79	2256.79	12428.7	12202.7
Helz2	13493.7	12739.7	15531.1	14777.1	18274.8	18090.8	21466	21258	17196.5	16840.5	27109.3	26641.3	30863.6	30297.6	21434.3	20626.3	20800.6	20494.6	31923	30961	31843.3	31043.3	36792.1	35332.1	17685.6	17359.6	20656.7	20310.7	19931.8	19601.8
Pkp4	76085.8	75197.8	41875.3	40987.3	34295.4	33759.4	22799.5	22465.5	11010.1	10764.1	51817.5	50735.5	9504.59	9114.59	121153	119495	23601.3	23337.3	22312	21884	26045.5	25705.5	24668.4	24440.4	14592.4	14412.4	20871.3	20559.3	8001.15	7415.15
Mllt10	781.958	733.958	0	0	1903.77	1793.77	0	0	7903.86	7655.86	13842.6	13058.6	5189.55	4871.55	0	0	2406.54	2372.54	0	0	0	0	12473.5	12221.5	21188.9	20576.9	8665.19	8123.19	14540	14014
Nckap1	64799.9	63029.9	34648.1	32878.1	39633.5	38709.5	41627.6	40653.6	30672.7	29846.7	39996.9	38438.9	18995.8	18591.8	38830.9	37754.9	36566.6	35410.6	26971.4	26669.4	28947.1	28523.1	53195.9	52797.9	31041.5	30109.5	59319.8	58029.8	48126.6	47376.6
Itpripl1	11192.6	10756.6	5028.5	4816.5	3457.72	3151.72	4749.83	4253.83	12225.4	11477.4	14124.9	13400.9	9404.32	8984.32	0	0	7979.53	7527.53	5424.32	4804.32	0	0	8449.86	7893.86	12552.1	11900.1	3949.38	3429.38	6971.13	6729.13
Nsun6	5591.21	5531.21	0	0	0	0	0	0	0	0	0	0	4835.05	4447.05	0	0	33145.9	32789.9	0	0	5694.23	5120.23	4359.85	3939.85	4144.48	3548.48	3925.19	3395.19	6898.07	6648.07
Ccdc141	14387.1	14013.1	8017.62	7715.62	0	0	51338.7	50350.7	9661.49	9175.49	30279.6	29539.6	0	0	0	0	34947	33465	0	0	28998.5	28590.5	14055.4	13739.4	18789.6	18489.6	34320.8	34112.8	0	0
Slc25a25	76198.7	74888.7	89596	88286	62140.2	61282.2	42206.2	41340.2	69653.6	67643.6	43055	42127	44392.1	43044.1	61519.7	60631.7	57486.9	56512.9	42544.1	41932.1	32070.1	31324.1	123590	122374	82148.6	80982.6	60648.6	59506.6	106176	104602
Upf2	20529.2	19717.2	16460.7	15648.7	26260.1	25374.1	26732	26360	18580.6	18304.6	21579.8	21365.8	25724.5	24872.5	25046.8	24724.8	20636.2	20290.2	35196	34638	37839.1	36457.1	33618.9	33054.9	28459.1	27939.1	44051.5	43657.5	34200.9	33994.9
Plcb4	28398.5	28138.5	8275.39	7697.39	14533	14155	0	0	10741.7	10461.7	2701.64	2543.64	3662.46	3560.46	17999.7	17607.7	9829.07	8953.07	0	0	0	0	0	0	4867.37	4403.37	0	0	5906.61	5422.61
Nek6	4797.48	4219.48	0	0	4534.01	4128.01	25360.3	24910.3	9142.06	8556.06	11048.7	10470.7	7006.51	6694.51	0	0	12456	12128	7103.66	6741.66	16482	16112	17310	17164	30818	29846	14292.6	13988.6	29514.2	28624.2
Slc43a1	106355	105961	226908	226640	101967	101525	158514	157818	193058	192344	136032	134912	80881.4	79681.4	104240	103872	199450	198712	19524.5	19424.5	17180.9	16948.9	13052.6	12522.6	20454.9	20122.9	21732.3	20920.3	4438.25	4112.25
Dhtkd1	25123.4	23799.4	23121.2	21797.2	33685.9	33421.9	25554.1	25160.1	23228.1	22580.1	43465.9	42621.9	39473.3	38805.3	15184	15052	15921.2	15545.2	14628.6	14266.6	23764.4	23162.4	23648.2	23412.2	18890.2	18616.2	9336.29	8930.29	15333.5	15033.5
Hat1	28147.4	27875.4	33107	32341	29170.8	28906.8	42337.2	41503.2	27744.2	27174.2	26095.8	25353.8	41269.9	40981.9	32658.3	32174.3	24269.3	23911.3	39674.8	38510.8	45533	43989	59281.1	58187.1	77156.2	75622.2	116960	115428	48977.5	48349.5
Raly	99480.1	98326.1	89043.1	87889.1	112794	110958	83651.1	82259.1	91523.3	90919.3	133129	131947	103803	101897	116816	115008	92053.2	91443.2	91726.4	91028.4	89023	88261	144502	143808	200597	200107	173174	172896	137904	137220
Bbs5	1096.83	1046.83	0	0	0	0	6372.39	6154.39	1140.46	984.458	0	0	0	0	0	0	1651.89	1479.89	2289.21	1797.21	2111.71	1615.71	4810.15	4478.15	994.817	948.817	1256.88	1134.88	4361.32	4021.32
Klhl41	23206.7	22820.7	78098.4	77690.4	63418.3	62704.3	172436	172008	32720.3	32328.3	27588.7	27284.7	14723.5	14433.5	130041	128617	82316.1	81156.1	202731	201955	226134	225576	16893.8	16623.8	8913.98	8731.98	853.31	777.31	11079.7	10457.7
Tpd52l2	142238	141462	154839	154063	138376	137292	114936	113152	143170	142346	90212.2	89154.2	118691	117327	101402	100930	128199	126991	119478	118028	108559	106831	140667	139863	90821.1	90215.1	123447	122131	100316	98456
Epb41l1	41199.3	40763.3	35851.6	35301.6	27532	26922	39661.9	38355.9	45155	43839	31218.6	30684.6	18876.2	18452.2	24726.2	24354.2	35242	33832	32016.7	31072.7	32740.8	32188.8	79820.3	78376.3	19801.7	19297.7	86463.4	85379.4	48627.7	47947.7
Pter	72004.2	71630.2	51612.2	51124.2	63185.9	62439.9	54290.1	53718.1	54356.5	52852.5	23559.2	23311.2	22046.8	21270.8	5591.49	4757.49	30327.5	29703.5	12292.3	11990.3	3611.03	3291.03	36744.8	35272.8	46495.8	45161.8	31393.5	30623.5	70558.3	68730.3
Dab2ip	78040.4	77788.4	31927	31561	31674.4	30974.4	44964.9	44616.9	17913.9	17763.9	43693.4	42885.4	5603.87	5355.87	56434.9	54998.9	28378.1	27296.1	28982.4	28358.4	45678.2	44174.2	28724.2	27626.2	17421.5	17041.5	20241.8	19793.8	8413.63	7931.63
Wdsub1	65659.9	65217.9	33566.7	33348.7	53140.1	52686.1	61864.7	60698.7	58341.7	57309.7	21364	21108	43896.7	42468.7	32457.7	31935.7	56838	55792	26556.7	26132.7	28765.5	28301.5	41126.8	40442.8	36224.9	35978.9	23410.8	22992.8	48158.3	47416.3
Baz2b	4626.86	4282.86	2665.21	2353.21	1675.23	1525.23	1825.01	1689.01	8613.27	7919.27	26774	26212	3827.84	3749.84	2715.77	2327.77	7764.64	7260.64	0	0	3716.79	3412.79	21754.2	21016.2	21197.5	20587.5	13529.5	13021.5	14923.1	14529.1
Rrbp1	170299	169389	150420	149510	103904	103536	75482	73452	123015	121729	64508.8	63654.8	80891.5	79693.5	33035.6	32627.6	75112.6	73484.6	96300.6	95802.6	83817.3	82775.3	103099	101163	100705	98747.2	72042.3	69852.3	112424	111048
Acot11	37754.8	36686.8	32572.8	31504.8	49462.1	48546.1	87969.4	86811.4	46062.4	44866.4	46684.6	46386.6	213062	212452	19087	18477	46564.8	45584.8	40320.4	39266.4	33049	32559	16294.2	16184.2	26066.9	25716.9	32000.7	31346.7	15368.8	15078.8
Slc43a3	159201	158435	90161.5	89795.5	181621	181261	113776	111948	142613	141777	104662	104360	56510.5	55356.5	166743	165995	91129	90473	48792.4	47636.4	12215.7	11891.7	15291.2	14891.2	31766.1	31016.1	18478.7	18068.7	6183.81	5765.81
Ssrp1	91689.4	90421.4	88906.4	87638.4	109130	107162	113389	111547	97559.8	97239.8	114218	112434	133082	132074	124502	122926	101690	99663.6	152133	151475	152296	151672	80628.8	79248.8	110287	108705	123375	122051	72176	70486
Rabgap1	34590.6	33178.6	27243.2	25831.2	30842.4	29946.4	51276.7	50276.7	30251.2	29289.2	21184	20888	25656.9	24776.9	23831.2	23517.2	30220	29574	28276.7	27494.7	27207.1	26351.1	48007.5	46837.5	25251.2	24969.2	45064.9	44854.9	36622.9	35430.9
Ptprj	62372	61252	64283.7	63163.7	40049.3	39235.3	64097.3	63197.3	74927.3	73301.3	59744.1	58310.1	55948.4	54726.4	53073.8	52695.8	55797.8	54647.8	42120	41438	43503	43197	31554.1	30968.1	70946.6	68894.6	46527.6	44931.6	37603	36639
Mga	0	0	2546.19	2284.19	0	0	0	0	1223.35	1083.35	1688.97	1602.97	1491.07	1271.07	0	0	0	0	0	0	0	0	3193.88	2519.88	5300.12	4928.12	3043.86	2333.86	3919.59	3453.59
Ythdf1	2414.34	2362.34	0	0	8326.78	7978.78	0	0	0	0	5689.07	5629.07	4397.43	4195.43	0	0	0	0	10089.1	9393.13	6980.21	6594.21	30701.8	29985.8	30240.5	29146.5	36229.8	35987.8	37133.9	36079.9
Arhgef10l	29392.6	28564.6	26671.4	25843.4	15558.4	15000.4	32900.9	32078.9	39883.4	39197.4	27339.6	26945.6	20637.8	20185.8	13932.6	13562.6	21583.3	20811.3	30140.2	29760.2	29351.3	29027.3	53722	53402	24063.8	23489.8	50493.3	49531.3	15265.7	14947.7
Gpr155	13739.8	13421.8	10139.4	9047.37	13760	13200	18335.9	18135.9	17498.9	17228.9	9803.05	9601.05	17709.8	17439.8	12792.9	12212.9	14445	14133	9320.46	8514.46	11644.8	11238.8	8291.25	7695.25	6795.35	6695.35	12947.9	12717.9	7131.44	6927.44
Ubtf	70452.3	69588.3	67497.7	66633.7	76774.5	74946.5	51516.2	50566.2	82877.9	81765.9	154835	154215	76628.2	75140.2	87056	85844	57619	56657	66844.9	66550.9	65711.2	65401.2	67545	67247	139037	138307	90689.2	89877.2	104630	102972
Mocs3	30026.7	29810.7	31715.4	31487.4	33366.8	33052.8	65382.3	64628.3	42244.4	42006.4	35205.4	34537.4	57622.2	56616.2	31676.7	30984.7	46245.7	45217.7	47705.8	46379.8	48503.7	47473.7	45739.8	44239.8	47027.5	45757.5	53057.8	52477.8	51185.9	50873.9
Las1l	67361.1	66087.1	87686.9	86412.9	46861.5	45583.5	48549.2	47153.2	43429.7	41795.7	117157	115467	45485.3	44305.3	43414	43200	36960.5	35894.5	60581.9	59675.9	61521.3	60809.3	59966.3	58952.3	80475.1	79185.1	64133.2	63341.2	55676.8	54524.8
Srpx	34967.6	34555.6	38891.5	38511.5	12194.8	11752.8	19211.7	18901.7	15344.2	14946.2	33250	32144	11131.8	10307.8	10579.3	10045.3	10523.1	9787.05	104012	102028	97689.4	97341.4	6113.13	5879.13	13069.9	12569.9	1085.32	1045.32	3752.18	3250.18
Set	153664	153358	282603	282297	338139	337239	192759	191899	202357	201753	141159	140189	266463	266181	326536	326298	264524	264282	280862	280562	243346	242890	379409	378751	159352	159028	248752	248528	236722	236446
Dlg3	14849.7	14465.7	13628.4	13276.4	3691.43	3433.43	7732.62	7164.62	3003.39	2895.39	20272.9	20044.9	12925	12567	29006.9	28804.9	0	0	15312.6	15060.6	0	0	31957.1	31479.1	14413.6	14201.6	38528.9	37202.9	19899.5	19559.5
Nfib	52975.9	51463.9	43054.7	41542.7	32122.8	31554.8	22869.4	22539.4	32497	32063	133789	132621	21112.3	20804.3	13986.2	13628.2	12493.9	12177.9	43143.7	42631.7	43568.3	43276.3	60917.7	60019.7	68280.8	65954.8	126240	125010	29473.2	28569.2
Ppih	66877.6	65439.6	72613.9	71175.9	106091	105839	88072.3	86920.3	84471.6	83467.6	82107.6	80551.6	89170.3	88466.3	102739	102321	86519.7	85625.7	66671.7	66369.7	63821	63345	63100.2	62416.2	110367	108789	86587.3	85511.3	98380.1	96438.1
Manbal	21297.1	20025.1	12085.2	11823.2	9745.82	8873.82	7754.47	7190.47	8893.81	8255.81	23947.4	23335.4	4724.4	4316.4	0	0	5725.74	5477.74	7725.55	7461.55	2980	2600	14422.8	14212.8	7976.79	7556.79	8590.16	8026.16	6382.54	6010.54
Ehf	14419.7	14193.7	7009.89	6669.89	0	0	0	0	0	0	18951.6	18447.6	2725.72	2607.72	0	0	61013.7	60401.7	0	0	22310	22062	22337.5	21779.5	0	0	83530.4	82270.4	0	0
Mup10	50848.9	50478.9	11649.6	11293.6	12962.2	12684.2	22795	22457	7753.68	7479.68	0	0	9480.97	9080.97	0	0	0	0	0	0	0	0	0	0	0	0	0	0	0	0
Rab12	49830	49440	50343.1	49953.1	34850.8	34464.8	39954.9	38714.9	37079.6	35839.6	39176.5	38968.5	23490.4	23082.4	32339.7	31785.7	27142.5	26744.5	42077.4	41385.4	41821.1	41163.1	37123.5	35765.5	51227.6	50551.6	51953.1	51201.1	44902.1	43658.1
Arid4b	1990.34	1928.34	3797.32	3511.32	6900.13	6330.13	0	0	2397.41	2307.41	3882.3	3788.3	6574.68	6190.68	5751.92	4939.92	6096.87	5904.87	0	0	7538.32	7264.32	7042.9	6712.9	9651	9055	2419.97	2397.97	4270.23	3912.23
Ehmt2	21801.9	21387.9	20035.8	19621.8	19720.7	19422.7	19827.2	19699.2	15812.4	15506.4	56003.4	55549.4	16612.6	16354.6	13628.5	13190.5	10959.3	10327.3	15769.1	15195.1	13410.1	12878.1	32882.8	32588.8	47384.6	46158.6	34270.2	34050.2	28982.4	27916.4
Cd247	0	0	14019.8	13755.8	83829.3	82455.3	25054.9	24520.9	54790.5	53344.5	0	0	61549.1	60955.1	59717.9	58633.9	39446.1	38846.1	27980.9	27124.9	32951.1	32439.1	0	0	0	0	0	0	0	0
Uhrf1bp1l	16758.2	16326.2	24501.2	23955.2	10065.7	9259.68	45304.5	45030.5	38647.5	37707.5	73158.1	70906.1	25621.7	24739.7	180406	179866	53511.8	52101.8	36583.9	36319.9	37740	36330	20414.5	20026.5	49898.4	49044.4	33876.8	33580.8	28130.9	27884.9
Mgst2	23961	23493	54973.4	54757.4	60019.2	58941.2	52312.4	51458.4	22235.2	22007.2	76204.4	74222.4	24039.7	23781.7	211859	210973	57366.2	56366.2	47506.2	46130.2	49674.8	48806.8	186782	186102	108778	107122	168775	168427	44581.6	43281.6
Arfip1	3814.43	3388.43	21282.8	20538.8	2926.37	2524.37	0	0	11218.4	11014.4	0	0	2874.47	2808.47	0	0	0	0	0	0	0	0	26473.9	25863.9	5726.8	5430.8	23419.3	23007.3	35921.2	34593.2
Kansl3	12779.3	12557.3	21239.3	20925.3	22076.9	21854.9	15114.6	14638.6	20806.9	20196.9	22401.8	21905.8	23300.2	22840.2	13371.4	12893.4	13607.3	13117.3	10720.9	10144.9	11336.6	10870.6	23411.1	23119.1	41540.4	40928.4	26385.6	25577.6	25846.4	25072.4
Dennd3	28830.2	28624.2	26765.6	26565.6	27125.6	26451.6	29560.9	29040.9	15975.5	15719.5	24528.1	24102.1	29639.6	28775.6	47051.5	45839.5	28552.6	27532.6	29683.6	29213.6	37530.9	36068.9	35476.8	35260.8	28038.4	27412.4	27347.7	26731.7	17637.3	17217.3
Pabpc4	42940.7	42560.7	42159.2	41779.2	38370.7	37178.7	43672.6	43072.6	32563.1	32149.1	45446	44936	46414	45378	33424.6	33086.6	38767.8	38019.8	61259.1	60425.1	58207.9	57091.9	41957	41417	103369	101503	52257.9	51561.9	75720.5	74332.5
Kdm1a	55410.4	54808.4	57806	57204	55102.5	54888.5	59703.2	58331.2	58698.8	57698.8	118805	117177	51326.7	50986.7	47487.3	46353.3	44246.2	42892.2	43170.5	42666.5	48265	47187	79789.8	78341.8	87331.6	86513.6	81932.4	80558.4	67562.2	65496.2
Tbc1d8b	29644.2	28630.2	29986.5	28972.5	30218.9	29170.9	53808.3	53146.3	28902.2	28620.2	18785.9	18245.9	24091.2	23845.2	26717.6	25993.6	33548	33270	38256.5	36824.5	47371.6	46133.6	34906.5	34584.5	42973.1	42643.1	33356.3	32940.3	73375.5	71781.5
Plcb2	15225.3	14981.3	27307.5	27051.5	40310.7	39562.7	34264.5	33710.5	34870.6	34648.6	28555	28231	44975.1	43705.1	52623.4	52177.4	42399.8	40749.8	32497.3	31681.3	33992.4	33732.4	6631.73	6179.73	41340.3	40692.3	33300.5	32872.5	27635.7	27267.7
Cep250	1779.64	1409.64	3259.56	3015.56	3682.86	3420.86	13899.5	13627.5	1867.53	1647.53	0	0	8472.3	7876.3	9033.07	8683.07	10491.9	9751.85	16471.1	16055.1	14810.7	14550.7	4474.74	4068.74	17770	17482	5621.63	5447.63	6785.63	6517.63
Hmgn2	49197.5	48571.5	55017.9	54643.9	245528	245084	69523.9	69165.9	75432.3	73838.3	150206	149462	50504.3	50056.3	133519	132179	124831	123537	46291.6	44715.6	60924.5	60146.5	42446.5	41992.5	94178.1	93754.1	200576	199952	75898.8	74528.8
H13	15420	14008	28739.4	27327.4	3767.99	3521.99	0	0	17460.6	17172.6	12612.8	12322.8	0	0	38727.2	37629.2	0	0	0	0	0	0	0	0	29222.3	28880.3	0	0	0	0
Sptan1	318475	318183	202845	202235	236593	236073	152104	151286	174677	174439	76396.2	74438.2	78683.6	77373.6	78145.6	76343.6	87184.6	86334.6	23705.3	22885.3	14340.3	13972.3	33235.2	33015.2	10531.6	10191.6	11948.3	11426.3	9960.38	9060.38
Odf2	4281.29	3735.29	4331.14	4017.14	12378.9	11976.9	29487.4	28947.4	4179.14	4075.14	3549.47	3525.47	13192.3	12906.3	29600.2	28524.2	5471.8	5167.8	26125.3	25839.3	28902	28470	1834.73	1730.73	12786.2	12202.2	6580.43	6100.43	0	0
Cercam	37457.6	35899.6	18836	17278	15286	15076	15438.8	15038.8	21041.7	20495.7	15572.2	15196.2	11925.1	11261.1	0	0	12795.8	12551.8	18310.7	17980.7	15475.5	14943.5	8403.43	7835.43	28897.9	28475.9	13407.4	12865.4	10174.1	9336.06
Aff1	2867.47	2591.47	5607.9	5013.9	0	0	0	0	2700.97	2670.97	877.583	697.583	2319.03	2259.03	0	0	3398.42	3030.42	0	0	0	0	2307.83	2285.83	5560.1	5236.1	4155.58	3661.58	4733.68	4507.68
Ttc38	72272.3	71184.3	85575.9	85373.9	102763	102347	123097	121607	106379	104585	83862	82408	111932	110356	160328	159486	113036	111406	125177	123903	130196	129116	56967.4	55625.4	19003.9	18773.9	71614.2	69364.2	25820.7	25038.7
Rtn1	114236	113576	69000.7	68340.7	77317.8	75537.8	73695.4	71495.4	106407	104615	5234.42	5118.42	33518.5	33176.5	15145.1	15005.1	27412.1	27092.1	0	0	0	0	0	0	11795.2	10971.2	0	0	1711.06	1615.06
Cma1	122931	121523	220605	219197	249220	248810	287102	286066	123361	122081	600162	599746	208388	207738	630227	629589	293714	292712	376985	376075	413410	412582	5697.14	5567.14	46838.8	45548.8	17118.9	16856.9	10032	9161.96
Rel	13350.9	12448.9	15975.8	15705.8	43144.2	42896.2	44346	43858	25817.7	25559.7	21589.9	21379.9	51527	51215	46103.5	44719.5	38996.1	38314.1	43250.1	42758.1	40828.9	39968.9	12246.6	11968.6	30628.6	29610.6	17955.9	17441.9	23233.5	22901.5
Gbp4	15338.1	14896.1	26641.5	26231.5	31160.1	30324.1	39690.3	38392.3	27335.4	26661.4	40148.9	38632.9	45166.8	43924.8	9420.35	9126.35	24532.8	24234.8	22725.9	22389.9	50191.5	49383.5	76484.2	74790.2	47734	46556	98430.7	98012.7	39310.5	38716.5
Ppp1r11	23287.7	22777.7	26369.8	26055.8	56327.4	54827.4	39400.6	38016.6	33597	33027	26879.7	26351.7	69084.1	66974.1	40501.3	39765.3	47634.2	46830.2	35636.8	35156.8	33709.9	33377.9	40417.2	39605.2	29604.7	29350.7	36260.1	36026.1	30673.7	30055.7
Pard3	21944.2	21354.2	18383.5	17793.5	16748.4	16460.4	17691.8	17341.8	11018.4	10774.4	36451.1	36111.1	14032.4	13536.4	11625.2	11267.2	8626.38	8300.38	20594.7	20264.7	25008.5	24660.5	53526.4	53172.4	38566.6	37340.6	43801.6	43363.6	35329.9	33857.9
Phf11	46621.4	46351.4	36047	35765	28687.9	28325.9	13470.8	13090.8	17454.5	17158.5	37538.1	36970.1	15991	15609	15239.9	15121.9	15471	14999	10402	9772.05	13886.7	13444.7	5650.58	5512.58	14291.8	14051.8	4784.18	4422.18	7104.53	6890.53
Mtr	20590.9	19204.9	13914.2	12528.2	34914.9	34548.9	39775.5	38515.5	28260.5	27822.5	16226.3	16012.3	33701.5	33395.5	10565.5	10029.5	29302.2	28438.2	30175.1	29807.1	29133.3	28755.3	10569.1	9841.1	31360.3	30526.3	10902.7	10132.7	18100.9	17790.9
Exoc6b	28879.7	28291.7	18611.9	18157.9	20483.9	19887.9	25945.9	25647.9	22931.1	22207.1	15219.9	14759.9	16991.3	16839.3	11739.4	11405.4	16488.1	16238.1	15776.9	15204.9	14979.9	14759.9	14085.1	13777.1	16944.4	16442.4	19168	18936	19977.2	19657.2
Mipep	23239.2	22617.2	20466	19978	19447	19063	22854.2	22522.2	18324.3	17978.3	27425.9	27071.9	40383	39907	35426.1	35142.1	14094.8	13716.8	35786.8	35336.8	36434.3	36242.3	34036.9	33562.9	29513.7	29237.7	45038.7	44812.7	23542.2	23292.2
Phrf1	12866	12560	15892	15574	13300.2	13104.2	20521.7	20059.7	29153.1	28923.1	63924.5	62998.5	27448.9	27080.9	0	0	20688.2	20356.2	0	0	0	0	30111.6	29309.6	50806.2	50084.2	37928.6	36484.6	48096.4	47344.4
Armt1	17097.8	16303.8	23660.5	23000.5	53347	52903	27104	26826	21013.8	20453.8	17266	16822	33201.5	32785.5	33118.5	32730.5	28905.4	27965.4	37725.8	36191.8	33829.2	33531.2	18063.1	17615.1	15551.3	15159.3	16460.9	16330.9	15711.6	15499.6
Iqca1l	103832	103654	0	0	33914.5	33694.5	41743.2	40789.2	28568.5	28216.5	152749	152077	29367.9	28439.9	31764.9	31086.9	25589.2	24789.2	44123.2	43795.2	45735.4	44243.4	107178	105416	70531.1	68441.1	87637.2	86641.2	126161	125219
Rabgap1l	35857.6	35583.6	28639.8	28365.8	56784.7	55334.7	102214	101772	55044.9	53630.9	42443.8	41385.8	71051.9	69103.9	38734	37638	61045.7	60437.7	53131.3	52657.3	58062.3	56918.3	23570.2	23314.2	30311.5	29245.5	37483.1	35967.1	58555.7	57767.7
Mmrn2	37852	37586	5580.47	5334.47	10211.2	9437.25	7531.23	6927.23	9460.32	8928.32	31858.3	31472.3	11957.7	11299.7	22092.5	21418.5	19855.1	19297.1	15395.4	15163.4	7719.3	7475.3	5825.13	5721.13	23184.6	22394.6	2022.5	1922.5	13052.4	12556.4
Dennd4c	47503.4	46829.4	37232.8	36558.8	37511.4	36175.4	58112.6	56590.6	60496.6	59730.6	46850.1	46588.1	47365.6	46459.6	20615.1	20319.1	44291.4	42947.4	29931.9	29519.9	28719	28247	25570.4	24760.4	35432.5	35036.5	35212.3	34774.3	47832	47046
Mapk8	5349.95	5295.95	0	0	16287.2	15899.2	16053.2	15817.2	13698.8	13292.8	0	0	3681.09	3581.09	0	0	0	0	11396.6	10936.6	17593.5	17441.5	56518.6	55110.6	28343	27797	34220.3	33996.3	17790.9	17408.9
Ripor2	18895	18497	38163	37753	149450	148590	58371.7	56875.7	64749.5	64459.5	41598.8	40350.8	119383	118045	150253	149243	100141	99883.2	100265	99969.1	81650.6	80452.6	6930.12	6576.12	28521.6	28023.6	15863.7	15561.7	18082	17762
Wdr76	15227.3	14725.3	6150.19	6050.19	26083.2	25165.2	17878.5	17564.5	17534.5	17282.5	20650.3	20526.3	24689	24375	0	0	19867.8	19311.8	48701.6	47517.6	31311.5	30395.5	10505.5	9755.46	23244.9	22476.9	28603.9	28239.9	8943.56	8583.56
Arhgap31	49206.1	48846.1	12325.2	11965.2	8084.46	7694.46	13923.1	13653.1	6871.79	6447.79	15715.5	15379.5	14951.7	14719.7	0	0	17533.6	17285.6	0	0	0	0	7139.07	6837.07	9913.72	9405.72	0	0	19299.3	18809.3
Dpy19l1	52991.4	52281.4	45296.7	44586.7	41351.3	40755.3	41151	40071	52527.8	52279.8	51729.5	50639.5	40291.9	39801.9	28622.1	28336.1	33538.5	33258.5	40791.3	39839.3	39657.7	38609.7	78955.6	77443.6	82592.1	81446.1	28236	27784	76753.7	75457.7
Treml1	178340	177878	0	0	70555.9	68275.9	30355.1	30013.1	0	0	109240	107296	17355.3	16989.3	128731	127273	76769.4	75289.4	0	0	0	0	6549.39	6075.39	16808.5	16282.5	28425.8	28017.8	23931.7	23503.7
Siglec15	0	0	0	0	0	0	0	0	0	0	0	0	0	0	0	0	0	0	0	0	0	0	0	0	26168.9	25838.9	0	0	4678.92	4438.92
Eml4	33921.1	31697.1	36466.8	34242.8	84516.3	83176.3	68910.9	68502.9	50029.4	49457.4	45600.2	45128.2	71883.7	70013.7	56680.2	55272.2	75472.6	73872.6	62432.1	61728.1	58973.7	57971.7	36528.5	35010.5	31953	31243	72548.1	70408.1	36690.1	35514.1
Thada	19735.5	17451.5	13955.4	11671.4	17894	17606	47947.6	46483.6	19561.2	19063.2	18765.3	18217.3	17852.7	17632.7	24270.4	24042.4	27417.6	27103.6	37689.7	36139.7	41255.4	40485.4	32045.3	31595.3	19378.1	19250.1	53067.2	52489.2	31743.6	31365.6
Lgals8	68662.9	68102.9	64711.6	64151.6	62991	62231	76509	74593	50460.1	49938.1	35758.1	35234.1	47325.3	46411.3	33934.1	33708.1	45934.5	44838.5	19824	19320	45131.3	43505.3	25391.8	24515.8	92438.4	91916.4	17607.3	17477.3	53009.6	51497.6
Hbb-bs	1.27996e+06	1.27905e+06	1.10668e+06	1.10578e+06	325048	324106	959064	958758	424683	424131	758469	758125	415040	414340	355971	354927	1.12625e+06	1.12595e+06	121768	120374	111632	109988	663.452	615.452	194240	193682	429721	429135	340018	339302
Sec14l1	35787.8	35385.8	25198.7	24802.7	38432.1	37256.1	61066.8	59838.8	37690.6	36570.6	36747.2	36461.2	33612	33284	10657.1	10141.1	33024.1	32654.1	19437.2	19319.2	17666.8	17536.8	26560	25980	36398.7	36202.7	36027.4	35745.4	24827.2	24587.2
Ints11	23165.8	21633.8	17051.6	16773.6	25095.3	24675.3	32956.6	32146.6	28943.9	28671.9	62713.6	61629.6	30022.1	29238.1	20180	19776	27705.7	27463.7	34809.3	34577.3	33735.1	33411.1	41313.1	40661.1	68308.8	65986.8	44120.5	43744.5	36043.3	34743.3
Eif4enif1	580.276	524.276	0	0	1308.27	1220.27	0	0	1556.87	1496.87	6299.3	5851.3	10028.5	9744.54	4360.96	4148.96	3903.43	3619.43	3174.72	2800.72	2073.16	1571.16	13105.1	12587.1	13260.7	12804.7	12477.8	12121.8	11145.8	10529.8
Hsd17b13	1.92862e+06	1.92829e+06	1.53444e+06	1.53362e+06	1191483	1191191	1.57294e+06	1.57268e+06	1.66242e+06	1.66219e+06	1.72222e+06	1.72198e+06	606042	605516	1.58839e+06	1.58802e+06	1.44952e+06	1.44925e+06	1.20939e+06	1.20901e+06	1.12967e+06	1.12928e+06	386226	385590	1.32978e+06	1.32953e+06	686101	685727	1.15401e+06	1.15377e+06
Plekhf2	43610.5	43306.5	10430.1	9808.06	34562.5	34108.5	22793.9	22453.9	28042.2	27550.2	31542.8	31090.8	22910.4	22348.4	18578.9	18322.9	19135.4	18859.4	23958.7	23190.7	24169.2	23649.2	26940.2	26442.2	27657	26925	42672.2	42058.2	29573.6	28701.6
Pars2	28555	28177	29112.6	28646.6	33970.2	33770.2	22654.9	22280.9	29755.6	28661.6	37648.2	37100.2	55641.7	54377.7	50411.1	49713.1	17748.5	17556.5	43436.4	42982.4	51464.2	50892.2	24536.6	24262.6	32189.6	31531.6	34738	34196	20305.8	20067.8
Naip2	6.47487e+06	6.47431e+06	582253	581923	1.33364e+06	1.33336e+06	2190721	2190481	4.30366e+06	4.30345e+06	4.06608e+06	4.06586e+06	3.55065e+06	3.55043e+06	166856	166114	2.07757e+06	2.07732e+06	3.32835e+06	3.32807e+06	3.26734e+06	3.26706e+06	4.01017e+06	4.00996e+06	4.89811e+06	4.8979e+06	3.03486e+06	3.03465e+06	3.20799e+06	3.20778e+06
Sprr2b	216715	216311	3.34139e+06	3.34099e+06	38545.2	37405.2	5709.62	5361.62	172822	172544	48275.4	46635.4	95093.9	94677.9	310416	310124	76629.2	75127.2	283202	282906	224418	223838	75629.8	73857.8	78884.3	77488.3	58477.3	57107.3	86617.5	85955.5
Mgl2	313048	312742	330999	330693	165896	165330	251443	251121	377709	377069	90966.1	89942.1	74139.6	72461.6	48871.4	47951.4	185447	184539	33767.4	33267.4	39981.3	38993.3	31331.8	30705.8	30370.3	29312.3	17984.9	17476.9	101381	99573.1
Phf23	6139.31	6081.31	20428.9	20036.9	25654	25430	10778	9913.99	12690.6	12058.6	25978.1	25204.1	13252.7	12990.7	22730.1	22186.1	12617	12333	13733.6	13229.6	14406.8	14062.8	38890.1	37830.1	24151.6	23613.6	40658.5	39708.5	25515.1	24649.1
Eno1	143050	142612	43909.3	43503.3	278221	277967	101809	101343	63075.1	62605.1	27550.2	27220.2	0	0	534894	534172	38488.3	37678.3	693486	692950	780900	780408	0	0	8312.94	7978.94	29119.7	28853.7	0	0
Vamp2	176015	175401	168824	168210	151281	150447	168981	168505	167912	167554	144200	143310	77611.2	76209.2	96866.5	96160.5	156748	156140	65823.7	65437.7	58315.5	57219.5	38925.5	37875.5	66794.2	66538.2	41329.1	40491.1	63614.5	63362.5
Syngr2	66324.4	66016.4	114077	113801	63901.1	63227.1	84917	83595	87623.8	86791.8	111406	109534	82588.7	81516.7	136528	135258	88270.4	87466.4	122601	121245	122191	120889	60107	59119	76894.8	75346.8	186698	185894	54143.1	52781.1
Supt3	9145.65	8489.65	7252.71	6996.71	8878.89	8612.89	14647.6	14083.6	9208.61	8640.61	25405.6	25193.6	12167	11581	13286.7	12782.7	8051.3	7613.3	10226.8	9554.78	11323.7	10855.7	13916.1	13570.1	21413.2	20849.2	15229.8	14765.8	17398.5	16932.5
Gpcpd1	24319.5	23775.5	40906.6	40558.6	47190.1	45964.1	38971.9	37495.9	31290.1	30602.1	24298.4	23816.4	37959.7	36987.7	362534	361512	30260.2	29622.2	623318	622728	306321	306129	29340.8	28386.8	24472.6	24030.6	36197.2	35943.2	33590.3	33256.3
Pjvk	9.04652e+06	9.04581e+06	20476881	20476169	6961270	6961064	2.34591e+06	2.34568e+06	7.55826e+06	7.55805e+06	3.59498e+06	3.59475e+06	5.577e+06	5.57679e+06	19285078	19284868	5.69499e+06	5.69477e+06	1.57831e+07	1.57828e+07	15939278	15939064	1.36299e+07	1.36297e+07	8.00689e+06	8.00669e+06	1.24188e+07	1.24186e+07	11333582	11333380
Kdm4b	41743.5	41219.5	132762	132488	137796	136698	691891	691519	67650.9	65438.9	440393	439797	310420	309460	141118	139944	364611	363839	765240	764746	868059	867607	64684.5	64146.5	81228.4	80000.4	89992.5	89148.5	36392.7	35166.7
Bcl2l15	0	0	0	0	0	0	0	0	0	0	0	0	37492.7	36428.7	0	0	0	0	0	0	0	0	0	0	0	0	84068.7	82846.7	0	0
5031439G07Rik	32466.9	31868.9	27141.5	26677.5	20129.7	19921.7	36022.8	35478.8	33841	33331	25358.3	25140.3	33813.3	33525.3	39190.8	38196.8	21016.4	20788.4	16213.1	15727.1	25209.8	24915.8	19736.5	19192.5	28588.6	28098.6	47542.2	46110.2	38404.7	37620.7
Krt15	158847	157895	105638	104686	114034	112254	66992	66406	55002.9	53582.9	83510.2	82040.2	18947.9	18535.9	101199	100717	217579	217007	174434	174066	120227	118855	13359.8	12889.8	59864.6	58802.6	33485.9	33107.9	37843.3	36949.3
Dusp3	156411	154957	78999.4	77545.4	80456.8	78850.8	203091	202337	132084	131018	45867	45447	80196.8	78978.8	41771.8	41265.8	141094	140190	57022.3	55614.3	53866.2	53654.2	91378.2	90674.2	62320	61552	71409.7	69135.7	93344.7	93048.7
Med1	32429.4	31711.4	39035.7	38451.7	31580	30854	35544.1	35314.1	37612.4	36462.4	104535	104217	33061.3	32609.3	40205.3	39411.3	23386.1	23056.1	43895.2	43529.2	43623.2	43335.2	34227.2	33795.2	96570.6	96250.6	49983.6	48947.6	53522.4	52088.4
Usp36	0	0	5905.66	5635.66	15306.6	15106.6	0	0	4982.87	4780.87	9560.79	9332.79	14033.3	13535.3	8147.71	7677.71	8967.68	8713.68	0	0	0	0	21933.1	21247.1	34177.2	33921.2	27415.1	26815.1	18087.8	17769.8
Lgals9	86197.6	84891.6	56689.5	55383.5	108907	106929	53596.4	52900.4	60933.5	60219.5	57654.1	57412.1	57766.9	56794.9	85876.7	84600.7	46104.2	45038.2	66932.4	66648.4	66273.2	66017.2	57069.9	55747.9	76196.1	74598.1	21841	21053	54800.1	53550.1
Septin8	194249	193823	105483	105057	123014	121512	105705	105401	132892	131850	46521.2	46203.2	67934.2	65752.2	53055.2	52667.2	89400.2	88654.2	71848.6	69796.6	70504.5	68478.5	116644	115228	61882.3	61048.3	32604.5	32054.5	118266	117090
Kif3a	20480	19988	27067	26771	23436.1	22840.1	15174.6	14714.6	22074.4	21796.4	10053.8	9893.81	13523.6	13341.6	3913.42	3649.42	12919.1	12709.1	22430.4	22034.4	12462.5	12192.5	38812.3	37732.3	15960.3	15680.3	20653.9	20305.9	51767.6	51537.6
Mllt6	0	0	0	0	5647.29	5429.29	0	0	1545.56	1481.56	0	0	11014.4	10170.4	0	0	2364.75	2320.75	5444.02	4836.02	7569.2	7303.2	22438.9	21904.9	5287.51	4909.51	7781.05	7593.05	8562.27	8118.27
Cisd3	61758	61600	66424.3	66068.3	91112.2	90166.2	76631	74717	51935.1	51595.1	99465.4	98919.4	195059	194297	115473	113635	22248.2	21634.2	48838.6	47686.6	42217.6	41637.6	47734.4	46518.4	26215.4	25893.4	46777.5	45227.5	20282.2	20040.2
Myh13	350723	350441	488474	487698	412652	411936	286070	285028	69721.9	67717.9	55143.7	54575.7	17916.5	17710.5	2.44803e+06	2.44773e+06	267704	267484	3.97439e+06	3.97412e+06	3.87567e+06	3.8754e+06	6676.65	6242.65	37654.2	36200.2	23455.3	23049.3	28322.4	28112.4
Bcas3	12987	12773	20768.6	20368.6	18915.3	18403.3	34801	34381	15335.9	14931.9	15185.9	14713.9	14053.3	13569.3	7765.54	7243.54	18928.1	18590.1	21723	21175	21125.3	20593.3	16569.3	16223.3	15827.1	15515.1	19676.1	19100.1	22165	21607
Rpl26	31361.6	30999.6	21822.3	21460.3	32466.1	31974.1	60968.2	59730.2	48268.3	47434.3	27562.3	27238.3	49959.8	49431.8	18567.6	18309.6	27558.8	27288.8	64644.4	64140.4	58986.5	57988.5	350057	349333	128599	127625	365620	364908	257012	255958
Pecam1	182269	181097	82665.3	82379.3	77838.5	76080.5	37233.2	36929.2	38107.6	37057.6	79694.3	77958.3	27242.5	26844.5	182538	182040	79654.1	78330.1	47597.6	46255.6	51549.3	50981.3	8206.46	7596.46	38549.5	37313.5	5239	4967	21085.7	20313.7
Slfn9	10675	10459	54023.9	53621.9	0	0	28913.6	28245.6	23023.7	22323.7	31865.4	31481.4	33889.5	33617.5	14606.5	14376.5	25867.4	25141.4	16642	16256	7537.96	7261.96	10971.5	10351.5	27598.4	26840.4	18688	18330	19529.3	19085.3
Slfn8	286866	286602	190576	190326	153252	152452	53740.9	53076.9	59850.8	59022.8	44062.8	43314.8	72532	70712	88824.6	87730.6	69949.6	67917.6	0	0	0	0	25802.2	25026.2	67020.4	66774.4	16194.6	15986.6	60326.5	59754.5
Cd79b	3556.8	3496.8	53217.9	52823.9	89222.3	88182.3	18045.2	17775.2	44540.2	43124.2	23731.5	23531.5	156961	156405	175323	174715	81640.5	80448.5	115314	113732	71115.8	69125.8	0	0	0	0	0	0	5262.06	5162.06
Vps13d	35871.6	34871.6	30097.4	29231.4	28802.2	28462.2	79140.7	77410.7	28224	27780	29641.1	28759.1	33633.3	33311.3	26500.6	25734.6	49292.6	48718.6	27949.8	27085.8	37494.6	36018.6	17975.4	17499.4	19465	19355	16208.2	16002.2	12510.8	12306.8
Lao1	255875	255625	255811	255593	68346.4	68082.4	63200.5	62198.5	36764.1	35452.1	1.28988e+06	1.28962e+06	989926	989576	47976.9	46920.9	51500.1	51254.1	50862.6	50044.6	99289.4	98995.4	49506.4	48580.4	41110.9	40410.9	44309.7	43985.7	35359.3	33907.3
Tnfrsf18	0	0	3374.9	3100.9	62190.2	61342.2	69744.4	69410.4	77649.1	76179.1	48498.4	46892.4	72075.7	70221.7	97951.2	97303.2	78882.7	77522.7	22781.8	22455.8	0	0	0	0	0	0	0	0	0	0
Jak1	53501.2	52651.2	41128.9	40278.9	48937.6	47953.6	75624.4	73604.4	60778.5	60046.5	48141.3	46487.3	55306.2	54006.2	60419.4	59417.4	56127.3	55011.3	42919.4	42361.4	46724.1	45380.1	19894.6	19384.6	38146.1	36804.1	18480.3	18072.3	23356.4	23056.4
Tlk2	9245.46	8491.46	10168.2	9666.24	7880.72	7450.72	6672.16	6512.16	7304.28	6960.28	23494.2	23234.2	8594.18	8024.18	5601.6	4771.6	17663.6	17455.6	10333.8	9689.8	13519.8	13003.8	18564.3	18232.3	30635.3	29619.3	21993.1	21259.1	15177.2	14839.2
Prpsap1	35270.5	34226.5	31512.6	30468.6	60951.1	59977.1	51393	50419	41454.3	41064.3	37985.4	37525.4	60794.6	60136.6	52117	51625	46405.6	45399.6	53284.8	52830.8	59029.9	58039.9	38506.8	37374.8	39404.3	38360.3	65171.9	64505.9	57975.9	57121.9
Grb2	88129.4	87809.4	105371	105051	178496	178094	145399	144451	134208	133202	108147	106141	179285	179045	174784	174166	165606	165120	129370	128204	127402	126254	42405.7	41945.7	104240	102400	110144	108360	113146	111790
Tmc6	2540.35	2476.35	0	0	0	0	2251.57	2193.57	600.446	576.446	14038	13302	516.897	492.897	0	0	1773.18	1625.18	0	0	0	0	13883	13521	2192.76	2142.76	25131	24821	2298.27	2278.27
Mtmr3	15782.8	15014.8	12244.2	11476.2	17676	17332	23099.9	22827.9	17592.5	17358.5	12929.4	12719.4	16876.8	16688.8	20737.2	20469.2	15440.7	14954.7	18115	17751	14428.5	14090.5	22510.4	22000.4	20345.3	19987.3	16734.3	16382.3	18464.4	18238.4
Aldh3a2	144293	143433	150044	149184	116115	114399	134953	133749	128846	127710	158459	157907	88700.3	87976.3	125783	124239	175292	174940	91958.9	91268.9	90550.7	89856.7	166911	166657	91717.1	91163.1	81819.2	80437.2	70419.1	68571.1
Gas7	79787.8	79117.8	82493.4	81823.4	53898.8	53540.8	42931.9	42201.9	99054.6	98806.6	20908.2	20560.2	30271.2	29539.2	21880.3	21154.3	45234.5	44042.5	25990.7	25666.7	21880.6	21524.6	18602.7	18272.7	38322.1	37026.1	13651.8	13183.8	26496.3	25908.3
Gpc3	17796.8	17158.8	20707.4	20203.4	10299.5	9543.51	789.73	701.73	8953.64	8335.64	1464.21	1338.21	3787.77	3707.77	0	0	3756.15	3444.15	0	0	0	0	1915.07	1827.07	0	0	0	0	0	0
Atp2a3	81886.5	81158.5	108115	107387	153884	153094	189096	188194	150757	150081	143251	142335	158625	158099	273162	272706	186141	185239	164208	163736	145719	144967	12698.2	12514.2	63030.3	62350.3	38514.8	37182.8	36188.6	34920.6
Aifm1	148112	147604	207582	207074	206863	206089	108484	106464	163130	162706	220166	219642	453574	452924	208939	208035	101897	99880.5	164901	164435	163249	162767	164046	163744	189202	188598	133666	132620	149054	148598
Mospd2	56913	55385	41387.4	39859.4	32207.5	31643.5	39652.2	38342.2	41860.5	41548.5	43506	42670	24970.2	24720.2	30961.1	30129.1	33771.9	33557.9	28727.9	28037.9	27880.6	27216.6	37213.9	35877.9	41857.5	41311.5	33233.1	32799.1	48916.7	48276.7
Nasp	67176.7	66254.7	70700.3	69778.3	100825	100337	77864.4	76054.4	62850.4	62348.4	56387	55973	70484.3	68506.3	79599.9	77905.9	87020.2	86160.2	83709.7	82539.7	81145.3	79923.3	47217.3	45935.3	66207.3	65889.3	87171.6	86149.6	52748.4	51200.4
Nfia	82189.6	80993.6	55859.1	54663.1	81598.2	80092.2	53978.8	53358.8	85560.5	84614.5	177118	176828	38813.9	38009.9	20090.3	19668.3	21550.3	20766.3	24048.8	23298.8	27230	26376	10581.8	9861.8	29661.2	29423.2	27710.8	27144.8	11689.4	11253.4
P2rx1	28640.7	28030.7	33014.2	32404.2	23889.5	23399.5	25761.3	25419.3	45150.5	43830.5	27197.1	26777.1	0	0	27716.6	27218.6	41287.9	41031.9	8919.79	8055.79	0	0	8140.43	7504.43	10301.5	9907.5	3834.72	3282.72	0	0
Pex10	44916.8	43380.8	32456.3	30920.3	17076.2	16858.2	51028.7	49992.7	37861.7	36771.7	12878.8	12652.8	18992.3	18586.3	25014.8	24686.8	67367.2	65121.2	25202.3	24706.3	34116.7	33874.7	30124.6	29326.6	27468.3	26684.3	29256.4	29014.4	15439.2	15169.2
Ski	0	0	0	0	0	0	3268.07	2852.07	3956.58	3816.58	44651.5	44007.5	0	0	0	0	0	0	0	0	0	0	0	0	0	0	0	0	3404.75	2826.75
Bmx	2586.72	2524.72	0	0	61680.5	60786.5	18603.2	18467.2	2120.86	1970.86	4153.08	4095.08	59706.7	58924.7	16123.2	15869.2	4794.37	4346.37	20465.6	20111.6	0	0	0	0	14367.2	14147.2	16096.3	15858.3	5711.74	5511.74
Eif2b3	40203.7	39161.7	32633	31591	41431	40847	74996.8	72914.8	39687	38959	32519	32261	50321.1	49845.1	32555	32055	53432.3	52010.3	42406.2	41768.2	40743.6	39875.6	52282.1	51744.1	45098.6	43536.6	63211.2	62357.2	65354.5	63070.5
Cetn2	21526.2	21076.2	17836.4	17386.4	32116.8	31544.8	14972.1	14468.1	18975.8	18809.8	31823.8	31435.8	20472.4	19976.4	41785	41283	26060.9	25392.9	30535.7	30261.7	25716.6	25322.6	11110.3	10532.3	25423	25169	15091.6	14595.6	20324.2	20090.2
Mms22l	2604.15	2404.15	0	0	0	0	3777.98	3463.98	1999	1825	11485	11005	4383.02	4175.02	4310.87	4090.87	0	0	14674.8	14318.8	19220.7	18706.7	23091.9	22717.9	29441.3	29153.3	55074.2	54770.2	13391.2	12979.2
Irak1	8071.49	7889.49	1484.29	1210.29	9835.93	8985.93	22233.4	21745.4	5199.42	4771.42	4675.8	4635.8	6504.5	6100.5	12097.5	11821.5	10381.8	9615.85	6199.52	5691.52	7097.15	6731.15	5365.87	5163.87	13018	12496	3328.78	2700.78	4406.22	4072.22
Naa10	18772	17998	38602.4	37828.4	18944	18448	28606.6	27870.6	17542.4	17294.4	19403.5	19003.5	23825.9	23503.9	32792.4	32330.4	17836	17680	44084.5	43750.5	53384.2	53096.2	59341.7	58257.7	41389.1	40749.1	62002.2	61014.2	62393.5	62021.5
Yipf6	62328.1	61814.1	110686	110424	36730.1	35236.1	12338.1	11740.1	42024.4	41746.4	40940.3	39578.3	40122.4	39588.4	64634.6	64014.6	52703.7	51157.7	63046.7	62414.7	45798.3	44314.3	84310.3	83182.3	52877.6	52421.6	61310.3	60242.3	86765.2	86109.2
Xpnpep2	21536.2	20772.2	38087.8	37323.8	11161.9	10535.9	1787.54	1649.54	13787.1	13409.1	0	0	7107.43	6811.43	0	0	11954.4	11508.4	932.369	912.369	0	0	0	0	0	0	0	0	0	0
Mid2	2064.78	2000.78	7455.08	7057.08	2996.59	2600.59	0	0	1846.52	1624.52	0	0	1256.23	1216.23	0	0	2202.35	2120.35	0	0	0	0	7490.24	7284.24	4591.71	4077.71	1793.04	1765.04	7861.97	7251.97
Tbc1d2	31606.1	30728.1	0	0	12881	12593	0	0	8907.21	8273.21	12364.2	12046.2	9097.69	8609.69	18126.4	17764.4	25384.7	24508.7	16565.6	16165.6	6931.83	6539.83	15810.8	15536.8	22446.8	22158.8	30206.6	29204.6	8074.04	7512.04
Col4a6	24838.2	24468.2	37923.5	37625.5	0	0	0	0	25301	24877	7145.73	6835.73	26598.3	25992.3	0	0	0	0	9749.81	8999.81	28402.4	27854.4	50360.9	49558.9	35572	35208	31981.6	31319.6	30982	30452
Phactr2	25396.4	24854.4	27038.9	26728.9	38880.4	37816.4	18660.1	18534.1	30959.1	30207.1	10640.5	9990.54	25049.1	24817.1	10630.4	10104.4	31257	30877	10302.5	9642.46	16004.8	15556.8	17783.6	17289.6	17975.2	17757.2	20164.3	19696.3	15995.1	15877.1
Prkx	271752	270320	344236	342804	289223	289013	406143	405491	229352	228998	294230	293268	414500	413798	429518	428620	397786	397088	146607	145833	188523	187645	14726.6	14168.6	28788.6	28342.6	21905.4	21137.4	19927.6	19595.6
Kif16b	40713.3	40343.3	143526	143188	8495.97	8175.97	8389.8	7915.8	6097.72	5841.72	19990.4	19708.4	11447.6	10689.6	10961.2	10517.2	18915.1	18575.1	10177	9497	22358.1	22120.1	15827.3	15561.3	8177.69	7809.69	8846.54	8338.54	5896.45	5394.45
Uprt	34918.6	34614.6	37133.9	36829.9	49591	48693	42252.5	41410.5	42325.5	42115.5	57459.8	57185.8	36932.2	35790.2	23972.4	23680.4	32319	31777	37987.2	36505.2	26081.8	25751.8	22789.6	22365.6	28815.5	28373.5	19557.2	18947.2	34178.2	33966.2
Mtm1	43043.5	42503.5	35190	34650	46003.7	44587.7	53672.7	52990.7	48982.6	48250.6	40658.8	39244.8	39641.9	39015.9	42258.9	41854.9	47371.7	46517.7	33915.5	33457.5	35345	34919	19959.9	19461.9	28893.5	28467.5	35722.6	35392.6	31939.7	31647.7
Arhgap15	4006	3772	8809.79	8589.79	13740.1	13172.1	11294	10512	9355.95	8807.95	3847.45	3743.45	14832.8	14566.8	13981.2	13619.2	10887.6	10229.6	9317.69	8507.69	5795.24	5235.24	1926.65	1848.65	5847.92	5561.92	3890.76	3348.76	3765.31	3269.31
Clta	645595	644715	727701	726821	415704	415000	417290	416658	654879	654513	281988	280962	420818	420120	304524	304200	408462	407784	345554	344564	282242	281960	374909	374243	419003	418461	526942	526448	729004	728686
Espn	0	0	0	0	0	0	0	0	7699.93	7417.93	0	0	0	0	0	0	0	0	0	0	0	0	112620	111064	6440.79	6270.79	51979.2	51239.2	0	0
Tek	16311	16045	2618.33	2366.33	6540.68	5906.68	14197.6	13983.6	13861.1	13507.1	3865.15	3767.15	0	0	4373.31	4165.31	20595.3	20241.3	2136.22	1628.22	0	0	0	0	0	0	0	0	3578.95	3042.95
Chchd7	52515.3	52093.3	112551	111355	50427.4	49627.4	33930.9	33310.9	38060.9	37004.9	56307.3	55885.3	59391.1	58565.1	72890.9	70738.9	25600.9	24808.9	88119.3	87245.3	52742.4	52372.4	40021	39147	33966.5	33664.5	126035	124801	94645	94405
Nhsl2	0	0	0	0	0	0	0	0	10540.9	10220.9	0	0	0	0	0	0	0	0	30034	29638	11042.8	10524.8	1915.05	1829.05	17064.1	16588.1	6141.23	5903.23	3213.22	2603.22
Cep131	10160.5	9512.52	10144.3	9728.31	7721.4	7271.4	4967.49	4507.49	7657.06	7367.06	6633.43	6233.43	7355.39	7119.39	13841.5	13443.5	8510.19	8160.19	12749.9	12507.9	5358.78	4738.78	21552.3	20764.3	11714.8	10868.8	25240.1	24980.1	10430.1	9652.08
Tepsin	0	0	0	0	0	0	0	0	0	0	0	0	0	0	0	0	0	0	0	0	0	0	3193.92	2517.92	0	0	675.553	655.553	4165.86	3761.86
Rps6ka3	62277.9	62043.9	50355.2	50121.2	81102.2	79554.2	138687	137571	88629.4	87855.4	66758.5	66152.5	82593.4	81523.4	58478.7	57266.7	103722	101790	67125.7	66863.7	74285.5	72573.5	52045.2	51459.2	69882.1	67724.1	58351.1	56961.1	87406.4	86802.4
Tomm5	79109.3	78647.3	123673	123211	80532.7	78936.7	54133.9	53525.9	75176.4	73564.4	117795	116123	117450	116042	90229.3	89213.3	66385.5	64079.5	109783	108007	95825	95385	128915	127845	146777	146221	189278	188520	184623	183939
Zmym3	2445.43	1843.43	9423.53	9027.53	3925.78	3707.78	6292.77	6060.77	4477.23	4423.23	21723.4	21531.4	4290.9	4068.9	0	0	2648.16	2412.16	7142.6	6788.6	0	0	21734.1	20986.1	15536.6	15142.6	13613.3	13135.3	8947.11	8589.11
Nfx1	4055.95	3499.95	5886.93	5580.93	3163.21	2809.21	3373.11	3001.11	5428.41	5032.41	4461.72	4381.72	6188.25	5700.25	0	0	3974.6	3718.6	10485.6	9867.63	7009.47	6627.47	11753.9	11343.9	16072.6	15816.6	18573.7	18191.7	13773.9	13461.9
Usp24	28680.4	27830.4	27162.2	26312.2	40748	40076	63628.2	62678.2	38444	37460	27601.6	27299.6	37027	35895	34657.7	34185.7	41093.3	40811.3	32693.6	31925.6	32361.4	31705.4	22776.9	22348.9	23143.3	22333.3	18015.6	17515.6	25843.5	25067.5
Scn7a	78432.9	78136.9	56395.8	55605.8	71571.4	69371.4	75738.7	73728.7	62285.9	61713.9	43545.6	42717.6	20913.8	20555.8	60871.5	59909.5	73587.5	71833.5	24876.2	24304.2	18032.2	17684.2	10667	9970.97	12922	12374	8495.4	7909.4	7595.69	6899.69
Cwc22	34703.2	34241.2	34265.3	33937.3	34337.8	33813.8	27972.4	27100.4	36085.1	34605.1	85176.7	83806.7	36573.6	35339.6	41623.7	41089.7	35747	34437	44589.2	44335.2	35570.2	35182.2	60891.8	59983.8	66195.9	65873.9	65727.8	65119.8	40040.1	39588.1
Cobll1	12618.4	11160.4	13169.9	11711.9	14792.4	14472.4	12107.2	11477.2	11806	10938	17738.4	17376.4	13236.4	12964.4	22511.1	21921.1	14642.6	14396.6	14902.4	14568.4	13652.6	13162.6	23914.1	23490.1	10522.1	10178.1	24688.8	24278.8	13368.2	12950.2
Baiap2	30684.5	29456.5	42672.6	41444.6	16437.2	16087.2	22406.2	21958.2	27653	27057	52233.7	51251.7	21062.7	20742.7	34737.7	34283.7	20317	19891	58855.7	57699.7	61835.7	61157.7	105077	103213	110562	108992	227910	227528	86866.1	86214.1
Tmem245	100192	99327.5	61653.4	60789.4	85930.5	84672.5	128776	127430	89654.2	88928.2	106185	105941	51672.1	51378.1	80607.2	78985.2	137390	136422	38659.8	37299.8	38083.8	36745.8	26429.2	25805.2	63030.7	62348.7	38656.6	37344.6	72366.7	70698.7
Aatk	0	0	0	0	0	0	0	0	0	0	0	0	523.751	501.751	6078.47	5304.47	0	0	1516.85	1264.85	730.044	630.044	4547.52	4167.52	6337.9	6145.9	6799.55	6355.55	6468.85	6114.85
Thoc2	55188.5	54440.5	49911.7	49163.7	51200.8	50492.8	47133.4	45549.4	57922.5	56856.5	158912	158362	56493.8	55335.8	45352	43840	41301.8	41047.8	50883.8	50069.8	50790.9	50088.9	66293.2	65869.2	125530	124472	67175.6	66697.6	85458.9	84750.9
Dlgap4	31531.2	30367.2	36981.1	35817.1	39464.3	38504.3	22219.5	21727.5	34263.3	33885.3	14337.3	13673.3	31957.6	31667.6	25318.7	25066.7	19751.7	19163.7	16687.3	16321.3	14771.4	14503.4	30786.9	30088.9	18111	17935	31128.3	30278.3	39490.4	38926.4
Zrsr2	0	0	0	0	8814.02	8534.02	1163.9	1121.9	0	0	18040.7	17762.7	0	0	10946.4	10496.4	0	0	21927.9	21427.9	36433	36239	25269.3	24369.3	27082.1	26172.1	11952.2	11432.2	5506.69	5262.69
Mylk	66825.2	66009.2	64935.1	64371.1	28153.1	27679.1	28292.3	27474.3	31661.8	31035.8	55913.1	55449.1	29782.3	28942.3	52396.2	51932.2	31657.1	31385.1	31820.6	30828.6	25686.5	25278.5	11522.8	11042.8	13134.2	12644.2	9898.28	9638.28	2118.92	2096.92
Mrpl2	53288.4	53082.4	73285.7	73079.7	50708.2	49940.2	28363.9	27567.9	38261.1	37237.1	74581	72459	74205.2	72537.2	94120.2	93296.2	22656.7	22144.7	75506.9	73740.9	77828.7	76410.7	117539	116143	81881.5	80705.5	164422	164020	62772.9	62448.9
Itgbl1	3585.52	3219.52	1957.86	1897.86	1923.55	1821.55	0	0	1138.93	978.926	4097.09	4031.09	2012.94	1884.94	0	0	2547.94	2299.94	2460.54	1988.54	0	0	977.646	853.646	26599.1	26371.1	0	0	0	0
Pde4d	0	0	0	0	0	0	0	0	2480.55	2410.55	0	0	2798.18	2696.18	0	0	0	0	0	0	0	0	16956.1	16706.1	6540.53	6402.53	6791.96	6345.96	3501.46	2943.46
Taf1	14686.8	14060.8	10535.3	10199.3	15165.5	14925.5	6133.59	5883.59	16610.9	16102.9	36035	35579	14832.3	14564.3	19438.8	18884.8	13429.7	12903.7	17774.9	17610.9	12262.7	11946.7	16834.8	16552.8	32384.2	31770.2	15154.3	14670.3	21067.2	20293.2
Serinc2	2777.81	2711.81	0	0	0	0	0	0	0	0	16713.8	16165.8	2948.16	2888.16	0	0	0	0	15110.8	14818.8	64751.7	64365.7	134257	133315	16627.9	16071.9	83613.4	82363.4	0	0
Zbtb8os	85347.6	84739.6	249106	248750	132291	131051	97424.8	96778.8	83327.2	82251.2	77365.2	75461.2	103744	101828	134970	133660	102476	100484	83292.7	82098.7	107229	105447	23557.1	23293.1	38533.2	37289.2	34156.5	33922.5	32807.1	32279.1
Cpsf4	33893.1	32923.1	25246.7	24410.7	31056.6	30196.6	34402.7	33882.7	32244.1	31728.1	80351.4	78679.4	43204	41624	43027.8	42731.8	27330	26980	33872.6	33404.6	34153.4	33923.4	61564.9	60722.9	84305.2	83259.2	63113.8	62253.8	65923.1	63697.1
Hnrnpk	173437	172895	162430	161888	230281	229707	110087	108125	168005	167649	154022	153374	165006	164584	181721	181205	162089	161553	174307	173937	154747	154169	221174	220802	153862	153446	268798	267756	171948	171116
Zbed5	122445	122217	160527	160299	129911	128619	65117.5	64335.5	82231.9	81091.9	165122	164682	88550.9	87810.9	252566	252006	63863.6	63519.6	161568	161054	162986	162500	141132	140346	135805	134993	256961	256775	172208	171380
Dip2c	38071.4	36165.4	37792.4	35886.4	28732.8	28376.8	24740.1	24150.1	24652	24354	17579.7	17191.7	14664.7	14344.7	20362.4	20008.4	22381.3	21795.3	16608.1	16216.1	16004	15552	59973.8	58963.8	21758.3	21312.3	35228.2	34794.2	32170.9	31930.9
Tnik	0	0	0	0	0	0	4010.25	3740.25	0	0	0	0	1456.96	1230.96	10085.9	9903.86	4640.31	4162.31	16470	16048	0	0	17361.3	17231.3	10711.6	10425.6	39355.2	38207.2	2365.76	2265.76
Cad	42149.6	41723.6	29882.5	29456.5	35188.1	34868.1	78554.4	76786.4	48649.7	47869.7	45498.6	44996.6	64776.1	64472.1	60687.9	59705.9	57344.8	56342.8	91024.8	90286.8	91024.2	90354.2	56244.9	54804.9	90626.4	90008.4	79757.1	78221.1	87083.1	86443.1
Arhgap42	39891.3	39675.3	43906.7	43696.7	48112.1	47002.1	58297.3	56791.3	48318.2	47492.2	36347.6	35989.6	50692	50270	42914.3	42604.3	12433.1	12099.1	165992	165540	253494	253084	28812.9	27738.9	15949.3	15667.3	11658.8	11066.8	30500.1	29844.1
Phf3	39673.2	39357.2	49867.4	49463.4	40640.4	39956.4	29207.1	28607.1	23559.4	22987.4	58937.7	57409.7	26700	26152	98469.8	97853.8	24691.8	24449.8	26558.1	26138.1	20202.1	19918.1	21049.9	20847.9	23132	22316	29961	28871	21176.4	20422.4
Mpdz	12069.7	11793.7	19352.1	18984.1	17062.7	16836.7	18270.8	18044.8	13641	13223	11234.8	10702.8	11261.2	10465.2	3233.71	2891.71	6825.22	6171.22	3296.47	2946.47	8041.3	7839.3	18443.6	18077.6	10649.5	10339.5	15878.4	15584.4	16530	16306
Strn3	61715.8	60273.8	54743.3	53301.3	59127.6	57965.6	45524.4	45276.4	51494	51096	44948.6	44340.6	46613.1	45611.1	48654	47682	47872.7	47098.7	40045.5	38935.5	37925.1	36565.1	53917	53617	40035.3	39115.3	35147.9	34689.9	47779.3	46981.3
Itsn2	49944.9	49330.9	50558.1	49944.1	63242.3	62504.3	48882.8	47522.8	59866.8	59042.8	39260	39062	67636.1	65426.1	53900.3	53606.3	45858.7	44752.7	40854	39914	39965.1	38969.1	45720.3	44214.3	39227.3	38145.3	33810.2	33494.2	58201.7	57375.7
Ythdc2	44236.2	41972.2	35981.1	33717.1	55071.3	54853.3	42029.6	41113.6	42060.7	41788.7	67260	66696	45800.1	44666.1	24018.7	23736.7	32708.4	32256.4	46118.8	44510.8	39819.1	38803.1	35363.7	35127.7	52974.2	52526.2	41712.6	40944.6	30400.5	29720.5
Myo18a	29125.7	28019.7	26647.3	25541.3	21014.4	20532.4	33447.8	32725.8	21625.3	21241.3	31474	31006	31508.7	31100.7	41262.4	40662.4	29413.5	28605.5	52117.5	51515.5	51642.1	51102.1	60742.9	59818.9	36314.3	36088.3	44957.1	44723.1	42950.2	41414.2
Sbno1	20063.7	19625.7	24570.8	24328.8	25333.3	24995.3	18593.3	18453.3	17905.4	17753.4	26663.3	26061.3	20820.3	20434.3	20915.9	20699.9	17806	17644	27228.6	26988.6	31474	30594	33262.6	33046.6	47902	46752	46104.8	44456.8	45571.9	44441.9
Gnai1	233813	233559	270447	270101	413111	412397	306317	305375	311172	310342	161928	161442	26902.4	26404.4	173009	172365	515699	515149	54275.3	53957.3	14349.9	13989.9	10616.9	9902.92	13069.6	12567.6	13095.9	12897.9	5031.92	4879.92
Cgnl1	10864.7	10798.7	0	0	0	0	0	0	0	0	0	0	0	0	0	0	0	0	4356.27	4158.27	11482.1	11052.1	22737.6	22295.6	13284.9	12832.9	28157.3	27693.3	0	0
Gcc2	12299.7	11017.7	14252.6	12970.6	8596.33	8288.33	8570.36	8126.36	9968.53	9534.53	13475.8	12595.8	8728.15	8192.15	6155.78	5397.78	5910.33	5686.33	8641.65	7735.65	6928.32	6534.32	13351.8	12875.8	10691.8	10399.8	6700.35	6236.35	11414.5	10906.5
Zfc3h1	6068.36	6000.36	0	0	6543.11	5911.11	7764.08	7202.08	16141.5	15935.5	24511.6	24081.6	7155.53	6879.53	0	0	11406.3	10846.3	0	0	0	0	22157.2	21551.2	17151.5	16711.5	15381.9	14965.9	30150.2	29404.2
Kctd21	51513.9	51205.9	9649.63	9347.63	42106.9	41650.9	135177	133981	32464.9	32014.9	70287.9	69987.9	36777.2	35601.2	20651.7	20367.7	36562.9	35404.9	16261.7	15787.7	0	0	10258	9450	38216.6	36896.6	24033.9	23741.9	20234.4	19978.4
Apc	2715.01	2285.01	1543.87	1319.87	651.903	531.903	247.485	225.485	711.259	691.259	511.094	485.094	0	0	0	0	2101.8	2007.8	0	0	0	0	3798.69	3268.69	2506.1	2432.1	2529.25	2509.25	2281.18	2261.18
Unc13d	13161.9	12211.9	16733.8	15783.8	33670.7	33398.7	41823.2	40877.2	32736.2	32348.2	30796.3	30146.3	51018.3	50640.3	57003	55635	35378.4	34002.4	38615.1	37241.1	41191.1	40407.1	27351.8	26951.8	27265.5	26431.5	33956.9	33668.9	15160.5	14818.5
Otud7b	19426.6	18882.6	14920.6	14058.6	21303.2	20901.2	23383.9	23171.9	14953.6	14425.6	13596.4	12742.4	12081	11457	5134.16	4258.16	17747.4	17553.4	16058.1	15550.1	17719.4	17595.4	28079.2	27845.2	18020.7	17820.7	26341.7	25521.7	24289.9	23941.9
Cstdc4	18900.2	18212.2	55574.6	55286.6	24350.3	23988.3	19560.6	19364.6	15349.1	14957.1	44728.2	44098.2	57391.4	56357.4	114557	112701	32188.5	31624.5	60235.9	59289.9	48777.9	47787.9	104017	102107	81319.4	80103.4	202730	202136	68730.7	66756.7
Zcchc24	22876.3	22190.3	16166.1	15732.1	18915.8	18405.8	21887.1	21311.1	30638.1	29800.1	20331.2	20117.2	17852.5	17630.5	13309.5	12819.5	7338.36	6766.36	16056.8	15546.8	13808.7	13354.7	18297.7	17891.7	30299.7	29225.7	5386.37	5158.37	24763.1	24503.1
Tmem182	211918	211478	486261	485853	11644.7	11090.7	109645	107665	70337	68371	39044.6	38790.6	9258.88	8808.88	718488	717888	307644	306694	147365	146611	175274	174938	0	0	7238.86	7032.86	8190.21	7506.21	10717.7	9995.71
Ep300	7212.43	6134.43	11229.2	10285.2	8251.92	7891.92	6382.95	6172.95	10208	9822.01	9164.91	8858.91	11491.7	10745.7	8302.81	7854.81	6711.05	6033.05	9207.77	8389.77	8042.67	7842.67	15022.2	14546.2	12808.9	12238.9	12537	12199	11861.1	11475.1
Trappc11	41931.8	40985.8	22912.6	21966.6	34380.8	33872.8	74385.8	72243.8	41240.5	40812.5	38297.3	37897.3	35564	34122	30995.7	30167.7	47454.5	46626.5	31523.9	30463.9	35635.5	35269.5	34448.2	34060.2	29534.2	29264.2	27990.8	27486.8	40066.1	39624.1
Itpkb	33637	33175	16768.9	16502.9	25346.9	25012.9	18981.1	18631.1	18583.6	18309.6	26786.1	26234.1	22880.7	22312.7	0	0	16573	16355	18764.2	18508.2	28778.6	28316.6	5271.51	5041.51	10884.7	10636.7	5955.72	5855.72	12083.7	11785.7
Polr3a	37845.5	37645.5	11049.9	10663.9	21267.2	20857.2	31489.2	30393.2	30020	28990	64217.5	63327.5	35970.7	34608.7	10655.1	10137.1	32346.8	31814.8	31635.4	30591.4	25223.9	24933.9	42120.3	41608.3	39178.8	38084.8	31648.3	30900.3	25585.2	24737.2
Lrch3	51305.6	50603.6	38705.8	38003.8	52823.4	52323.4	84962.8	83648.8	56491	55259	47333.8	47151.8	51850.8	51590.8	54441.4	54205.4	50992.2	50662.2	56875.5	55453.5	59338.2	58386.2	64574.6	64024.6	75348.5	73688.5	60510.4	59348.4	65741.7	63497.7
Setdb2	4285.78	3771.78	1579.63	1271.63	6449.72	5807.72	672.673	630.673	7428.9	7100.9	6819.59	6447.59	8955.82	8445.82	8389.46	7957.46	5679.46	5413.46	3007.01	2619.01	2150.72	1658.72	2450.89	2430.89	8511.65	8237.65	2383.7	2361.7	3096.45	2464.45
Ppfia1	22512.8	21932.8	17482.7	17036.7	19128	18676	12345.9	11751.9	14890.8	14354.8	15394.6	14966.6	17713.5	17447.5	18452.9	18162.9	13901.2	13473.2	5685.76	5101.76	14462.7	14128.7	18879	18605	15969.2	15695.2	39220.2	38042.2	27225.7	26791.7
Ankrd44	18109.9	16607.9	16477.2	14975.2	36704.5	35204.5	57049.5	56833.5	38025.4	36961.4	26626.2	26012.2	56606.2	55466.2	51501	50945	43408.6	41928.6	47545.4	46187.4	43147.2	42761.2	11355.2	10837.2	28931	28517	16112.4	15882.4	26258.8	25604.8
Plxnb2	49470.1	48494.1	60463.7	59487.7	32028.1	31414.1	38634.9	37106.9	45752.7	44516.7	61330	60078	32766.3	32236.3	36996.1	35524.1	30006.3	29314.3	58394.9	57168.9	55362	53896	71291.5	69159.5	61941	61115	63086.9	62222.9	55313.2	54119.2
Ptprz1	0	0	0	0	0	0	2096.17	2006.17	0	0	0	0	0	0	0	0	0	0	0	0	0	0	15614	15288	0	0	11856.6	11314.6	0	0
Adgrd1	11796.3	11586.3	6008.32	5612.32	10188.1	9408.08	3952.41	3668.41	8988.71	8378.71	11541.9	11069.9	5219.06	4909.06	0	0	0	0	0	0	0	0	0	0	0	0	0	0	0	0
Dock5	16617.5	14491.5	22574.6	20448.6	13162	12922	16012.7	15760.7	16388.8	15818.8	15419.1	14995.1	14422.1	14030.1	32020.4	31414.4	19950.3	19424.3	25486.3	25058.3	26277.2	26005.2	17366.7	17240.7	38198.6	36870.6	30254.9	29262.9	26369.6	25753.6
Rbm25	42919.2	42099.2	44602.9	43782.9	51200.6	50490.6	41631.3	40659.3	51636.5	51264.5	109279	107339	49960.7	49434.7	42264.3	41864.3	43396.9	41914.9	43386.4	42918.4	41126.5	40326.5	63880.4	63280.4	100273	98290.9	60843	59719	67910.6	65874.6
Nfatc1	12675.4	11871.4	18813.7	18517.7	21536.8	21192.8	34684	34230	26754.5	25930.5	35381.8	34761.8	27608.8	27270.8	6113.14	5349.14	19892.3	19350.3	29690.4	29226.4	33765.1	33453.1	9030.63	8660.63	119642	118398	10695	9858.96	67565.1	65503.1
Gprc5c	6962.17	6892.17	19549.3	19145.3	4853.65	4501.65	3341.63	2967.63	17478.3	17200.3	35849.7	35353.7	4830.18	4440.18	0	0	0	0	6499.3	6055.3	7189.79	6841.79	51587.2	50947.2	0	0	43014.2	42434.2	0	0
Flna	162184	160918	186489	185223	183255	182927	195514	194696	187609	186849	193270	192486	184653	183773	182055	181547	174161	173793	191137	190261	180797	180535	306578	305732	254366	253354	195428	194746	321673	320899
Pkig	21826.8	21458.8	22039.9	21557.9	39085.7	38059.7	18578.6	18434.6	15458.1	15076.1	13514.8	12642.8	23518.2	23124.2	20451.4	20115.4	22679.9	22169.9	0	0	0	0	19176.4	18958.4	16199	15969	15051.8	14537.8	23256.3	22936.3
Ncoa5	30534.1	30048.1	0	0	0	0	0	0	21504.7	21082.7	20122.6	19862.6	0	0	0	0	0	0	0	0	41096.7	40292.7	15288.4	14886.4	112825	111349	14583.5	14373.5	31823.1	31479.1
Scarf1	31394.2	30914.2	21838.2	21040.2	12466.6	12092.6	9635.23	9373.23	4116.76	4000.76	16025.5	15755.5	7452.33	7236.33	27803.5	27317.5	10988.2	10360.2	20254.2	19850.2	4227.39	3989.39	15413.6	15051.6	23803.6	23161.6	16229	16035	8589.02	8151.02
Slc39a13	41529.2	41111.2	12486	12264	12306.3	11884.3	37106.5	36770.5	37683.4	36557.4	17304.9	16872.9	16624.3	16370.3	0	0	29566.4	28792.4	118574	117092	59286.9	58328.9	49418.7	48480.7	206005	205575	23653	23275	80165	79117
Bpifa2	36146.7	35826.7	82372.8	82030.8	54264.2	53958.2	20877.7	20507.7	54941.9	53515.9	30144.2	29356.2	9555.18	9177.18	16205.5	15965.5	314563	313635	17696.5	17498.5	46932	45618	0	0	0	0	23010	22518	19656.3	19256.3
Zfp512b	35928.7	35504.7	27732.3	27532.3	49475.2	48565.2	30405.7	30077.7	43479.1	41857.1	131654	130452	37748.1	36730.1	35830.7	35630.7	26823.8	26353.8	35801.5	35359.5	14711.4	14431.4	42756.4	42354.4	43500.7	43258.7	37292.4	35742.4	30217.8	29485.8
Abi1	60702.2	59534.2	53075.1	51907.1	64085.4	63429.4	50882	49822	64187.3	63819.3	41609	40363	59597.2	58795.2	60616.7	59630.7	48343.4	47631.4	39958.6	38834.6	39588.3	38530.3	41057.1	40347.1	50348.1	49558.1	52128.9	51414.9	48948.2	48312.2
Xpnpep3	43039.5	42617.5	48924.5	48502.5	49837.2	48967.2	36315.4	35829.4	55827.3	54495.3	57244.2	56930.2	79782	78536	63094.8	62338.8	39439.5	38837.5	63124.7	62502.7	68088.3	65828.3	119012	117662	68386.4	66078.4	106345	104415	60543.8	59987.8
Papln	29548.5	29364.5	32269.3	31887.3	30001.5	28901.5	12016.2	11370.2	21407.6	20957.6	13787.1	12985.1	21023.2	20697.2	31959.6	31337.6	13515.4	13011.4	24816.2	24238.2	17995.8	17639.8	16583.4	16239.4	9863.21	9333.21	5942.24	5842.24	12199.4	11927.4
Siglecf	22751.8	22461.8	51141.4	50533.4	18238.4	18044.4	18526.5	18364.5	55960	54654	10698.9	10056.9	18026.6	17852.6	6181.39	5425.39	30052.7	29370.7	9700.88	8944.88	51002.5	50334.5	10092.5	9246.47	15850.5	15556.5	8749.03	8223.03	7595.57	6897.57
Phc3	10630.9	10558.9	0	0	42137.3	41691.3	36545.1	36113.1	46139	44963	169359	168975	44936.4	43658.4	27230.2	26626.2	45830.9	44716.9	0	0	0	0	41535.1	40923.1	31122	30232	0	0	30332.1	29642.1
Col14a1	98747	98091	96256.4	95600.4	63713.9	63023.9	26608.7	26200.7	51112.3	50678.3	54609.2	53945.2	35348.8	33864.8	31042.1	30224.1	20910.2	20642.2	66777.6	66479.6	75753.9	74161.9	29262.9	28292.9	26707.7	26505.7	12780.8	12508.8	12526.5	12328.5
Nap1l4	127867	126253	106730	105116	134163	132977	118627	116979	122584	121282	103343	102973	128362	127264	119166	117434	150606	149882	123872	122564	124958	123752	110474	108830	120303	119071	147212	146504	202972	202482
Tatdn2	7953.61	7405.61	0	0	12405	12015	26616.7	26212.7	8025.59	7805.59	37510.3	36940.3	7753.98	7585.98	0	0	8066.21	7632.21	0	0	0	0	18488.7	18134.7	28214.1	27632.1	62433.2	61501.2	18239.7	17969.7
Erbin	45562.1	45340.1	32959.3	32737.3	44829.1	43223.1	51553.4	50607.4	45657	44399	57607.6	57359.6	40836.1	40452.1	52301.5	51831.5	42879.6	41299.6	43484.3	43042.3	43443.1	43113.1	47793.1	46585.1	32542.2	31968.2	43144.1	42592.1	32236.8	32016.8
Wapl	13517.2	12763.2	16322.4	15968.4	18645	18541	17048.5	16582.5	18755.1	18529.1	32732.9	32522.9	20704	20276	14295.5	13999.5	15456.4	14976.4	20690.2	20380.2	19509.2	19067.2	39347	38355	38330	37040	36047	35769	22474.2	21988.2
Cd27	0	0	0	0	2758.91	2316.91	0	0	1285.89	1161.89	0	0	7505.35	7295.35	13100.8	12568.8	0	0	0	0	1425.94	1189.94	0	0	0	0	0	0	0	0
2310061I04Rik	16992.1	16484.1	23083.8	22257.8	25483.8	25203.8	21948.2	21396.2	15000.1	14490.1	24007.8	23415.8	66613	64313	32978.9	32560.9	17532.9	17286.9	36684.3	36438.3	30582.2	29510.2	9027.86	8655.86	11944.1	11152.1	10876.4	10090.4	12649.3	12473.3
Cox7c	1.03765e+06	1.03576e+06	940995	939103	1482229	1481963	1.91632e+06	1.91607e+06	1.17662e+06	1.17636e+06	1.25848e+06	1.25821e+06	3.6189e+06	3.61868e+06	1.86341e+06	1.86307e+06	772980	772612	534154	533492	1.01973e+06	1.01932e+06	199176	198622	308068	307272	351965	351225	470815	470351
Tdp1	23254	22644	16011.9	15401.9	29383.5	29165.5	15978.6	15718.6	19893.2	19507.2	27120	26666	18661.2	18175.2	21744	20990	14155.4	13785.4	28912.9	28264.9	31521.1	30653.1	20631.4	20319.4	27206.3	26352.3	17143.1	16887.1	14997.3	14615.3
Cfb	36826.6	36438.6	48572.4	48184.4	17228.8	17060.8	21357.6	21105.6	17727.6	17533.6	36460.3	36128.3	17950.8	17754.8	19863.3	19387.3	28994.6	28074.6	25482	25050	18933.7	18809.7	54462.6	54228.6	21270	20676	43940.2	43528.2	37960.3	37080.3
Smn1	10111.9	9313.94	0	0	0	0	15430.3	15022.3	11765.9	10887.9	20396	20196	15742.7	15292.7	2725.39	2341.39	0	0	6725.34	6321.34	0	0	54143	53863	36254.1	36014.1	38069	36655	35931.8	34605.8
Itga9	17224.2	16796.2	20967	20451	11058.7	10420.7	1239.57	1057.57	19059.9	18913.9	593.41	573.41	2412.58	2366.58	0	0	7598.31	7060.31	5645.02	5057.02	2045.09	1541.09	2264.55	2232.55	13068	12564	0	0	6209.34	5799.34
Tjp1	96890.4	96138.4	53448.1	52696.1	34381.3	33875.3	16865.2	16367.2	20276.4	19988.4	67216.7	66648.7	20403.4	19889.4	51479.1	50917.1	26127.1	25487.1	41011	40109	41395.5	40649.5	72838.6	70826.6	47378.2	46148.2	77943.4	76281.4	35097.9	33591.9
Hacd1	31075.2	30825.2	33844.4	33502.4	19460.4	19090.4	1454	1294	3791.15	3623.15	0	0	0	0	296379	296027	14786.7	14564.7	311082	310878	232986	232466	0	0	2071.13	2001.13	0	0	0	0
Atm	12571.5	11341.5	13444.2	12214.2	13946.9	13420.9	14159.4	13939.4	14302	14056	28268.3	27870.3	18225	18099	13297.2	12803.2	10461.2	9709.24	13452.9	12916.9	14767.5	14495.5	6041.94	5787.94	18698.4	18370.4	14172	13844	26145.9	25459.9
Dcp1b	3770.21	3146.21	0	0	4450.15	4010.15	3966.24	3684.24	2088.11	1926.11	1209.73	1059.73	3212.27	3150.27	0	0	5049.56	4659.56	0	0	0	0	0	0	787.883	705.883	0	0	680.244	630.244
Cep170b	0	0	0	0	0	0	0	0	0	0	0	0	0	0	0	0	0	0	0	0	0	0	22757.1	22321.1	5577.77	5257.77	8528.67	7948.67	10542.5	9790.47
Nup205	44600.1	44014.1	51681	51095	42091.3	41625.3	50743.1	49661.1	58111.7	57055.7	137953	136901	51544.2	51236.2	40897.4	40237.4	44984.3	43746.3	56681.2	55237.2	57040.7	55784.7	86426.4	85432.4	119056	117792	62866.5	61974.5	97128.6	95136.6
Pdzd8	26579.5	26173.5	27910.9	27390.9	24816.8	24574.8	29598.2	29088.2	30310.5	29358.5	35715.3	35179.3	26172.6	25448.6	29815.5	28773.5	23453.7	23147.7	31952.1	31000.1	32807.8	32269.8	59577.4	58529.4	48386.5	47306.5	32954.8	32472.8	48342.2	47624.2
Dnaaf5	16935.7	16383.7	16860.1	16442.1	16932.4	16672.4	39529.7	38193.7	19450.6	18930.6	14962.1	14448.1	24017.6	23747.6	22149.2	21483.2	27799.1	27583.1	28969.9	28339.9	29980.3	29770.3	77259.2	75629.2	32998.9	32516.9	88807.3	87885.3	70922.3	69132.3
Taf2	20031.7	19533.7	12588.2	12090.2	14473.9	14075.9	11381.6	10615.6	15185	14737	27424.8	27066.8	17735.9	17473.9	14698.4	14500.4	12664	12404	11960.5	11602.5	19798.7	19424.7	14751	14205	21698.4	21234.4	15529.8	15143.8	14076.2	13842.2
Tmf1	28948.2	27764.2	24101.7	22917.7	25391.2	25069.2	20804.5	20408.5	25130.8	24924.8	19376	18974	22056.2	21284.2	20697.2	20419.2	23590.8	23324.8	16769	16413	12273.8	11963.8	20903.9	20673.9	23383.4	22647.4	25254.7	24998.7	26329.5	25703.5
Cblb	2397.46	2167.46	581.071	477.071	5159.29	4861.29	6268.14	6034.14	3481.28	3399.28	4316.92	4270.92	7609.71	7411.71	0	0	1665.51	1507.51	3428.36	3100.36	2804.33	2394.33	10302.7	9502.7	326.599	316.599	0	0	822.828	782.828
Mon2	42901.8	42283.8	30311.8	29693.8	34965.2	34613.2	70446.9	70158.9	42118.7	41860.7	27400	27032	33198.8	32776.8	27956.7	27498.7	43324.3	41832.3	40633.1	39655.1	40120.1	39154.1	58782.5	57640.5	32024.5	31332.5	35769.6	35455.6	39082.8	38450.8
Kdm3b	19542.3	18216.3	28733.8	27407.8	23631.8	23087.8	17351.6	16951.6	23705.3	23179.3	21520.7	21300.7	22447.5	21783.5	20384.5	20034.5	18965.6	18649.6	18234.5	17888.5	18399.5	18153.5	39403.1	38423.1	27485.1	26711.1	34050	33792	32836.3	32324.3
Arxes1	50354.3	50194.3	37010.6	36652.6	52557.4	52023.4	110284	108330	82134.1	80986.1	86879.6	85609.6	35234.7	33726.7	26477.6	25693.6	121679	120303	22315	21891	23221.4	22505.4	7160.73	6866.73	59859	58793	6122.59	5876.59	16726.5	16546.5
Mfap1a	25104.8	23692.8	29528.2	29266.2	34432.5	33942.5	21361.3	21113.3	36404.9	34990.9	74950.9	72858.9	41080.5	40754.5	32826.9	32378.9	20397	19997	18886.7	18664.7	24822	24432	52684.3	52206.3	56608.1	55168.1	64879.6	64179.6	44853.7	43599.7
H2ac4	1480.25	1406.25	0	0	927	855	796.51	710.51	1784.42	1744.42	0	0	1331.5	1295.5	0	0	1273.24	1189.24	0	0	0	0	1313.47	1241.47	4532.45	4008.45	948.125	888.125	2220.12	2200.12
P2rx7	34898	34586	53131.8	52819.8	26418.9	25576.9	25787.3	25461.3	36533.4	35161.4	33765.8	32759.8	17683	17403	23586.5	23210.5	18637.1	18223.1	25436	24992	23789.8	23199.8	12350.9	12086.9	38706.2	37512.2	22024.5	21294.5	27641.5	27275.5
Zbed6	5654.18	5404.18	0	0	3602.75	3330.75	3569.58	3217.58	6651.68	6179.68	4395.07	4363.07	2821.37	2729.37	0	0	0	0	0	0	0	0	8391.39	7815.39	4935.46	4485.46	8856.05	8350.05	6648.48	6330.48
Mtx3	45335.4	44863.4	42766.4	42428.4	48641.8	47603.8	72525.2	70229.2	41004.4	40526.4	43503.7	42661.7	68326.8	66168.8	23922.4	23616.4	32382.2	31868.2	29597.7	29105.7	26086.7	25762.7	42357	41881	29193.9	28839.9	26342.5	25520.5	32934.9	32454.9
Hnrnpdl	60004.9	59482.9	36596	36208	76945.8	75133.8	45447.6	45191.6	63950	63560	49958	48584	61099.6	60479.6	46093.9	44705.9	55952.1	54814.1	62285.7	61557.7	61016.2	60254.2	108944	107242	145916	145348	138899	137991	107525	106009
Mbd3	34768.3	34366.3	32664.8	31488.8	40402.2	39674.2	43597.6	42983.6	45394.8	44110.8	99119.5	98555.5	46776.3	45798.3	39403.8	38451.8	36673.8	35547.8	36153.6	35795.6	34143.3	33909.3	83042	81830	97721	97465	71966.4	69768.4	44967.9	43733.9
Spns1	38461.8	38013.8	44988.7	44540.7	31748.6	31066.6	30481.7	30173.7	52339.2	52045.2	33705.9	32681.9	36602	35380	18593	18341	24801.9	24585.9	25643.2	25261.2	18066.6	17732.6	28029.8	27785.8	31558	30774	25137.8	24833.8	31180.5	30698.5
Sec11a	187310	186908	208017	207615	193471	192565	193125	192271	220058	219626	271683	271495	203304	202612	206166	205934	204740	204058	204447	203679	207326	206600	178520	177726	209514	209108	181496	180618	168767	167899
D630045J12Rik	71805.7	71241.7	67002.8	66324.8	61785.9	60901.9	157019	156299	61169	60485	41898.8	40728.8	71810	69930	58553.6	57349.6	74522.3	72850.3	69333.6	67065.6	45272.1	43664.1	26101.3	25413.3	21232	20628	37372.3	35844.3	30474.5	29812.5
Osbpl3	19121.1	18685.1	17717.3	17415.3	17084.9	16870.9	19718.8	19556.8	14773.5	14207.5	18944.1	18434.1	22135.1	21393.1	30159.3	29183.3	18011.6	17903.6	42839.3	42271.3	42903.8	42467.8	135962	135066	37275.1	35729.1	64833.2	64121.2	18312.1	18062.1
Zzz3	0	0	16139.7	15841.7	0	0	1592.33	1434.33	17073	16691	32712.6	32494.6	6810.75	6460.75	4842.47	3942.47	0	0	0	0	0	0	15103.7	14653.7	49378.4	48450.4	3469.94	2871.94	29266.9	28302.9
Ogfod1	28600.7	28228.7	9659.77	9265.77	16954.7	16700.7	18352.9	18154.9	24766.6	24498.6	6153.44	5935.44	25004.4	24760.4	10834.8	10360.8	22137.8	21487.8	17497.6	17255.6	16886.4	16600.4	33181.9	32949.9	21220.7	20614.7	26738.8	25996.8	24290.4	23944.4
Acer3	32647.3	32111.3	1439.33	1135.33	13093	12839	28516.1	27766.1	0	0	26387.2	25719.2	32204.2	31960.2	0	0	47333.8	46473.8	18436.1	18128.1	5888.38	5346.38	21783.8	21057.8	38719.4	37531.4	32369.1	31783.1	20030.4	19724.4
Plekha1	50196.3	48908.3	23689.2	22401.2	46812.8	45516.8	32040.4	31022.4	41851.1	41537.1	32336.9	32026.9	36573.5	35337.5	0	0	32906.8	32506.8	28235.6	27449.6	42912.4	42478.4	36564.9	35058.9	40653.1	39857.1	44659.8	44381.8	62605	62257
Nmral1	31214.8	30514.8	33580.1	33280.1	31490.2	30736.2	78450.9	76668.9	33707.9	33175.9	32203.8	31869.8	31442.9	31024.9	42464.9	42098.9	50295.7	49849.7	83832.4	82672.4	78205	76817	86633	85659	110198	108614	100057	99713.4	56712.2	55708.2
Ncln	92096.6	91406.6	120078	119388	65585.2	65073.2	74076.8	71910.8	84851.4	83867.4	125967	124561	59959.9	59221.9	78931	77179	100566	100332	90631.9	89869.9	87033.2	86189.2	142920	142190	131271	130349	116541	114993	135933	135205
Lemd3	47775.5	47543.5	65866.8	65140.8	38015.9	36775.9	34430.4	33920.4	41153.9	40709.9	108975	107013	36601	35381	35236.8	34922.8	30525.7	29951.7	38928.6	37622.6	36284.9	36062.9	134498	133568	78811.3	77409.3	55449.3	55181.3	51571.7	51315.7
Anapc7	16828.1	15786.1	14204.3	13296.3	16108.2	15676.2	20879.5	20505.5	14376	14152	31327.3	30813.3	13196.2	12912.2	8678.87	8272.87	16037.6	15697.6	23701.7	22879.7	24946.2	24578.2	23430.2	23142.2	42584.6	42174.6	39157.7	37963.7	28939.9	27865.9
Cirbp	99856.3	98888.3	69744.3	68910.3	185855	185565	106130	105838	152860	152232	49753.4	48355.4	71376.1	69458.1	174210	173588	120957	119561	70293.4	68099.4	62153.6	61511.6	163641	163327	14886.4	14328.4	67721.8	67293.8	16633.3	16427.3
Cit	13959	13891	0	0	5401.81	5133.81	7281.25	6641.25	0	0	0	0	0	0	0	0	0	0	0	0	0	0	0	0	21574.2	21064.2	12541.6	12207.6	21457.6	20755.6
Afdn	48397.9	46189.9	18429.8	16221.8	20790.5	20274.5	14279.5	14079.5	12897.6	12327.6	42341.8	41253.8	9171.66	8709.66	16536.5	16346.5	12971	12773	0	0	39726.5	38690.5	33552.9	32980.9	10892.1	10650.1	61580.5	60546.5	16374.1	16080.1
Inpp4a	41927.8	40599.8	33977.6	33659.6	32114.4	31540.4	48908.5	47556.5	45748.1	44504.1	27881.7	27647.7	26627.7	26039.7	34870.8	34444.8	36328.1	35124.1	38720.5	37372.5	48794.2	47808.2	29647.6	28753.6	36134.1	35866.1	32434.2	31868.2	46936	46016
Pcolce	54627.8	54161.8	164826	164360	56674.8	55212.8	30925.6	30703.6	28741.9	28429.9	81878.9	80312.9	20418.8	19912.8	18031.7	17647.7	31208.5	30808.5	56980.3	55570.3	62974.7	62394.7	22975.6	22575.6	85355	84395	32429.5	31861.5	189177	188557
Gramd4	34517.7	33045.7	49694.9	48222.9	38373.5	37183.5	30052	29640	36965.4	35699.4	30223.9	29455.9	31477.9	31065.9	48641.2	47665.2	43793.4	42375.4	32776.8	32032.8	27165.9	26297.9	49912.8	49044.8	29347.8	29043.8	25153.8	24859.8	36837.8	35709.8
Mcf2l	43480.2	43110.2	8844.85	8462.85	16436.9	16088.9	8248.22	7752.22	5700.34	5364.34	24064.5	23492.5	4248.41	4012.41	41162.5	40544.5	10577	9850.99	11109.9	10577.9	11336.8	10872.8	26982.9	26496.9	12686.1	12074.1	15799.8	15473.8	13897.5	13613.5
Ndufv1	247967	247211	347175	346419	293509	293321	197011	196203	230106	229760	243313	242943	692438	691986	440708	439834	208149	207505	319566	318498	307556	307372	131278	130272	141039	140369	158373	157871	122547	121489
Steap2	146583	146513	0	0	285462	285242	439848	439258	190490	189758	4508.92	4438.92	168147	167765	0	0	157698	157106	41904.7	41162.7	23586.5	22944.5	57259.5	55955.5	62523.2	61779.2	60268	59076	31317.9	30867.9
Tnni1	126510	125170	309282	307942	107978	105950	106156	105866	33641.3	33089.3	31705.5	31297.5	39571.1	38925.1	510492	509732	31469.6	31157.6	1.53353e+06	1.53318e+06	1.46111e+06	1.46076e+06	106821	105049	36251.6	36009.6	46343.7	44721.7	6761.56	6481.56
Vps8	22011	21443	11610.6	10724.6	12833.9	12541.9	36904	36536	25548.8	25198.8	15934.3	15650.3	15667.7	15205.7	13877.6	13487.6	23127	22723	20761.7	20469.7	21000.4	20446.4	17221.5	17057.5	19006.5	18780.5	18382.2	17950.2	20495.6	20287.6
Carm1	37690.3	36682.3	26660.3	25786.3	38668.1	37564.1	50051.7	48869.7	36983.6	35723.6	35787.3	35273.3	40540.6	40094.6	30588.3	29698.3	40662.5	40304.5	48921.1	47785.1	36235.5	35993.5	121818	120566	36225.6	35981.6	60090.2	58876.2	81410.8	80446.8
Exoc3l2	35234.3	34358.3	3097.33	2729.33	16789.4	16511.4	12464.7	11890.7	23410.5	22798.5	27243.3	26833.3	17450.1	17108.1	45423.9	43921.9	14454.5	14148.5	9029.17	8185.17	0	0	4316.61	3884.61	30281.7	29201.7	3435.83	2827.83	9964.16	9066.16
Adam22	20773	20507	12619.4	12385.4	3108.37	2746.37	12489.2	11923.2	2641	2599	7775.21	7577.21	3171.76	3095.76	13304.9	12812.9	11777.4	11281.4	0	0	0	0	0	0	23508.5	22792.5	0	0	0	0
Rasal2	19471.8	19153.8	4505.44	4099.44	0	0	0	0	0	0	6834.45	6464.45	0	0	11312.9	10912.9	0	0	0	0	0	0	15255.5	14843.5	23307.3	22549.3	9429.78	9041.78	26101.9	25381.9
Haghl	21184.1	20618.1	0	0	34227.9	33661.9	24577.5	23941.5	14341.3	14107.3	19741.8	19421.8	13837	13289	0	0	0	0	24046.7	23292.7	0	0	38407.4	37265.4	0	0	59542.6	58288.6	12451.9	12233.9
Lce1j	938.708	862.708	5148.39	4738.39	196.507	174.507	199.059	179.059	582.375	558.375	0	0	1128.7	1068.7	3262.5	2928.5	0	0	2313.2	1823.2	682.041	582.041	0	0	1778.75	1658.75	301.167	281.167	52736.8	51184.8
Eif4e2	19334.2	18994.2	18344.5	18004.5	20957.6	20461.6	24647.5	24037.5	15318.9	14904.9	12874.1	12638.1	17539.7	17223.7	13588.7	13144.7	18820.2	18444.2	13839.1	13359.1	12318	12018	22163.2	21561.2	16552.8	15984.8	23879.3	23549.3	16879.4	16759.4
Pogz	15692.1	15460.1	17478.6	17246.6	18034.4	17790.4	15813	15511	18355.4	18019.4	45863.8	45439.8	19083.3	18707.3	20341	19981	15467.2	14993.2	20049.9	19577.9	21565	21137	33842.9	33320.9	40206.4	39312.4	33972.5	33688.5	31360.4	30914.4
Pip5k1a	51182.1	50814.1	60762.9	59620.9	37526	36194	50740.8	49656.8	47164.8	46132.8	37170.7	36962.7	29860.4	29036.4	41581.3	41037.3	39432.3	38828.3	52860.3	52358.3	57441	56243	37745.9	36499.9	52297.8	51745.8	37919.7	36473.7	51205.4	50895.4
Ccdc13	4.00312e+06	4.00156e+06	4252219	4250659	5.27456e+06	5.27434e+06	3273006	3272786	348862	348148	405569	404909	124822	123626	43097156	43096952	2.47622e+06	2.47598e+06	2.80174e+07	2.80172e+07	26848981	26848777	22727.1	22281.1	364503	363861	83932.5	82698.5	213173	212731
Dtx3	6170.87	5966.87	2609.85	2383.85	7735.56	7287.56	9573.42	9297.42	2865.04	2725.04	9334.71	9052.71	5829.1	5627.1	4135.17	3891.17	5110.11	4738.11	0	0	12328.3	12030.3	23195.4	22845.4	5672.41	5368.41	8556.6	7984.6	6438.92	6076.92
Rab30	75598.9	74202.9	71948.8	70552.8	93455.7	92631.7	136125	134949	71992.4	70136.4	77372.1	75472.1	90971.2	90351.2	49998.3	49228.3	94989.2	94529.2	97888.9	97496.9	89586.8	88846.8	44998.8	43374.8	43850.7	43666.7	54822.4	54488.4	44257.5	42909.5
Rab6a	78135	77137	57409.9	56411.9	51752	51102	59636.3	58258.3	44778.7	43390.7	47288	47094	20103.1	19517.1	36551.8	34995.8	38840.2	38108.2	15882.9	15332.9	72036.1	70124.1	29973	29135	25824.6	25396.6	29313.5	29079.5	40123.4	39697.4
Ncald	51509.1	50403.1	39673.2	38701.2	46718.3	45404.3	50654.9	49554.9	48890.5	48144.5	61874.7	60696.7	45709.4	44561.4	52707.1	52269.1	38881.1	38155.1	37887.9	36389.9	40991.9	40155.9	49340.1	48382.1	28882.4	28452.4	88486.2	87550.2	35089.1	33573.1
Plekho1	33275.7	33021.7	14523.9	14257.9	0	0	25946.7	25646.7	42229.4	41989.4	19217.5	18777.5	32085.9	31823.9	0	0	17350.9	17058.9	0	0	0	0	8199.06	7587.06	40618.5	39816.5	14396.3	14124.3	39636.6	39094.6
Acsl1	270306	269982	390990	390172	692880	692462	833707	833375	301000	300136	359449	358687	508018	507424	549620	548918	612035	611575	69038.3	66748.3	74878.4	73212.4	0	0	0	0	0	0	0	0
Mov10	31910.1	31378.1	27515.7	27117.7	34806.1	34402.1	33395.6	32663.6	24661.8	24367.8	27487.5	27151.5	33110.4	32668.4	28902.6	28672.6	24627	24365	24451.5	23779.5	25050.6	24712.6	92903.3	92289.3	61214.5	60304.5	43838.5	43408.5	111794	110398
Tmem59	7133.06	7055.06	7326.15	6914.15	4318.55	3838.55	15200.6	14744.6	12310.1	11588.1	36129.4	35709.4	13308.2	13062.2	0	0	15296.2	14768.2	14277.3	13863.3	13744.7	13278.7	26557.3	25975.3	21775.9	21339.9	20518.1	20132.1	14881.2	14481.2
Bloc1s1	71791.7	70745.7	102360	101448	70721.5	68447.5	81138.9	79576.9	74113.8	72417.8	65935.5	65243.5	61291.3	60681.3	66403	65951	50401.8	49983.8	169459	169033	80758.6	79516.6	41126.8	40440.8	38205.5	36881.5	38784.8	37516.8	35572.7	34172.7
Rab17	43472.6	43124.6	3594.76	3318.76	0	0	0	0	0	0	36106	35670	44529.6	43207.6	0	0	0	0	0	0	0	0	18182	17756	0	0	38832.7	37574.7	0	0
Cystm1	46206	45422	105046	104770	21066	20600	22894.4	22568.4	51954.1	51616.1	41053.2	39709.2	0	0	0	0	59405	58647	119568	118126	99266.4	98970.4	223062	222696	0	0	130119	128977	27023.9	26543.9
Kdm2b	40554.7	39972.7	68103.5	67811.5	36958.8	35510.8	32583	31687	18002.9	17878.9	24243.7	23733.7	15401.4	14867.4	295343	294983	13831.4	13389.4	285491	285207	170618	170238	9939.15	9037.15	32096.2	31424.2	22701.1	22157.1	14222.3	14022.3
Synpo2	10609.4	10143.4	19455.1	19221.1	15680.1	15162.1	25526.4	25118.4	12047.7	11263.7	18254.5	18028.5	4603.68	4171.68	27513.3	26979.3	15598.4	15160.4	115962	114410	105729	103881	0	0	2777.16	2739.16	0	0	0	0
Golim4	34011	33689	29747.8	29425.8	24430.8	24092.8	22102.6	21584.6	31166.1	30462.1	35910.8	35422.8	19396.8	19104.8	19139.7	18539.7	19889.3	19345.3	31457	30365	26387.7	26137.7	92838.4	92220.4	59516.4	58422.4	104160	102156	58162.3	57328.3
Ninj1	40350.4	39968.4	31444.3	30288.3	13310	13116	28776.2	28086.2	59880.1	59060.1	28444.3	28084.3	13459.2	13265.2	16630.9	16448.9	18877.4	18517.4	13503.8	12979.8	11280.9	10804.9	17083.7	16869.7	11954.9	11168.9	17113.3	16849.3	12476.4	12262.4
Mogat1	20115.3	17837.3	12458.8	10180.8	25317	24969	35472.4	35216.4	17533.4	17277.4	20126.3	19870.3	0	0	0	0	47597.4	46783.4	0	0	0	0	23067.7	22685.7	0	0	0	0	0	0
Tmc4	4826.29	4322.29	12534.2	12254.2	0	0	0	0	622.866	592.866	5726.68	5674.68	3726.62	3634.62	0	0	0	0	0	0	0	0	11979.8	11625.8	0	0	5454.71	5244.71	0	0
Arl6ip4	0	0	0	0	0	0	9308.2	8990.2	20117.6	19793.6	26281.1	25587.1	9127.27	8645.27	0	0	0	0	0	0	0	0	16548.4	16196.4	12120.9	11368.9	54332.4	53932.4	16479.6	16215.6
Tm9sf1	68343.2	66959.2	77702.7	77468.7	50158.9	49316.9	62914	61872	60019.4	59213.4	99029.2	98459.2	65087.4	64823.4	49836.8	49050.8	62905	62459	73664.6	71764.6	74089.5	72355.5	82870.1	81650.1	91384.5	90808.5	110206	108430	47901.8	47125.8
Mpv17	78493.6	78227.6	72513.4	71929.4	103357	102967	109162	107168	107219	105457	101312	100862	156133	155567	94048.6	93218.6	50610.8	50220.8	81538.2	80212.2	77022.4	75522.4	102065	100069	102243	100341	67908.2	67502.2	60674.4	60136.4
Dcaf11	7896.59	7486.59	4826.88	4622.88	12970	12694	2708.61	2474.61	5294.03	4884.03	1793.12	1713.12	6996.11	6678.11	15975.8	15679.8	10026.7	9192.73	3524.65	3208.65	7111.63	6751.63	3108.61	2416.61	0	0	1959.68	1847.68	3156.14	2536.14
Fntb	47604.3	47298.3	20861.3	20555.3	42691.9	42371.9	52464.1	51624.1	40627.4	40067.4	35718	35186	37819.8	36823.8	26088.3	25216.3	39732.6	39220.6	28683.9	27987.9	27930.5	27272.5	74819.6	72997.6	27095.5	26193.5	62831.4	61935.4	46839.1	45913.1
Radil	7176.52	6408.52	0	0	10354.8	9608.78	12546	11982	6224.65	6004.65	0	0	0	0	0	0	3439.41	3073.41	0	0	0	0	0	0	0	0	0	0	0	0
Wipi2	22280.2	21970.2	14178.6	13550.6	24605.5	24293.5	39086.5	37634.5	14534.7	14350.7	20405.3	20211.3	19050.6	18664.6	35805.7	35597.7	15923.9	15553.9	27785.4	26883.4	29088.3	28704.3	61221.6	60355.6	40206.6	39310.6	52801.9	52191.9	59844.2	59196.2
Synj2	0	0	0	0	0	0	0	0	0	0	0	0	0	0	0	0	0	0	0	0	0	0	3209.51	2559.51	0	0	1247.04	1123.04	0	0
Map7	2303.98	2231.98	3846.42	3550.42	1385.41	1315.41	0	0	1142.7	988.696	1130.71	970.707	1844.45	1692.45	0	0	0	0	0	0	0	0	18058.2	17600.2	0	0	9332.41	8924.41	0	0
Qdpr	107458	105224	107773	105539	144890	143936	144261	143275	125188	123958	79973.3	78269.3	148370	147664	115018	113174	95042.5	94586.5	53445.4	53019.4	53318.8	53022.8	21043.1	20837.1	61939.4	61111.4	54005.4	53543.4	98748.4	96820.4
Leng8	14035	13597	18132	17900	19599.9	19283.9	25255.5	24771.5	24761	24491	42740.5	41740.5	18235.3	18111.3	15908.5	15604.5	16400.3	16130.3	20110.8	19648.8	24791.8	24389.8	18194.7	17770.7	26624.3	26402.3	31876.1	31180.1	22120.9	21548.9
Hnrnph3	51415.6	50749.6	40297.3	39631.3	45351.3	43833.3	29745.4	29261.4	37690.1	36568.1	24033.7	23449.7	30239.8	29499.8	33613.5	33325.5	31068.5	30632.5	33372.9	32790.9	27714.3	26988.3	45355.5	43805.5	24565.3	24129.3	15430.5	15024.5	30865.7	30303.7
Trafd1	0	0	0	0	0	0	7805.51	7247.51	17847.6	17667.6	0	0	9575.35	9209.35	0	0	0	0	14280.9	13868.9	22457.5	22253.5	6172.47	5950.47	38533.3	37291.3	31238.5	30420.5	13683.4	13331.4
Ylpm1	20701.2	19381.2	22094.6	20774.6	26872.2	26134.2	15715.9	15389.9	20442.8	20210.8	56388.3	55976.3	19564.8	19320.8	24323.2	24109.2	16469.4	16209.4	17714.3	17522.3	17957.6	17597.6	40743.8	39981.8	61043.7	60111.7	43094.3	42528.3	39817	39319
Aamdc	22627.6	21215.6	22219.2	20807.2	25303.4	24945.4	19746.3	19592.3	21029.6	20473.6	14356.2	13704.2	17783.9	17535.9	16020.3	15736.3	19373.1	19165.1	14417.8	14029.8	12081.1	11751.1	7090.74	6774.74	9890.4	9370.4	10761.2	9947.15	10393.2	9605.18
Mpc1	23211	22989	3539.19	3295.19	27602	27002	3411.16	3047.16	10321.7	9967.69	17375.3	16953.3	90583.5	89951.5	19102.5	18496.5	0	0	7760.08	7500.08	7611.54	7353.54	16759.5	16461.5	0	0	15868.5	15570.5	0	0
Htra2	172030	171470	194538	193978	153884	153096	224459	223943	169084	168744	160199	159681	146374	145612	189070	188634	133600	132540	120935	119521	134963	133981	105144	103288	110498	108924	100080	99740.2	105934	104342
Vsig10	50431.8	49633.8	76295.6	76005.6	37919	36663	8768.79	8378.79	43964.8	42432.8	89491.1	88399.1	30439.6	29743.6	68523.4	68215.4	25848.3	25116.3	82190.3	80916.3	82947.8	81839.8	64213.7	63635.7	20057.1	19625.1	117801	116289	23943.5	23523.5
Tm6sf1	75585.6	75343.6	69608	69354	71251.3	69011.3	80180.1	78526.1	86880.9	86022.9	84806.6	83416.6	97276.1	96942.1	88985.8	87903.8	57787.3	56845.3	60604.9	59700.9	46974.1	45670.1	6723.75	6305.75	78502.5	77086.5	28790.8	28466.8	45649.5	44529.5
Slc50a1	179987	179771	69190.1	68828.1	124125	122661	170140	169686	186616	185850	280262	279228	174929	174635	129982	128556	165599	165111	152757	152109	119467	118071	160877	160499	134564	133722	107161	105275	87615.7	87021.7
Ube2e2	75819.5	74741.5	143396	142318	120114	118502	161495	160875	103414	101510	66883.5	66287.5	119206	117864	92214.9	91306.9	94419.6	93933.6	94113.4	93537.4	87290.6	86466.6	122061	120817	80729.6	79463.6	120475	119057	83945.8	83157.8
Slc39a14	49984.5	49406.5	72691	72365	17299.9	17157.9	0	0	32138	31604	137618	136552	54807.6	53455.6	38874.7	37812.7	20847.5	20557.5	63284.2	62676.2	62814.1	62220.1	43755.9	43539.9	93795.2	93349.2	28370.3	27948.3	84950.5	84210.5
Hmcn1	0	0	307.955	287.955	0	0	0	0	215.414	193.414	0	0	0	0	0	0	0	0	0	0	0	0	1927.98	1845.98	162.592	152.592	0	0	0	0
Gm49948	0	0	0	0	1717.08	1575.08	0	0	0	0	0	0	0	0	40466.7	39726.7	0	0	0	0	0	0	0	0	0	0	0	0	0	0
Itgb2l	5612.74	5538.74	0	0	0	0	615.038	563.038	0	0	1635.35	1541.35	4261.37	4029.37	0	0	0	0	0	0	0	0	548.945	488.945	0	0	59860.8	58634.8	0	0
Lratd2	9554.94	9028.94	3182.21	2888.21	0	0	0	0	0	0	1609.6	1511.6	3457.19	3295.19	11771.8	11443.8	0	0	0	0	24230.3	23718.3	6040.27	5782.27	3884.43	3228.43	27329.7	26703.7	2392.29	2304.29
Safb	59239	58387	57127.7	56275.7	75655.4	73733.4	44585	44171	68002.9	65830.9	112460	110618	67290.5	65044.5	55781.2	54265.2	44975.6	43735.6	48589.3	47383.3	43050	42640	87744.7	86856.7	131779	130873	114963	113367	78242	77068
Ap1s1	78669.3	77729.3	62608.4	61668.4	75402.3	73458.3	87937.9	86777.9	61708.2	61092.2	79526.3	77776.3	76778.2	75302.2	78517.3	76739.3	78429.8	77041.8	96314	95820	96827.7	96445.7	175405	174567	71998.8	70042.8	158966	158478	106093	104513
Tspan9	175318	175078	137953	137745	168632	168104	93961.9	93131.9	78216.4	76798.4	137256	136174	57683.7	56689.7	265496	264994	104133	102213	63997.8	63447.8	66373	66129	27574	27222	49058.7	48084.7	35161	34713	5973.69	5511.69
Pmvk	36904.7	36562.7	9938.12	9628.12	5459.76	5199.76	19758.8	19606.8	13552.7	13118.7	13428.1	12540.1	12415.2	11897.2	11513.1	11129.1	17586.7	17350.7	29999.8	29601.8	34578.9	34008.9	41730.1	41146.1	33328.5	32906.5	59437.5	58161.5	41035.2	40763.2
Tomm40l	33494	33050	56087.8	55643.8	54350.2	54062.2	45769.7	45563.7	42064.6	41798.6	50702.3	49462.3	86647.8	85793.8	60306	59294	28678.2	27688.2	73568.1	71660.1	65828.1	65534.1	37874.4	36654.4	41365	40721	49765	48687	29783.5	28961.5
Hyal1	51333.9	50869.9	29325.9	28987.9	32266.1	31710.1	36010.4	35460.4	99195.1	98953.1	9025.51	8691.51	28887.9	27861.9	0	0	38920.7	38208.7	0	0	0	0	20220.7	19802.7	24140.7	23598.7	6767.28	6319.28	14212.5	14010.5
Klc2	13830.2	13426.2	13517	13309	17577.5	17213.5	23013.8	22715.8	11637.8	10733.8	16842.6	16312.6	20767.4	20359.4	7826.96	7314.96	17335.4	17039.4	28961	28329	18608.5	18418.5	37521.2	36249.2	19786.1	19274.1	14840.9	14268.9	51036.5	50694.5
Drap1	82733.8	81183.8	82017.3	80467.3	125849	124435	86654.3	85426.3	102846	100920	85876.5	84538.5	101669	99674.7	82108.8	80580.8	78692.9	77318.9	90783.1	90031.1	96181.1	95761.1	50746.7	49992.7	79941.1	78603.1	95506	94934	90309.1	89871.1
1300017J02Rik	28162.8	27726.8	31154.4	30750.4	18040.5	17800.5	19874.3	19754.3	22725.5	21927.5	24163.3	23627.3	11555.8	10825.8	9294.36	8982.36	16612.5	16400.5	6312.57	5828.57	4512.72	4332.72	26973	26477	7652.16	7170.16	39518.2	38390.2	13121.8	12637.8
Cutc	55541.4	55073.4	45369	44901	118143	116479	117337	115647	91769.9	91175.9	90828.4	89794.4	83158	82112	79964.7	78296.7	95539	95103	50537.1	49681.1	57957.4	56795.4	24162.1	23798.1	15816.3	15500.3	20346.9	19922.9	11311	10761
Vangl2	0	0	3768.84	3458.84	0	0	0	0	0	0	0	0	0	0	0	0	0	0	15390.5	15152.5	13572.8	13062.8	31720.7	31178.7	3072.62	3052.62	20953.6	20657.6	3808.28	3324.28
Zmynd11	15011.1	14007.1	13138.5	12134.5	13057.4	12797.4	12034	11390	13973	13651	33981.6	33003.6	14183.2	13721.2	15645.2	15297.2	10119	9305.02	14964.4	14648.4	15877	15407	13354.2	12882.2	25384.2	25122.2	14988.5	14446.5	10495.9	9733.95
Setdb1	11463.4	10963.4	23414.6	23110.6	14350.6	13918.6	13106.2	12646.2	11769.3	10893.3	15193.3	14727.3	13088	12766	15141.7	14997.7	8357.02	7973.02	5215.22	4569.22	8905.79	8079.79	22119.8	21491.8	30838.4	29870.4	23267.4	22825.4	19674	19280
Olfm4	22611.1	22327.1	51092.5	50796.5	181547	181183	44308.8	43812.8	23163.4	22493.4	83079.7	81573.7	17837.7	17609.7	124104	122514	63625.3	63249.3	60146.6	59182.6	49509.8	48621.8	24035.8	23645.8	105996	104232	119068	117600	50811.2	50435.2
Fam111a	8839.2	8363.2	4831.11	4427.11	0	0	0	0	1672.68	1634.68	5810.23	5774.23	4724.64	4318.64	0	0	0	0	0	0	0	0	14118.6	13824.6	40177.9	39279.9	16106.4	15874.4	38466.2	37694.2
Anp32a	226471	226165	236307	236001	402208	401462	247464	247120	297013	296133	147962	147172	276660	276432	309807	309513	311511	310573	257901	257493	237609	237113	160035	159643	102658	100774	214844	214364	157456	157144
Eef2kmt	9114.1	8738.1	0	0	6293.17	5603.17	18429	18249	5958.24	5674.24	923.225	753.225	5144.79	4814.79	0	0	13811.2	13361.2	9980.43	9264.43	11933.8	11577.8	34879.1	34551.1	20581.3	20277.3	26068.1	25174.1	17686	17282
Bud23	37787.4	37283.4	35209.5	34387.5	78461.4	76747.4	59858.8	58508.8	53927.1	52383.1	40408.6	38940.6	68961.8	66847.8	62494.3	61684.3	56604.7	55528.7	50298.7	49388.7	57833.2	56659.2	27494.6	27118.6	24741.1	24337.1	49549.5	48431.5	41381.8	41159.8
Mapre2	43031.2	42401.2	41970.5	41340.5	40950.1	40316.1	55325.1	54895.1	43605	42009	26602.1	25982.1	34106.2	33866.2	41927.8	41455.8	39868.4	39380.4	35586.5	35102.5	25141.7	24833.7	10658.4	9950.37	33766.7	33432.7	20490.2	20098.2	31576.2	31168.2
Bcl7b	42824	42566	44143	43567	81187.6	79647.6	66537.7	65905.7	62955.4	62465.4	89515.5	88429.5	72780.3	70994.3	80620.5	79002.5	48280.2	47556.2	56127	54617	37592.9	36144.9	57820.6	56586.6	94506.4	94100.4	58449.1	57073.1	59994.4	59362.4
Rps5	75942.3	75326.3	56183	55567	96657.4	95983.4	126576	125178	101999	100041	53772.1	53006.1	125781	124621	76297.9	74385.9	62514.2	62046.2	94699.5	94147.5	96089.1	95661.1	167248	166996	97638.8	97378.8	183891	183051	148250	147774
Gsdme	22489.8	21313.8	18321.8	17145.8	21656.4	21336.4	34338.8	33804.8	17848.2	17670.2	27116.3	26650.3	12503	12021	86285.9	85031.9	26963.6	26523.6	25597.5	25201.5	35910.2	35604.2	11871.8	11499.8	56812.5	55402.5	66531.8	65983.8	42917.7	41375.7
Amy1	19801.8	19423.8	35007.4	34661.4	18390.8	18236.8	4309.67	4081.67	21225.3	20735.3	7349.55	7077.55	6762.58	6400.58	42423.1	42051.1	8146.65	7726.65	4465.57	4281.57	5116.85	4458.85	0	0	0	0	0	0	0	0
Glyr1	49295.6	48629.6	45885.3	45219.3	62023.5	61153.5	72241.4	69921.4	73346.4	71596.4	129146	127858	79936.9	78704.9	89691.4	88651.4	54937	53677	57063	55663	58988.8	57992.8	52963.9	52533.9	116098	114746	82496.5	81166.5	62506.3	62140.3
Rbm42	36154.4	36008.4	26634.5	26290.5	67028.6	66638.6	48462.6	47054.6	47284.2	46278.2	56230.9	55798.9	72268.1	70432.1	31246.6	30472.6	37089.6	36041.6	47181.3	45779.3	59583	58663	73294.6	71332.6	49900.2	49048.2	67125.8	66643.8	63539.6	63285.6
Fam241b	39286	39118	92567.2	92307.2	4969.03	4635.03	0	0	40520.9	39942.9	81848.9	80274.9	7365.33	7135.33	64311.8	63665.8	7171.05	6565.05	36245.5	35907.5	36244.5	36014.5	267834	266832	13297.3	12851.3	151051	150419	0	0
Terf2	35162.4	33748.4	33944.1	32530.1	46837.9	45553.9	30540.1	30242.1	36671	35343	69073.8	68651.8	39527.3	38871.3	46021.8	44629.8	28952.1	28026.1	33858.5	33384.5	38205.7	36887.7	17246.4	17088.4	50367.3	49581.3	19912.4	19376.4	29302.8	28346.8
Gar1	100787	100087	97906.6	97206.6	78917.3	77241.3	68074.8	67572.8	68322.6	66200.6	236914	236506	69095.7	66989.7	143066	141942	79182.9	77836.9	206216	205476	188839	187965	113441	111931	262149	261171	106918	105022	178379	177637
Polr2j	22902.4	22662.4	37909.2	37701.2	12514.6	12154.6	13119.4	12665.4	18902.9	18718.9	37577	37015	16578.9	16316.9	19804.5	19314.5	19342.8	19124.8	71847.5	69793.5	68497.8	66283.8	38771.3	37683.3	53692.1	53350.1	40318.5	39316.5	36837.6	35705.6
Hacl1	53954.7	53632.7	72152.6	71830.6	84577.7	83241.7	53450.8	52728.8	68597.6	66495.6	49927.7	48549.7	66839.2	64559.2	72215.3	70025.3	75700.5	74120.5	41746.9	40974.9	27390	26576	22488.4	21972.4	25615.4	25407.4	17026.3	16744.3	17459.3	16997.3
C1qtnf3	0	0	0	0	8268.43	7912.43	0	0	12880.3	12304.3	9333.13	9049.13	3928.94	3872.94	26769	26061	11852	11374	43485.1	43041.1	48482.2	47450.2	0	0	46772.4	45478.4	0	0	6558.8	6220.8
Myo5a	40246.9	38606.9	39325.9	37685.9	28473.2	28071.2	54896.9	54384.9	55383.2	54017.2	37979	37515	38249.3	37317.3	28156	27738	37876.2	36988.2	42072.7	41378.7	42779.9	42307.9	19430.8	18814.8	58300.9	57062.9	23278.4	22840.4	90156.7	89708.7
Ntan1	70645.8	70201.8	23460.1	23212.1	88066.7	86944.7	73962.7	71782.7	65068.7	64796.7	17443.9	17035.9	75989.4	74467.4	84035.9	82665.9	78025.4	76619.4	80382.9	78968.9	71384.4	69416.4	65354.3	64868.3	46649.5	45337.5	58716	57370	38156.4	37324.4
Brd8	20698.4	20358.4	11524.2	11190.2	43253.3	43029.3	37742.3	37542.3	23613.2	23059.2	39113.3	38887.3	42886.8	41244.8	44373.8	42719.8	30103.8	29429.8	0	0	14839.4	14583.4	29327.5	28365.5	58661.7	57469.7	25127.1	24815.1	33863.2	33591.2
Sf1	117616	116746	106620	105750	175392	174960	121055	119493	130824	129722	131424	130208	147987	147269	141268	140098	129376	128204	126981	125761	120602	119238	189541	188885	184727	184077	174943	174681	161293	161039
Mthfd2l	25382.4	24762.4	19019.8	18533.8	26253.3	25365.3	13254.6	12832.6	20017.4	19665.4	26804.7	26254.7	21307.4	21053.4	27488.7	26950.7	0	0	34177.6	33779.6	31065.9	30113.9	17380.6	17256.6	53451.7	53063.7	34650.1	34090.1	66733.1	64583.1
Spg7	43603.1	43085.1	46673.5	46289.5	48952.9	47974.9	42577.5	41789.5	43599.4	42001.4	60270.8	58884.8	86507.1	85651.1	64709.2	64095.2	38207.7	37355.7	63702	63126	72419.2	70539.2	61907.6	61105.6	54261.4	53983.4	40647.5	39693.5	51877.6	51667.6
Unc45a	24137.2	23921.2	17637.7	17235.7	28989.4	28685.4	12971.2	12497.2	23474.6	22880.6	15042.5	14544.5	29588.1	28714.1	29617.7	28545.7	31917.7	31709.7	28433.7	27697.7	18096	17772	41558.2	40952.2	20650.3	20364.3	33466.5	33084.5	30253.1	29543.1
Ccdc6	40163.8	39219.8	34358.1	33414.1	40212.3	39432.3	34448.5	33948.5	36275.5	34843.5	30739.4	30069.4	31908	31600	16692	16514	20955.5	20701.5	27005.7	26715.7	20929.3	20357.3	84846.7	83748.7	37767.6	36345.6	43706.2	43258.2	29545.6	28667.6
Tssc4	25034	24820	28406.3	27994.3	37668.9	36364.9	29207.2	28605.2	45035.1	43699.1	42578.7	41550.7	30411.6	29713.6	11942.7	11646.7	26648	26138	25059.1	24527.1	25733.9	25341.9	20885.7	20639.7	28458.4	27936.4	38669.4	37365.4	35079.4	33555.4
Tarbp2	1157.58	959.584	0	0	1488.69	1442.69	1399.72	1231.72	4342.62	4266.62	0	0	3042.92	2996.92	0	0	1074.02	1030.02	919.836	889.836	0	0	7490.13	7286.13	6024.35	5776.35	5596.27	5416.27	8356.01	7856.01
Ccdc8	6466.27	6042.27	11905.9	11367.9	3683.24	3423.24	0	0	6952.26	6540.26	0	0	413.018	385.018	0	0	755.209	673.209	0	0	0	0	1317.05	1251.05	0	0	0	0	0	0
Rarg	0	0	0	0	768.193	666.193	0	0	594.745	572.745	0	0	0	0	0	0	0	0	0	0	0	0	4278.09	3836.09	4449.09	3907.09	3163.72	2509.72	1933.24	1883.24
Tmed7	203881	203105	235490	234714	163525	162913	215752	215142	205893	205323	269659	269455	163389	162951	146107	145043	246867	246527	255289	254857	230374	229836	264918	263906	364551	363911	373372	372680	395627	395023
Carmil1	27737.2	26987.2	30738.8	29988.8	17892.9	17602.9	20005.8	19903.8	19965.3	19591.3	29021.7	28803.7	15733.9	15281.9	30555.1	29661.1	18288.1	17774.1	28916.2	28270.2	27936.1	27280.1	61083.1	60199.1	21389.6	20817.6	84306.5	83100.5	31293.7	30841.7
Uba6	46401.7	46075.7	43587.5	43261.5	67990.6	67700.6	80135.3	78475.3	60980	60272	41612.8	40368.8	71348.8	69428.8	47616.7	46504.7	59168.2	58382.2	65536.4	65118.4	69793.7	67687.7	38745.1	37651.1	47027.4	45759.4	64336	63564	105449	103835
B4galt7	30666.5	28838.5	27107.1	25279.1	27727.6	27173.6	28738.4	28040.4	25347	24949	37204.7	37000.7	30161.3	29411.3	28555.3	28257.3	33567.3	33291.3	32829.8	32107.8	38216.9	36902.9	102163	100173	69283.1	67073.1	75492.1	73608.1	74594.6	73100.6
Stxbp5	34130.4	32746.4	29357.5	27973.5	34276.3	33732.3	47132.8	45550.8	44139.3	42653.3	35174.1	34500.1	36900.4	35744.4	35579.3	35321.3	39517.9	38935.9	25998	25678	33471	33081	20437.7	20061.7	33380.9	32974.9	30130.5	29106.5	22010.1	21408.1
Sorbs2	43128.7	42514.7	34768.2	34406.2	34234.6	33672.6	28805.2	28123.2	22014.6	21720.6	81384.6	79774.6	12628.1	12176.1	25083.1	24783.1	21799	21075	71576.5	69498.5	84290.7	83282.7	182638	181900	14181.4	13901.4	238878	238588	24790.3	24542.3
Arid5a	3581.46	3177.46	5450.54	5118.54	6540.04	5904.04	5684	5334	7579.14	7275.14	8227.29	7761.29	14952.7	14722.7	13502.6	13042.6	10890.2	10234.2	12955.9	12755.9	9522.62	8778.62	8129.5	7485.5	8802.91	8590.91	7791.74	7607.74	9499.08	9273.08
Csf1	69676.8	69372.8	35838.1	35554.1	28476.8	28076.8	25157.3	24651.3	36031	34531	12842.5	12592.5	18270.8	18156.8	15162.1	15024.1	27815.6	27607.6	41873.5	41129.5	145983	145239	20567.6	20235.6	49249.8	48303.8	36468.7	36272.7	24080.6	23688.6
Cops6	44354.1	42714.1	41937.4	40297.4	58185.8	56925.8	68537.1	68085.1	46378.5	45226.5	35844.9	35342.9	49466.2	48858.2	38963.2	37925.2	56850.1	55806.1	33803.2	33311.2	34876.4	34370.4	45579.3	44055.3	38672.7	37470.7	57414.6	55912.6	56047.5	54945.5
Txnrd3	13794.8	13224.8	7416.11	7096.11	15885.6	15399.6	12152.1	11526.1	19742.8	19306.8	11495.2	11019.2	5029.57	4679.57	2981.62	2621.62	14620.9	14366.9	0	0	0	0	7581.88	7405.88	5343.49	4979.49	13842.1	13414.1	3949.73	3487.73
Trim59	13483.6	12637.6	8355.04	8017.04	19122.8	18664.8	7660.62	7082.62	12344.5	11634.5	11978.1	11568.1	11975.6	11319.6	19482.8	18934.8	10602.9	9880.91	12203.8	11891.8	22825	22007	13944.9	13608.9	34486.6	34286.6	15411.2	15001.2	18915.8	18331.8
Tmem109	167493	167159	212717	212383	170806	170318	211757	211095	145147	144365	225789	225305	103916	102024	251007	250435	257773	257499	164586	164118	176632	176306	126974	125852	115264	113868	64600.7	63856.7	90898.2	90494.2
Cav1	47760.6	47508.6	10588.6	10368.6	39634.1	38712.1	168722	168240	38963.9	38069.9	35357.9	34731.9	26434.9	25784.9	40885	40223	50431	50017	2229.04	1729.04	2782.47	2370.47	0	0	9346.53	8674.53	175.651	165.651	18029.1	17697.1
Rsbn1l	7654.07	6740.07	8626.71	7712.71	16016.5	15558.5	12839.2	12345.2	10171.6	9779.65	18079	17813	12808.4	12404.4	15512.5	15152.5	8662.14	8344.14	6852.39	6460.39	7129.84	6775.84	4141.22	3677.22	7701.14	7229.14	3651.83	3085.83	4379.57	4043.57
Wipf2	4428.43	4070.43	352.137	332.137	0	0	0	0	0	0	0	0	0	0	0	0	0	0	0	0	0	0	8742.04	8270.04	2436	2336	7418.28	7126.28	5180.32	5068.32
Ddx23	46767.4	46189.4	43964.5	43386.5	50835.8	50077.8	36821.2	36431.2	45623.7	44363.7	92648.1	91740.1	48912.5	48216.5	52023.3	51519.3	39646.4	39116.4	54935.1	54717.1	53583.2	53333.2	94340.1	93820.1	147921	147393	83409.7	82143.7	93459.3	93171.3
Ttc7	22880.9	22054.9	29440.4	29232.4	20533.7	19951.7	28356.7	27554.7	28592.8	28246.8	20479.5	20311.5	19277.1	18957.1	20550	20240	30924	30442	29844.9	29412.9	27186.9	26320.9	16628.9	16300.9	23136.2	22322.2	20909.9	20605.9	17573.3	17141.3
Taf6	24940.5	24436.5	23834.9	23330.9	32937.7	32531.7	27305.5	27065.5	30652.7	29820.7	66156.2	65482.2	31508.1	31102.1	27614.6	27098.6	24251.4	23883.4	22586.6	22222.6	21462.1	21008.1	18329.8	17941.8	42289.9	41829.9	20427.5	20017.5	26405.6	25805.6
Chrac1	47376.6	45974.6	39038.2	37636.2	58435.4	57191.4	62647.4	61579.4	64451.4	64117.4	69727.6	69369.6	74577.1	72935.1	45773.9	44343.9	60178.2	59486.2	61539.7	60723.7	650258	649692	52679.2	52199.2	55646.5	54086.5	83556	82298	58825.6	58079.6
Phldb1	29470.4	29252.4	31676.7	31260.7	49357.4	48425.4	39033.1	37571.1	30477.1	29587.1	15890.1	15596.1	6471.51	6055.51	0	0	20630.9	20282.9	0	0	0	0	9441.02	9213.02	29041.5	28661.5	36276.5	36050.5	23358	23060
Abcg3	538957	538599	447915	447589	570837	570343	924723	924407	654505	654137	1.16013e+06	1.15985e+06	162027	161571	546257	545549	433148	432512	643039	642469	1.29596e+06	1.2956e+06	1.15562e+06	1.15537e+06	806265	805947	1.1784e+06	1.17814e+06	1.11932e+06	1.11908e+06
Tmub1	76347	75825	121836	121200	118243	116585	81593.8	80067.8	89932.6	89228.6	77218.8	75308.8	91811.4	91247.4	102361	101933	76514.8	75000.8	72045.3	70015.3	50591.1	49855.1	32884.6	32592.6	40878.9	40124.9	38201.6	36817.6	40713.2	40387.2
Ica1	0	0	0	0	0	0	0	0	1831.34	1605.34	13699.6	12873.6	0	0	0	0	0	0	0	0	19867.9	19513.9	28683.9	27577.9	8203.09	7843.09	35476.8	35100.8	8949.82	8593.82
Elovl5	113096	112604	105350	104858	47780.1	46626.1	44309.9	43809.9	58576.5	57564.5	154757	154133	94971.6	94543.6	68211.4	67869.4	31631.7	31355.7	59542.6	58476.6	64961.8	64595.8	73007.9	71025.9	97458.6	97184.6	64481.1	63725.1	65843.1	63613.1
Esrp2	5870.68	5794.68	26239.5	25939.5	1868.86	1754.86	0	0	0	0	20250.2	20016.2	3220.38	3160.38	0	0	0	0	13499.9	12973.9	11830.6	11464.6	59846.5	58820.5	0	0	38678.7	37376.7	0	0
Mfsd6	132518	132104	37237.3	36855.3	27733.9	27181.9	18029.7	17751.7	21828.9	21490.9	67585.3	67041.3	35529.8	34077.8	46507.3	45193.3	31909.1	31697.1	47535.2	46173.2	42229.6	41651.6	47354.6	46078.6	5403.26	5051.26	65403.2	64763.2	4256.61	3892.61
Nsd3	7128.48	6682.48	8466.16	8244.16	11359.1	10775.1	4188.45	3944.45	9943.62	9505.62	4838.92	4670.92	8717.71	8177.71	16322.9	16098.9	4198.86	3966.86	8919.09	8053.09	5101.13	4437.13	4165.68	3707.68	9828.06	9286.06	8539.78	7965.78	5077.36	4933.36
Mospd3	26669	26241	12358.6	11962.6	6243.49	5543.49	41346.4	40304.4	9117.93	8527.93	22621.9	22167.9	10749	9849.02	0	0	8955.3	8693.3	202187	201407	15544	15022	11137.2	10567.2	13399.3	12973.3	9793.28	9493.28	7787.16	7153.16
4833439L19Rik	3765.88	3113.88	644.791	594.791	6592.38	5966.38	6054.37	5778.37	336.873	308.873	4009.23	3935.23	3826.88	3750.88	0	0	1440.71	1390.71	0	0	0	0	2562.41	2542.41	1772.28	1650.28	0	0	2252.31	2232.31
Cd209f	74973.5	74487.5	98912	98552	71600.9	69402.9	45932	45748	59720.8	58872.8	48615.5	47031.5	18066.3	17908.3	11947.4	11653.4	25290.5	24388.5	13960.2	13500.2	8514.66	7616.66	2240.42	2206.42	1606.06	1572.06	0	0	3104.66	2474.66
Trpv4	12652.4	12408.4	8341.11	8129.11	5113.68	4803.68	20729.1	20311.1	36595.2	35247.2	20087.6	19821.6	14824.5	14554.5	7492.45	6938.45	14405	14083	51380	50646	56900.5	55636.5	42740.5	42336.5	6701.47	6587.47	5338.4	5090.4	6010.66	5550.66
Pbrm1	28867.6	28295.6	24595.9	24023.9	28885.7	28567.7	21812.9	21220.9	27931.8	27407.8	49710.3	48308.3	24754.7	24452.7	29858.7	28828.7	21922.5	21232.5	25029.6	24491.6	25717.4	25321.4	42009.7	41475.7	41537.5	40923.5	46855.2	45319.2	27866.1	27550.1
Chia1	2906.3	2826.3	0	0	0	0	13672.9	13344.9	22047.9	21757.9	0	0	0	0	0	0	25882	25160	0	0	0	0	0	0	0	0	0	0	0	0
2310009B15Rik	0	0	0	0	0	0	0	0	0	0	0	0	0	0	0	0	0	0	0	0	0	0	11864.7	11486.7	1569.84	1531.84	4157.77	3669.77	2192.77	2172.77
Stmn1	130323	129517	179964	179292	70990.4	68736.4	54979.8	54477.8	58068.3	57006.3	54114.5	53380.5	90475.3	89839.3	119974	118280	72521	70687	89672.8	88868.8	88302.9	87514.9	81300.2	79976.2	177795	177063	277743	276745	155949	155617
Slc8b1	43287.7	43205.7	4542.82	4126.82	9114.41	8892.41	32555.5	31649.5	28379.9	27965.9	17037.5	16545.5	20377.8	19851.8	0	0	21823.4	21105.4	0	0	39369.2	38285.2	0	0	0	0	23556.9	23160.9	19568.6	19136.6
Tmppe	65175.9	63691.9	61634	61404	66429.6	66003.6	106982	106730	91968.3	91390.3	110708	108816	86074	85190	79574.5	77874.5	96611.9	96217.9	52189.8	51599.8	52239.8	51785.8	43636.7	43400.7	101496	99565.8	50963.6	50077.6	65593	63337
Reps1	47696.4	46964.4	51374.7	51042.7	72073.2	69915.2	34306.9	33760.9	54168.2	52648.2	37206.7	37004.7	43155.3	41555.3	39718.5	38838.5	42520.9	40894.9	35567.1	35079.1	34754.1	34230.1	44071.3	43895.3	22500.3	22226.3	34788	34252	23988.8	23578.8
Ifi207	25727.9	25203.9	28001.9	27683.9	37068.8	35636.8	40262.3	39070.3	47349.9	46355.9	25267.3	25029.3	23542.5	23156.5	9516.69	9236.69	21742.8	21002.8	31670.2	30636.2	33942.1	33664.1	17126.9	16932.9	19799.9	19291.9	14571.4	14359.4	30823.9	30243.9
Calhm2	53437.5	52981.5	55301.5	54731.5	47070.7	45824.7	50729.6	49637.6	65186.3	64928.3	44033.7	43281.7	50779.1	50367.1	40395.5	39641.5	49030.9	48412.9	40649.5	39675.5	40191.8	39235.8	14932.7	14438.7	50992.2	50290.2	13912.9	13504.9	27390	26990
Mrps14	49797.2	48697.2	54382.5	53282.5	35212.7	34900.7	37340.4	37068.4	42465	42273	62126.7	60968.7	72647	70843	38874.8	37810.8	24630.8	24370.8	44634.6	44388.6	46410.6	45010.6	134425	133491	82548.7	81398.7	133713	132669	76660.1	75346.1
Selenon	39809.8	39043.8	30838.2	30324.2	24269.9	23881.9	20528.7	20072.7	32674.3	32276.3	68106.6	67598.6	22342.1	21656.1	18813.7	18607.7	30785	30269	18994.4	18792.4	20285.7	20009.7	21519.4	20729.4	74637.3	72903.3	20633	20279	29579	28715
Mras	24274.3	23794.3	0	0	4688.71	4318.71	14258.8	14054.8	22220.2	21988.2	3012.16	2896.16	5815.34	5605.34	0	0	5610.17	5332.17	0	0	0	0	6075.37	5829.37	9544.21	8914.21	0	0	2834.61	2142.61
Tnip1	30969.6	30243.6	128787	128569	24350.4	23990.4	21196.5	20896.5	16752	16288	25971.3	25193.3	23862.4	23546.4	26056.2	25168.2	23612.6	23354.6	11252.4	10754.4	14366.9	14012.9	24516.9	24234.9	35058.2	34592.2	16253.6	16061.6	29608.4	28752.4
Sertad1	504852	503622	224266	223036	164991	164409	393836	393152	305648	304804	281408	280378	553280	552722	138511	137285	688622	688210	260102	259700	467416	466672	508655	508191	540240	539850	339365	338591	774874	774570
Clip1	33151.7	32339.7	28188.5	27376.5	49145.1	48185.1	28275.7	27453.7	28448.8	28062.8	22086.3	21970.3	29534.8	28648.8	33870	33632	30393.6	29795.6	27863.1	26975.1	23615	22983	15862.2	15608.2	28382.8	27844.8	23032.6	22548.6	35761.5	34407.5
Pex26	15222.6	14908.6	16780.9	16378.9	15924.5	15448.5	29942.3	29508.3	15522.1	15154.1	21501.5	21277.5	22232.3	21510.3	0	0	22556.5	22016.5	19155.9	18993.9	21904.6	21558.6	36663.5	35173.5	13508.3	13102.3	42087.1	41387.1	9990.06	9108.06
Tnfaip8	73632.5	73374.5	44833.5	43801.5	76941.6	75127.6	82646.7	81192.7	100601	98584.7	98282.2	97674.2	113580	112056	123217	121611	86732.9	85848.9	107371	105517	103041	101053	106348	104550	128114	127130	134020	132986	170695	169847
Borcs8	62130.2	61868.2	100091	99682.5	60939.4	59959.4	76388.3	74456.3	78165.5	76741.5	84512.7	83104.7	44918.5	43636.5	96988	96290	59404.3	58644.3	34148.4	33740.4	55777.6	54361.6	11462.9	10970.9	13615.5	13237.5	45124.1	44918.1	14643.3	14161.3
Pea15a	157374	157002	112233	111543	119070	117432	102170	101726	128319	127171	52011.6	50971.6	77436.3	76018.3	86452	85206	104632	102728	54154.5	53822.5	71265.5	69287.5	105434	103598	62911.5	62215.5	137840	136898	90463.8	90037.8
Mest	31653.4	30629.4	17872.7	16848.7	50793.6	50031.6	100841	100343	73382.7	71634.7	70428.1	70146.1	3240.82	3188.82	13631.4	13195.4	241113	240747	16602.6	16208.6	16973.9	16701.9	10852.7	10198.7	278298	277402	53866.4	53384.4	48686.2	48014.2
Ppp1r2	17566.5	17224.5	14161.5	13807.5	11881.9	11369.9	8753.28	8361.28	10317	9960.99	9499.22	9257.22	12244.6	11690.6	10665.1	10153.1	8676.47	8362.47	4451.99	4265.99	10059.2	9407.17	20107.6	19661.6	12145.3	11399.3	22277.5	21611.5	10688.3	9964.27
Myo9a	9905.98	9421.98	0	0	8080.17	7688.17	15522.1	15152.1	10625.9	10325.9	6170.86	5968.86	5290.05	5006.05	0	0	8037.77	7595.77	5219.19	4575.19	13580	13076	1086.79	980.793	15666.5	15324.5	6064.87	5806.87	24404.7	24092.7
Nrf1	44960.6	42640.6	34939.3	32619.3	65790.3	65288.3	44141.1	43609.1	43394.5	41752.5	64566	63716	48605.9	47865.9	48949.8	48043.8	37247	36237	52449.5	51897.5	49167.6	48229.6	33830.3	33304.3	78334.8	76902.8	52737.9	52115.9	44131.1	42761.1
Spg20	39487.5	39029.5	30154	29582	33773.9	33519.9	21861.6	21275.6	28837.5	28543.5	18159.9	17915.9	23001.9	22463.9	19573	19045	22807.1	22323.1	19760.3	19244.3	17621.9	17479.9	28926.6	27878.6	32661.6	32117.6	20026.8	19522.8	25775.6	24975.6
Paip1	58574.1	57184.1	69317.3	67927.3	61589.2	60685.2	47074	45476	47064.1	46006.1	49544.5	48114.5	50490.1	50036.1	65623.6	65101.6	42458.2	40816.2	52975	52485	56159.1	54803.1	93181.8	92583.8	63786.4	63200.4	97050.5	96558.5	68063.3	66043.3
Trim12c	20962.4	19760.4	20274.5	19072.5	21418.5	21044.5	26559.5	26139.5	20357.6	20101.6	26132.8	25398.8	27731.4	27429.4	16822.9	16676.9	19068.1	18780.1	17840	17696	16863.5	16573.5	7948.88	7262.88	13731	13369	10560.8	9688.84	17491.5	17035.5
Smtn	34744.5	34272.5	109359	109137	34281.6	33739.6	42774.1	42024.1	60510	59746	68482.6	68000.6	42979.2	41357.2	131872	130502	17599.4	17371.4	128157	126963	10475.6	9895.59	31496.2	30900.2	48645.9	47609.9	27935.8	27423.8	32530.8	31954.8
St3gal2	20749	19917	56295	55971	15118.4	14864.4	18910	18548	28627.3	28289.3	15674.9	15328.9	14405.5	14011.5	0	0	19830.1	19264.1	0	0	28053.8	27415.8	6748.81	6342.81	41103.4	40401.4	1908.42	1784.42	25454.7	24572.7
Septin1	29253	28969	42812.4	41754.4	185335	185037	189248	188352	128712	127572	117130	115436	285374	284306	193124	192730	183260	183022	221569	220941	236700	236198	10355.1	9565.13	40842.5	40080.5	6860.24	6432.24	26125.5	25417.5
Pigg	21803.9	21317.9	35002.2	34198.2	14604.6	14240.6	30962.9	30754.9	19916.9	19536.9	46851.6	46591.6	22361.6	21677.6	13522.3	13068.3	20864.4	20580.4	28720.7	28028.7	29259.2	28911.2	32813.5	32505.5	45321.3	43791.3	51963.3	51215.3	43867.6	42457.6
Zfp668	5225.88	4849.88	7202.52	6738.52	5537.35	5297.35	1152.56	1104.56	5468.61	5078.61	1904.85	1836.85	4230.49	3992.49	6358.41	5646.41	4534.25	4036.25	6192.71	5680.71	3899.24	3627.24	13913	13565	10865.9	10605.9	5822.61	5708.61	8793.67	8403.67
Serpina3i	9532.79	9204.79	27902.7	27562.7	22782.5	22022.5	0	0	0	0	29952.8	29134.8	11590.8	10872.8	32247.9	31677.9	25802.9	25056.9	30434.7	30136.7	33019	32523	27641.7	27303.7	4397.5	3839.5	0	0	12370.4	12130.4
Napg	64125.8	63355.8	70966.2	70330.2	73536.4	71486.4	59997.2	58657.2	72854.5	71066.5	59407.8	57945.8	57411.3	56379.3	60141.3	59101.3	68974.5	66866.5	53235.3	52773.3	46590	45218	74023.1	72123.1	61483.5	60613.5	59173.9	57867.9	99688.6	97802.6
Mfap5	23847.1	23057.1	42570.9	41914.9	15300	15092	25608.2	25226.2	12682.1	12046.1	60709.4	59373.4	5425.32	5157.32	28755.4	28505.4	18622.3	18200.3	476875	476133	454445	453687	21930.3	21242.3	29676.9	29446.9	4802.71	4442.71	11802.2	11394.2
Vezt	11207.9	10693.9	18606.3	18324.3	5899.08	5729.08	12755.8	12247.8	11241.7	11043.7	25993.6	25225.6	3962.89	3912.89	11657.2	11311.2	10812.9	10138.9	14503.7	14121.7	6896.61	6494.61	39348.9	38358.9	13034.8	12518.8	17203.1	16969.1	10462.7	9688.67
Tia1	32203.5	31965.5	62572.1	62246.1	47846.4	46704.4	15968	15706	30121.4	29125.4	14251.6	13557.6	30517.6	29829.6	31779.2	31111.2	35519.4	34163.4	35927.2	35515.2	25289.8	25015.8	48981.1	47957.1	41883.7	41341.7	66676.8	66146.8	43872.9	42466.9
Rbm24	15732.7	15222.7	0	0	56190	54658	43218.3	42536.3	40290.2	39680.2	11829.4	11407.4	88214.6	87454.6	61290.1	60370.1	66544.5	64248.5	48797.8	47643.8	43995.2	43779.2	0	0	27625.4	26873.4	18326.1	17876.1	23342.8	23038.8
Eml1	79984.8	79488.8	52212.7	51948.7	78501.6	76799.6	59698.3	58324.3	64229.2	63871.2	15022.9	14522.9	33584.4	33252.4	18481.1	18207.1	43258.6	41748.6	0	0	25344.1	25080.1	51277.8	50589.8	46169.3	44787.3	77466.6	75768.6	70903.1	69111.1
Tnfaip2	21740.7	20324.7	22393.5	20977.5	17417.5	17301.5	35131.1	34799.1	28004.8	27500.8	21844.5	21670.5	20542.1	20068.1	26468.6	25682.6	24084.7	23672.7	26639.2	26239.2	34843.7	34329.7	42038.8	41508.8	29249.7	28915.7	37605.2	36117.2	48480.9	47782.9
Lman2l	79699.7	79395.7	150765	150461	66206.7	65752.7	63340.8	62354.8	62980	62494	90957	89931	47658.8	46796.8	75071.6	73071.6	77897.2	76485.2	77807.2	76223.2	75230.1	73584.1	71439	69317	48405.3	47329.3	65129	64459	82140.2	81244.2
Ptrhd1	0	0	0	0	0	0	13485.5	13113.5	19788.9	19372.9	3888.27	3800.27	22845.3	22267.3	0	0	8071.89	7641.89	22420	22022	13770.6	13308.6	24318.4	23994.4	18567.6	18215.6	35081.7	34609.7	37149.8	36103.8
Tmem132a	12984	12562	11379.6	11083.6	11214.7	10598.7	13331	12931	7209.07	6845.07	22449.4	21961.4	7611.98	7415.98	7332.84	6752.84	10600.6	9876.63	6048.72	5514.72	0	0	13005	12467	10285.9	9883.89	9004.27	8528.27	9258.53	8970.53
Zranb2	49941.3	49647.3	54713.1	54331.1	65892.2	65402.2	42603.4	41817.4	48054.4	47180.4	66122.5	65444.5	54540	53152	25535.6	25329.6	47170.3	46292.3	38423.9	37035.9	42091.6	41483.6	114919	113443	71664.9	69680.9	76322.2	74528.2	61520.2	61042.2
Plrg1	40966	40146	36677.1	35857.1	49458.9	48540.9	42547.1	41745.1	39374.9	38578.9	83791.2	82333.2	39449.5	38775.5	51338	50748	38460.2	37638.2	46953.7	45515.7	41356.1	40604.1	51583.8	50941.8	68849.4	66593.4	54116.1	53670.1	47107.1	46219.1
Tada2b	28351	27465	20340.2	19962.2	45173.8	43621.8	23837.8	23027.8	43465.2	41841.2	85222.3	83856.3	47070.9	46132.9	20425.1	20083.1	26653.2	26147.2	0	0	10152.6	9518.58	40893.1	40163.1	75750.6	74116.6	41062.2	40192.2	55827.3	54705.3
Rgs20	0	0	0	0	0	0	0	0	0	0	0	0	0	0	0	0	0	0	0	0	0	0	7070.25	6748.25	0	0	4728.03	4356.03	826.377	788.377
Dnase2a	105133	103943	110433	109243	67764.1	67452.1	115622	113856	160952	160480	108448	106454	142767	141935	53452.5	53112.5	76456.7	74932.7	51972.1	51344.1	51590.2	51034.2	33273.8	33061.8	39284.1	38212.1	44234.1	43884.1	45807	44719
Ift81	5232.1	4980.1	2967.87	2569.87	1192.78	1156.78	6472.73	6280.73	3278.52	3216.52	3763.85	3649.85	2858.92	2782.92	0	0	3700.44	3372.44	1590.22	1348.22	2387.17	1935.17	8703.56	8219.56	8165.9	7793.9	15054.7	14542.7	9527.96	9311.96
Cd209g	50331.9	50067.9	27685.2	27441.2	27812.3	27274.3	53652.4	52966.4	0	0	73160.6	70910.6	0	0	0	0	0	0	0	0	0	0	10112.9	9274.92	0	0	13100.5	12904.5	0	0
Ces1b	98294	98064	32725.7	32309.7	63961.3	63293.3	25887.1	25573.1	85126.5	84150.5	55584	55078	19020.4	18626.4	0	0	35072.5	33616.5	12401.3	12117.3	0	0	69290.6	66964.6	15693.1	15355.1	71523.9	69265.9	17961.3	17617.3
Sec11c	95136.6	94360.6	135727	135203	64920.9	64348.9	56760.2	56504.2	103708	101812	109250	107308	172162	171830	128147	126667	79877.3	78561.3	313462	313264	293456	293234	85351.9	84293.9	88231.8	87467.8	83588.1	82334.1	167035	166153
Kmt2a	17061140	17060464	1.46567e+07	1.4656e+07	17312943	17312739	7.94061e+06	7.94041e+06	18211423	18211221	1.41559e+07	1.41557e+07	20619493	20619291	1.57642e+07	1.5764e+07	1.14645e+07	1.14643e+07	9.58879e+06	9.58856e+06	1.12431e+07	1.12429e+07	12283105	12282899	10928481	10928279	14729361	14729159	5533200	5532996
Zc3hav1	35848.3	35520.3	39662.4	39334.4	43330.1	43116.1	39506.4	38156.4	38950	38054	40035.9	38489.9	46662	45666	37757.4	36435.4	31264.4	30896.4	45154.7	44978.7	48336	47274	82008.2	80734.2	54474	54212	58755.8	57415.8	71299	69543
Iqsec2	11774.8	11476.8	8600.4	8334.4	4986.33	4658.33	0	0	7544.99	7230.99	3982.66	3902.66	2751.3	2635.3	1398.98	1362.98	6171.19	5989.19	9048.18	8208.18	7550.21	7280.21	6422.11	5920.11	16623.3	16065.3	4920.09	4584.09	12373	12137
Rbm33	0	0	59655.6	59331.6	1340.04	1264.04	2317.69	2273.69	2930.57	2804.57	33506.9	32450.9	22096.6	21334.6	6357.97	5641.97	4843.05	4413.05	0	0	1869.95	1669.95	11561.9	11091.9	13981	13655	12755	12469	7883.75	7275.75
Pikfyve	15325.3	13971.3	19553.6	18199.6	13275.6	13067.6	19770.4	19624.4	17634.6	17412.6	11937.7	11521.7	12878.6	12500.6	8085.82	7599.82	15216.5	14676.5	12332.2	12040.2	13933.3	13493.3	11454.7	10960.7	9915.1	9409.1	9812.65	9522.65	13819.7	13521.7
P2rx4	133833	132949	184897	184013	123262	121766	159419	158741	224749	224359	190003	189179	261162	260848	136291	135015	133529	132463	119161	117691	116798	115332	52824.7	52368.7	106556	104820	72415.2	70257.2	70997.2	69213.2
Pex5	31644	30162	33227.5	32895.5	30414.8	29410.8	41051.9	39957.9	30397.9	29475.9	29571.5	28667.5	30194.1	29446.1	29480.6	28374.6	32859.6	32447.6	26958	26644	25063	24729	34025.1	33545.1	35866.4	35546.4	53577.8	53069.8	32013.2	31735.2
Aktip	44087.4	43265.4	27583.7	26761.7	36903.5	35453.5	54516	53958	32172.8	31646.8	32246.4	31914.4	29031.7	28043.7	28532.7	28214.7	28502.6	27462.6	52362.9	51802.9	46514.6	45124.6	41911.5	41361.5	24718	24308	62244.6	61278.6	32896.1	32402.1
Tpd52	38992.1	38770.1	49760.7	49558.7	31834.6	31174.6	46919.6	45287.6	53966.3	52426.3	36592.3	36284.3	67505.5	65273.5	39017.8	37991.8	43929	42525	69844.9	67618.9	80683.3	79439.3	87934.3	87056.3	67021.3	66773.3	116466	114914	62538	62182
Vps29	144634	144090	103249	102705	106217	105967	129149	127811	158633	158111	56994.4	56652.4	119920	118598	87364.6	86174.6	133134	132056	118134	116638	99316.4	99026.4	98331.1	98015.1	96211.7	95867.7	110710	108950	155505	155167
Lef1	0	0	0	0	2986.03	2588.03	0	0	249.857	229.857	0	0	2858.94	2780.94	9090.05	8750.05	1781.9	1635.9	0	0	0	0	0	0	0	0	0	0	0	0
Synj1	42156.5	40500.5	40709.2	39053.2	35057	34717	47600.8	46084.8	50624.7	50134.7	27840.2	27588.2	36203.4	34887.4	28673.3	28403.3	42452.7	40808.7	33642.8	33114.8	34194.9	33974.9	22506.3	21994.3	39594.1	38588.1	25233.2	24967.2	46162.3	45122.3
0610010K14Rik	48993.9	46975.9	60164	58146	80617.3	79029.3	73860	71674	69645.4	67633.4	83405.5	81925.5	80413.2	79201.2	68150.5	67804.5	41236.3	40974.3	56827.1	55399.1	53052.4	52718.4	48703.3	47641.3	78013.5	76555.5	46095.4	44445.4	54228.3	52876.3
Homer1	0	0	0	0	0	0	9739.8	9493.8	0	0	5521.4	5435.4	2822.23	2732.23	0	0	7712.01	7200.01	0	0	0	0	11175.7	10613.7	7752.77	7296.77	34759.6	34219.6	11984.7	11650.7
Stau2	0	0	0	0	0	0	0	0	5431.78	5037.78	0	0	0	0	0	0	0	0	0	0	0	0	8080.18	7426.18	4461.63	3923.63	5421.72	5201.72	6220.6	5814.6
Chst13	0	0	0	0	0	0	15550.8	15184.8	10163.6	9767.58	4216.78	4166.78	0	0	0	0	17415.4	17139.4	0	0	0	0	0	0	12699.8	12093.8	2113.71	2039.71	38271.9	37463.9
Atp5a1	77124.4	76938.4	84781.8	84573.8	112051	110195	0	0	51703.1	51343.1	0	0	77025.5	75575.5	93284.1	92420.1	29952.4	29244.4	0	0	0	0	0	0	0	0	0	0	8309.67	7795.67
Mapre3	58724.3	56864.3	55929.3	54069.3	58712.2	57508.2	51013.3	49973.3	48750.7	47988.7	41019.3	39667.3	44111.1	42723.1	48080.1	47030.1	49799.6	49287.6	48990.8	47860.8	45473.3	43917.3	42328.8	41848.8	47457.9	46235.9	41727.3	40961.3	66249.4	64059.4
Dctn6	194730	193876	153109	152255	164438	163846	210928	210250	182166	181346	204152	203484	213318	212710	373150	372160	130943	129819	149693	148985	110041	108359	98419.9	98107.9	109910	108310	97430.7	96962.7	129585	128725
Prkd3	12827.9	12515.9	3677.53	3343.53	10738.8	10046.8	13290	12880	12078.3	11302.3	14348.1	13692.1	9462.63	9054.63	8308.48	7864.48	11219.3	10629.3	10795.9	10229.9	11984.3	11634.3	13745.5	13359.5	14007	13689	13943.9	13555.9	13906.3	13626.3
[truncated: 6,964 more rows]
