# Supplementary material for: S100A9-CXCL12 activation in BRCA1-mutant breast cancer promotes an immunosuppressive microenvironment associated with resistance to immunotherapy
Source: Nat Commun. 2022 Mar 18;13:1481. doi: 10.1038/s41467-022-29151-5 (PMC8933470; doi:10.1038/s41467-022-29151-5)
Supplement: Supplementary file 7 — Supplementary Data 3 [file 41467_2022_29151_MOESM7_ESM.xlsx]

## Sheet: Sheet1
WTMG_1	WTMG_2	WTMG_3	MTMG_1	MTMG_2	MTMG_3	Adj_1	Adj_2	Adj_3	WTBT_1	WTBT_2	WTBT_3	MTBT_1	MTBT_2	MTBT_3
0.000288376	0.000129143	0.000126919	0.000173364	0.000182468	0.000103944	0.000249828	6.32244e-05	9.94599e-05	6.50685e-05	8.72383e-05	0.000342872	0.000195709	0.000251579	0.000203455
0.00556545	0.00245872	0.00209252	0.00711389	0.00192724	0.00440606	0.00266264	0.00076999	0.00265714	0.000949801	0.000949365	0.00105834	0.00180159	0.00117294	0.0012603
0.00280177	0.00326142	0.000833195	0.00179882	0.000784323	0.00100902	0.000692724	0.000959906	0.00127057	0.00171086	0.00138365	0.0011859	0.00130702	0.00096974	0.00260703
0.0031614	0.000152636	0.000408211	0.00204751	0.00148606	0.00210593	0.00254674	7.61152e-05	0.000752052	0.000184363	0.000259286	0.00255122	0.00279232	0.00313816	0.00269924
0	0	0	0	0	1.43153	6.42153	0	0	0	0	0	0	0	0.00335063
0.00420807	0.00125218	0.00239879	0.00466069	0.00295043	0.00163139	0.0041988	0.000907785	0.000615128	0.00086895	0.00165946	0.00157421	0.00223552	0.00243271	0.00341599
0.00613775	0.0400876	0.0146353	0.00774699	0.00348332	0.00386077	0.00442123	0.315148	0.00837318	0.00594884	0.00601664	0.00384406	0.00303169	0.00503286	0.00467307
0.0201603	0.00797277	0.00365883	0.00513396	0.00454679	0.00349563	0.00808743	0.00178483	0.0034627	0.00169182	0.00169405	0.00886994	0.00643778	0.00719479	0.00566556
0.00794596	0.0140915	0.0433816	0.0148551	0.0117979	0.00113585	0.00532503	0.00131921	0.00455178	0.0017479	0.00147677	0.000371839	0.0240694	0.0011042	0.00624984
0.00801575	0.00727714	0.00357814	0.00419164	0.00485087	0.00269118	0.00387942	0.00260662	0.00477545	0.0038196	0.00292713	0.00833035	0.0038152	0.00329443	0.007848
0.0736721	0.0503345	0.0240119	0.0170313	0.0415155	0.0117967	0.0573121	0.0174715	0.0202782	0.0104319	0.00989636	0.00932876	0.0173899	0.0132977	0.00817333
0.0268803	0.0186786	0.0258545	0.108312	0.0321509	0.0231842	0.013822	0.0282418	0.0637854	0.0248662	0.0267729	0.0129777	0.00969996	0.0103823	0.00826187
0.0300156	0.00722416	0.0122591	0.0386457	0.0101084	0.0164516	0.0247096	0.00540248	0.0109405	0.00104924	0.000723694	0.00223129	0.0154044	0.00186333	0.00930831
0.626877	0.412858	0.552243	1.69295	1.97651	0.108277	1.7615	1.10409	2.03142	0.664727	0.71461	0.337712	0.0178847	0.468512	0.010268
0.553404	0.26846	0.772044	1.85646	1.91816	2.71355	0.970338	0.491653	1.62881	0.345816	0.345175	0.0991704	0.496028	0.0326325	0.0106732
0.0392781	0.0354394	0.0137236	0.0171816	0.0144665	0.0183508	0.0127553	0.0369129	0.0216991	0.0244543	0.0224041	0.00993579	0.0123526	0.00979188	0.0110379
0.157808	0.122285	0.130176	0.061854	0.0503866	0.122305	0.147754	0.0910228	0.0500648	0.0387445	0.0521649	0.017159	0.0117154	0.0849958	0.0112751
0.0692037	0.0477704	0.0491417	0.249869	0.00635736	0.2347	0.0864394	0.0420028	0.618699	0.0409902	0.0300339	0.168607	0.00497058	0.00913056	0.0119445
0.0146258	0.0115827	0.00647548	0.00632366	0.00860563	0.00661532	0.0197678	0.0065532	0.0100279	0.0164832	0.0181763	0.042823	0.014372	0.0811445	0.0124916
0.0185518	0.013127	0.00521807	0.00763495	0.00846073	0.00670918	0.00190404	0.00421317	0.0135058	0.00664572	0.00668577	0.0135599	0.00989098	0.0105295	0.0139237
0.0119534	0.0377976	0.0173314	0.0115992	0.00995384	0.0100188	0.0613984	0.0164733	0.0129772	0.0221044	0.0244159	0.116536	0.0131886	0.0385556	0.0147073
0.153818	0.63311	0.83111	1.04769	1.23888	0.131526	0.409052	0.18143	0.222108	0.470409	0.279483	0.170365	0.00637027	0.00777652	0.0150274
0.0469849	0.0514832	0.0612192	0.0241677	0.0397688	0.0170683	0.199284	0.091707	0.103902	0.0627068	0.0200818	0.0151764	0.0278946	0.0153632	0.0154158
0.0236963	0.0285176	0.027951	0.00677815	0.00547507	0.0052657	0.0100514	0.0139063	0.00271587	0.0636513	0.0667128	0.018812	0.0108713	0.012098	0.0158818
0.160581	0.15141	0.0332587	0.053715	0.0278581	0.0280332	0.024567	0.0222565	0.0461844	0.0493457	0.0436353	0.0296822	0.0190166	0.015529	0.0160121
0.0296225	0.0386499	0.0308898	0.00698832	0.0239945	0.02207	0.136729	0.131414	0.0153043	0.059039	0.0489717	0.0492884	0.0386581	0.0274678	0.0167041
0.0540663	0.073701	0.0358239	0.0245315	0.0209178	0.14574	0.0673581	0.0392878	0.0297907	0.124893	0.13967	0.0375385	0.021359	0.25392	0.0169118
0.0398145	0.0373827	0.0255108	0.0313516	0.0437895	0.0834786	0.0439078	0.020057	0.0356117	0.00636505	0.00890287	0.0316806	0.0764191	0.0270646	0.0173234
0.161902	0.12972	0.0322163	0.0237439	0.0352609	0.0245489	0.0525819	0.0438499	0.0313535	0.0110613	0.0104492	0.0484405	0.012961	0.0258789	0.0176714
0.0146627	0.0131819	0.00915009	0.0492346	0.0110298	0.234332	0.0220818	0.0341942	0.0180848	0.0416239	0.0637194	0.010914	0.0331301	0.00826173	0.0192097
0.0647352	0.0632393	0.0934238	0.0698653	0.0459704	0.0302552	0.0848773	0.214015	0.167094	0.067277	0.065404	0.0570161	0.0192488	0.0429173	0.0193602
0.198572	0.276026	0.160276	0.0940203	0.115389	0.276121	0.173696	0.0429453	0.13442	0.0849968	0.169943	0.043592	0.0393417	0.0570611	0.0195131
0	0	0	3.62562	17.9102	3.35293	8.44442	0	0	1.45413	0.414792	0.506797	0.22618	1.79562	0.0198787
0.103317	0.12885	0.0438279	0.147688	0.079468	0.104998	0.180939	0.121288	0.224549	0.109525	0.0699112	0.0160657	0.0253131	0.0146252	0.0203127
0.120294	0.0913549	0.0897966	0.0495978	0.0184501	0.00490592	0.0701333	0.311591	0.0702	0.0180379	0.0210807	0.0858083	0.0112746	0.0310273	0.0205729
0.159382	0.244424	0.358263	0.198569	0.205256	0.178559	0.133649	0.756051	0.0634036	0.201877	0.184971	0.0123625	0.027616	0.014264	0.0210558
0.038353	0.0318986	0.0549384	0.072024	0.0450618	0.0387412	0.0530582	0.0739105	0.059206	0.0486005	0.0578053	0.0280753	0.0176432	0.0501941	0.0220798
0.230284	0.278339	0.315885	0.0730665	0.214159	0.21239	0.103788	0.0818225	0.159986	0.0982269	0.077941	0.0449631	0.0632028	0.0242913	0.0229147
0.02237	0.014431	0.0182864	0.0165341	0.0171767	0.0375268	0.0168736	0.00936412	0.023737	0.00809649	0.00708297	0.0134394	0.0158415	0.0112124	0.0234007
0.10755	0.0971803	0.0555497	0.0859262	0.0453655	0.0690047	0.0584321	0.12026	0.0504897	0.065372	0.0752099	0.0200887	0.0501125	0.0225935	0.0236514
0.0428456	0.0547273	0.168454	0.0252485	0.0814949	0.0761464	0.136203	0.0868307	0.074119	0.0634145	0.0508327	0.0383575	0.0465696	0.0281773	0.024001
0.114272	0.0870824	0.0868261	0.0694478	0.0389336	0.0187675	0.0747585	0.0932141	0.0642337	0.0432893	0.0496404	0.0245557	0.0196092	0.0340563	0.0241797
0.354414	0.0705545	0.115757	0.140692	0.0821174	0.0370328	0.0629161	0.289692	0.0745006	0.06637	0.388961	0.0140499	0.0300466	0.0163071	0.024437
1.05116	0.699513	0.380431	0.718105	2.036	2.40744	2.22523	1.4336	0.789532	0.551634	2.02239	0.142626	1.0572	0.248092	0.024687
0.0678741	0.0691202	0.0364405	0.0761457	0.0531958	0.0818197	0.0593247	0.135873	0.0915263	0.0447908	0.048485	0.0198893	0.068513	0.0183552	0.0251122
0.163595	0.331405	0.0901785	0.220596	0.0835043	0.0401052	0.0501629	0.0836291	0.0583042	0.16876	0.107025	0.0154808	0.0115031	0.0102757	0.0253702
0.0285303	0.109606	0.0558486	0.00952446	0.0529367	0.0482285	0.224542	0.365906	0.0245597	0.167525	0.104749	0.0224711	0.0523555	0.185428	0.0255988
0.0482515	0.0574227	0.217976	0.0368874	0.109649	0.118397	0.16406	0.196601	0.0968025	0.0938283	0.0796462	0.0422227	0.0538763	0.0344133	0.0263877
0.247621	0.496631	0.393595	0.827305	1.65528	1.19661	0.696691	0.412964	0.321469	0.0858428	1.04685	0.0360557	0.0193954	0.0161271	0.0265765
0.0156134	0.00858482	0.0139028	0.0310063	0.0133732	0.0177753	0.0243268	0.00603564	0.0209736	0.00987764	0.00899107	0.0218447	0.0248287	0.0178757	0.0268828
0.132688	0.12512	0.156446	0.248807	0.121593	0.0801114	0.251458	0.21355	0.185615	0.229239	0.18593	0.0208163	0.0171661	0.0190096	0.027209
0.246718	0.0776083	0.100357	0.0475537	0.0620042	0.0771439	0.0514802	0.0388077	0.108783	0.0614195	0.0631027	0.0216052	0.0647855	0.0207668	0.0274248
0.172486	0.388883	0.249869	0.122914	0.195527	0.259288	0.0713499	0.628661	0.0423186	0.109371	0.112642	0.0645324	0.0510645	0.161456	0.0277468
0.289549	0.229643	0.210296	0.077816	0.132547	0.0830002	0.113722	0.127852	0.0891302	0.154857	0.133908	0.057869	0.057956	0.148228	0.0279982
0.108974	0.12016	0.237639	0.243972	0.223415	0.22007	0.240837	0.221084	0.239923	0.17373	0.166334	0.0986889	0.171619	0.104486	0.0285141
0.115491	0.127233	0.0880084	0.0510183	0.0898645	0.0857789	0.0874999	0.103583	0.0523969	0.0296721	0.0288738	0.0574994	0.044295	0.062251	0.0289169
0.230436	0.535442	0.103214	0.100668	0.277655	1.17806	0.134195	0.139054	0.0575751	0.119092	0.150647	0.0249819	0.0689488	0.0199045	0.0298595
0.097488	0.0190765	0.0400956	0.0267668	0.0268046	0.0518974	0.054101	0.0674198	0.0252694	0.0802253	0.0773613	0.0653746	0.0681595	0.0630491	0.030206
0.253259	0.233565	0.177186	0.122381	0.212403	0.594429	0.137533	0.125907	0.121389	0.141587	0.119577	0.0583177	0.218352	0.0534801	0.0305941
0.0964503	0.0855613	0.119851	0.107175	0.03953	0.257746	0.117383	0.0752732	0.117469	0.202874	0.0706854	0.125724	0.0915269	0.0663213	0.0308515
0.105245	0.253045	0.108753	0.132683	0.139761	0.609856	0.0860832	0.622735	0.260065	0.234102	0.0924242	0.0312596	0.078471	0.0289338	0.0316408
0.388195	0.95236	1.20014	0.692335	1.5301	2.56387	1.99854	1.402	0.511571	2.49944	1.75991	0.28922	0.369987	2.17864	0.0318407
0.100221	0.0996853	0.0573287	0.0591082	0.0581015	0.0948137	0.0656943	0.0855974	0.0622879	0.100336	0.102609	0.0509714	0.0613264	0.0684023	0.0325488
0.0631098	0.0924562	0.0929074	0.0489887	0.0638755	0.170553	0.0717666	0.152027	0.0656743	0.148521	0.203885	0.0270878	0.0951873	0.0391021	0.0330518
0.780544	1.43248	0.294138	0.64469	0.757793	0.179261	0.324276	0.159158	0.266997	0.195877	0.208189	0.259571	0.0148914	0.0518099	0.0336547
0.317204	0.420983	0.214558	0.117676	0.138395	0.418264	0.132267	0.191003	0.19328	0.14375	0.156468	0.0353182	0.067195	0.0296077	0.0340948
0	0	0	0	0	0.0325575	0.223005	0	0.185169	0.126194	0.0352386	0.159456	0.0122022	0.0277307	0.035478
0.378246	0.499627	0.0353864	0.26767	0.0472579	0.0239593	0.0532926	0.0632021	0.0587905	0.146974	0.0919225	0.0454714	0.0101623	0.0231557	0.0357482
0.0341767	0.0334788	0.207042	0.0514056	0.141404	0.132961	0.0542142	0.082354	0.194994	0.129368	0.133365	0.0350542	0.018834	0.0653634	0.0362492
0.115377	0.138011	0.0968149	0.125458	0.114169	0.0548168	0.0881439	0.157589	0.180855	0.106292	0.109606	0.0327488	0.0978946	0.0332019	0.0366205
0.251488	0.286668	0.314975	0.624473	0.248744	0.973035	0.180092	0.353679	0.486298	0.428148	0.333392	0.0284296	0.277669	0.0255697	0.0368554
0.0556818	0.0512387	0.0338253	0.0442623	0.0435464	0.0203649	0.0604203	0.0610014	0.0603002	0.0923861	0.0960274	0.0521248	0.0228003	0.0388899	0.0374074
0.156571	0.306053	0.244291	0.182311	0.19892	0.089144	0.206165	0.111415	0.164762	0.0866002	0.0851662	0.0710082	0.0225553	0.0869921	0.0376821
0.0344008	0.0198066	0.109491	0.141699	0.238975	0.0657434	0.245861	0.047322	0.132707	0.0488764	0.0491867	0.0604918	0.156115	0.147355	0.037948
0.0211697	0.0153951	0.0256819	0.0506552	0.0258564	0.0262142	0.0448932	0.0109081	0.0204123	0.0127628	0.0119933	0.0183611	0.0283914	0.0218355	0.0382523
0.271353	0.265662	0.173254	0.16728	0.116301	0.203876	0.0989041	0.166609	0.169477	0.187543	0.214475	0.0501231	0.187324	0.0583644	0.0385806
0.0703666	0.0747575	0.0397245	0.0452229	0.0501017	0.107376	0.0512089	0.0884535	0.0540496	0.0550199	0.0608646	0.0228589	0.0668414	0.0320125	0.0388496
0.0766233	0.126129	0.125528	0.252888	0.272637	0.114893	0.137819	0.204584	0.239287	0.0986406	0.113533	0.0770822	0.066269	0.0306913	0.039137
0.0783032	0.111104	0.0771054	0.237001	0.222153	0.0783803	0.239025	0.295322	0.187039	0.182259	0.129127	0.0368932	0.0599511	0.0322928	0.0396716
1.45225	0.541209	0.670997	0.78792	0.742697	0.246977	1.40183	0.78221	1.04165	1.87726	1.86445	0.288192	1.22827	0.0817973	0.0399695
0.0819744	0.0641279	0.139233	0.172737	0.0788408	0.0531581	0.0200598	0.174129	0.115753	0.150209	0.1477	0.108028	0.12117	0.0918264	0.0404886
0.0385098	0.178586	0.107524	0.0408851	0.0444484	0.0106754	0.0878258	0.0807619	0.0667263	0.0226955	0.0302943	0.0717746	0.0155539	0.0403895	0.0412188
0.465389	0.589194	0.144153	0.0893829	0.0768701	0.123219	0.0476103	0.297113	0.187506	0.213622	0.143302	0.0251944	0.137774	0.0244829	0.0416883
0.262493	0.262743	0.13606	0.180016	0.154214	0.257209	0.184853	0.252821	0.156501	0.152881	0.123333	0.026818	0.0474416	0.0336502	0.0419239
0.250933	0.316519	0.091219	0.0836427	0.245488	0.202225	0.25377	0.880024	0.261325	0.128285	0.0561575	0.122166	0.0799229	0.112708	0.0423648
0.128225	0.10979	0.227002	0.268295	0.162118	0.0919784	0.156818	0.112127	0.242659	0.133851	0.134378	0.0481142	0.0304356	0.0674623	0.0432324
3.68426	8.12102	2.99862	1.074	4.40623	1.50559	1.19909	1.32347	2.29811	0.648588	1.26804	0.0649437	0.474963	0.142991	0.0435752
1.32976	1.2402	1.1635	1.5181	2.06871	1.12231	1.26752	2.10606	2.4613	0.617851	2.42865	0.540032	0.167277	0.441702	0.0440291
0.10704	0.11136	0.137005	0.194258	0.111046	0.0757061	0.139822	0.0508952	0.170681	0.128025	0.127262	0.0408728	0.037548	0.0512594	0.0452369
0.150222	0.177057	0.111553	0.0933744	0.211991	0.291758	0.177644	0.0818606	0.0984142	0.202346	0.224906	1.67408	0.490276	0.605451	0.0456678
0.17918	0.167412	0.065148	0.0365899	0.0495622	0.0990378	0.03666	0.0690081	0.0800677	0.0427263	0.0388393	0.0496738	0.0564978	0.0751422	0.0462643
0.015982	0.00432171	0.0687107	0.0657522	0.015286	0.0224279	0.0433216	0.00375911	0.0481878	0.00745445	0.0425946	0.00782219	0.0120291	0.0157585	0.0466051
0.317799	0.265175	1.35901	0.489024	2.44649	1.02171	0.81148	0.859883	1.09033	0.827408	0.784033	0.253587	0.40576	0.146679	0.0470489
0.0823513	0.0317474	0.0834408	0.0627297	0.0759776	0.0968271	0.0960097	0.0213636	0.29049	0.0257247	0.0279478	0.0231903	0.0742785	0.0550486	0.0481126
0.0425626	0.0256031	0.0208279	0.29732	0.0632137	0.260335	0.0931167	0.0295732	0.0376404	0.189468	0.166053	0.102244	0.0717503	0.0860682	0.0489631
0.0352449	0.0466105	0.0220437	0.0203497	0.0219179	0.0769428	0.126524	0.193713	0.0116465	0.0617217	0.0698814	0.104695	0.181243	0.193519	0.0494489
0.0555148	0.0615748	0.0634934	0.250794	0.199947	0.170148	0.224567	0.30566	0.22718	0.204402	0.206253	0.248247	0.0366536	0.911728	0.049967
0.969159	1.96896	2.32745	0.541129	2.05038	1.24919	0.831811	0	1.5173	0.270375	0.261843	0.293237	0.312644	0.275477	0.0501181
1.25009	1.88044	0.831215	0.59596	0.991453	0.0705371	1.0339	0.0186286	0.11496	0.194328	0.145277	0.138269	0.0180291	0.01743	0.0502748
0.317817	0.37749	0.20866	0.239839	0.279912	0.317909	0.119637	0.270849	0.262907	0.216438	0.189934	0.0466998	0.0982579	0.0352784	0.0506556
0.34943	0.334969	0.180798	0.170892	0.110073	0.0874323	0.114167	0.107762	0.109473	0.0714496	0.0604194	0.0221454	0.23321	0.246008	0.0507377
0.145018	0.147895	0.0210771	0.03477	0.0470024	0.0736656	0.0378688	0.0490269	0.0333764	0.0700978	0.0684831	0.0741574	0.0520774	0.0317162	0.0512655
0.207919	0.200126	0.075116	0.112016	0.162629	0.0934185	0.262829	0.0879324	0.2209	0.0762123	0.0888581	0.193453	0.300259	0.093955	0.0513875
0.162717	0.191658	0.22319	0.16376	0.0861778	0.190285	0.769107	0.531741	0.0936966	0.041313	0.201658	0.0341234	0.0575812	0.0373232	0.0517522
0.520041	0.583166	1.63559	1.62981	0.701827	1.11922	1.83684	1.00898	0.865981	1.63792	1.56817	0.265028	0.226968	0.174844	0.0520185
0.0316785	0.0363309	0.0975787	0.0577412	0.0343272	0.136496	0.128261	0.181266	0.0648374	0.0909803	0.110901	0.0464567	0.0927867	0.0698432	0.0521184
0.429898	0.233532	0.107868	0.331583	0.258746	0.274958	0.16834	0.0455426	0.577437	0.149633	0.0752723	0.118267	0.219032	0.189651	0.0526697
0.353978	0.190583	0.144697	1.20664	0.135223	0.1199	0.0482654	0.0899181	0.871495	0.140969	0.159518	0.0657999	0.026099	0.0942705	0.0529387
0.158918	0.181808	0.227558	0.196011	0.290593	0.283331	0.0650782	0.266049	0.252183	0.188065	0.197408	0.0473213	0.223883	0.0980928	0.0532452
0.308457	0.213206	0.130871	0.376475	0.136006	0.183748	0.283492	0.15053	0.128365	0.0964417	0.518996	0.127018	0.182286	0.108668	0.0532513
0.0550271	0.0733987	0.0701412	0.060594	0.0927277	0.16871	0.132642	0.11199	0.0816982	0.0768242	0.0885026	0.0675159	0.0894978	0.0731672	0.0536267
0.468707	0.463376	0.101413	0.172157	0.187178	0.0577715	0.0969461	0.0439932	0.191645	0.211703	0.194536	0.254403	0.179188	0.117453	0.0538555
0.776896	0.727215	0.772037	1.23969	0.924204	0.72138	2.55801	0.615799	1.2125	0.165591	0.205738	0.0748095	0.0210779	0.0115934	0.0541158
0.462031	0.597677	1.31028	0.218218	0.660475	0.228232	0.47826	0.173733	0.362526	0.803475	0.406832	0.140402	0.102276	0.169806	0.0545014
2.8584	2.00478	4.29886	2.07964	2.33782	0.635664	2.43091	1.18106	0.972923	1.28089	0.76852	1.03747	1.15756	0.929546	0.0545841
0.0665179	0.0553863	0.0782443	0.22915	0.116191	0.117806	0.212379	0.078578	0.157801	0.190111	0.216874	0.183467	0.0552659	0.200545	0.0550371
0.228348	0.152535	0.962125	0.370877	0.512417	0.297132	0.163128	0.208352	0.168957	0.239766	0.169855	0.245661	0.247233	0.942435	0.0552307
0.0543977	0.0687455	0.24284	0.105904	0.156188	0.16143	0.342946	0.927383	0.172255	0.0402303	0.209869	0.581389	0.0258115	0.92228	0.0555164
0.0649563	0.0747739	0.0507747	0.141199	0.0933297	0.213126	0.0905709	0.233331	0.0790938	0.102283	0.0848086	0.151292	0.219081	0.216235	0.0557976
0.071776	0.079846	0.0563755	0.0634787	0.0652911	0.224682	0.109796	0.105042	0.0813965	0.145668	0.141061	0.0393433	0.22018	0.0314681	0.0558671
0.22492	0.224639	0.0114698	0.0669072	0.0349728	0.0587386	0.0281088	0.0197252	0.0218445	0.0311551	0.0272042	0.131476	0.0286183	0.0828087	0.0562456
0.0795156	0.0972256	0.625552	1.29706	0.132756	0.171726	0.267019	0.210699	0.718358	0.231847	0.0864105	0.195406	0.142068	0.0565206	0.0564074
0.269936	0.246092	0.116567	0.13885	0.127479	0.33583	0.251573	0.696083	0.148826	0.0506506	0.169322	0.0700554	0.116739	0.0497588	0.0566488
0.756193	3.21737	1.19152	1.31837	1.23373	0.5404	0.689389	1.44693	1.31558	0.683813	0.966316	0.182232	0.123648	0.257115	0.0570196
0.406278	0.244113	0.169882	0.161921	0.14303	0.084295	0.0998881	0.118061	0.137613	0.0531569	0.0597946	0.0277544	0.0415899	0.0435605	0.0572027
0.0900278	0.100922	0.146956	0.215689	0.0984185	0.0675077	0.295837	0.0942546	0.0304167	0.0547932	0.101449	1.07894	0.0897191	0.697762	0.0576636
0.269892	0.3216	0.104486	0.0538357	0.260329	0.147309	0.230963	0.441001	0.201321	0.203528	0.177348	0.0696616	0.172183	0.0595114	0.0582436
0.271538	0.230824	0.505816	0.897264	0.28298	0.101714	0.675674	0.714465	0.0796709	0.332827	0.396664	0.715079	0.309264	0.851302	0.0582876
0.241493	0.349854	0.0534166	0.171829	0.180937	0.404139	0.089274	0.0891003	0.0569934	0.280872	0.322768	0.17947	0.364058	0.125063	0.0588919
0.442362	0.523267	0.799556	0.264801	0.279615	0.666327	0.56142	0.26037	0.991484	0.34087	0.247832	0.0338664	0.103562	0.0382997	0.0592138
1.11011	1.9604	0	2.33782	1.66576	1.97117	2.82125	0.421236	7.6593	1.18836	0.873084	0.683971	0.216381	1.30399	0.0595188
0.271743	0.250483	0.903787	0.183471	0.169642	0.159291	0.219182	0.0899599	0.12902	0.0538059	0.047006	0.0595703	0.0346152	0.0252689	0.0597622
0.175047	0.175406	1.65217	1.03525	1.35686	0.681468	0.30225	0.541408	2.31116	0.984335	0.731279	0.441966	0.11654	0.645041	0.0602787
0.29232	0.153361	0.0763083	0.0746932	0.179032	0.217023	0.0510533	0.0349551	0.121354	0.0130097	0.00950486	0.123184	0.112029	0.127801	0.060439
1.27422	1.24458	1.50808	1.00759	0.874736	1.24633	1.33042	1.62848	0.751448	0.17058	0.115519	0.0412658	0.120596	0.0399983	0.0608311
0.304495	0.302277	0.231492	0.0675455	0.0878956	0.207045	0.116868	0.214237	0.138246	0.292896	0.243946	0.166334	0.265706	0.272146	0.0608804
0	0	4.26038	0	0	0	0	0	0	8.56867	0	5.22079	0.811412	1.05922	0.061381
0.250615	0.289173	0.0942044	0.232167	0.20244	1.05445	0.0972916	0.18212	0.137311	0.419151	0.608586	0.0754453	0.544056	0.128952	0.061519
0.0262137	0.00808075	0.03887	0.319219	0.0548407	0.271204	0.0108152	0.0300219	0.147768	0.0368133	0.0442621	0.0849237	0.0867587	0.0758169	0.061835
0.263238	0.229015	0.929566	0.571287	2.2679	2.36	1.93451	1.15208	0.559088	0.161481	0.332291	0.172745	1.98944	0.311268	0.0621187
0.694835	0.44774	0.159057	1.28444	0.295305	0.121497	0.0887838	0.104359	0.956871	0.0744802	0.100837	0.0890791	0.109772	0.0914492	0.0625442
0.176598	0.192368	0.188395	0.33912	0.307148	0.120478	0.280979	0.168417	0.0979732	0.198783	0.21189	0.222114	0.115826	0.107844	0.0628538
0.432324	0.474505	0.120749	0.0632773	0.236022	0.201676	0.26421	0.603955	0.47198	0.277479	0.0799734	0.0461722	0.110613	0.0406075	0.0631504
0.559324	0.564656	0.192549	0.187327	0.115572	0.13296	0.0667028	0.20339	0.13734	0.100929	0.104236	0.160483	0.268085	0.08866	0.0634572
0.0975702	0.0560791	0.0386619	0.0915062	0.048181	0.0310611	0.0104048	0.0276302	0.139958	0.0270264	0.0290263	0.142911	0.048471	0.0838057	0.0636095
0.100901	0.286803	0.0856019	0.104646	0.278432	0.0990865	0.149756	0.0867817	0.107345	0.103789	0.119616	0.0530387	0.0929031	0.134175	0.0641509
0.167288	0.162743	0.165402	0.131621	0.241843	0.185628	0.18412	0.102137	0.190146	0.301128	0.0914688	0.304986	0.105084	0.36464	0.0641552
0.163953	0.199546	0.224044	0.0638413	0.203746	0.0887422	0.317442	0.101434	0.10941	0.453792	0.463708	0.252911	0.179201	0.196619	0.0647282
0.356056	0.364103	0.0944736	0.214844	0.379797	0.996891	0.266297	0.263041	0.316083	0.0993343	0.22124	0.0475896	0.127608	0.180461	0.0649243
0.247379	0.203591	0.166978	0.745088	0.224735	0.271989	0.0890344	0.168847	0.238528	0.167706	0.200862	0.252033	0.0650454	0.237428	0.0653098
0.229036	0.225865	0.457428	0.427994	0.350671	0.561245	0.255771	0.404799	1.29401	0.126988	0.157292	0.0513274	0.250611	0.0481099	0.0658115
0.108788	0.0460732	0.922201	0.514114	0.226415	1.36513	0.135392	1.00347	0.0989412	0.0856213	0.205072	0.178965	0.238094	0.979237	0.065995
0.0301687	0.0413031	0.0238153	0.0455475	0.0223852	0.0464711	0.0803493	0.279539	0.0260597	0.229194	0.247141	0.0287087	0.0948173	0.0149429	0.0662149
0.0518034	0.0684251	0.145393	0.0597944	0.0709715	0.0940801	0.254154	0.123175	0.0721042	0.132093	0.159877	0.528073	0.0343857	0.158756	0.0666215
0.339418	0.405814	0.22136	0.204554	0.138269	0.112301	0.102457	0.14821	0.0783599	0.0475027	0.0417244	0.153895	0.175359	0.11668	0.0666598
0.180684	0.21944	0.106612	0.0956821	0.150501	0.162945	0.125596	0.0798664	0.119182	0.139401	0.190519	0.0776972	0.106506	0.0772698	0.0670322
0.982961	0.539826	0.734625	2.09947	2.70773	1.86759	2.97797	0.822804	0.981513	0.568546	1.31946	0.189	1.3542	0.282576	0.067253
0.238619	0.1662	0.0372813	0.159953	0.0661304	0.149554	0.0586615	0.0746884	0.0419442	0.0872959	0.122948	0.297463	0.113103	0.167144	0.0676045
0.163537	0.101066	0.0751226	0.0615714	0.117017	0.0765386	0.0300562	0.0302406	0.199579	0.0544551	0.0514206	0.0541639	0.0720862	0.0476899	0.0680227
0.42837	0.0826664	0.135238	0.303964	0.200478	0.156984	0.142049	0.240547	0.0628018	0.20645	0.195308	0.237013	0.258265	0.131784	0.0680331
0.925258	0.146962	1.33931	0.661665	0.68366	0.606597	1.39488	0.686103	1.17972	0.359321	0.525219	0.114064	0.0643835	0.135604	0.06893
0.341157	0.247709	0.15689	1.25925	0.0641172	0.584031	0.181459	0.0939008	0.162854	0.0922904	0.268564	0.157495	0.289832	0.0432153	0.0691604
0.129048	0.142317	0.0126908	0.00907781	0.0155066	0.0150598	0.00429877	0.012979	0.0336719	0.0876892	0.0287135	0.196953	0.182942	0.148824	0.0697214
0.506415	0.508765	0.140122	0.147869	0.273084	0.0996919	0.268739	0.219256	0.276817	0.10918	0.108746	0.215002	0.235684	0.0867285	0.069727
0.500916	0.690153	0.299507	0.0456282	0.270251	0.113991	0.113259	0.253775	0.136347	0.186372	0.162326	0.0536489	0.0885551	0.0531689	0.070108
0.815256	0.238196	0.948268	0.581114	0.592893	1.09449	0.543449	3.94418	1.5986	1.00344	0.8355	0.109651	0.207704	0.457135	0.0703564
2.83111	0.394666	1.45246	0.380047	0.618695	0.204742	0.409748	0.111639	0.58362	0.0930803	0.0880197	0.481463	0.0729473	0.0524585	0.0709503
0.496928	0.476102	1.03933	0.975974	0.894559	0.784442	0.647757	0.817664	1.38185	0.376548	0.266278	0.295542	0.184402	0.252148	0.0711787
0.01975	0.0255344	0.845326	0.0247604	0.0123748	0.00987492	0.0311763	0.0461102	0.00669745	0.684968	0.115653	0.0832258	0.0287962	0.036775	0.0715122
0.458104	0.588112	0.263358	0.342379	0.719973	1.07145	0.755256	0.886407	0.668228	0.755005	1.05318	0.227908	0.65801	0.182205	0.0718004
0.148446	0.155562	0.0362347	0.0234832	0.0377353	0.0747155	0.0676994	0.044812	0.0347576	0.038266	0.0463439	0.13398	0.0733441	0.0634356	0.0721878
0.278443	0.206174	0.288243	0.279688	0.265646	0.116852	0.225527	0.303281	0.0464965	0.183813	0.293666	0.300252	0.261329	0.613464	0.0724298
0.18161	0.2822	0.441816	0.0967925	0.16741	0.445261	0.210663	0.303907	0.300184	0.113108	0.0766506	0.082299	0.164169	0.0544856	0.0727689
0.104783	0.114659	0.246346	0.264215	0.218966	0.126429	0.347748	0.1263	0.100699	0.108374	0.0924062	0.318161	0.189873	0.104418	0.0730806
0.213357	0.263011	0.110804	0.19661	0.151138	0.199986	0.125023	0.148444	0.248076	0.154363	0.108923	0.0664633	0.205097	0.0922731	0.07316
2.94227	1.63785	0.977959	0.212662	3.13727	0.1212	0.608531	0.6917	1.34387	0.0680146	0.0593893	0.0873433	0.110419	0.284836	0.0735161
0.312485	0.238279	0.142622	0.572812	0.156047	0.0565397	0.107944	0.0955534	0.281675	0.213153	0.206874	0.209322	0.153032	0.0931091	0.0736822
0.022101	0.0289827	0.0151969	0.0126073	0.0198205	0.0157626	0.089749	0.0176108	0.0150771	0.0468043	0.0527667	0.0720893	0.081129	0.34688	0.0739593
0.389115	0.322596	0.349858	0.287215	0.326748	0.187935	1.56736	1.29486	0.16653	0.127719	0.227403	0.229162	0.0506058	0.130197	0.0742865
0.434225	0.620713	0.542287	0.669723	0.228215	0.218318	0.354301	0.899151	1.09907	0.278988	0.153045	0.129418	0.197991	0.0879595	0.0743455
0.384843	0.0666495	0.151766	0.294407	0.173914	0.357403	0.125796	0.298849	0.15316	0.169983	0.153524	0.0685398	0.0712376	0.159438	0.0746146
0.724865	0.297892	0.613104	0.93734	0.377506	0.759531	0.585558	1.45373	2.17948	1.38542	1.11386	0.0418342	0.148658	0.0364021	0.0749657
0.284343	0.311336	0.206441	0.481718	0.328614	0.562413	0.102967	0.278861	0.459235	0.248468	0.232956	0.368264	0.176099	0.0726193	0.0750049
0.809772	0.934547	0.341777	0.711912	0.257155	0.592084	0.2546	0.290697	0.737947	0.341578	0.177609	0.0781797	0.177174	0.0573208	0.0753594
0.19188	0.112295	0.241255	0.220466	0.251732	0.276716	0.127305	0.146564	0.125427	0.0708991	0.0693444	0.134847	0.114332	0.351746	0.0757032
0.409561	0.4978	0.0974378	0.192163	0.264949	0.0690095	0.204752	0.0967653	0.23245	0.205717	0.184035	0.0638134	0.100335	0.0467019	0.0758514
1.68223	0.95318	1.68967	0.216815	0.424062	0.0701372	0.469655	0.956862	0.579094	0.0578599	0.0550255	0.0995728	0.306566	0.147416	0.0762833
0.213565	0.157001	0.0823731	0.101184	0.0802497	0.0428199	0.0332684	0.0655577	0.207438	0.0675771	0.0767546	0.0550261	0.0478141	0.0185833	0.0766707
1.01523	0.813853	2.1239	1.85912	0.586403	0.792543	0.629923	0.392677	0.46189	1.39363	2.15883	0.818157	0.257607	0.63261	0.0766803
0.591896	0.88724	1.04916	0.217209	0.216995	0.817898	0.570212	0.394278	0.576316	0.108016	0.0412139	0.0703943	0.173192	0.0541195	0.0772398
0.093994	0.058656	0.0509625	0.0805433	0.0828714	0.0534857	0.0140984	0.0427804	0.182671	0.0661972	0.0674846	0.208208	0.17112	0.226988	0.0774472
0.910932	0.767325	2.22448	0.213873	2.51604	0.546971	2.06839	1.16279	0.549509	0.157407	0.168117	0.120528	0.071909	0.250516	0.0777755
0.0197703	0.00650503	1.32936	0.301756	0.12728	0.0198373	0.133354	0	2.40485	0.00454244	0	0.108489	0.0589015	0.00866958	0.0780979
0.164137	0.145645	0.164716	0.166864	0.22625	0.11115	0.200973	0.10362	0.115889	0.165662	0.192588	0.0293881	0.131198	0.0884339	0.0781582
0.274966	0.371464	0.194761	0.0413215	0.0540176	0.0870938	0.0478663	0.0740616	0.060903	0.0427445	0.23377	0.0335798	0.062306	0.0216085	0.0787738
0.0503923	0.0437973	0.159822	0.240765	0.114992	0.156408	0.0830378	0.0334206	0.167943	0.0971097	0.102045	0.0859373	0.265412	0.0916837	0.0788529
1.45344	1.89778	1.02763	0.16962	0.163921	1.78125	2.14681	1.18759	1.91651	0.530906	0.868495	0.190516	0.384389	0.149656	0.0794689
0.478633	0.515987	0.202805	0.113125	0.0971066	0.309979	0.170024	0.14624	0.171237	0.197931	0.202868	0.101269	0.213578	0.0588181	0.0797505
0.20759	0.174204	0.388996	0.446118	0.328133	0.138857	0.806276	0.343997	0.341473	0.132669	0.143571	0.117891	0.116002	0.562185	0.0800629
0.127947	0.0994914	0.107027	0.152735	0.0751259	0.0568033	0.144905	0.0278938	0.0932219	0.0216196	0.0202421	0.0329626	0.0618035	0.0458651	0.0802474
0.409807	0.0979159	0.760613	2.42411	0.364466	0.444103	0.288953	1.22674	1.62023	0.77743	0.743133	0.119699	0.0999678	0.294266	0.0805674
0.524331	0.448528	13.4552	0.83581	0.512159	0.631327	2.00717	0	2.36397	2.44879	1.36153	2.12482	0.0922212	1.01372	0.0810003
0.0542434	0.143048	2.23935	0.0930215	0.256302	0.227668	0.398693	0	0.152774	0	0	0.16076	0.190683	0.2016	0.0817766
0.266394	0.0360352	0.117764	0.196799	0.0855097	0.0559525	0.220574	0.0285243	0.0686876	0.0392215	0.0380269	0.0544971	0.0428051	0.0740731	0.0818583
0.27757	0.145395	0.210615	0.177725	0.234086	0.121187	0.210619	0.0875875	0.0698508	0.0898425	0.0471638	0.0390399	0.175841	0.115775	0.0822561
0.14095	0.0766065	0.188456	0.316183	0.211374	0.487576	0.0748732	0.0515572	0.0647194	0.0755693	0.132627	0.122738	0.143918	0.0637034	0.0824915
0.0766903	0.0446726	0.0458968	0.082155	0.0645613	0.0443779	0.0102477	0.0355552	0.188131	0.0308976	0.0321997	0.216066	0.0635273	0.109691	0.0827877
0.646721	0.62899	0.312968	0.145138	0.266488	1.0891	0.132645	0.220468	0.120292	0.116669	0.118153	0.124967	0.262974	0.674794	0.0831492
0.15235	0.101071	0.0131625	0.0249284	0.0226509	0.0213392	0.01439	0.0218856	0.0167071	0.0827852	0.0717829	0.177091	0.277953	0.0774028	0.0831872
0.385035	0.381916	0.172544	0.268743	0.0583265	0.200475	0.096199	0.22941	0.182761	0.0965697	0.093567	0.0432908	0.0711183	0.132345	0.0836122
0.303326	0.37328	0.421536	1.1594	0.214141	0.913334	1.39088	1.00178	0.902105	0.291533	0.283722	0.731649	0.174635	1.81091	0.0841641
0.810231	0.703489	0.532125	1.23691	0.248126	0.632535	0.244744	1.73748	0.404831	0.694604	0.677389	0.15046	0.169576	1.00964	0.0842259
1.05407	0.693221	0.422058	1.66198	2.26476	1.2376	0.739149	0.322826	1.3172	2.05631	0.990171	0.0937849	1.32983	0.160664	0.0846992
1.5688	0.588239	0.49096	1.82122	1.93434	1.41006	1.89817	4.259	4.12347	1.06954	1.12285	0.473916	0.920149	1.83065	0.0848057
0.129021	0.164194	0.0987442	0.2838	0.198177	0.165478	0.348256	1.31785	0.304034	0.154586	0.095653	0.184078	0.0312641	0.11548	0.0850943
0.210586	0.273088	0.233745	0.081828	0.0404312	0.0732684	0.091196	1.61692	0.0836448	0.235606	0.22937	0.114731	0.157212	0.0761473	0.0854711
3.16733	1.19929	2.17001	2.27787	1.07506	1.47425	1.74701	2.4134	0.717208	2.2753	0.531594	0.182932	0.100716	0.852504	0.0855178
0.570203	0.511082	0.918557	0.128724	0.0577666	0.0750688	0.303768	0.011534	0.0771582	0.0936296	0.0738333	0.485612	0.0246095	0.0233432	0.0858433
0.124793	0.138148	0.456939	0.758946	0.329572	1.42292	0.902054	2.05233	0.548421	0.654262	1.90883	2.31938	0.34476	1.89218	0.0862173
0.0501633	0.0402337	0.287201	0.0849791	0.207751	0.15447	0.130927	0.150861	0.124367	0.226668	0.236145	0.130851	0.0642811	0.278925	0.0862504
0.26876	0.138843	0.0730633	0.127771	0.148119	0.071321	0.122932	0.0230374	0.269379	0.0173554	0.0177249	0.0319241	0.0794688	0.056222	0.0866254
0.0315972	0.0365389	0.0344479	0.0532788	0.0584304	0.126722	0.0598453	0.0833817	0.043747	0.0895607	0.0965821	0.142207	0.114433	0.129945	0.0869678
0.243815	0.0695113	0.180402	0.124973	0.0370291	0.46669	0.128198	1.0435	0.270607	1.37843	0.824737	0.880823	0.631763	1.26149	0.0870238
0.144574	0.177157	0.187222	0.184596	0.21528	0.113134	0.173566	0.100259	0.175997	0.15145	0.160182	0.033346	0.208646	0.0778197	0.0874817
0.560101	0.478637	2.2842	0.439601	0.0955505	0.0893637	0.597519	0.0679285	0.113068	0.304296	0.100051	0.488524	0.0831261	0.120201	0.0878659
0.631	0.541184	0.24381	0.251778	0.121792	0.110511	0.285219	0.151896	0.463669	0.325015	1.00396	0.22086	0.0748423	0.352719	0.0880142
0.0363529	0.0204711	0.0545764	0.111177	0.0675397	0.0487006	0.0205448	0.0493888	0.228661	0.0750151	0.0791347	0.143829	0.0529876	0.104987	0.0885697
0.341877	0.383305	0.125704	0.974242	0.478703	0.169494	0.265632	0.171462	0.333993	0.451707	0.210136	0.221565	0.160656	0.215033	0.0888687
0.374713	0.306634	0.0809887	0.0707122	0.165855	0.134474	0.269683	0.0628989	0.228041	0.215327	0.23424	0.173155	0.0594696	0.11178	0.089083
0.104886	0.104905	0.236322	0.144684	0.113221	0.050533	0.152218	0.255992	0.217008	0.342495	0.141288	0.129021	0.0431424	0.110197	0.0896034
0.431658	0.467199	0.303634	0.17932	0.141366	0.1601	0.0992294	0.153674	0.332382	0.490291	0.544564	0.276755	0.126885	0.431769	0.0896275
0.664861	0.849831	0.356947	0.298928	0.126425	0.473948	0.598609	0.97362	0.72239	0.329127	0.336086	0.0357046	0.0697124	0.0446151	0.0899399
0.116997	0.0891588	0.81999	0.188698	0.270847	0.228764	0.195292	0.0634362	0.301422	0.283466	0.266711	1.3012	0.0841526	0.105588	0.090298
0.10882	0.107805	0.255169	0.228059	0.107801	0.195256	0.1689	1.1198	0.245693	0.195777	0.203246	0.285063	0.159551	0.176279	0.0903529
0.659667	0.406347	1.87211	0.639164	1.91101	2.31196	1.81934	2.50833	1.33247	2.44485	2.15234	0.832871	0.0747127	1.27967	0.0906899
0.216704	0.277682	0.329686	0.938802	0.667925	0.325275	0.100183	0.119554	0.0902888	0.199026	0.160599	0.35307	0.25582	0.278202	0.0909361
0.0471607	0.0541922	0.158817	0.0168695	0.0167676	0.0113539	0.0493717	0.0732406	0.00635994	0.151674	0.108039	0.10078	0.0470583	0.0483813	0.0910558
0.142527	0.1261	0.13795	0.0609632	0.292974	0.109877	0.215519	0.0999934	0.154456	0.124524	0.126529	0.0790076	0.161825	0.0717081	0.0914756
0.191581	0.129285	0.226776	0.102312	0.318737	0.0922244	0.118266	0.0766043	0.181714	0.13427	0.163516	0.126289	0.172712	0.213329	0.0917769
0.0312064	0.0117776	0.247006	0.100493	0.164699	0.124155	0.242669	0.154459	0.228488	0.130868	0.0453739	0.109712	0.0677456	0.137165	0.0920283
0.370199	0.47807	0.276921	0.298151	0.359342	0.308848	0.290561	0.495526	0.251777	0.133068	0.111206	0.278967	0.411732	0.272889	0.0923905
1.13748	0.629977	1.61369	1.41363	2.54275	1.47752	0.930923	1.05193	0.855676	0.234413	0.363619	0.212955	0.941752	0.0649042	0.0925684
0.0713607	0.047331	0.0453505	0.0187983	0.0146433	0.0527864	0.110612	0.157419	0.0119588	0.15399	0.24034	0.0553171	0.238718	0.156959	0.0929396
0.0984411	0.0990866	0.154743	0.126033	0.0847086	0.209016	0.0531396	0.0973793	0.0696425	0.310863	0.312751	0.133039	0.371511	0.138259	0.0930169
0.119439	0.141893	0.235347	0.166112	0.070442	0.181244	0.147022	0.175969	0.148244	0.147691	0.0778565	0.092444	0.12788	0.117908	0.093581
0.886962	0.923834	0.510984	1.22431	1.00696	0.232952	1.20105	1.17748	0.917599	1.13118	0.826988	0.079949	0.124208	0.164757	0.0937307
0.218136	0.20442	0.282527	0.577476	0.152883	0.136117	0.206651	0.824398	0.53353	0.182398	0.112134	0.0750104	0.146908	0.0641021	0.0939906
0.330276	1.2453	1.92684	0.117625	1.38883	0.200927	1.57184	0.247525	0.177122	0.158197	0.0658208	0.283508	0.00907341	0.0101624	0.0945767
0.622896	0.0422165	1.82627	0.472885	1.10792	0.145066	0.187491	0.849989	0.0866893	1.3424	1.68519	0.539618	0.872266	1.05108	0.0945902
0.235474	0.229747	0.105123	0.247163	0.204994	0.327419	0.293333	0.224209	0.155136	0.348207	0.269092	0.312689	0.157177	0.201688	0.0945961
0.617753	0.623989	0.991179	0.43473	0.759125	1.38513	0.546338	0.179454	0.388945	0.230124	0.217903	0.105101	0.165751	0.105777	0.0952379
0.177698	0.237174	0.193959	0.99242	0.827935	0.748882	1.16738	0.200992	1.75826	0.540821	2.42364	0.552419	1.0614	0.20624	0.0954895
0.589613	0.219498	1.58226	0.555799	2.08323	0.90093	1.80512	0.731278	1.49985	1.4948	1.32252	2.51345	0.0830452	2.43952	0.095854
0.229309	0.346535	0.710534	0.338057	0.277322	0.430312	0.175228	1.74765	1.22163	0.18093	0.271786	0.0670087	0.136222	0.0577886	0.0958962
0.133588	0.147762	0.130967	0.241693	0.302344	0.946499	0.149707	0.130189	0.140432	0.205336	0.386906	0.0583067	0.520065	0.163623	0.0964609
0.612004	1.01081	1.01183	0.159823	0.234665	0.380096	0.178141	1.22857	0.240774	1.59906	0.394937	1.78694	0.0527747	0.567549	0.096749
0.0609267	0.0112267	0.0130235	0.066289	0.0204811	0.0453404	0.263035	0.0134957	0.00751624	0.0124646	0.0269228	0.0445472	0.0142444	0.0359119	0.096797
0.195582	0.227972	0.211395	0.0490674	0.194057	0.147039	0.157858	0.212642	0.0719873	0.0657943	0.214746	0.0945617	0.239839	0.0900025	0.0972983
0.187412	0.216597	0.153247	0.187302	0.140304	0.583127	0.223485	0.43902	0.213862	0.437329	0.340693	0.136542	0.283298	0.0941453	0.0975056
0.0996577	0.147431	0.381162	0.155287	0.31403	2.19954	1.15526	1.24249	0.238141	0.896116	1.1369	0.508505	0.830024	1.35636	0.0975599
0.143362	0.113442	0.157752	0.277743	0.225021	0.301726	1.56542	0.286476	0.200256	0.742765	0.371851	1.09924	0.0805629	1.39232	0.0982713
0.862802	1.06812	0.335015	0.13039	0.295328	0.954554	0.3622	0.447638	0.271265	1.20541	1.18645	2.20972	0.401511	1.02168	0.0985228
0.126783	0.138294	0.136215	0.121765	0.100972	0.0742337	0.183404	0.0726315	0.062719	0.127494	0.12836	0.0247801	0.0572704	0.0205807	0.0985923
0.0459686	0.0476736	0.0628748	0.0814781	0.0382428	0.0806662	0.0490206	0.107158	0.0988911	0.153728	0.154284	0.0728303	0.0921955	0.0285986	0.0989425
0.688931	0.912085	0.0757419	0.101856	0.213199	0.484241	0.154654	0.935576	0.269358	0.158553	0.186243	0.0895541	0.155304	0.174116	0.0989851
0.0227541	0.0235899	0.0204554	0.0344797	0.0276542	0.0591466	0.033736	0.0544103	0.0464229	0.142815	0.0689535	0.0255673	0.0411787	2.51346	0.0993397
0.821503	0.784985	0.228169	0.717864	0.293353	0.875036	0.155289	0.534095	0.441771	0.480753	0.244043	1.79563	0.103151	1.25253	0.0994949
0.834213	1.01352	0.376676	1.27113	1.62737	0.0701195	1.31495	0.285858	0.315516	0.0571403	0.0614703	0.165385	0.168004	0.551611	0.0996924
0.299037	0.499977	0.636515	0.2527	0.124594	0.796705	0.339471	0.778129	1.37997	0.327259	0.147119	0.0632185	0.19413	0.04731	0.0999259
0.541933	0.531076	0.230894	0.164101	0.323722	0.513646	0.131541	0.206525	0.198723	0.266959	0.274589	0.266714	0.346333	0.270353	0.100345
0.213318	0.14871	0.109559	0.465824	0.149858	0.213906	0.467344	0.0907033	0.0394	0.0783728	0.086683	0.0844649	0.158215	0.169965	0.10039
0.181663	0.239646	0.283877	0.0621795	0.101147	0.263596	0.313369	0.468592	0.101387	0.227992	0.18717	0.213351	0.215231	0.153754	0.100551
0.0624871	0.290861	0.376861	0.216	0.262421	0.211665	0.507782	0.0735113	0.238715	0.0628615	0.0641332	0.175954	0.10305	0.0615573	0.101217
0.466706	0.377088	0.387107	1.03944	1.2425	0.248959	0.432557	1.04102	0.339768	0.236101	0.239152	0.169495	0.302148	0.660768	0.10141
0.0366042	0.0469978	0.0633094	0.0325888	0.0271499	0.110824	0.0460485	0.12127	0.0139946	0.288331	0.1693	0.164402	0.314549	0.057773	0.101668
0.209364	0.188836	0.222537	0.724613	1.02784	0.0733003	5.73843	0.859772	0.717474	0.0991634	0.0581206	0.180616	2.00827	0.612606	0.101776
0.201005	0.139423	0.0541168	0.0794226	0.197662	0.177844	0.0673209	0.010332	0.0409987	0.00487822	0.00492751	0.206583	0.123151	0.202182	0.102053
0.192749	0.402458	1.82417	1.77812	0.395566	0.879618	0.635501	0.604971	2.48012	0.582203	2.48528	2.19639	0.685816	5.51241	0.102402
0.213581	0.171348	0.19346	0.194373	0.269054	0.194232	0.104891	0.176635	0.142604	0.0591151	0.0574336	0.103261	0.153475	0.0764812	0.102421
0.323131	0.418661	0.137389	0.131054	0.0999881	0.0713478	0.0526049	0.199355	0.218151	0.189429	0.162814	0.119246	0.31089	0.12301	0.103036
0.0672962	0.0409037	0.0487152	0.102111	0.0755454	0.0561351	0.0132054	0.0315497	0.104321	0.0573414	0.0620236	0.0589004	0.228849	0.186948	0.103155
0.042144	0.0203062	0.977251	2.13144	2.0934	0.101784	1.12361	0.312648	0.758836	0.446574	0.167035	1.20802	0.338592	0.327935	0.103438
0.331987	0.421752	0.101434	1.28277	1.4268	0.848568	0.534651	0.189024	0.11339	0.284664	0.302557	0.328618	0.149264	0.2656	0.103834
0.468964	0.625843	0.213558	0.111511	0.386393	1.13653	0.32252	0.237251	0.20604	0.25173	0.284295	0.170556	0.0733395	0.0768111	0.104155
1.80221	1.66165	0.941222	1.60753	1.54551	1.16412	1.42861	1.06449	0.979429	0.459255	0.327065	0.279491	1.06782	0.412864	0.104428
1.0324	0.406824	0.431102	1.29344	0.218732	1.65038	0.542106	1.25814	0.899986	1.40228	1.63762	0.349069	1.33395	0.83438	0.104537
0.0441981	0.0363009	0.0742955	0.269663	0.135597	0.0615578	0.253441	0.165204	0.195505	0.169191	0.171902	0.121634	0.0638933	0.102603	0.104985
0.124014	0.0826747	0.224711	0.602324	0.0541571	0.0580058	0.24634	0.305535	0.211649	0.430773	0.555422	0.193409	0.106124	0.261509	0.105284
1.44711	1.08905	1.00176	1.00642	1.24472	0.641747	0.267318	2.25591	2.32161	0.404951	1.30083	0.192445	1.02508	0.194611	0.105318
0.199049	0.209547	0.243834	0.283089	0.22615	0.232992	0.343498	0.472476	1.26955	0.113932	0.238031	0.0689037	0.180434	0.0781443	0.105464
0.773546	0.676519	1.0251	1.11479	0.179841	1.89668	1.97578	1.00859	0.285799	0.487915	2.11558	1.18977	0.319254	1.24883	0.10597
5.07559	3.84002	0.930539	1.76034	1.79189	0.777837	1.40659	2.05066	1.6564	2.33426	2.50753	0.00375182	1.5547	2.11917	0.106111
1.10606	1.38739	0.967665	1.04522	1.14844	1.58808	3.67295	1.33096	0.866966	1.37192	1.62477	1.25495	0.535099	0.329166	0.106621
0.3555	0.340225	0.200777	0.251754	0.351676	0.234815	0.327179	0.117359	0.235002	0.118613	0.0965898	0.13306	0.395145	0.346239	0.106766
0.816896	0.673522	1.00926	0.300393	0.866397	1.87789	0.410105	1.3284	0.905949	2.18497	2.31282	1.90802	0.290839	0.274041	0.10691
0.376185	0.369244	0.209518	0.089746	0.303278	0.258767	0.0772398	0.172763	0.161746	0.191661	0.16215	0.384328	0.126206	0.19949	0.107298
0.394977	0.392488	1.66695	0.916289	1.05668	2.30891	1.71084	0	1.22763	0.7574	0.443894	0.226046	0.626674	0.529781	0.107442
1.20696	1.11809	0.744175	1.229	0.5578	0.277758	0.730617	0.945147	1.00007	0.222271	0.388749	0.444801	0.10581	0.454978	0.107644
0.269648	0.233394	0.265134	0.200204	0.196029	0.0535136	0.18981	0.516819	0.0974542	0.119758	0.165326	0.270635	0.124248	0.131175	0.108036
0.394429	0.35623	0.248148	0.0644383	0.0780043	0.0878893	0.248051	0.090493	0.269957	0.0885117	0.120207	0.126357	0.127344	0.109808	0.108097
0.0621911	0.105316	0.0512747	0.110638	0.105427	0.0430825	0.0487289	0.0345281	0.0361892	0.0955162	0.0742286	0.271422	0.0451324	0.0637408	0.108429
0.323379	0.23648	1.08988	0.77313	0.34184	0.55208	0.503766	0.289862	0.375497	1.31074	1.17743	0.473721	0.285679	0.198765	0.108553
2.51934	2.40086	1.1889	0.654371	1.02892	1.37877	2.10478	1.78664	0.873915	0.854199	0.904956	0.13645	0.497239	0.149241	0.108725
0.314964	0.384563	0.354444	0.140375	0.249527	0.320756	0.137337	0.540902	0.306593	0.0565565	0.062562	0.0872724	0.0940588	0.0877887	0.108999
1.41987	1.28114	0.232105	1.01103	1.19036	0.435435	0.77392	0.14689	0.329529	0.542615	0.503458	0.628867	0.16068	0.292362	0.109359
0.287183	0.101431	1.2277	0.14863	0.63175	0.0871028	0.218212	1.40798	0.0379377	1.52112	2.03765	2.04452	2.60436	0.199564	0.109457
0	0	0	0.0192615	0.0157121	0	1.20633	0	0.048794	0	0	16.4981	0.134257	0.997392	0.109515
0.69555	0.819804	1.04658	0.364205	0.496602	1.21599	0.668046	1.43013	0.660011	1.31736	1.23942	0.0563257	0.244605	0.0528342	0.110053
2.31861	0.68576	1.13842	0.86439	1.40937	1.99851	2.03097	1.9889	0.595126	1.78633	1.6304	0.120899	0.213501	0.195391	0.110066
0.326275	0.432914	2.58264	1.14953	0.500631	1.12816	1.86761	0.892478	0.885381	0.962377	0.61209	0.550156	2.09958	1.04747	0.110477
0.32828	0.290951	0.256766	0.157652	0.0861008	0.129624	0.213012	0.201119	0.191159	0.181473	0.203984	0.247012	0.192502	0.313097	0.110778
0.0865551	0.0274183	0.0654147	0.124149	0.0809951	0.0415533	0.207702	0.0233972	0.040129	0.026404	0.044954	0.0780565	0.108724	0.156162	0.110846
0.123851	0.128578	0.909842	0.0840849	0.224238	0.184914	0.1707	0.561414	0.310508	0.110792	0.136501	0.0577262	0.0234485	0.186979	0.111392
0.549771	0.530117	0.30783	0.291867	0.236924	0.0961664	0.0874913	0.424825	0.248615	1.14943	0.914462	0.788322	0.0845943	1.16259	0.111431
0.524985	0.579349	0.174379	0.918324	0.598151	0.657289	0.343906	0.588069	0.643475	0.68265	0.804281	0.245153	0.249249	0.105978	0.111441
0.259173	0.276693	0.135823	0.208136	0.117872	0.0795177	0.193532	0.217022	0.204266	0.209217	0.193282	0.0415277	0.0290526	0.0822918	0.11177
0.0963964	0.0784214	0.18561	0.426823	0.162704	0.144109	0.255189	0.207483	0.0622653	0.274551	0.363528	0.0932126	0.294046	0.0888606	0.112061
0.528212	0.421229	1.45994	0.315362	0.312401	0.265654	1.80662	1.25684	0.811975	0.138005	0.144595	0.297028	0.130166	0.925948	0.112327
0.135671	0.143747	0.144535	0.168029	0.0734742	0.226712	0.153583	0.0922998	0.0918143	0.262997	0.240391	0.272793	0.23243	0.140872	0.112438
2.23055	2.02375	1.92336	1.83386	2.12941	0.726641	0.308444	0.294674	0.40268	1.07417	1.37586	0.32526	0.181725	0.109119	0.112692
0.0538712	0.0884886	0.318229	0.0709092	0.066831	0.034263	0.180193	0.0187635	0.0452259	0.101412	0.10732	0.181408	0.0269827	0.0420897	0.113208
0.335327	0.238783	0.500693	0.273803	1.0683	0.923627	0.619109	0.668632	0.292943	1.35007	0.295419	1.26269	0.104065	1.20043	0.113234
0.107765	0.075987	0.0713085	0.151098	0.0850456	0.0515838	0.00713135	0.0353783	0.0827859	0.0608635	0.0572959	0.185131	0.154411	0.165874	0.113571
0.332377	0.314884	0.118583	0.153349	0.175625	0.173171	0.11168	0.155799	0.119653	0.158599	0.163867	0.0787971	0.140817	0.165286	0.113635
0.0791557	0.118605	0.081611	0.112444	0.104691	0.0695653	0.111102	0.108656	0.055561	0.117284	0.13615	0.0585996	0.0936654	0.0558553	0.114038
0.257508	0.306075	1.1171	1.048	1.30903	0.908675	1.30383	1.41767	0.477545	0.741407	0.862776	0.56508	0.267892	1.271	0.114332
1.91913	1.64701	0.326502	1.48908	1.01028	0.510393	1.29122	0.368166	0.57918	1.00106	0.790144	1.96084	0.96191	0.744925	0.114333
0.636539	0.721643	0.577603	1.05749	1.08417	0.199497	2.02304	0.43652	2.01392	0.518022	0.506106	0.449329	0.237251	1.80294	0.115004
0.504954	0.409105	0.257507	0.149145	0.276507	0.188961	0.193051	0.586641	0.070508	0.150935	0.158609	2.42815	0.132759	0.738858	0.115241
1.69196	0.364608	0.508159	0.60863	1.41473	1.10941	0.916747	0.366623	0.516348	1.36353	0.531724	0.221183	0.83594	0.225395	0.115579
0.202909	0.20966	0.59213	1.13247	0.669433	0.220793	0.475885	1.07368	0.702112	0.316095	0.288183	0.0881438	0.253748	0.222776	0.115661
0.421282	0.400633	0.152725	0.118085	0.0754636	0.194382	0.261376	0.218265	0.217368	0.193954	0.196804	0.123463	0.387045	0.24442	0.116491
0.458615	0.545858	1.40215	0.897637	1.95775	0.690199	1.446	2.10702	1.20556	0.703171	0.904519	1.41051	0.50358	0.666909	0.1166
0.755784	0.595996	0.312014	0.43532	0.964155	0.788997	0.335237	0.196558	1.83823	0.965128	0.971081	0.0602247	0.141979	0.210133	0.116627
0.111675	0.0673701	0.429102	0.175968	0.105974	0.0808881	0.185614	2.00373	0.159331	0.802222	0.564608	1.17906	0.0824896	0.137249	0.117052
0.191727	0.168399	0.178351	0.0798453	0.222874	0.280445	0.0912395	0.362028	0.215199	0.809449	0.747602	0.284079	0.192371	0.441087	0.117128
0.249293	0.251054	0.545836	0.162932	0.297308	0.908535	1.16288	0.886293	0.10314	0.527537	0.529451	0.346754	1.01303	0.101811	0.117936
0.229179	0.234249	0.160819	1.30673	0.191775	0.0260001	0.0937768	0.215574	0.173819	0.152428	0.0854693	0.0595147	0.0562207	0.247326	0.118019
0.170566	0.0454674	0.12426	0.0464645	0.0791534	0.303656	0.245048	0.228083	0.106284	0.258248	0.267503	0.249589	0.20291	0.291474	0.118043
0.643276	0.620629	0.189373	0.168608	0.252484	0.193841	0.140672	0.0868882	0.337372	0.737394	0.844843	0.137739	0.165466	0.31781	0.118759
1.545	1.23162	0.846817	2.19354	1.28558	2.2297	1.15514	0.687667	2.09386	0.591638	2.0473	1.18242	0.304891	0.976901	0.118866
0.26963	0.237493	0.0550556	0.260099	0.142561	0.0668523	0.0569652	0.155739	0.193763	0.185709	0.173897	0.13025	0.0990967	0.154894	0.119377
0.367299	0.386863	0.246096	0.183017	0.188984	0.37737	0.216629	0.292291	0.11507	0.241809	0.296519	0.751863	0.260762	0.267923	0.1194
0.79131	0.872866	0.296443	0.310822	0.765124	0.87082	0.487748	0.63964	0.269576	0.771894	1.27564	0.85236	0.675959	1.32565	0.119816
0.345821	0.316297	0.332778	0.239725	0.156848	0.239008	0.11537	0.498186	0.250877	0.272022	0.241191	0.125662	0.275462	0.240404	0.120038
0.184656	0.235644	0.164302	0.129547	0.196723	1.04812	0.159204	0.160497	0.212646	0.0511435	0.102834	0.253535	0.231048	0.0541148	0.120242
0.723063	0.138938	0.256999	0.693361	0.662905	1.275	0.165018	0.553775	0.401778	0.313592	0.369573	0.372385	0.606704	0.213075	0.120711
0.0129766	0.00572831	0.00252355	0.0287388	0.0231344	0.0405599	0.38352	0.000594876	0.010269	0.000478628	0.000660748	0.377165	0.170631	0.589336	0.120736
0.127745	0.110175	0.701748	0.382302	0.292349	0.0758485	1.33308	0.186372	0.648271	0.168626	0.125	0.187486	0.188122	0.297709	0.120777
0.440695	0.351867	0.199595	0.221667	0.290042	0.117557	0.203432	0.170887	0.190254	0.0989599	0.0712437	0.494141	0.221696	0.103018	0.121457
0.0499934	0.0176799	0.127555	0.863159	0.307976	1.19125	0.503014	1.80472	0.853558	0.387909	0	0.098329	0.138875	0.0599444	0.121485
0.381062	0.245868	0.132688	0.25066	0.227376	0.174645	0.029041	0.080554	0.254741	0.133295	0.144425	0.305627	0.229641	0.186214	0.121673
0.166347	0.120726	0.155165	0.229742	0.0990267	0.0773188	0.213699	0.0313705	0.127142	0.0315495	0.0298058	0.0591792	0.0849735	0.067972	0.122135
0.12214	0.118566	1.06831	0.202442	0.174991	0.256418	0.308891	0.303669	0.0459549	0.214338	0.132629	0.534773	0.105251	0.289788	0.122726
0.534794	0.563366	0.320159	0.219041	0.16409	0.247733	0.455008	0.45688	0.216001	0.999801	0.993196	1.1544	1.36906	1.31661	0.122743
0.0815121	0.0827414	0.170959	0.207436	0.229987	0.219371	0.166333	0.194313	0.196617	0.233272	0.219009	0.326124	0.0578977	0.222499	0.123468
0.183182	0.165546	0.216569	0.123633	0.0792445	0.229506	0.0805962	0.215674	0.133168	0.0596182	0.0758901	0.113777	0.19742	0.110985	0.123597
0.682074	0.455925	1.82606	3.95583	1.69378	2.38997	1.36302	1.46752	1.90233	1.35348	1.03028	0.144468	0.180035	1.99779	0.12368
0.11299	0.0947311	0.249187	0.171191	0.257612	0.10696	0.0817684	0.216336	0.153603	0.224126	0.243345	0.152066	0.0514322	0.259548	0.124187
0.844101	0.811322	0.599161	1.03749	1.08239	1.55538	0.27246	1.13815	0.775175	0.333921	0.51065	0.213279	0.844974	0.333159	0.124527
0.378905	0.49347	0.174612	0.116999	0.0949873	0.366083	0.252148	0.235173	0.167256	0.522071	0.341719	0.178605	0.378762	0.560513	0.124605
1.29753	1.38944	2.00386	0.536764	1.64729	1.88647	0.54787	1.66955	1.05682	0.433444	2.59791	0.0733995	0.968234	0.1763	0.124725
0.229003	0.317329	0.270319	0.153625	0.230046	0.826728	0.21134	0.152733	0.347893	0.586129	0.627595	0.232165	0.261427	0.126221	0.125572
0.183373	0.12727	1.49018	1.99716	1.34846	0.170793	0.239696	0.647538	2.01976	0.473904	0.528131	0.251167	0.287644	1.08345	0.125659
0.0787368	0.110389	0.0318737	0.0421769	0.0462431	0.0974678	0.107288	0.10201	0.0860901	0.180921	0.172527	0.228474	0.256128	0.246243	0.125757
0.181409	0.141831	0.188631	0.0650199	0.0380058	0.078821	0.0522816	0.35738	0.0830439	0.179086	0.150633	1.71736	0.0357013	0.890408	0.126332
0.0645055	0.0576131	0.0683424	0.0472774	0.0843223	0.109512	0.103007	0.0812551	0.0616459	0.102948	0.106525	0.273472	0.193602	0.187519	0.126639
0.136577	0.140571	0.638825	0.527621	0.931909	1.01388	0.551833	0.216129	0.869845	0.523193	0.468735	0.110437	1.22633	0.356088	0.126727
0.0471531	0.0300312	0.0991171	0.23931	0.13757	0.103401	0.0230271	0.0559773	0.112074	0.113104	0.122438	0.235239	0.0704335	0.0497923	0.127218
0.164923	0.128489	0.0468104	0.0275032	0.072399	0.0548462	0.0327275	0.0360441	0.0513453	0.0443294	0.0459907	0.295112	0.0400785	0.0643953	0.127225
0.593774	0.659154	1.55988	0.408859	1.63273	1.48309	1.91322	1.85649	0.386509	1.86423	1.54643	0.387637	1.09814	0.190655	0.127801
0.107921	0.117714	0.290234	0.704987	0.20659	0.317734	0.426669	0.533048	0.484228	0.320893	0.520379	0.6491	0.689966	0.161381	0.127867
1.08591	1.50104	0.540217	1.85225	0.903061	0.11481	0.81832	0.0378345	0.252749	0.139576	0.236521	0.105773	0.0215243	0.0250865	0.127922
0.76779	0.225291	0.160598	1.11684	1.07303	1.00934	0.453433	0.844381	1.22372	0.466942	0.843411	0.0840235	0.217259	0.0768936	0.128464
0.118785	0.114446	0.0583543	0.262284	0.243991	0.221136	0.14635	0.166833	0.165289	0.124564	0.125975	0.130922	0.0553641	0.150963	0.128601
0.200768	0.112005	0.238194	0.18205	0.0655799	0.273044	0.0417774	0.111328	0.25521	0.183313	0.0438309	0.322358	0.296701	0.172048	0.128838
0.0985766	0.0671412	0.155747	0.257504	0.161545	0.102981	0.0644091	0.115779	0.117581	0.0979098	0.121095	0.0901983	0.0629036	0.0262255	0.129249
0.696235	0.727725	0.375817	0.873137	0.555159	1.19012	0.635219	0.618983	0.279718	0.391952	0.891722	0.333707	0.281274	0.093128	0.129291
1.46988	2.3614	1.24865	1.18176	1.08445	0.296211	0.581747	0.33618	1.28888	0.371087	0.311374	0.0564846	0.603366	0.296693	0.129819
1.53356	0.362482	1.89013	1.20285	0.73014	0.924169	1.0784	0.968662	0.555998	0.795404	1.00114	0.838297	0.531527	0.459061	0.129894
0.700589	0.598306	0.194148	0.178549	0.247234	0.177844	0.0760039	0.186589	0.214322	0.0720405	0.0721309	0.641588	0.143497	0.263565	0.130206
0.898971	0.492479	2.86552	0.550558	2.46162	0.19663	0.844305	0.590887	0.180934	0.0994506	0.0858315	0.190735	0.269097	0.191138	0.130616
1.0474	1.3017	1.01608	0.359433	0.28764	0.313307	0.353607	1.29334	0.902648	0.207587	0.228112	0.0804321	0.197338	0.255794	0.130746
1.51604	1.8454	0.513463	0.771454	0.622854	1.0607	0.402734	0.841885	1.08034	1.28168	0.490825	0.419187	0.965325	0.394505	0.13099
0.1876	0.176309	0.239754	0.0735563	0.25884	0.109264	0.20829	0.202183	0.122048	0.0554053	0.0448758	0.139242	0.222995	0.123593	0.131011
0.265395	0.322552	0.227542	0.20666	0.320968	0.893836	0.198287	0.131676	0.331528	0.237216	0.273515	0.237911	0.135785	0.093496	0.131513
0.646138	1.17838	0.0730649	0.147513	0.363134	0.151549	0.124564	0.141449	0.189383	0.120991	0.252522	0.248935	0.280847	0.224046	0.131656
0.73997	0.722153	0.438814	0.383533	0.241794	1.23907	1.34494	0.474117	0.35887	0.960564	0.92055	0.280321	0.753437	0.16908	0.131669
0.256356	0.277201	0.758586	0.556011	0.0929935	0.171205	0.990924	1.25222	0.428345	0.968971	1.31214	1.21216	0.198911	1.41881	0.132572
0.00604804	0.00983693	0.00377374	0.00270991	0.00332329	0.0619748	0.0139296	0.122702	0.00596319	0.0513371	0.0591382	0.143665	0.0947877	0.268702	0.132669
0.032835	0.020017	0.0422969	0.0919195	0.0682209	0.045069	0.0915783	0.0155882	0.0544312	0.0225066	0.0247263	0.088506	0.0655106	0.0705587	0.132701
0.864386	3.12598	0.339393	2.48803	0.766071	2.33532	0.348586	1.98405	0.468578	0.289312	0.605807	0.917974	0.764763	0.21424	0.133103
0.369987	0.424228	1.14191	0.205577	0.461983	0.712779	0.529802	2.54069	0.797639	0.99524	0.558035	0.230377	0.121242	0.401135	0.133314
0.149399	0.10545	0.0567002	0.0550282	0.067238	0.0471085	0.00863326	0.028967	0.0786256	0.0239557	0.0296485	0.114306	0.0737826	0.0903861	0.133633
1.36226	0.850246	0.200743	0.839129	0.966829	0.808876	1.25289	1.14522	0.820201	1.72652	0.661473	0.127134	0.0936848	0.217893	0.13365
0.596896	0.761484	0.632836	0.331747	0.73321	0.174025	0.648785	0.33907	1.21077	0.350663	0.351511	0.292455	0.140198	0.213944	0.134507
0.613663	0.902248	2.19126	0.956073	0.295572	1.76338	1.18557	1.81316	1.35134	0.705039	0.751711	0.0952996	0.363502	0.11057	0.134565
0.249625	0.228293	0.219971	0.11428	0.147692	0.152096	0.289678	0.165887	0.140903	0.212191	0.21735	0.0402257	0.206905	0.0989263	0.134569
0.182404	0.153606	0.0493134	0.0672096	0.0951673	0.136927	0.0731803	0.0728719	0.0594782	0.105597	0.0943327	0.182598	0.186072	0.18608	0.135141
0.0810241	0.0489413	0.088583	0.209171	0.114541	0.0960885	0.0175381	0.0530115	0.27344	0.0962063	0.0926451	0.204172	0.0664362	0.216965	0.135258
0.519416	0.315395	0.880382	0.396829	0.577992	0.454631	1.43082	0.618786	0.229325	0.325561	2.10375	1.08953	0.0992632	0.61593	0.135543
0.496944	0.37444	0.0808228	0.122874	0.0603689	0.138398	0.130738	0.195973	0.255247	0.166632	0.170814	0.299733	0.164719	0.114592	0.135893
0.243623	0.247491	1.24533	0.528664	0.348897	0.239664	0.729443	1.0814	0.302587	0.173187	0.141385	0.226709	0.178528	0.176231	0.136019
0.159951	0.0992094	0.12295	0.19972	0.130484	0.0938866	0.0985959	0.163925	0.155919	0.0800804	0.0785258	0.178748	0.2365	0.255943	0.136338
1.61836	2.44144	0.88826	1.24242	1.42829	1.65702	1.07866	1.1095	0.628954	0.925195	1.03881	0.328106	0.389185	1.11478	0.136566
1.02483	0.777562	1.74884	0.907347	0.208759	0.18653	0.674542	0.186095	0.221504	0.29479	0.41036	0.181352	0.097375	0.0517902	0.136931
0.465413	0.38411	0.236801	2.14016	0.474736	0.182429	0.0705207	0.198847	0.371703	0.17619	0.230132	0.283229	0.123077	0.296268	0.137495
0.262677	0.368592	0.533666	1.16254	0.446559	0.795503	0.831464	2.34832	0.961241	0.172746	0.126496	0.0914742	0.185186	0.101152	0.137678
0.259359	0.220338	0.789597	0.493044	0.20986	0.266475	0.460879	0.78529	0.170779	0.756177	0.887921	0.168268	0.348661	1.06771	0.137721
1.68838	9.22579	4.72551	5.46228	2.6231	1.97553	0	0	1.1122	0	5.70487	0.625872	2.42453	1.11131	0.138337
0.204105	0.152836	0.235335	0.231169	0.354687	0.0683479	0.209995	0.174842	0.0776692	0.25461	0.29916	1.40152	0.217528	0.358759	0.138419
1.02731	1.28833	0.255855	0.1764	0.244873	0.85429	0.230773	0.529285	0.145912	0.263014	0.233876	1.10969	0.177745	0.516139	0.138631
0.279475	0.307632	0.23479	0.236089	0.0943806	0.323622	0.0778898	0.182043	0.267393	0.212216	0.196062	0.076843	0.219876	0.10226	0.138767
0.971398	0.949535	1.2395	1.19137	0.953002	0.896062	0.170018	0.555218	1.28315	0.565472	0.549953	0.443652	0.236182	0.194279	0.139311
0.426756	0.101236	0.418104	0.272512	0.079867	0.316776	0.174716	0.294439	0.299331	0.105015	0.122591	0.0969513	0.15828	0.277492	0.139327
0.0944818	0.0983443	0.0911821	0.109284	0.160713	0.25021	0.194295	0.144721	0.127649	0.179854	0.208965	0.138706	0.840038	1.09215	0.139343
0.93181	0.840458	0.0962022	0.0784903	0.0991231	0.321605	0.0450153	0.149712	0.129943	0.220836	0.14199	0.132261	0.246343	0.154343	0.139803
0.269998	0.237022	0.163969	0.0701261	0.207586	0.17986	0.448553	0.179462	0.0802354	0.221625	0.202589	1.20175	0.0944512	0.234082	0.140018
0.0956065	0.0916244	0.131273	0.0983636	0.209815	0.378549	0.0582978	0.0671347	0.21324	0.111953	0.14776	0.173415	1.30972	0.158157	0.140252
0.376565	0.348168	0.786474	0.752359	0.41827	0.240108	0.109096	1.94692	0.388025	0.647121	0.191294	0.0810147	0.327021	0.0842255	0.140626
0.144142	0.156137	0.0502267	0.0721156	0.0492798	0.251409	0.107347	0.254484	0.0904562	0.29117	0.282579	0.188231	0.136449	0.222404	0.140888
0.305337	0.296156	0.36509	0.53362	0.350734	0.100364	0.518021	0.891171	0.677588	0.463103	1.34941	0.145986	0.138948	1.31042	0.141429
0.390775	0.46007	4.45465	0	0.483237	0.472967	1.59302	0.434299	1.48325	0.375373	1.4083	0.649674	0.247344	0.625179	0.1417
0.972424	1.01136	0.737533	0.21604	1.05153	0.411628	0.505656	1.01857	0.523581	0.372057	0.377348	0.369154	1.04103	0.0867568	0.142344
0.560473	0.699386	0.763187	0.0833332	0.108498	2.03583	0.851539	0	0.163188	1.46709	1.60724	1.09648	0.192187	0.614607	0.142511
0.602169	0.562979	0.480721	1.25449	0.277183	0.115826	0.577256	0.246669	0.81333	0.552135	0.39543	0.375516	0.200752	0.103967	0.142606
0.228978	0.189109	0.1548	0.107802	0.0690047	0.247508	0.257681	0.0648849	0.147386	0.142947	0.181584	0.161527	0.139624	0.0958344	0.143168
0.299907	0.189356	0.162234	0.224852	0.284013	0.0840519	0.0269771	0.0617861	0.346275	0.144721	0.150109	0.32343	0.227227	0.340111	0.143289
0.479077	0.43535	0.305541	0.169728	0.181653	0.287727	0.296944	0.375341	0.123153	0.520749	0.403519	2.07355	0.206598	1.06639	0.14345
0.244909	0.2266	0.183155	0.181555	0.277067	0.165917	0.191743	0.121665	0.0951886	0.130151	0.160563	0.262952	0.0700529	0.136759	0.143623
0.347297	0.288931	0.333757	0.255677	0.14382	0.111286	0.162322	0.942752	0.342798	0.132186	0.341934	0.375368	0.151553	0.121552	0.144445
1.42553	1.57766	2.42843	2.32748	0.545421	1.22015	1.14682	2.09268	0.956364	1.22233	1.38116	0.682296	0.667512	1.84522	0.144461
0.122761	0.172669	0.0949714	0.226259	0.196063	0.156196	0.178538	0.230101	0.0489681	0.255147	0.243143	1.04158	0.316822	1.23337	0.144738
0.149514	0.13751	0.146071	0.0585109	0.0810723	0.14342	0.0661377	0.0654656	0.115021	0.205276	0.231855	0.173862	0.234992	0.0713745	0.145027
1.50918	2.45869	1.33981	0.3345	2.09104	2.21463	0.965726	0.581814	0.890562	0.351865	0.333901	0.127844	0.111219	0.287318	0.145333
0.208486	1.43959	0	1.01709	1.7985	0.531318	1.20079	0.149124	0.412969	2.48329	0.911928	0.312581	0.254515	0.223562	0.145651
0.42878	0.279324	0.131803	0.209828	0.275034	0.0464361	0.233585	0.072338	0.103426	0.084039	0.0820367	0.113011	0.294524	0.262416	0.146092
0.692685	0.941136	0.704248	0.740939	1.03989	1.8195	2.42753	1.78597	0.951132	0.533497	0.738613	1.41581	0.0405517	2.17202	0.146124
0.309339	0.309432	1.23551	0.249784	1.21687	1.10254	1.00592	1.44768	0.337271	0.926744	1.1131	0.317347	0.909568	0.160002	0.14672
0.0275611	0.0259462	0.00286894	0.00475308	0.144869	0.115164	0.680786	0.000334709	0.00685374	0.000519906	0.000537266	1.40138	0.124653	1.04731	0.146766
0.181352	0.239673	0.179353	0.0938695	0.0956777	2.34535	0.201478	1.37047	1.02489	0.812612	0.503726	0.558867	2.05482	1.91491	0.14692
0.300897	0.159322	0.49798	2.04143	0.543961	0.614301	1.34005	0.77035	1.05723	0.305372	0.323584	1.26406	0.0585357	1.8301	0.147388
0.123983	0.234532	0.194994	0.0954119	0.199657	0.483127	0.968127	0	1.17209	0.250494	0.201101	3.09498	0.24022	2.55012	0.147454
0.407225	0.361537	0.239726	0.146951	0.13374	0.174585	0.16469	0.20207	0.446972	1.17897	1.46873	1.13973	0.850901	0.314895	0.147665
0.644429	0.130011	0.301011	0.228366	0.286341	1.0501	0.174065	0.421381	0.114243	0.201511	0.172427	0.0683761	0.251805	0.255526	0.14794
0.655511	1.48974	0.720088	0.311667	0.212971	1.27137	0.138957	0.516336	0.522502	0.51654	0.287385	0.230283	0.361196	0.231016	0.148391
2.83871	2.53643	1.18713	1.94191	1.13084	0.402371	1.50926	1.00744	1.02472	0.470126	1.68928	0.852278	1.75512	1.29489	0.148661
0.0501799	0.0580398	0.20522	0.0225646	0.091969	0.0320778	0.11936	0.207687	0.0188377	0.814154	1.04908	5.30784	0.203426	0.0964922	0.149058
0.210788	0.24047	0.103908	0.232958	0.230647	0.106794	0.22143	0.196556	0.125724	0.235947	0.104229	0.140961	0.159552	0.0903531	0.149281
0.0622555	0.0812711	0.0678234	0.0624452	0.12206	0.26104	0.220016	0.145296	0.0728902	0.0878165	0.0910112	0.0925555	0.0815294	0.210958	0.149521
1.15267	1.28197	0.316307	1.26603	0.893327	0.574937	0.678421	0.833986	1.04294	1.00442	1.3988	0.184495	0.193595	0.106857	0.149772
1.06751	1.14026	1.15827	1.99253	0.890859	1.02876	1.71943	1.73977	2.37326	0.544218	1.51543	1.33296	0.167247	0.739284	0.15041
0.438675	0.264533	2.28134	0.648593	1.30515	0.965657	0.498817	1.00552	1.81112	0.636842	0.633838	1.161	0.291724	0.254538	0.150696
0.192593	0.102291	1.0743	0.666653	0.566725	0.486476	2.17668	1.08484	0.560278	0.241523	0.144592	0.0558935	0.379279	0.0707469	0.151016
0.373835	0.291679	0.203936	0.0497495	0.144519	0.0677096	0.0589024	0.110786	0.197136	0.0673485	0.111478	0.101815	0.177806	0.151534	0.151593
1.5683	1.42902	2.8753	0.739074	0.855928	0.831544	5.96755	1.08802	1.18845	0.140026	0.112809	0.502237	0.578234	0.410278	0.151782
0.26691	0.236355	0.115656	0.107171	0.113749	0.110393	0.076614	0.972271	0.278069	0.456253	0.512273	0.105383	0.174354	0.12538	0.151877
0.615736	0.489916	0.126104	0.104125	0.213919	0.128949	0.109869	0.0450512	0.262971	0.227411	0.0460086	0.803295	0.0618274	0.450374	0.152327
0.331724	0.314089	1.10046	0.335371	0.357961	1.02667	0.669299	1.64429	1.06195	1.24539	0.930984	0.0608231	0.102155	0.0609936	0.152631
0.43432	0.409403	0.119067	0.143187	0.218655	0.216851	0.184919	0.578174	0.223517	0.495456	0.342881	0.893509	0.227279	0.566625	0.152903
2.02627	0.43057	1.74989	0.512393	0.429281	1.03271	0.579754	1.37607	1.09658	2.21744	1.66083	1.32546	1.2216	1.35765	0.153008
0.607036	0.115348	1.11525	0.675199	0.529511	0.315819	1.79211	1.91821	1.7672	1.30523	0.50928	1.01043	0.746656	0.987478	0.153288
1.12177	1.04251	0.411689	0.75364	1.14332	1.26189	0.300418	0.892829	0.571901	0.146335	0.258705	0.329656	0.858602	0.499445	0.153802
0.266459	0.373544	0.166626	0.736387	0.233065	0.425583	0.783839	0.96976	0.574879	0.901153	0.206774	0.227604	0.253275	1.13313	0.153862
0.105701	0.0639521	0.224346	0.107696	0.124079	0.26542	0.0350057	0.282203	0.0168656	0.556731	0.240699	0.586205	0.203746	0.179019	0.154021
0.119301	0.116011	0.151778	0.16817	0.0693767	0.0205696	0.177054	0.199518	0.145701	0.14084	0.258895	0.0489002	0.0266844	0.20925	0.154534
0.758031	0.862578	2.26974	1.01133	1.87935	0.697977	0.632397	1.18804	0.536442	1.07623	1.02596	0.360034	0.279966	0.734577	0.154719
1.50974	0.24372	0.78746	1.58181	2.24542	0.745099	0.547778	0.608916	1.9502	0.314665	0.339563	0.9644	0.360054	1.0173	0.154793
0.142074	0.136703	0.235154	0.308791	0.271661	0.057106	0.198309	0.325723	0.226809	0.131819	0.131155	0.0951958	0.141386	0.202668	0.154988
0.0392787	0.0774107	0.0166634	0.0356811	0.0299036	0.0153689	0.0372744	0.00668348	0.0157629	0.125537	0.0867936	0.157362	0.0846266	0.201198	0.155815
0.0913638	0.0946688	0.13544	0.0581012	0.116599	0.139336	0.134914	0.139957	0.138275	0.0767289	0.0496151	0.198699	0.134843	0.261878	0.155816
0.314812	0.310388	0.112459	0.122128	0.133673	0.373521	0.132255	0.222608	0.0611715	0.231014	0.325298	0.191504	0.271759	0.0980975	0.156509
0.0673714	0.0398205	0.0755636	0.225342	0.0955318	0.091364	0.151116	0.0254911	0.104692	0.036114	0.0398099	0.0960286	0.113777	0.0853867	0.156647
0.217568	0.379884	0.810039	0.562001	0.373529	1.05227	1.17415	0.83346	0.449062	0.222551	0.326152	0.120058	0.15624	0.353766	0.156831
0.0834573	0.0799833	0.0529012	0.0521892	0.16911	0.252702	0.0697889	0.29459	0.0931236	0.261842	0.239457	0.163094	0.32261	0.0570992	0.157321
0.271839	0.29461	0.0982795	0.233101	0.144169	0.371422	0.236071	0.383123	0.111773	0.227864	0.149531	0.0702467	0.378378	0.100955	0.157504
0.0464393	0.0361702	0.273482	0.133128	0.0249857	0.019117	0.0136391	0.0318403	0.0732627	0.0479891	0.0370007	0.0458858	0.19956	0.112226	0.157776
0.111569	0.0655188	0.105855	0.156406	0.105793	0.332553	0.122861	0.0507353	0.411361	0.0595855	0.0584306	0.245544	0.130838	0.403289	0.157991
0.286902	0.301012	2.48236	2.30725	1.82039	0.454753	1.19064	0	0.751963	1.13197	1.40405	0.95552	0.183424	1.59059	0.158201
0.164346	0.186923	0.142263	0.256126	0.246535	0.291228	0.075433	0.105256	0.201117	0.10022	0.112791	0.0852409	0.162531	0.141697	0.15839
0.305405	0.396689	0.0935525	0.176889	0.20604	0.257598	0.0995981	0.147299	0.219477	0.228149	0.149439	0.0598818	0.156628	0.145439	0.15887
0.317436	0.376077	0.261238	0.193003	0.126755	0.226794	0.156766	1.08962	0.237784	1.30023	1.08015	0.216788	0.400466	0.279744	0.158924
0.409335	0.317176	0.297078	0.659963	1.0458	0.0895521	0.0505076	0.173974	0.919457	0.210258	0.175453	0.20706	0.271054	0.0786233	0.159587
0.066346	0.0407452	0.060351	0.0503524	0.0564674	0.0848998	0.0774904	0.164886	0.185093	0.111318	0.12481	0.0767172	0.183573	0.145875	0.159659
1.3909	1.11968	1.20455	1.21252	2.48866	2.59323	1.09163	0.781622	1.7151	0.278728	1.81939	0.372639	0.107732	1.20834	0.160117
0.0955743	0.416893	0.0789315	0.0890544	0.0922103	0.112498	0.023505	0.125391	0.271165	0.135992	0.134913	0.261241	0.291278	0.187783	0.160603
0.144914	0.137384	0.0252528	0.0363233	0.0487963	0.0708656	0.0466951	0.0524095	0.0444952	0.0890907	0.0908929	0.214661	0.117081	0.181136	0.160895
0.133516	0.154234	0.151294	0.375115	0.370232	0.103235	1.3595	0.0214771	0.534876	0.0593054	0.0412551	1.21419	1.20108	0.557832	0.16122
0.336623	0.254288	0.201186	1.0551	0.181187	0.0543515	0.0472372	0.919964	0.947188	0.675402	0.795781	0.241731	0.297006	0.181312	0.161475
0.0679651	0.0441142	0.0370491	0.0712106	0.0570115	0.0410081	0.00836305	0.0226945	0.0631836	0.0328914	0.0361861	0.100028	0.0791006	0.0793564	0.16174
0.239154	0.16849	0.109056	0.159032	0.131792	0.214202	0.200418	0.128181	0.177741	0.053309	0.124386	0.132043	0.202786	0.0893787	0.162323
0.616704	0.641904	0.0614588	1.02098	0.168114	0.0789951	0.0497604	0.0474596	1.14182	0.226165	0.346332	1.27411	0.106758	0.957348	0.162338
0.786616	1.30336	2.52861	1.31241	0.588646	1.21239	0.47747	0.881544	1.6506	2.5774	2.03178	1.11761	0.228286	0.72269	0.162349
0.0913542	0.0964102	0.0609378	0.186504	0.189805	0.293033	0.0547643	0.261029	0.0500103	0.765201	0.291557	0.27153	0.307481	0.138901	0.162971
0.192293	1.0161	0.278079	1.35179	1.20076	0.25232	0.624481	1.39604	2.35818	1.21433	0.964996	0.0797804	0.224494	0.228691	0.163412
2.09989	1.66963	1.01404	2.90922	1.67365	0.587087	1.37724	0.794334	0.983623	1.35359	1.90941	0.919337	0.17823	0.915962	0.163594
0.0414616	0.0239488	0.0262642	0.0460811	0.0207235	0.104605	0.0953312	0.0476087	0.0563836	0.026129	0.0312543	0.238133	0.0968622	0.298443	0.163624
1.14988	0.879419	0.675193	0.477689	0.871861	0.228597	0.171704	0.128393	0.958624	0.0727062	0.0490807	0.044048	0.243391	0.0735869	0.164298
0.199629	0.246474	0.165458	0.136484	0.318185	0.425799	0.21364	0.30869	0.247913	0.280244	0.234968	0.0692374	0.0959296	0.0994613	0.164334
0.140118	0.389879	1.63983	0.53259	0.224623	0.738377	0.451869	1.77656	0.25811	1.14501	1.04486	0.621813	1.0286	0.839385	0.164582
0.266156	0.229311	0.315321	0.269019	0.102734	0.242575	0.280229	0.370133	0.215147	0.249782	0.210031	0.199627	0.0768656	0.245365	0.164809
0.208758	0.223846	0.718741	0.101115	0.176575	0.344407	0.0488366	0.975571	0.197916	0.922711	0.906766	0.428613	0.431655	0.386123	0.1653
0.163306	0.23533	0.877378	0.120749	0.278119	0.404945	0.335086	2.19966	0.655559	0.92734	0.820647	0.301218	0.330534	1.01692	0.165523
0.225765	0.324496	0.339776	2.05872	0.626714	1.03901	1.31188	0.994771	1.27927	0.450949	1.33309	0.0818031	0.132388	0.16814	0.165911
1.01119	0.948656	0.477566	0.281204	2.42614	0.52689	0.384421	1.37305	1.93391	0.168858	0.282698	0.341108	0.405361	0.366065	0.166448
0.321655	0.0284013	0.0904556	0.365975	0.35648	0.542324	0.275164	0.0337701	0.171712	0.0344145	0.0324537	0.251556	0.329004	1.0622	0.166455
0.788428	1.05204	1.53018	1.16416	1.01641	1.39741	0.217323	0.396028	1.84458	0.873698	0.440368	0.079356	0.227988	0.0787521	0.166517
0.11964	0.0897237	0.191253	0.26318	0.253551	0.169329	0.183848	0.0799613	0.256414	0.0723374	0.0807697	0.0837002	0.121596	0.120996	0.167194
0.240901	0.224561	1.01942	1.87353	0.866331	0.974095	0.272788	1.71483	1.31727	2.04158	2.29792	0.670955	0.522549	2.08658	0.167597
0.993884	1.02908	0.3515	0.144993	0.204355	0.105611	0.264405	0.137229	0.147263	0.129016	0.100353	0.0424817	0.159748	0.107321	0.167633
0.0636503	0.0803553	0.102591	0.640785	0.0804646	0.452363	0.105727	0.198042	0.146735	0.220095	0.170297	0.278404	0.296266	0.51144	0.16835
1.16945	0.482518	1.94414	0.653444	1.27844	0.600464	2.77402	0.963886	0.884214	0.366492	1.94433	0.115145	0.260606	0.326879	0.168718
0.322913	0.519748	1.48457	0.197709	0.947402	0.741578	0.292486	1.61069	0.143123	0.178764	0.237201	0.139742	0.23045	0.218479	0.168974
0.123143	0.0953654	1.27351	0.066327	0.399896	0.101901	0.172993	0.812635	0.0277159	0.68574	0.793396	1.48119	1.1492	0.195352	0.169489
0.476478	0.502146	0.205266	0.344381	0.29867	0.832689	0.0884675	0.756404	0.712124	0.271502	0.354109	0.178202	0.338836	0.249188	0.169644
0.0611355	0.0587974	0.163377	0.205774	0.151769	0.136897	0.536144	0.261629	0.198112	0.233398	0.270025	0.531901	0.0988887	0.699514	0.169824
1.25554	0.97924	1.27772	1.91443	0.861587	2.91921	3.19543	0.895448	1.81234	1.61944	1.75275	0.652381	0.355008	2.40032	0.170196
0.554126	0.481663	0.126675	0.296463	0.287028	0.287421	0.337791	0.197584	0.149569	0.324818	0.102544	0.195395	0.281885	0.247196	0.170347
0.564779	0.906269	0.210811	0.113226	0.630242	0.321222	0.847374	0.922177	0.249209	0.891282	0.646842	0.851674	0.556252	0.677395	0.170615
0.898215	1.07746	0.627857	0.989202	0.755049	0.253621	0.607451	1.03526	0.340743	0.750617	0.685756	1.06016	0.727864	0.340896	0.170911
0.448187	0.623174	1.31179	0.0866021	0.72649	0.214073	0.500633	0.187743	0.78745	0.128759	0.140458	0.207935	0.65668	0.130387	0.170929
1.09275	0.464736	0.539143	0.927119	1.99296	0.601108	0.81683	0.99639	0.453406	1.16141	0.66517	0.625908	0.129388	0.559862	0.171466
0.708814	0.656061	0.643597	0.596399	0.297847	0.300932	0.801774	0.627807	1.2562	0.325704	0.148421	0.174465	0.0837102	0.305249	0.171542
0.275203	0.293601	0.43545	1.43041	0.939395	0.566893	1.37981	1.77962	1.76477	1.37581	1.25807	0.218463	0.200088	0.225903	0.171617
0.640882	0.058615	0.228328	0.268979	0.362291	0.227162	0.303074	0.360152	1.25823	0.387611	0.219082	0.331714	0.691157	1.23549	0.171674
0.0432321	0.0174223	0.00727119	0.0093943	0.0159123	0.00244661	0.0635007	0.00684209	0.00571207	0.00792198	0.0105543	0.779731	0.0906336	0.31213	0.172539
1.36957	1.28398	1.55176	0.304118	1.28072	0.232002	1.27208	0.894323	0.381214	1.28052	0.66921	0.636061	0.177384	0.761769	0.172771
0.44153	0.373808	0.517244	0.109834	0.477444	1.62888	0.486945	0.183568	0.319489	1.32682	1.20945	0.290847	1.36317	0.828572	0.173037
0.18146	0.148079	0.18655	0.710806	0.120047	0.338463	0.163251	0.26933	0.482956	0.101494	0.119898	0.076033	0.184718	0.0720421	0.173144
0.683469	0.761458	0.250225	0.321147	0.178522	0.294031	0.145178	0.206693	0.336069	0.302333	0.35302	0.163384	0.304219	0.158896	0.173563
0.573827	0.117264	0.633842	0.979904	0.602424	0.076407	0.622753	0.175338	1.0214	0.138911	0.155251	0.00584239	0.5452	0.00943021	0.173708
0.113043	0.122143	0.0621893	0.0929305	0.178866	0.188703	0.247709	0.293099	1.00449	0.299774	0.285063	0.0905803	0.076782	0.292473	0.174113
0.955162	0.465978	1.05512	1.46566	1.44666	1.33024	3.36758	0.753332	0.916947	1.23758	0.527303	1.24694	1.12714	1.35373	0.174279
0.569895	0.492435	0.641785	0.443691	0.353742	0.247914	1.08955	0.993993	0.426278	1.56807	0.298319	0.339865	1.2084	0.876313	0.174606
0.149476	0.151338	0.170411	1.27646	0.420432	0.32448	0.621987	0.543137	0.383031	0.162346	0.0929698	0.712388	0.620284	0.298497	0.174798
0.616965	0.709659	0.26945	0.0986913	0.128899	0.136223	0.112817	0.431088	0.225367	0.173915	0.0856088	0.255793	0.23431	0.369626	0.175157
0.0898907	0.349605	0.0458567	0.262304	0.227947	0.0861231	0.122648	0.141317	0.184228	0.202159	0.249412	0.234876	0.0777768	0.170295	0.175204
0.84996	0.462687	2.08536	2.52993	2.23401	1.13529	1.1882	0.169394	1.25128	0.82745	0.417679	0.437881	1.03021	0.82379	0.175824
0.37416	0.399986	0.415553	0.612981	0.702182	0.336702	0.390974	1.07224	1.28825	0.50179	0.476976	0.379942	0.284878	0.275606	0.175918
0.527488	0.251313	0.141096	0.372131	0.245892	0.276186	0.291352	0.309264	0.323518	0.171693	0.116373	0.358885	0.599629	0.159615	0.176095
0.774503	0.721476	0	0	0	1.10093	3.58743	0	0	0	0	1.92944	5.58704	0.292659	0.176131
0.0386996	0.0382074	0.00953631	0.00408378	0.00739192	0.0090887	0.0286705	0.0386643	0.00285052	0.115039	0.146156	0.162863	0.0398023	0.331424	0.17648
0.0867371	0.0758832	0.0418526	0.119791	0.187989	0.11324	0.0114458	0.0503992	0.511338	0.0910108	0.085567	0.260183	0.315537	0.0827411	0.176969
0.197031	0.0442481	0.0615722	0.1775	0.152419	0.198623	0.512477	0.15759	0.211893	0.0783534	0.0894872	0.234173	0.150456	0.224923	0.177011
0.70359	0.817102	0.494527	0.223869	0.205327	0.202899	1.10406	0.124517	0.0731644	0.99699	0.991847	0.386589	0.168592	0.252413	0.177224
0.742441	0.699014	0.147455	0.478012	0.366232	0.172651	0.175637	0.142018	0.257189	0.160074	0.176915	0.181774	0.0760684	0.100508	0.177512
0.769935	0.143662	0.415087	1.15006	0.530655	0.131965	0.457972	0.640246	0.673557	0.234357	0.260852	0.236114	0.299651	0.0741217	0.177702
0.625983	0.565163	1.87016	0.612204	0.49598	1.33581	2.35227	0.296761	0.559349	1.59009	1.70599	1.32638	1.73646	0.943283	0.177986
0.102956	0.031396	0.0218299	0.0336456	0.0302946	0.0122129	0.00291064	0.0280447	0.0761954	2.89679	0.9754	2.7526	0.0610165	0.0212242	0.177994
0.482401	0.604855	0.333648	0.116268	0.445426	1.32562	1.11683	0.407705	0.345266	0.882895	0.722093	0.223147	1.07959	0.556302	0.178373
0.187536	0.312361	1.15589	0.273755	0.186255	0.090328	0.259966	0.527015	0.34494	0.0452572	0.211003	0.172296	0.119314	0.269864	0.178565
0.220174	0.148035	0.0774392	0.228666	0.119474	0.0813003	0.0159661	0.0546335	0.0943713	0.0845048	0.0981123	0.299596	0.2077	0.286359	0.178627
0.811878	0.994869	0.323124	0.611108	0.65527	1.52527	0.58426	0.84794	0.74929	1.12147	1.32699	0.707776	1.39364	1.37554	0.179406
0.486305	0.454651	1.39132	0.524925	1.62498	1.83154	2.09637	1.31971	1.10105	1.25209	1.2746	0.228932	0.328019	0.224083	0.179483
0.570506	0.755406	1.13075	1.30397	1.98947	0.53194	0.990318	2.11891	2.2219	0.70483	0.497797	1.56126	0.631505	0.695731	0.179535
0.0885722	0.105927	0.0923977	0.093288	0.216703	0.268419	0.187321	0.0418959	0.251551	0.223592	0.219834	0.167389	0.168956	0.198406	0.179824
1.21114	1.21807	0.703482	0.0881814	0.721141	0.632211	0.905328	0.391363	0.253123	0.872127	0.957035	0.475708	0.789626	0.422101	0.180384
1.26005	1.39026	0.540005	1.55585	0.175825	2.15235	0.398075	1.64573	2.41127	2.08549	1.53244	0.236013	0.903651	0.461369	0.180444
0.133233	0.10147	0.169262	0.281004	0.19883	0.269681	0.136675	0.284219	0.0911088	0.0537839	0.0688276	0.127694	0.137339	0.0553604	0.180679
0.224167	0.269073	0.597907	1.84406	1.37711	0.322415	0.819301	0.399387	0.87803	1.57931	1.55011	0.766155	0.165631	1.38758	0.181039
0.165608	0.930666	3.03743	1.1064	0.95644	0.984982	0.902953	1.70862	1.84997	0.797293	0.37961	0.176498	0.149194	0.22644	0.181105
0.136891	0.133499	0.16035	0.268943	0.268088	0.125284	0.0637015	0.0758707	0.0593918	0.117949	0.131118	0.211077	0.0759745	0.13976	0.181161
0.153779	0.209453	1.35678	0.780093	1.29308	2.29567	0.293994	1.01054	1.5648	1.34822	2.06555	0.810306	0.197873	1.00502	0.181432
0.214432	0.239221	0.0663039	0.0590614	0.284793	0.175394	0.0742727	0.106749	0.0925228	0.264628	0.189253	1.41449	0.278844	0.486273	0.182033
0.32597	0.127177	1.06165	1.04092	0.289106	0.710579	1.2162	1.98709	0.790395	1.22617	0.634442	0.0961727	0.235106	0.202434	0.182263
2.61995	3.03427	1.98087	0.336012	1.79186	1.15633	1.75461	0.392851	1.99187	0.832022	1.0885	0.270925	0.797738	0.152808	0.182439
0.938153	1.01245	1.04482	0.927856	0.488375	0.762318	0.186171	0.717396	0.233355	0.468631	0.496001	0.749555	0.564571	0.698028	0.182537
0.544484	0.267449	0.468518	0.339042	0.371942	0.715955	0.389733	0.316474	0.668861	0.471507	0.719316	1.2978	0.188976	0.581395	0.182751
0.0468618	0.0299314	0.0735808	0.151665	0.0939598	0.0598112	0.021244	0.039595	0.175568	0.0645391	0.051847	0.149711	0.142928	0.267171	0.182926
0.166796	0.125418	0.135143	0.193852	0.168956	0.275959	0.230397	0.138034	0.270315	0.288898	0.265599	1.15646	0.131654	1.2461	0.183532
0.93408	0.640803	3.01481	1.07641	1.8308	0.3045	2.36365	1.44916	1.40011	1.72482	0.50187	0.617726	1.89946	0.226425	0.18355
0.610576	0.152836	0.211887	0.0467804	0.105666	0.889838	0.229038	0.112994	0.271806	0.143538	0.171436	0.2099	0.260644	0.100916	0.183913
1.05197	1.31079	2.06088	1.86907	2.17473	0.430849	0.334379	1.07184	2.39063	0.885175	0.269229	0.461523	0.300375	1.56161	0.184046
0.809473	0.724161	0.746965	0.90148	1.15331	1.73694	1.22718	1.05628	0.878029	0.457728	0.738725	0.653017	0.290433	0.735764	0.184458
0.402702	0.361215	0.395123	0.942215	0.778082	0.0972357	1.12921	0.693844	1.20691	0.369089	0.433993	0.87001	0.0599683	0.936183	0.184701
0.0124589	0.0149878	0.0471119	0.00667695	0.0355083	0.0686778	0.140448	0.214558	0.00204471	0.451166	0.336122	1.52474	0.16993	0.0486369	0.184888
0.330089	0.407238	0.173904	0.639489	0.269676	1.4691	0.376732	0.145982	0.239737	0.905361	1.17551	0.132522	0.119002	0.348744	0.185413
1.3576	1.07053	2.18414	0.438384	0.941106	0.904964	2.4204	0.969894	1.49563	0.656203	1.73469	0.314289	0.736348	1.79666	0.185609
0.278423	0.383951	0.0819575	0.128669	0.0963615	0.480516	0.153367	0.230787	0.133841	0.239797	0.106937	0.240113	0.583593	0.263226	0.185679
0.526493	0.0811338	0.0696583	0.0715408	0.0855094	0.0998507	0.0459273	0.0620283	0.0569585	0.115568	0.109931	0.34419	0.138475	0.208233	0.186181
0.174473	0.118996	0.120826	0.234969	0.165359	0.0931805	0.0218396	0.061501	0.159476	0.0944494	0.112984	0.363277	0.0697923	0.0674404	0.18634
0.0549727	0.0212	0.133862	0.142222	0.2893	0.206742	0.0314358	0.109057	0.158556	0.181644	0.232521	0.292945	0.426484	0.143673	0.186622
0.169713	0.113613	0.0560798	0.11354	0.0898941	0.195755	0.259083	0.131663	0.283623	0.0522514	0.0561256	0.0971175	0.0604009	0.114599	0.186699
0.248162	0.240844	0.483547	0.278962	0.24149	0.820644	0.1047	0.449155	0.156243	0.438349	0.384323	0.148783	0.582226	0.333319	0.187111
2.35854	2.19566	0.777823	0.457745	3.12826	1.12721	0.940366	0.978808	2.38004	2.24949	2.41577	0.154291	0.709475	0.175471	0.187298
1.63559	0.984885	1.79351	1.35891	0.37226	0.629369	1.34816	2.29171	2.07927	1.26904	0.470783	0.106497	0.287239	0.0999568	0.187485
0.511536	0.726455	0.753317	0.795869	1.31583	2.1731	1.84478	0.671331	2.51567	1.16353	1.17858	0.926809	0.0983764	0.0983414	0.187645
0.262373	0.128091	0.711401	1.48484	1.04369	0.307055	0.916583	0.400393	1.25171	0.126515	0.228596	0.339864	0.158192	0.19017	0.187862
0.434758	0.587121	0.482487	0.748443	0.459356	1.29063	0.628869	0.905808	0.596075	1.08653	0.272076	0.144487	0.293913	0.108596	0.188001
0.0990939	0.100287	0.233988	0.213617	0.111968	0.478126	0.250611	0.408818	0.252735	0.36796	0.501109	0.201431	0.208874	0.0602917	0.188515
2.08201	1.73378	1.12215	1.49422	0.261081	1.057	0.336683	1.57341	1.02738	0.690005	1.71591	0.518083	0.469385	0.258955	0.188646
3.2409	2.79007	0.992623	0.622854	2.78789	2.20945	0.767124	1.17372	0.752634	2.26323	1.33187	0.116975	0.195947	0.175336	0.18887
1.04495	0.185123	0.195112	0.538729	0.731131	0.805644	0.466003	0.435546	0.194586	0.4994	0.567992	0.247965	0.35267	1.68826	0.18914
0.415636	0.418037	1.16657	0.222134	1.29607	1.27381	0.619067	0.452135	0.204089	0.229876	0.178518	0.229772	0.688629	0.206701	0.189395
0.126836	0.434188	0.412821	0.896002	0.443083	0.33666	0.516923	0.995272	0.888564	0.780555	0.60427	0.17456	0.218703	0.42963	0.189649
0.148406	0.165192	0.0629667	0.317229	0.187324	0.626146	0.198218	0.158352	0.169792	0.235355	0.129816	0.281145	0.309527	0.145915	0.190075
0.172204	0.120065	0.0705963	0.130162	0.160779	0.0506647	0.175444	0.14583	0.170221	0.240628	0.303763	0.618917	0.275738	0.828444	0.190495
0.147431	0.194992	0.284074	0.0857507	0.103299	1.33568	0.204083	0.487557	0.344117	0.429291	0.761917	0.155008	1.17573	0.627641	0.190632
0.765481	0.594233	0.959129	0.229269	0.211982	0.312709	0.301604	0.731101	0.769393	0.564336	0.471848	0.17243	0.236008	0.129821	0.19084
3.12825	0	2.45763	0	1.95904	0.557485	1.99215	0.762264	3.30158	2.56707	1.20093	0.206154	1.41644	0.308894	0.191604
0.356705	0.25034	0.0291963	0.132416	0.100437	0.172486	0.0902499	0.115153	0.156523	0.106722	0.182768	0.155102	0.24285	0.0950715	0.191777
1.20588	0.235366	1.3803	1.08122	0.890361	0.300463	2.01431	2.24037	1.54307	1.60143	0.524817	0.304311	0.554487	0.681559	0.192049
0.0328035	0.04269	0.0313857	0.023113	0.039295	0.0447354	0.206685	0.0499717	0.0254928	0.127129	0.11646	0.224266	0.117474	0.119401	0.192139
0.22729	0.204772	1.25447	0.87573	0.859573	0.827937	1.31195	0.414397	0.546604	0.884236	0.913226	1.04488	0.17058	0.273532	0.192712
0.0516187	0.323576	0.207958	0.0825431	0.125633	0.270049	0.423312	0.0884091	0.0497378	1.01837	0.749111	0.26967	0.180169	0.282147	0.192892
0.284303	0.239967	0.0624991	0.0688502	0.0310068	0.0176316	0.0411642	0.0519667	0.134025	0.0525238	0.0612281	0.149436	0.0706822	0.204944	0.193415
0.302842	0.37742	0.321434	0.0980309	0.268883	0.231019	0.352681	0.17279	0.248211	0.286946	0.21377	0.111877	0.360343	0.238933	0.193493
0.907894	1.02753	2.05676	0.805025	0.48984	0.694956	2.07537	3.02035	2.16043	1.35521	0.842725	1.78809	1.33211	0.429988	0.193554
0.110706	0.0810414	0.282353	0.655861	0.260037	0.146389	0.157596	0.961462	0.918545	0.412491	0.43635	0.258782	0.18183	0.389143	0.193654
0.0794461	0.207606	0.0960544	0.05603	0.163538	0.0495227	0.126839	0.21059	0.141713	0.175778	0.195703	0.155652	0.308574	0.124591	0.193964
0.595626	0.633979	0.478942	0.0913023	0.310254	0.271148	0.365412	0.659537	0.194828	0.346928	0.431299	0.10955	0.300925	0.151138	0.19422
0.616133	0.574072	0.486258	0.541322	0.380038	0.350625	1.38122	0.702888	0.258728	1.21275	1.38903	0.263618	0.378498	0.349655	0.194592
0.128553	0.122252	0.10699	0.174294	0.250844	0.25476	0.562998	0.248476	0.0767208	0.261113	0.16772	0.17183	0.16613	0.577565	0.194943
0.602505	0.879137	1.53711	0.916989	0.968926	0.584157	0.955259	2.39372	0.174963	1.45911	2.47832	0.656417	0.56135	0.47451	0.195131
1.04368	0.878358	1.17014	0.501434	2.2438	1.90158	0.852574	0.902192	0.85246	0.319508	0.509401	0.815582	0.16674	0.325273	0.195286
0.166214	0.11913	0.404171	1.01581	0.664096	0.236244	0.160892	0.2506	0.97753	0.339633	0.357703	0.399553	0.364913	0.221653	0.195719
0.393249	0.51171	0.115063	0.195945	0.245133	0.387048	0.162451	0.317013	0.16059	0.0709087	0.0843465	0.18876	0.303092	0.190931	0.195781
1.35964	0.992734	2.11947	1.00465	1.80985	1.62318	2.1669	0.782156	1.56877	0.0417699	0.0427928	2.42483	2.03388	3.01143	0.195954
0.318985	0.222073	0.533434	0.175193	0.406463	1.51676	1.40598	1.25998	0.08764	0.160275	0.161602	1.80078	0.24953	0.981067	0.196289
0.72975	0.657818	0.889887	1.57149	1.02474	2.01162	1.31784	0.947452	1.95377	1.33141	2.37759	0.207354	0.497985	1.06949	0.196704
0.157228	0.096465	0.360471	0.2745	0.10871	0.0834789	0.232758	0.267412	0.196186	0.0840455	0.143039	0.293998	0.129203	0.0792443	0.196828
0.405232	0.364972	0.845011	1.32692	0.484827	0.520326	0.976703	0.811343	2.51829	1.86777	2.11691	0.41521	0.332042	2.29742	0.19683
0.15752	0.152629	0.312069	0.304468	0.14891	0.198923	0.13366	0.159912	0.333012	0.312411	0.414375	0.15356	0.273653	0.206624	0.197081
0.616053	0.498183	0.16407	0.330991	0.225304	0.0523346	0.237369	0.112791	0.192123	0.118249	0.111771	0.210576	0.122145	0.168667	0.197334
0.1822	0.196028	0.41411	0.661069	1.18689	0.685162	0.999738	1.35119	0.765374	0.854525	0.194198	0.308835	1.27445	0.199221	0.197672
0.497642	0.641966	0.0887659	0.131469	0.341953	1.72593	0.395837	0.46608	0.270085	0.805722	0.289136	0.372882	0.811789	0.73619	0.198251
0.407233	0.291873	0.170517	0.193146	0.0552854	0.191081	0.105872	0.0562704	0.0770992	0.0459381	0.0465737	0.188014	0.0974623	0.19025	0.198443
0.431551	0.454747	0.222827	0.295446	0.125758	0.293833	0.586836	1.04802	0.323706	0.679571	0.255366	0.451803	0.284168	2.36169	0.198485
0.698684	1.10427	0.261811	0.587184	0.538443	0.804061	1.94508	0.510349	0.983196	0.660112	0.600378	0.332	0.415387	0.437712	0.198676
0.149189	0.106094	0.0227768	0.0389593	0.0511255	0.0719428	0.0386635	0.0510197	0.0274209	0.056895	0.0707398	0.162077	0.10255	0.291093	0.198936
1.91751	0.551458	1.42623	1.96385	1.14755	3.0798	5.17367	1.9009	2.01118	0.792495	0.899089	5.79519	0.28036	0.555262	0.199055
0.0937957	0.0813043	0.049906	0.0427881	0.0616743	0.0553939	0.179248	0.0434366	0.0292042	0.163903	0.195278	0.284474	0.248969	0.685172	0.199558
2.80077	1.33765	1.84054	1.64786	1.81918	0.701607	1.93782	2.13305	1.5671	0.75085	1.22596	1.86191	1.92145	1.33607	0.199739
1.82961	1.283	1.9026	2.5147	1.46686	1.35931	1.00236	0.322537	1.84746	1.21973	0.341164	0.943714	0.59301	1.05772	0.199793
3.18416	3.43862	1.81145	0.575883	1.84328	1.30168	0.642829	1.06592	2.18091	1.4522	1.45337	2.50245	1.27854	1.86042	0.200012
0.239579	0.263699	0.201946	0.139754	0.15803	0.229483	0.166158	0.271435	0.143939	0.237627	0.222402	0.272225	0.087252	0.273213	0.200183
0.187231	0.223341	0.266046	0.401747	0.793821	0.211664	0.443652	0.236292	0.385417	0.205579	0.21816	0.072186	0.366493	0.0415866	0.200592
0.697447	0	1.09565	0.960898	1.27448	0.189754	2.15977	1.07248	1.03079	0.380438	1.21954	0.383183	0.13402	0.345579	0.200734
0	0	3.92951	2.27474	2.33348	0	1.03018	0	3.24669	0	0	0	1.72214	2.13154	0.201399
0.580077	0	0.40519	1.12774	2.905	2.19876	5.41073	0.833165	2.18985	0.384137	1.71415	0.0713705	0.199893	0.0138146	0.20142
0.244951	0.344825	0.296046	0.327866	0.181922	1.15245	1.27732	0.562585	0.758242	1.14362	1.37442	0.697997	0.547628	0.464154	0.201717
0.163349	0.156059	0.296701	0.400787	0.224469	0.163516	0.196173	0.2604	0.479542	0.314618	0.0898138	0.154317	0.152073	0.0590296	0.201917
0.639446	0.533932	0.12356	0.242861	0.146173	0.532376	0.138221	0.2445	0.249943	0.154842	0.267067	0.349949	0.316021	0.26268	0.202128
0.0811152	0.074989	0.327533	0.679546	0.131745	0.537259	0.266699	0.694998	0.753317	0.181807	0.197165	0.0978392	0.629588	0.242931	0.202138
0.0280609	0.00974407	0.05709	0.997447	0.0622654	0.215271	0.351889	0.0536521	0.0301468	0.0807822	0.259816	0.140597	0.295486	0.0987808	0.202925
0.485982	0.483086	1.29011	1.06167	0.474675	0.199451	0.324069	0.251616	0.391699	0.361552	0.267992	0.165617	0.181018	0.198299	0.203252
1.35564	1.47887	1.08159	2.49838	0.900479	0.173369	2.31439	1.02286	2.06268	0.89164	0.763338	0.658575	0.557411	2.0539	0.203255
1.11471	1.1898	2.60909	0.439514	1.34153	1.16186	1.05005	1.23101	2.39937	0.345095	0.949281	1.5264	0.313597	1.60413	0.203424
0.5883	0.522289	2.0521	0.757797	0.603893	0.435979	1.83964	0.446836	1.92184	0.518909	1.27061	0.257004	0.248015	0.0780002	0.203695
0.212687	0.202326	0.0288367	0.145507	0.103494	0.0663471	0.128672	0.059648	0.0672972	0.123406	0.126922	0.222619	0.247741	0.205461	0.204323
0.560454	0.722453	1.18695	0.814281	0.242735	1.34563	0.275757	0.936175	0.230334	1.42514	1.55078	1.07759	0.362187	2.29451	0.204514
0.908039	0.998248	0.526362	1.02049	1.22568	0.239767	1.11042	1.04772	0.166241	0.357276	0.533368	0.755012	0.159017	0.835814	0.204566
0.803688	0.881894	0.367876	1.74837	0.5623	1.82864	2.24919	0.607834	2.05955	1.38834	1.98112	0.724369	2.15266	0.488233	0.204852
0.060825	0.0051332	0.189205	0.526744	2.07954	0.0230185	0.0927356	0.341089	0.423239	1.16937	1.26331	0.20242	0.431236	0.0966186	0.205567
1.07406	2.44726	5.94346	0.897126	2.41873	1.54643	0.825367	1.86015	3.01581	0.323152	0.456131	0.133934	0.551466	0.185411	0.205631
0.224951	0.247593	0.287084	0.179125	0.363281	0.580654	0.314351	0.540813	0.233249	0.382071	0.114632	0.0934554	0.325809	0.219397	0.205926
0.0828741	0.0655364	0.17366	0.0759981	0.170359	0.0864868	0.0228777	0.0852531	0.302427	0.0656085	0.0702668	0.0910737	0.0995497	0.240975	0.206292
1.0331	0.719039	0.792839	1.18679	1.14085	0.317598	0.906781	0.191814	1.00892	0.598129	0.724913	0.937049	0.624796	1.40906	0.206502
0.235151	0.174848	0.0967522	0.165003	0.155231	0.152377	0.0288272	0.106503	0.0680044	0.109055	0.14879	0.29237	0.267138	0.118138	0.206584
4.15145	3.24716	0.732251	2.12119	1.09361	1.83432	1.4153	0.433729	1.17898	2.28084	1.07497	2.22979	0.63865	1.37922	0.207401
0.258518	0.446671	0.097513	0.276985	0.553929	0.106207	2.05467	0.104657	0.65309	2.25189	0	0.70593	0.367597	0.233272	0.207432
0.279907	0.0433954	0.189398	0.120523	0.0499591	0.230812	0.0318253	0.104339	0.0605622	0.148087	0.174512	0.356104	0.367731	0.122499	0.207774
0.24186	0.325521	0.73241	1.89514	0.393699	0.573861	0.741024	1.16145	0.765488	0.545954	2.14608	0.192445	0.0685238	0.898079	0.208018
0.665036	0.763702	0.576176	1.05009	0.722439	1.01216	2.25796	0.305334	0.906979	1.47222	2.30348	1.81809	1.21925	1.85709	0.208419
0.915733	1.45708	1.08761	0.211793	0.949236	2.28604	0.280077	0.488522	0.785552	0.86917	0.574435	0.189917	0.189494	0.0761952	0.20863
0.386358	0.375342	0.514145	0.563494	1.16373	1.75995	0.491609	0.507257	1.31854	1.10962	1.01678	0.0880777	0.941609	0.129436	0.208888
0.196176	0.0999129	1.05489	0.109168	0.156408	0.219223	0.69174	0.275617	0.287014	0.135032	0.0597925	0.200124	0.301367	0.252728	0.208904
0.177118	0.127705	0.0519201	0.0967221	0.132952	0.0441119	0.0152089	0.0398033	0.047663	0.0346121	0.0474539	0.183663	0.138977	0.229726	0.209465
1.02414	1.01398	0.17823	0.590535	0.984753	0.439921	0.374267	1.11664	0.997524	0.138109	0.112009	0.300598	0.296704	0.179336	0.209557
0.657321	0.508398	1.11847	0.885957	0.410318	0.971518	0.424435	0.635759	0.183917	0.934319	0.670668	0.145096	0.291403	0.442239	0.209889
1.62983	2.23177	1.93441	1.97403	1.00031	0.368212	1.61169	2.29213	0.42375	0.410087	0.415536	0.261885	1.27929	0.757856	0.210019
0.260408	0.249122	0.217584	0.201672	0.253672	0.292057	0.199283	0.0810739	0.271755	0.275035	0.155411	0.205023	0.056606	0.0547272	0.210232
0.559527	0.346014	1.65895	0.786731	0.806598	1.48831	2.35874	1.92129	1.60151	0.954246	0.936841	0.378824	1.40875	0.470123	0.210337
0.361435	0.31737	0.255612	0.155454	0.221057	0.187509	0.267202	0.220438	0.168369	0.142307	0.160891	0.298519	0.164718	0.196664	0.210811
0.339718	0.432371	1.31677	0.404984	0.588771	0.341128	0.944057	0.463052	0.303638	0.310152	0.383835	1.38714	0.415461	0.795486	0.21087
0.0211445	0.0157421	0.0301218	0.0498614	0.0187807	0.106606	0.171028	0.0137807	0.0206341	0.0352016	0.0400189	0.175372	0.286438	0.653376	0.211266
0.180869	0.127293	0.16679	0.0449952	0.101578	0.217617	0.192519	0.0944881	0.0185699	0.544128	0.935096	0.451475	1.09686	0.0808711	0.211367
0.480386	0.513746	0.557572	0.139837	1.11729	1.90567	0.949763	0.460055	0.639714	0.316477	0.568213	0.153594	0.53794	0.349856	0.211712
0.157213	0.237387	0.153938	0.0550965	0.0522744	0.0854874	0.207287	0.182789	0.189822	0.242892	0.25321	0.726189	0.302488	0.254822	0.212021
0.129073	0.846734	0.197617	0.191235	0.429995	2.37039	0.205212	0.0961146	0.032677	0.0706055	0.886437	0.147631	0.0959417	0.218669	0.212078
2.35698	2.46679	0.373079	2.01329	0.406497	1.3219	1.19647	0.820799	1.25418	0.435614	0.30641	0.148327	0.208785	0.202192	0.212129
0.122837	0.138648	0.136156	0.491515	0.18564	0.435564	0.761915	0.125288	0.159578	0.317247	0.103447	0.137444	0.151248	0.111361	0.212781
0.60243	0.932162	0.505442	0.325379	0.546529	2.13836	1.45429	0	0.540638	0.598398	1.50502	2.46208	1.49532	1.35996	0.212826
0.07742	0.0977933	0.174183	0.150086	0.0958961	0.556076	0.0729338	0.74984	0.246821	1.00899	0.994489	0.302281	0.543282	0.146662	0.213207
1.14798	1.37168	1.76403	0	1.31888	1.86054	0.940917	0.0459327	3.30535	1.99057	1.06573	1.36039	0.481896	1.01074	0.213417
1.01954	0.692559	0.306454	0.304835	0.574346	0.280396	0.0785836	0.127041	0.178043	0.142842	0.231962	0.238006	1.46418	0.786465	0.213417
1.04623	1.16087	1.3646	1.15702	1.39784	1.96215	0.708377	1.13185	2.69769	1.93503	2.01818	0.124195	0.288994	0.994567	0.214101
0.428945	0.298021	0.16117	0.288185	0.15368	0.155221	0.191669	0.266639	0.151239	0.189195	0.168677	1.14554	0.128676	0.143056	0.214286
0.0785711	0.0514217	0.0643932	0.230968	0.0996359	0.0571004	0.0210375	0.0580525	0.233323	0.0868887	0.0813231	0.181082	0.161105	0.0520899	0.214366
0.236602	0.0483563	0.265882	0.329756	0.0888735	0.118968	0.0467345	0.118843	0.157093	0.136598	0.145198	0.17113	0.234446	0.174788	0.215007
1.6222	1.13071	0.906315	0.881956	0.757254	0.230094	1.92252	2.1324	1.60967	1.56436	1.50142	0.201549	0.175705	0.952983	0.215056
0.185172	0.20772	1.03226	0.733582	0.588269	1.55213	0.42224	1.64003	0.910399	1.17295	1.07107	0.468946	0.464064	0.112775	0.215331
0.374143	0.420684	0.223807	0.65656	0.652934	1.12508	1.01006	0.917084	1.21924	0.885599	0.765836	1.35645	0.381324	0.622166	0.21559
0.86341	1.16453	0.45843	1.00445	0.602254	0.222664	0.178589	1.55277	1.25281	0.218051	0.171332	0.11041	0.222207	0.133756	0.215904
0.359161	0.374142	0.157075	0.128939	0.13709	0.225693	0.126536	0.33005	0.102046	0.185584	0.349176	0.956841	0.416524	1.19757	0.216088
1.28076	0.231182	0.884713	1.4328	0.505465	1.61343	0.52426	2.06967	1.93565	0.661464	1.41234	1.6921	1.04343	0.986094	0.216618
0.242943	0.173257	0.265067	1.32902	0.184027	0.168494	0.101406	0.306601	1.41297	0.200107	0.209085	0.130294	0.226095	0.55552	0.216657
1.54513	2.26346	1.2612	0.755237	0.483041	1.2329	1.52946	1.51976	0.96619	1.3052	0.963114	0.409607	0.337744	0.0668589	0.216941
0.324382	0.29793	0.653532	0.824689	1.35826	1.17242	0.247343	0.333847	2.31685	0.582899	1.14929	0.226611	0.336657	0.0491775	0.217428
0.734019	0.706505	0.476367	0.174431	0.771642	1.3608	0.688148	0.991352	0.259719	0.628345	0.877593	0.568242	1.04872	0.287982	0.217756
1.03563	1.04513	0.590626	0.968213	1.27677	1.50543	0.442022	0.305868	0.949602	0.487779	0.560614	0.566478	1.38101	0.69113	0.217818
0.0457127	0.0267758	0.0918745	0.325625	0.111649	0.183892	0.189899	0.0323048	0.0921974	0.0465477	0.075593	0.0619274	0.241155	0.1346	0.218104
0.879351	0.935783	1.06227	0.752936	1.98018	0.696414	1.01339	0.688377	0.951633	0.281161	0.330682	0.390832	0.252851	1.08146	0.218235
1.29301	1.26737	1.49822	0.575247	0.192876	0.231157	1.08597	2.02009	1.38954	1.13831	2.34143	0.351151	0.330434	0.903554	0.218738
0.888157	1.26842	1.00602	0.299463	0.134593	0.217594	0.194265	1.18203	0.778533	0.291946	0.275829	0.135981	0.0657513	0.11899	0.218799
0.0903067	0.0897492	0.410513	0.189933	0.24725	2.03122	0.489122	2.23422	0.277788	1.33105	1.24882	0.693962	1.10283	2.28385	0.218817
0.425142	0.36462	0.545504	0.217531	0.343606	0.0853588	0.0963373	0.419042	0.253801	0.100137	0.146592	0.177117	0.312406	0.13439	0.219697
0.957748	0.707263	0.704122	0.237457	2.43854	1.77092	0.674979	1.69065	0.523376	1.73725	0.890472	0.0708527	0.181219	0.330777	0.219756
0.0994813	0.131508	0.138025	0.969772	0.225262	0.0939008	0.232915	0.101541	0.217622	0.0913423	0.114592	0.0387073	0.321577	0.082009	0.219894
0.587431	0.447598	0.945275	1.36209	0.320087	0.384655	0.208176	1.69826	0.393268	0.403379	0.353464	1.07827	0.398119	1.30621	0.219933
0.184932	0.234904	0.216243	0.804281	1.16991	1.6907	0.857187	1.67652	0.384613	0.25991	0.239724	0.204486	0.350226	0.112507	0.220572
2.2253	2.00308	1.6658	2.64485	1.63306	1.63124	3.13233	2.30056	1.03389	1.60312	1.64966	2.4607	0.309213	0.380549	0.220598
0.344842	0.333904	0.309943	0.41471	0.639021	0.694688	0.177155	0.358325	0.42033	0.513241	0.526695	0.206544	0.381658	0.436567	0.220917
0.149254	0.127571	0.229378	0.557033	0.119195	0.0656464	0.553453	0.348921	0.660534	0.112176	0.132375	1.40692	2.04219	0.430581	0.221346
0.909772	0.955975	1.84466	0.369924	0.522099	0.731803	0.284468	0.595804	0.7818	0.70121	0.884071	0.162382	0.187349	0.260379	0.221713
0.696883	0.947057	2.88866	2.41231	2.28844	0.279752	0.993126	2.36662	1.78207	2.1597	1.05889	0.112268	0.205493	0.337095	0.221769
0.150205	0.147612	0.0123751	0.0185409	0.0253266	0.0398736	0.0142696	0.0178436	0.0226689	0.0733805	0.0936533	2.39584	0.270866	2.12492	0.22191
0.485814	0.529482	0.0832736	0.224653	0.247987	0.14297	0.340245	0.155465	0.136494	0.307008	0.30634	0.118321	0.240377	0.276796	0.222508
0.336115	0.322167	0.619834	1.15484	0.713582	0.361617	0.213174	0.552017	0.658022	0.37801	0.337206	0.567382	0.447761	0.221253	0.222911
0.63951	0.512846	1.87422	1.68263	1.66418	1.31622	1.11872	0.166166	1.86822	1.20934	1.46646	0.547869	1.18501	1.20535	0.223007
0.436887	0.749283	1.13424	0.359877	0.251449	0.884092	0.235309	0.603834	0.389998	0.293647	0.364598	1.3803	0.354412	2.53352	0.223305
0.50753	0.347118	1.0162	0.903525	0.517129	0.825448	0.146015	0.45038	0.720986	0.4362	0.504666	0.156867	0.206673	0.120533	0.223737
0.277966	0.241773	0.292056	0.127022	0.165146	0.30904	0.0842302	0.453928	0.296118	0.177188	0.213043	0.165588	0.231819	0.173641	0.223816
0.477836	0.557984	1.76457	0.0859441	0.888268	1.79951	0.19512	3.11463	0.370723	0.800944	0.193236	1.784	1.325	1.61896	0.223873
0.154641	0.177055	0.220792	0.0790663	0.286604	0.262656	0.174954	0.0944243	0.206823	0.07951	0.0539965	0.331653	0.259885	0.260958	0.224439
0.467573	0.786713	0.546499	1.7981	0.413691	1.25817	0.427059	0.631919	1.00071	1.02687	1.45989	0.328433	0.259425	0.605122	0.224524
0.660396	1.31353	1.42569	0.26301	0.572991	0.65047	1.08215	0.861769	0.454504	1.76782	0.278843	0.546879	0.876805	2.28817	0.224583
0.343014	0.32739	0.0433068	0.142559	0.104742	0.130801	0.108566	0.149094	0.259843	0.214391	0.255334	0.231391	0.0808091	0.182629	0.224983
0.365342	0.0497972	0.0486085	0.148175	0.101817	0.232353	0.0368536	0.126361	0.148051	0.138555	0.198596	0.226189	0.324671	0.256312	0.225164
0.890381	0.82438	0.745383	0.47519	1.20847	0.196718	0.912076	0.742026	0.551149	0.127935	0.0982829	0.56363	0.297913	0.201063	0.225948
0.376258	0.459249	0.691336	1.13006	0.310858	0.269167	1.28782	0.76459	1.26188	0.602238	0.690687	0.244088	0.693802	0.211024	0.226329
0.252949	0.160972	0.108716	0.0887264	0.1405	0.11947	0.22967	0.0273697	0.125283	0.0430741	0.0570633	0.0764073	0.104217	0.122375	0.22634
1.10207	0.667463	0	2.91725	2.75405	1.38571	1.23603	8.60467	2.47906	1.75807	3.20044	1.21479	2.39868	2.03547	0.226467
1.35464	1.34212	0.703935	0.601119	1.4972	1.20683	0.664304	0.877576	0.242808	1.70514	0.96137	0.413798	0.430399	1.26178	0.226718
0.19208	0.156668	0.177987	0.121576	0.125509	0.394133	0.148661	0.218583	0.189939	0.180812	0.161523	0.273858	0.365865	0.162933	0.227042
0.5759	0.779557	0.494797	0.785316	1.37053	1.01452	0.655144	1.79447	0.53135	0.413375	0.315662	0.106623	0.188545	0.32374	0.227403
1.46373	1.43309	1.57873	1.08561	1.83676	0.325614	0.721393	0.318053	2.1068	1.30469	0.234449	0.278652	0.290337	0.370665	0.227504
0.177718	0.191076	0.152375	0.300629	0.337796	0.295234	0.165981	0.291413	0.176091	0.136405	0.305058	0.262306	0.0591317	0.162087	0.227896
0.35301	0.377048	0.950565	0.0832569	0.102447	0.338063	0.61242	1.99298	0.642323	0.887368	0.631837	1.12894	1.75064	1.15108	0.228231
1.86208	2.47133	2.0339	1.06867	1.58565	1.63227	2.07975	1.97923	0.717553	1.52938	0.941274	0.203976	0.296174	0.255897	0.228405
0.825206	0.980944	0.875018	0.210931	1.09746	1.07288	0.891998	1.28135	0.214563	0.812817	1.17408	0.124924	0.0966464	0.224866	0.228675
1.17232	1.5387	0.451397	0.234899	0.172828	0.455581	0.767731	0.416276	1.31132	0.26406	0.338887	0.129583	0.280416	0.10666	0.228716
0.326108	0.357613	0.618606	1.10956	0.670844	1.01022	0.543608	0.667827	0.739712	0.775214	0.851642	0.251518	0.546348	0.1856	0.22945
0.177739	0.177441	0.117096	0.236953	0.202942	0.962896	0.180834	0.163802	0.0965013	0.157672	0.179418	0.394197	0.350843	0.641107	0.229549
0.539555	0.452389	1.40712	1.74413	0.388415	0.23392	0.891131	0.942417	0.384055	0.533957	0.538424	0.602614	0.44098	1.98662	0.229907
0.203997	0.189157	0.194039	0.219771	0.10704	0.139841	0.336698	0.339369	0.0512812	0.125945	0.0971677	0.158539	0.133274	0.271183	0.229988
0.0803118	0.0723645	0.136766	0.266343	0.17666	0.471399	0.149438	0.277387	0.178833	0.12411	0.162536	0.200877	0.160457	0.108455	0.230209
0.150518	0.117393	0.0797099	0.0561449	0.185488	0.0698165	0.022236	0.0480531	0.216776	0.13664	0.131948	0.19339	0.299033	0.250066	0.230797
0.339427	0.568805	0.253111	0.979158	1.42045	0.350181	0.432677	0.117893	0.104897	0.120391	0.107293	0.20896	0.154484	0.0694713	0.230804
0.213469	0.198964	0.0825412	0.222117	0.333432	1.06816	0.29256	0.171964	0.154883	0.277633	0.263448	1.83019	0.62212	0.797228	0.231448
0.318349	0.334827	0.949359	0.132336	0.219507	0.401772	0.249103	0.602286	0.158267	1.19121	1.23385	0.0916625	0.0540204	0.473371	0.231571
0.790656	0.733856	0.198285	0.102585	0.0999056	0.094738	0.186044	0.0374237	0.141061	0.0680169	0.057954	0.144218	0.664198	0.302229	0.231775
0.178325	0.170923	0.219867	0.20806	0.146712	0.0384649	0.130162	0.652183	0.605956	0.088637	0.10318	0.148021	0.0496333	0.121721	0.232118
0.605778	0.200198	1.84791	0.509426	0.771771	1.36546	1.77427	1.52205	0.912147	1.77168	0.654261	1.24187	0.799791	1.24943	0.232125
0.0865809	0.0803617	0.116154	0.159442	0.153025	0.197427	0.19501	0.214945	0.165742	0.0651092	0.0790636	0.233529	0.0774144	0.0604858	0.232626
0.929016	1.17384	0.803922	0.133277	0.750015	0.195738	0.467825	1.77066	0.442772	0.430351	0.303353	1.84348	0.816647	1.50481	0.232898
1.67065	1.36075	1.15822	1.35833	0.494429	1.03506	0.123934	0.834789	1.63418	1.7009	0.824439	1.9789	0.0585931	1.31745	0.232991
0.0717759	0.0719733	0.059062	0.195449	0.126799	0.0906433	0.0161993	0.0294373	0.154041	0.0403268	0.0404627	0.134493	0.0889745	0.133299	0.233076
0.178999	0.198166	0.172117	0.2857	0.0997667	0.205953	0.103168	0.238105	0.0910678	0.107571	0.292927	0.174463	0.250209	0.226579	0.233579
0.547575	0.609939	0.137027	0.303214	0.334245	0.308006	0.127355	0.348482	0.108895	0.206355	0.229038	0.215572	0.20419	0.410634	0.233835
0.148671	0.14915	0.0420792	0.0770754	0.155121	0.193222	0.11686	0.205736	0.0944607	0.218911	0.066638	0.82127	0.104426	0.942252	0.233924
0.960557	1.12121	1.35624	0.878978	0.303796	2.26108	1.03922	1.16196	0.693718	2.0128	0.645755	1.91632	1.35856	1.67378	0.234545
1.45951	1.19791	1.87284	2.44524	0.969146	0.662308	2.09438	2.0445	2.35423	1.13384	1.71266	0.571058	0.23371	0.969207	0.234902
0.478005	0.56955	1.17744	0.540381	0.591373	0.993831	1.02909	1.36744	0.477082	1.0358	1.18606	0.108688	0.934519	0.610958	0.234972
0.0371427	0.0325781	0.149692	0.103959	0.0964181	0.035249	0.209746	0.177245	0.0781058	0.0516628	0.0806416	0.265996	0.0772661	0.225735	0.235288
0.936981	1.16782	0.94237	4.39823	0.814176	1.40621	1.41834	1.88399	1.07154	1.51049	1.82695	0.718901	0.548486	1.45163	0.236084
0.314441	1.37807	1.07897	1.0171	1.66661	0.258576	0.479944	2.10808	2.14168	0.562332	1.35882	0.212096	0.376627	0.538589	0.236085
0.190148	0.18164	0.0982953	0.150654	0.220165	0.114021	0.167355	0.0590085	0.162713	0.0634082	0.0830711	0.169234	0.645315	0.125872	0.236206
0.541669	0.569788	0.106953	0.200928	0.16002	0.479434	0.129351	0.100654	0.0863473	0.0872245	0.0882579	0.157948	0.101506	0.212071	0.236487
3.64631	2.89904	1.89115	1.14145	2.43619	1.34019	1.56246	1.57077	1.93914	2.06799	2.39011	0.969477	0.819306	1.0032	0.237131
0.294398	0.243851	0.392283	0.599823	0.340178	0.273174	0.236907	0.297899	0.309541	0.204471	0.443831	0.625331	0.108966	0.316908	0.237161
0.496933	0.0907727	0.142701	0.835486	0.152739	0.135462	0.392756	0.291557	0.515373	0.621069	0.718109	0.282131	0.269188	0.212771	0.237291
1.27659	1.02137	1.26551	0.523895	1.91352	2.13891	0.802677	1.40732	1.04241	1.19407	0.801685	0.559361	0.33311	0.142215	0.237741
0.389084	0.384597	0.264266	0.420791	0.883576	1.41474	0.148687	0.752196	0.360359	0.326497	0.281586	0.290159	0.171702	0.269069	0.238015
0.352525	0.238031	0.279474	0.373481	0.810517	0.0671619	1.10905	0.632339	0.188346	0.244472	0.540438	0.368771	0.309884	1.22502	0.238377
0.0823705	0.0633691	0.119674	0.376134	0.197487	0.296413	0.0751436	0.142091	0.498421	0.176483	0.177754	0.285572	0.30772	0.415203	0.238379
0.218228	0.254719	0.190027	0.242127	0.309823	0.0930586	1.28524	0.22444	0.130354	0.958349	1.07502	0.364611	0.358452	0.335485	0.238862
0.654867	0.927197	0.643455	0.630756	1.19497	0.821095	2.14901	1.24823	0.744915	1.4057	1.22925	0.690743	1.03983	0.290161	0.239139
0.187089	0.150094	1.32377	1.16079	0.490388	1.8613	0.167907	0.389953	1.14532	0.237671	1.39346	1.03041	0.346708	0.765532	0.239437
0.0789247	0.0637285	0.150475	0.144461	0.227155	0.332697	0.193729	0.117165	0.203785	0.160761	0.176185	0.263101	0.182365	0.350361	0.239605
0.15173	0.182307	0.162636	0.2096	0.222131	0.284769	0.351722	0.276636	0.210749	1.31584	1.06829	1.04738	0.637461	0.337055	0.23982
1.66559	0.313544	2.55978	2.26062	0.972425	2.68825	2.71612	1.90364	0.376032	0.534499	0.887683	0.332174	1.29895	1.09541	0.239947
0.0707696	0.0606284	0.0980198	0.726307	0.286216	0.0725741	0.31693	0.0770552	0.242411	0.170072	0.176226	0.370052	0.370609	0.317837	0.240399
0.180714	0.171876	0.242227	0.518433	0.232857	0.432043	0.463697	1.23171	0.827057	0.396071	0.294622	0.141356	0.254741	0.248124	0.240411
0.695818	0.728465	0.378818	0.128032	0.337892	0.919508	0.0980874	0.733582	0.326522	0.273556	0.200184	0.261248	1.00031	0.168927	0.240796
0.266174	0.280538	0.165987	0.222247	0.216768	0.192667	0.201101	0.134584	0.0599305	0.0457288	0.0465112	0.286285	0.229609	0.0802061	0.241189
2.29577	0.4375	0.943788	1.06135	2.3122	0.510793	2.33592	1.89718	1.86387	0.928944	1.87577	1.30653	0.295408	0.543622	0.241485
0.417985	0.233844	0.600519	0.79815	0.747543	1.32966	2.05718	0.241487	0.458204	0.107276	0.127146	0.427376	0.352618	1.02769	0.241906
1.34622	1.14649	1.9584	0.781693	0.699637	0.730128	1.32474	0.757988	0.763395	1.19287	1.08654	0.487684	0.0837514	0.216684	0.242151
0.365936	0.335705	0.2536	0.185139	0.288547	0.274092	0.143895	0.609943	0.488088	0.408785	0.360284	0.329473	0.282626	0.244027	0.24281
0.237059	0.288741	0.268526	0.249448	0.242634	0.446435	0.107989	1.17277	0.117108	0.416809	0.455682	1.26066	1.79819	0.379172	0.243025
0.0801841	0.0577819	0.143395	0.115534	0.171427	0.123685	0.0464743	0.0478028	0.0846144	0.0974414	0.0879916	0.277037	0.382341	0.184965	0.243171
0.825526	0.883052	0.428046	0.987818	0.592404	0.149747	0.47238	0.730625	0.967836	0.355852	0.344174	0.0830483	0.196484	0.290534	0.243306
0.213639	0.303978	0.757289	0.373064	0.469587	0.993483	0.478956	0.878341	0.347221	0.54144	0.623046	0.101769	0.456209	0.332381	0.243578
0.170399	0.167674	0.0668714	0.0358866	0.0478318	0.0630969	0.062003	0.167696	0.0537986	0.19354	0.215778	0.253846	0.0881722	0.102172	0.243884
1.70156	2.11148	0.77082	0.125149	1.28389	0.583665	0.76072	0.189347	0.372842	0.285231	1.36929	0.462252	0.402789	0.509214	0.244226
1.26107	1.12179	0.409475	0.929524	0.947555	1.16017	1.7163	0.482028	0.741572	0.427374	1.49758	1.94559	1.4943	0.56955	0.244401
1.07991	1.09112	0.939208	0.911082	0.929046	1.02311	1.51777	1.47003	0	5.7707	1.10333	1.12798	2.35769	3.48526	0.244706
0.0924408	0.0383054	0.147531	0.490451	0.0649381	0.13933	0.093056	0.165883	0.172745	0.148415	0.0718032	0.191249	0.14111	0.109054	0.244959
0.385884	0.360304	1.56683	0.220774	0.763435	0.309286	0.397807	2.48457	2.51345	0.345903	1.24103	0.18415	0.269539	0.49815	0.245354
0.106165	0.0557509	0.934612	0.616899	0.0936931	0.413099	0.116052	0.717988	1.13581	0.859712	0.571842	2.39521	0.761831	2.10801	0.245449
0.532974	0.612813	0.244552	0.134129	0.161484	0.392948	0.107386	0.241382	0.235438	0.0842705	0.0655679	0.264027	0.205707	0.283179	0.245686
1.3708	1.44668	0.772651	1.6528	0.898064	0.902563	1.95565	0.803033	0.594084	0.442986	0.82544	1.23408	1.67242	1.02064	0.246348
1.05244	1.45441	1.64846	1.49904	0.935214	0.472739	2.24257	1.36924	2.15298	0.78372	1.01294	1.34298	0.907013	0.428867	0.246575
0.492137	1.20688	0.699324	2.1092	1.68978	0.595933	2.38853	3.10848	0.57239	0.742834	2.27937	0.151078	1.18971	0.119016	0.246651
0.701455	0.899142	1.13094	0.384245	1.57796	1.27975	1.42635	1.56394	1.39098	0.811139	0.954333	0.107442	0.82407	0.184576	0.246704
0.746677	0.376969	0.58439	0.512929	0.208627	2.10023	0.863494	0.257363	0.167927	1.32284	1.28519	1.44868	1.85388	2.43356	0.24758
3.18212	3.78382	1.24399	1.13344	1.33658	0.896404	0.738142	3.20956	2.67692	1.65415	0.679865	0.912666	1.44075	0.938243	0.247687
0.333082	0.323109	0.138655	0.100514	0.357443	0.19759	0.300008	0.57684	0.204047	0.166578	0.195105	0.210041	0.283399	0.204076	0.248006
0.510775	0.509708	1.88777	0.812969	0.797424	1.40517	1.12653	1.47784	1.34571	0.486491	0.881128	1.45354	1.62603	0.475316	0.248174
0.124932	0.0558225	1.12051	0.378013	0.741422	0.187804	0.95986	0.20482	1.36704	1.35618	0.164297	0.0508997	0.349167	0.269283	0.248434
0.129747	0.130456	0.087329	0.203099	0.204489	0.236926	0.110232	0.3476	0.211028	0.116931	0.118559	0.0995555	0.125085	0.208795	0.248558
0.842755	1.00894	0.29255	0.190556	0.272564	0.355325	0.227401	1.30142	0.199397	0.216145	0.376	0.33455	1.1301	0.355058	0.248744
0.565689	0.22916	2.97267	0.277904	0.145971	0.137567	1.8356	0.0147447	0.128479	0.318336	0.0974966	0.349307	0.0221781	0.0248965	0.24914
0.194674	0.184158	0.755384	0.215297	0.387443	0.458382	0.72515	0.745646	1.14027	0.407676	0.461414	0.28808	0.168007	0.327483	0.24954
1.76111	1.54709	1.86104	1.84849	0.392983	0.16843	1.19195	1.9363	0.699913	0.503118	1.58533	1.0828	0.27479	0.57502	0.249725
0	0	0	0	0	1.72204	0	0	0	0	0	0	0.838032	2.49595	0.249796
0.115622	0.0505637	1.77298	1.25931	1.11112	0.0433262	0.306895	0.0177245	0.1102	0.210893	0.231571	0.224846	0.0382996	0.0423759	0.250062
1.36947	0.721729	1.09865	0.426564	1.14508	0.522758	0.824561	2.6081	0.252561	1.39176	2.24444	0.366726	0.414264	0.127416	0.250366
0.402189	0.455966	1.43342	2.1618	1.30871	1.23583	2.70613	1.71351	1.08974	2.17289	2.02817	1.74518	0.163272	2.211	0.250747
1.45197	1.03733	0.43385	1.47232	0.852901	0.0637781	1.66082	0.868804	0.783495	0.025354	0.0315784	0.912981	0.19511	1.35228	0.250872
0.266909	0.591519	2.09318	1.13699	1.4376	0.407252	1.69907	1.07704	0.263115	0.565096	1.20237	0.408944	1.26057	1.55639	0.251291
0.342408	0.339256	0.508099	0.459675	0.27573	0.142148	0.296442	0.442214	0.434432	0.399742	0.366995	0.246268	0.214419	0.114473	0.251536
0.216054	0.374937	1.11682	0.530183	2.42848	0.159618	2.12639	0.255352	0.513818	0.11196	0.15392	0.0521921	0.314491	0.345326	0.251734
0.11752	0.133171	0.192009	0.197466	0.148411	0.663899	0.388674	1.03223	0.294978	1.01695	0.955679	0.972247	0.896513	1.23491	0.25208
1.32778	1.39909	0.5765	0.679602	2.18104	0.343067	2.55754	0.64048	0.728371	0.712336	1.97718	0.939776	0.312214	0.43361	0.252384
0.999561	0.868592	0.383797	1.31416	1.21347	1.32529	0.17675	0.0832616	0.807735	1.22203	0.829493	0.269502	0.212746	0.236696	0.252418
0.105896	0.0794827	0.125032	0.136519	0.233485	0.111221	0.0362372	0.197641	0.613785	0.339418	0.289585	0.735087	0.523693	0.14909	0.253058
1.42376	1.60045	0.580405	2.69059	1.20759	1.95289	0.707948	0.958964	1.44153	2.04348	1.6938	0.625346	0.442862	1.85411	0.253103
0.353599	0.574944	1.85338	0.635192	1.04067	0.32918	0.921574	1.45358	1.72153	1.17137	1.16708	0.336889	0.329275	0.0952298	0.253235
0.16293	0.0948265	0.0668446	0.137319	0.256911	0.127633	0.209061	0.0373093	0.180249	0.0580738	0.0533411	0.205249	0.188969	0.128464	0.253288
0.12315	0.109145	0.178795	0.206559	0.192269	0.174711	0.169274	0.216235	0.196096	0.111253	0.103596	0.169713	0.255299	0.139233	0.253976
0.215756	0.356494	0.148311	0.172773	0.242655	0.333775	0.178848	0.0638975	0.0653984	0.209448	0.0932113	0.0641631	0.0884106	0.225406	0.254104
0.152095	0.272523	0.816471	0.667898	1.8084	0.271184	0.723521	1.0962	0.393599	0.543061	1.02926	0.294267	0.997201	0.295898	0.254131
0.165901	0.201327	0.326248	0.0685044	0.1556	0.157504	0.124687	1.13131	0.276133	0.163893	0.224067	0.0526117	0.262445	0.183723	0.254505
0.609717	0.62165	1.38852	1.88321	1.0402	0.456985	1.13663	0.733205	1.88473	1.57358	1.49582	0.736942	0.335244	0.498057	0.254694
0.337831	0.313625	0.896238	0.114053	0.336088	0.238165	0.2439	0.990111	0.224983	0.538701	0.474678	0.373692	0.281144	0.310008	0.255065
0.493915	0.415739	1.57963	0.752772	0.620907	1.26487	2.2714	1.11432	0.302958	0.331659	0.571383	0.544612	0.500638	0.53936	0.255158
1.53936	0.507875	5.15069	1.89235	1.41706	0.916998	0.903454	1.10402	1.16397	2.17433	1.25165	0.322171	1.39747	0.880694	0.255213
0.701559	0.854295	0.149185	0.140629	0.322198	1.34065	0.451625	0.781198	0.291601	0.126184	0.154841	0.118885	1.24597	0.192044	0.255339
0.706784	1.31212	0.268056	0.340126	0.678176	0.571205	0.338288	0.274702	0.104042	0.0915093	0.309924	0.10886	0.242413	0.218393	0.256071
0.712095	0.538563	1.57107	0.455632	0.929753	0.322372	1.3848	0.790012	1.0199	1.06206	0.87332	1.22599	0.298813	1.29315	0.256396
0.529072	0.455209	1.72134	1.73144	2.11736	0.538797	1.78463	0.416858	1.18821	0.824026	0.967871	0.034647	0.266088	0.246534	0.256495
0.236269	0.139195	0.0335199	0.0609035	0.0577543	0.0335512	0.00953295	0.0256197	0.0794018	0.0353972	0.0375907	0.268163	0.140086	0.153125	0.256596
0.237094	0.222662	0.781155	0.253598	0.158835	0.648232	1.03888	1.95115	0.144572	2.06798	2.11963	1.19818	1.02	0.0896342	0.256631
0.620355	0.491725	0.203643	0.222872	0.206887	0.407485	0.159277	0.165897	0.19946	0.213247	0.173776	1.07464	0.878193	0.401952	0.257346
0.262822	0.309232	2.19702	0.274878	1.54132	0.868183	0.298487	0.909407	0.805677	0.258729	0.401742	1.55341	0.917757	1.65705	0.257384
0.173809	0.118517	0.037548	0.043066	0.0777977	0.0884903	0.0556915	0.0540361	0.0470891	0.0821491	0.0664776	0.118796	0.132326	0.143989	0.257445
1.37034	1.06798	0.357338	1.5278	0.850224	0.166134	1.08037	0.710117	1.41539	0.770138	0.52077	0.591057	0.211488	0.417497	0.258014
0.104104	0.183922	0.986314	0.625532	0.0869726	0.102252	0.722259	1.25203	0.202256	0.200861	0.161222	0.363559	0.0986806	0.144464	0.258123
1.36827	1.80354	1.55107	1.9423	0.787609	2.44974	0.388321	1.34033	0.57329	1.64376	1.06371	0.919192	0.433444	0.523863	0.258276
0.169307	0.145822	0.50256	0.671953	0.602116	1.74442	0.893672	0.966482	2.03465	2.2721	0.721927	0.624548	0.287878	1.44316	0.25832
0.935966	1.05825	0.589472	0.629711	0.466535	0.550595	0.269048	1.20497	0.706771	0.269629	0.263879	0.248342	0.369758	0.280211	0.258661
1.01855	0.323387	2.13771	2.12697	2.03131	1.68747	1.66854	1.36145	0.763793	0.456741	2.29829	2.33125	1.52355	0.526359	0.259165
0.182315	0.32532	1.30555	0.833726	1.79671	0.993498	0.589287	2.58861	0.96811	0.773762	0.584052	0.476867	0.370085	0.331664	0.259238
0.672007	0.672527	0.630273	0.20117	0.197118	0.318674	0.418501	0.455083	0.592788	0.25676	0.287767	0.103673	0.189898	0.244523	0.259359
1.42425	1.17887	0.760919	3.94279	1.82983	1.49705	1.84091	1.01386	1.40824	0.811399	0.562564	1.00831	0.501353	1.80628	0.25973
2.77959	2.27162	0.742204	1.63817	2.26574	0.270077	0.795646	0.727501	0.398539	1.23012	2.4041	1.18768	0.462361	0.265961	0.259947
0.942376	1.02399	2.31876	1.3499	1.19792	0.693109	2.12588	1.00013	1.90963	1.29228	1.22659	0.0868332	1.54155	0.291844	0.259973
0.270677	0.241814	0.0872453	0.0519384	0.258237	0.146336	0.835194	1.14791	0.0270151	0.218767	0.232495	0.225192	0.104981	1.12408	0.260489
0.369734	0.268423	0.141764	0.0845648	0.149878	0.246332	0.331125	0.219112	0.0221068	0.237984	0.235734	0.826769	0.184196	0.647966	0.260725
0.526339	0.359359	0.352423	0.138156	0.364012	0.160737	0.348531	0.205873	0.274206	0.204464	0.184428	0.301626	0.251307	0.208256	0.26078
0.207032	0.185435	0.14875	0.230388	0.178382	0.165359	0.162642	0.0379291	0.0505681	0.0941964	0.0950958	0.244637	0.146202	0.0566321	0.261381
0.399631	0.230652	0.175787	0.139096	0.062837	0.331762	0.246638	0.281351	0.123718	0.244124	0.223158	2.16754	2.28229	1.69852	0.261491
1.26487	1.33824	1.30881	1.41188	2.43843	0.822697	1.28833	1.88185	1.22172	1.93985	1.84604	1.3913	0.112374	1.52869	0.261575
0.137156	0.121884	0.271751	0.700143	0.0989878	0.0968473	0.139259	0.110515	0.351525	0.199508	0.20668	0.186057	0.152164	0.292066	0.261608
1.64134	1.05384	1.49261	1.28857	2.05784	1.46891	1.10961	1.37928	1.26969	1.70646	0.954821	1.80909	0.260671	2.89596	0.261953
0	0	0	0	0	0	0	0	0	0	0	0	0	0	0.262081
0.414161	0.264645	1.41537	0.798665	1.53268	1.01085	0.852794	0.800725	2.49966	1.15324	0.325429	0.589346	0.268365	0.283742	0.262458
0.148517	0.188065	0.255305	0.460577	0.980345	0.769735	0.811802	0.270522	0.20256	0.452737	0.466577	0.290425	0.407659	0.73343	0.262585
1.40566	1.57703	0.871895	0.63621	0.468158	1.31857	0.504362	2.20943	0.706291	0.173256	0.173112	0.10575	0.285702	0.0984564	0.262652
0.650321	0.492506	0.585525	2.00125	1.05597	1.24823	0.775743	1.63358	1.83021	1.61559	0.467896	0.222981	0.264584	0.146944	0.26316
0.0428055	0.0380284	0.218724	0.161163	0.0616046	0.0470031	0.256437	0.0932046	0.084102	0.115305	0.0544912	0.496662	0.107494	0.166311	0.263202
0.323486	0.321496	0.406073	0.910241	1.17638	0.272559	0.435233	0.762305	1.30728	0.32401	0.422312	0.150392	0.477852	0.230649	0.263444
1.29539	1.38164	0.427963	1.1847	0.537914	0.316894	0.399626	0.24983	1.77542	0.666293	1.31096	0.936355	1.3912	0.624521	0.263673
0.361906	0.478161	0.58688	0.776055	0.165359	1.22116	0.860879	0.762983	0.922144	0.829641	0.226138	0.267112	0.354182	1.24753	0.264181
0.216253	0.146921	0.0861651	0.129367	0.177233	0.0645762	0.0163271	0.0713601	0.118817	0.0473541	0.0671809	0.217605	0.11998	0.257384	0.264591
0.112109	0.097161	0.199177	0.054453	0.211307	0.201561	0.0581493	0.189189	0.230172	0.174247	0.165845	0.131255	0.0611722	0.334118	0.264697
1.42144	0.192583	2.04812	0.532831	0.743931	1.09901	1.62747	2.22214	1.68542	1.42321	1.89107	1.63601	0.284272	0.562127	0.264755
0.219459	0.186524	0.100629	0.10309	0.178143	0.102535	0.286746	0.101925	0.164362	0.0712921	0.0644466	0.191743	0.245461	0.194778	0.265057
0.177924	0.243567	0.541101	1.02219	0.196492	1.29917	0.775664	0.19071	0.781944	0.928441	0.837082	0.249063	0.320446	0.0504731	0.265471
0.844077	0.766707	0.0919819	1.21496	0.38964	0.813422	0.370145	0.515744	0.55389	0.439504	0.456725	0.081068	0.241026	0.171388	0.265807
2.37356	0.72885	0	0	0	1.62966	0.735091	9.40246	0	8.50275	0	1.76762	0.661657	1.09596	0.266134
0.867653	0.921575	1.18519	0.350667	1.58871	0.208479	1.76871	1.26785	0.493889	1.09203	0.532063	1.31521	0.14621	0.772556	0.266443
0.514074	0.620594	0.359191	0.995423	1.23574	1.07641	0.91623	1.25022	1.84183	1.62048	0.901577	1.62235	0.870547	0.901521	0.266703
0.663876	0.61452	0.751642	1.02686	0.91462	0.256346	0.459951	0.525272	0.597214	1.05092	0.960684	0.190672	0.362458	0.535091	0.26682
0.78534	0.893464	0.466354	1.51288	0.438072	1.55133	0.949047	1.98686	1.50952	1.73132	1.4821	0.236106	0.687277	0.258592	0.267185
0.456171	0.388142	1.15135	0.48142	2.21706	1.39248	0.643291	0.64684	0.533808	1.43616	1.13872	0.570342	0.290832	0.494468	0.268049
2.47235	0.623605	1.2739	2.15355	1.32685	1.82911	0.827882	0.440665	5.48634	0.29824	0.451325	0.201881	0.34241	2.19471	0.268144
1.10529	1.29377	0.262262	0.115761	0.252333	0.451304	0.204983	0.190234	0.307392	0.477978	0.49558	0.367146	0.201685	0.268553	0.26829
0.0699762	0.232221	0.0438825	0.0159315	0.0868423	0.147895	0.818653	0.135369	0.0170787	1.30669	1.17686	0.996053	1.17109	2.58317	0.268402
0.83192	0.144468	0.231964	0.517238	0.833301	0.579236	0.281183	1.30424	0.170604	0.115064	0.0872438	0.298909	0.214302	0.150161	0.268851
0.541422	0.371616	0.593368	1.13423	1.12514	1.24495	0.575088	0.933593	1.48518	1.1921	1.77794	0.704186	0.202378	1.405	0.269029
0.658482	0.645663	0.0904214	0.314124	0.190893	0.0707155	0.0858699	0.478566	0.71349	0.295708	0.347446	0.211026	0.0547659	0.362395	0.269241
2.69239	2.54347	0.714544	1.096	2.05577	1.32301	0.694645	0.993416	0.827775	0.74675	1.46808	1.49089	2.19099	1.86645	0.269499
0.352975	0.408509	0.224872	0.188323	0.0772833	0.0955537	0.0709312	0.142698	0.25331	0.232551	0.285852	0.112667	0.182549	0.064902	0.269942
0.278531	0.174188	0.70989	0.876184	1.12045	0.849082	1.33423	0.0828961	0.328617	0.110259	1.06502	1.36936	2.042	1.33193	0.270001
0.916551	1.34574	0.740746	0.726396	0.613438	1.68582	0.402968	1.34061	1.01223	1.21613	0.631121	1.00493	0.744856	1.92377	0.270043
0.223779	0.140689	0.291286	0.98843	0.425037	0.667712	0.156185	1.05361	0.875044	1.2746	1.65656	1.23069	0.0631415	0.17805	0.270069
0.838593	0.194614	1.24834	0.430305	0.271795	0.357161	0.196879	0.432243	1.22784	0.193757	1.11685	0.525268	1.34883	0.342202	0.270623
0.101225	0.0754956	0.0746046	0.133905	0.180585	0.133858	0.0109427	0.0705522	0.246983	0.0777215	0.0639578	0.274654	0.0605725	0.299255	0.271053
0.194107	0.13437	0.228664	0.258737	0.0669382	0.13342	0.086278	0.056967	0.157923	0.294923	0.180238	0.066308	0.143822	0.23451	0.2711
0.2729	0.548513	0.28572	0.505271	1.5805	0.900982	1.13236	1.30802	0.561772	2.39595	0.40395	0.247589	2.54688	0.961536	0.271281
0.779302	0.710152	2.72753	0.501937	2.01515	1.28002	1.0225	1.72526	1.10212	2.4018	1.2324	1.82078	0.357294	0.318965	0.271674
0.0698934	0.0431486	0.172625	0.0527422	0.174641	0.209434	1.14782	0.190769	0.28599	0.129682	0.198285	1.36637	0.257903	0.801274	0.271714
0.739962	0.784718	0.143941	0.135711	0.107576	0.120574	0.0924319	0.0966137	0.163786	0.183114	0.222275	0.143425	0.145524	0.266568	0.271803
0.0658141	0.0595499	0.215249	2.36152	0.129107	1.7903	0.186528	0.153866	0.155858	0.0822015	0.328816	0.189343	0.137018	0.207317	0.271921
0.550324	0.556059	2.17991	0.909227	0.85483	0.564691	1.59579	1.19532	0.169121	0.592364	0.734425	0.152683	0.186697	0.218297	0.272542
0.192973	0.138796	0.582035	0.649354	0.460804	0.272945	1.41853	0.978875	2.75286	1.75945	1.01472	0.21938	1.29801	1.35941	0.27274
0.16079	0.128347	0.395426	0.237106	0.128102	0.285139	0.456163	0.183507	0.193096	0.137298	0.0916716	0.241429	0.217328	0.28704	0.272917
0.236084	0.330158	0.183433	0.182258	0.305321	0.231	0.142021	0.349693	0.148777	0.479112	0.57692	0.0904413	0.649236	0.239662	0.273064
1.18945	1.03922	0.159668	0.15169	0.153589	0.564753	0.301816	0.212799	0.105684	0.296026	0.429054	0.6901	0.54928	0.764323	0.273484
2.2508	3.81119	0.912535	0.459285	1.50807	1.94352	0.543708	1.0447	0.678381	1.67403	1.54473	1.4153	0.726266	1.25864	0.273537
0.112215	0.452595	0.780793	1.00277	0.431292	0.440265	0.328971	1.03329	1.34868	0.363911	0.279894	0.148433	0.258315	0.169185	0.273576
0.513378	0.528182	0.430169	0.422455	0.447627	0.288776	0.28559	0.134961	0.293989	0.274057	0.286595	0.743617	0.332271	0.304319	0.273946
0.627077	0.514438	0.12034	0.0963581	0.264203	0.680291	0.267918	0.179536	0.201997	0.223486	0.348574	0.638986	0.820559	0.211896	0.2741
4.14521	4.0708	1.40821	3.62733	1.99086	2.72332	3.50623	5.13428	1.8517	2.07702	2.30185	0.995859	1.00935	0.771412	0.274244
0.333493	0.39756	0.688242	1.34168	1.1465	0.48871	0.551637	0.672954	1.25095	0.59082	0.820964	0.347971	0.138157	0.335226	0.274807
0.652175	0.937873	0.975183	0.495158	0.420475	0.784314	0.129915	0.406237	1.09339	0.104091	0.305003	0.215408	0.144373	0.175747	0.274842
0.358151	0.428301	1.50821	1.04939	1.73139	0.59758	2.34122	1.70258	0.398094	1.58117	1.88913	0.756275	1.45691	1.34942	0.275036
0.134586	0.140701	0.191174	0.211294	0.176566	0.285735	0.121112	0.802869	0.212941	0.876216	1.05509	0.113339	1.05407	0.356476	0.275127
2.43552	1.74133	0.941572	0.427336	0.774852	2.54112	1.95281	0.446675	1.42565	0.777111	1.20906	0.607127	1.04899	1.52081	0.275714
0.09778	0.0515486	0.208772	0.136735	0.194843	0.0421544	0.252993	0.0192933	0.0854614	0.245846	0.302737	0.0696126	0.501693	0.178298	0.275852
0.111645	0.103044	0.469404	0.580408	0.219741	0.965004	0.994632	0.806261	1.98594	0.559664	0.374613	0.339317	0.263815	0.428482	0.275897
0.334622	0.28819	2.73819	0.301432	0.479486	1.60644	1.99532	1.56468	1.19622	1.11111	0.568585	0.638981	0.528317	0.299143	0.276129
0.443644	0.458769	0.2071	0.458503	0.330657	1.29753	0.200185	0.113031	0.185264	0.343751	0.469837	0.332482	1.18168	0.135291	0.276186
0.536921	0.591659	0.75398	0.25809	0.45068	0.242071	1.02579	0.663949	0.144858	0.432354	0.317415	0.0621619	0.191452	0.107091	0.276404
0.47559	0.538449	1.24312	0.730252	1.4093	0.560064	1.15043	1.37279	2.09606	1.15319	0.776442	0.487137	0.927046	0.754086	0.276628
0.216564	0.256674	0.189322	0.337252	0.23779	0.127665	0.168499	0.235591	0.24624	0.161718	0.188426	0.167562	0.152921	0.174147	0.27703
0.511978	0.518982	0.631407	0.503605	0.593874	0.183917	2.50635	2.3399	0.689042	0.790467	1.19094	0.141857	0.373294	0.411848	0.277096
0.134558	0.131792	0.282327	0.108555	0.145452	0.261907	0.086664	0.128755	0.11429	0.0902196	0.0765004	0.338662	0.305398	0.333873	0.277209
0.117807	0.0702502	0.102781	0.153789	0.102161	0.0852872	0.0259306	0.127734	0.0870407	0.0997539	0.106152	0.097932	0.144246	0.169694	0.277881
0.817363	0.754657	1.4101	1.23473	1.19557	0.754734	1.90082	0.400325	0.974298	2.0622	1.70171	0.985951	1.74567	1.37701	0.278281
1.94542	2.29267	2.15607	1.36229	1.20637	1.72188	0.981351	1.45106	1.74666	1.58422	1.53466	0.280396	1.7519	0.548044	0.278428
0.190722	0.343855	0.134755	0.0573647	0.0786007	0.31084	1.68591	0.0488944	0.102367	2.26249	1.84846	0.168111	0.384713	2.32979	0.278436
0.195947	0.248436	0.964671	0.418705	0.22408	0.679105	0.44934	1.04522	0.252198	0.0939761	0.295423	0.159246	0.311351	0.126675	0.278448
1.50875	1.49526	0.340197	0.713003	1.39637	0.287656	1.96784	1.0137	0.42422	1.2881	0.947455	1.76912	1.41791	0.880989	0.278476
0.483827	0.387736	0.258522	0.199081	0.0977296	0.330103	0.0735785	0.0604285	0.134227	0.249025	0.254338	0.355146	0.179707	0.157697	0.278695
0.248129	0.217311	0.496863	0.564594	0.32969	0.267683	0.169792	1.01406	0.54585	0.138922	0.140792	0.252726	0.198483	0.0735369	0.279315
0.888941	0.869124	0.487715	0.247227	0.814023	1.00421	0.592123	1.03344	0.175585	0.560804	0.562317	0.0925846	0.894827	0.119888	0.279428
0.177844	0.480745	0.246675	0.265727	0.157559	0.52762	0.626286	0.341962	0.174472	0.0948166	0.128884	0.746477	0.2025	0.255233	0.279458
0.956491	1.017	1.26489	0.15157	0.324204	1.905	0.918066	2.28123	1.3205	1.31734	1.72239	0.724431	0.671292	1.21581	0.27992
0.0127116	0.0103676	0.0206772	0.215135	0.0491912	0.279344	0.12907	0.0272416	0.15147	0.0851869	0.327177	0.208488	0.304267	0.115335	0.280071
0.315191	0.44012	0.319303	0.0937321	0.203733	0.0538864	0.322737	1.23579	0.241357	0.199326	0.0636035	0.842904	0.20218	0.420935	0.28065
0.247094	0.257639	0.390899	0.199465	0.150921	0.437777	1.28899	0.517251	0.274809	0.415877	1.34157	1.93347	0.271531	1.44843	0.280666
0.386864	0.249684	0.580025	0.975884	1.43725	0.390362	0.747226	0.949893	0.438296	0.257764	0.205983	0.0543019	0.22633	0.164554	0.280768
0.109027	0.0937258	0.640098	1.72644	0.244882	0.0618866	1.02744	0.0888791	0.0992622	0.175213	0.196738	0.357412	0.488882	2.01864	0.281225
2.91107	1.81705	3.4332	1.02172	1.14332	0.207764	1.84749	0.0874273	0.3385	0.129571	0.129015	0.143243	0.111266	0.0657449	0.281476
0.157539	0.157615	0.254099	0.471683	0.627308	0.813379	0.164122	0.36787	0.25124	0.433583	0.397733	1.68271	0.649098	0.659131	0.281528
0.640912	0.641997	0.215417	0.397992	0.0911592	0.183686	0.311582	0.302218	0.18907	0.147371	0.101751	0.296863	0.187827	0.101573	0.281546
0.099242	0.0936973	0.211667	0.155538	0.937375	0.260112	0.172174	0.0889772	0.987717	0.0496221	0.0550984	0.338258	0.103693	0.347682	0.281776
0.133091	0.225122	1.07198	2.21293	1.8389	0.576611	1.62769	0.246782	1.5465	0.168409	0.152081	0.0888637	1.15291	0.382326	0.282127
0.249713	0.195547	0.163736	0.0579253	0.247939	0.193729	0.0316262	0.11231	0.110749	0.162903	0.180966	0.147882	0.310896	0.235864	0.282873
0.534715	0.470177	1.29749	0.160702	1.1042	0.540298	0.713132	1.19664	0.0840431	0.557113	0.696753	0.228184	0.846308	0.349538	0.282908
0.344668	0.319817	0.266939	0.436813	0.303391	0.100875	0.0884422	0.108489	0.325034	0.197386	0.168648	0.433283	0.705304	0.523474	0.283076
1.36596	1.58776	0.969465	0.19916	0.570505	0.224025	0.140241	1.85437	0.25488	0.981275	0.595876	0.216885	0.187348	0.155716	0.283122
0.286124	0.919205	0.412624	2.08466	1.52059	0.545337	1.81955	1.77352	2.02663	2.13287	1.10031	1.91851	1.21772	0.509571	0.283232
2.99279	4.52356	2.9629	1.22582	1.80289	0.82213	2.78224	0.591775	0.406356	0.287467	0.381952	0.145251	0.101976	0.037782	0.283785
0.268641	0.286936	2.33965	0.682852	1.12482	0.308699	1.21741	1.40039	1.71738	0.454623	0.379237	0.249857	1.01521	0.095774	0.283909
0.92176	0.815858	0.558744	1.07153	0.661085	0.950581	2.07861	1.13975	0.340824	0.397249	0.777511	1.09185	1.4397	0.583925	0.28407
2.2791	1.211	2.78007	1.54164	0.368565	1.18441	0.620802	0.766361	1.06814	0.38763	1.36726	0.596723	0.128553	0.799444	0.284626
0.338858	0.307651	0.484563	0.243786	0.276132	0.220326	0.0518937	0.099215	0.363186	0.297838	0.189929	1.06813	0.285662	0.0642814	0.284638
0.527256	0.61725	0.421463	0.954052	0.391814	1.09234	1.26797	2.23172	0.960111	0.525782	0.142168	0.17787	0.0877258	0.19711	0.284887
0.131142	0.180169	0.111816	0.191674	0.090919	0.206381	0.431577	0.177185	0.164162	0.37532	0.314044	0.279253	0.193338	0.396926	0.284982
0.375536	0.35431	0.125482	0.0835439	0.0833857	0.275119	0.0800219	0.0383739	0.198902	0.0559512	0.0836999	0.0670168	0.142088	0.177807	0.285489
0.131868	0.154044	0.669227	0.226462	0.693507	1.33265	0.961532	1.54306	1.42722	1.36706	1.21613	0.292154	1.13745	0.27174	0.285559
0.921263	0.632332	0.935903	0.822544	1.04612	1.52123	1.29378	1.41728	1.0842	1.13746	1.92998	0.413699	1.28982	0.587013	0.285893
0.266512	0.151454	0.803112	0.174621	0.0565863	0.228089	0.333248	0.2488	0.217978	0.219445	0.133504	2.35402	0.383258	1.74079	0.286131
0.762405	0.361288	1.46199	0.709616	1.73474	0.269433	0.487871	1.10223	1.08828	1.30959	1.29777	1.34659	1.10693	0.432941	0.286209
0.567318	0.513485	0.444214	0.352454	0.217947	0.254032	0.772457	0.113764	0.0934882	0.237345	0.245259	0.588178	0.225262	0.5435	0.286638
0.845055	0.584166	1.42694	1.3209	2.64006	1.64499	0.703171	0.674144	1.59457	0.642277	1.85979	0.922015	0.363206	1.67929	0.286816
0.667891	0.720443	0.355888	1.3369	1.164	1.68485	0.892821	1.39399	0.934724	0.634567	1.33794	1.16329	0.923656	0.310428	0.287701
3.84004	1.22499	5.67972	1.21866	2.01103	2.2495	2.46156	2.82835	1.14676	0.906884	2.30506	2.57411	0.31007	1.29893	0.287739
0.562674	0.807668	2.24214	0.428884	1.7468	2.04972	0.422048	1.00851	1.58927	0.542283	0.221819	0.181489	2.36651	0.501234	0.287842
0.149029	0.0934062	0.105864	0.189115	0.16989	0.0964112	0.0251979	0.0582681	0.230522	0.12849	0.142461	0.343064	0.117575	0.0973584	0.288103
1.46652	1.14055	1.49695	1.16646	1.38029	0.729746	1.41034	1.87099	0.555224	0.824603	1.51051	1.68385	2.19673	1.3502	0.28824
1.33752	1.31127	2.89758	1.59436	1.0155	0.809898	0.743667	1.23038	2.34346	0.901926	1.62192	0.122738	0.375594	0.115374	0.288857
0.39177	0.332134	2.32552	0.154337	1.34851	0.159649	2.4922	0.123777	0.141121	0.129084	0.164685	0.313093	0.0315682	0.0397036	0.288987
0.924564	0.69177	2.36928	1.85768	2.38267	0.132348	0.977239	0.862397	1.05122	2.09662	0.549134	0.689413	0.595375	0.136434	0.289274
1.44205	1.69769	0.44763	0.78384	0.714922	1.83792	0.646949	0.264332	1.02367	0.35831	0.98455	2.75506	1.95887	0.483507	0.289402
0.806022	0.734039	0.850364	1.10334	0.473433	0.822366	0.599738	0.934913	0.577729	2.27551	2.14123	0.470926	0.891615	1.32698	0.289698
0.500834	0.116771	0.371798	0.589039	1.09595	0.367613	1.41518	0.224959	0.631785	0.187544	0.224257	0.286957	0.185398	0.449211	0.289915
0.801205	0.704336	0.454919	0.267193	0.280881	0.824028	0.113637	1.20845	0.174685	0.226872	1.06349	0.813099	1.11588	0.831965	0.290256
0.57946	0.594694	0.129514	0.256633	0.164328	0.111748	0.342641	0.184125	0.246096	0.311345	0.274481	0.254788	0.108283	0.17112	0.290266
3.11155	2.96898	1.59702	0.997246	1.46969	1.75531	1.5343	1.57882	0.902502	1.66923	2.28694	0.434537	1.53916	0.19647	0.290492
0.820935	1.1828	1.07975	1.45055	1.23242	0.83613	0.751275	0.989412	0.69618	0.553453	1.20657	0.146397	0.537594	0.137835	0.290578
0.71043	0.787758	2.0578	0.445046	0.422775	1.52725	0.787329	0.600035	1.30376	1.51021	0.987874	1.13961	0.191451	1.14045	0.29097
0.670888	0.750174	0.322916	1.27489	1.28805	0.29562	1.12225	1.28369	1.24757	0.849298	0.818157	1.23512	0.0740818	0.289014	0.291131
0	0.533758	0	0.123401	0.0743181	0	0.150168	0	0.0490706	0	0	2.68386	0.0751826	0.526849	0.291248
0.581857	0.875312	0.843173	0.546523	0.710487	0.262442	1.24629	0.547886	1.66376	0.163871	0.100963	0.194619	0.0637612	0.17249	0.291591
1.11729	0.971452	1.55	0.67333	1.20563	1.30431	2.43854	2.37267	1.61729	1.92477	2.19754	0.773123	0.476745	0.189773	0.292201
3.24749	2.86126	1.19805	0.180633	0.423566	0.711682	0.841033	0.567256	0.307195	0.738818	0.37315	0.114707	0.0905449	0.10505	0.292237
2.14005	2.34196	1.87055	0.964371	0.900239	0.427761	1.74815	0.556356	1.02869	2.11995	2.62209	1.87033	1.01782	0.685684	0.292459
0.472494	0.440542	0.186386	0.246141	0.300846	0.176396	0.135295	0.176576	0.139759	0.175975	0.214638	0.842063	0.178677	0.417737	0.292607
0.627865	0.707396	1.99864	0.722502	0.507586	1.36701	0.783597	1.53394	1.25481	1.35635	1.15476	2.37139	1.61251	1.87155	0.292864
0.576872	0.679544	0.44028	0.765916	1.26276	0.922616	0.31151	2.27329	0.2348	0.491098	1.27054	1.70443	0.356259	0.33817	0.292875
0.0632946	0.0921108	0.783443	0.267955	0.0528781	0.275023	0.6019	1.99605	0.320454	0.534868	0.457807	1.0537	0.394027	1.20202	0.293031
0.349955	0.47473	1.25593	0.341279	0.776871	0.659984	0.757085	1.27033	0.310508	0.167078	0.156111	0.257994	0.267488	0.230238	0.293168
0.355167	0.190626	0.258424	1.58122	0.349779	0.221734	0.643443	0.933144	0.244335	0.279908	0.559227	1.05114	0.234997	0.32269	0.293617
0.0676857	0.0925649	0.262098	0.306786	0.166555	0.225403	0.940119	0.376139	0.316027	0.757841	1.00424	0.196491	0.784834	0.458917	0.293884
1.94731	1.7191	0.327417	0.865281	0.924742	1.14371	0.184872	0.29065	0.331724	0.221599	0.306326	1.32138	0.105857	0.328518	0.293913
0.552416	0.559945	2.02864	0.616669	0.517625	0.433426	1.32774	2.33434	0.869929	1.87458	0.345542	1.00867	0.884342	0.864449	0.29447
0.284568	0.296057	0.191649	0.191799	0.368871	0.246291	0.439564	0.439964	0.626912	0.308504	0.390987	0.287031	0.335815	0.215944	0.294708
0.492822	0.507372	1.51783	0.523367	2.23081	0.121879	2.18858	0.55773	1.21229	0.254199	0.328028	0.947528	0.264293	1.26515	0.294747
0.45812	0.279459	0.552801	0.368811	0.637099	0.788259	0.354891	0.880599	2.01899	0.595088	1.00216	0.45795	2.29698	0.803004	0.295125
0.164961	0.580251	1.12938	1.33748	0.334423	0.200289	0.538724	0.798904	0.47327	0.702451	0.673337	0.275289	0.201242	0.21282	0.295167
0.809868	0.685818	0.435036	0.202303	0.659295	1.06462	0.791793	1.20676	0.186852	0.57058	0.558731	0.818508	0.765942	0.332168	0.295238
0.191498	0.332236	1.04714	0.895431	0.885307	0.23025	0.868526	0.090751	0.43554	0.330047	0.294628	0.377672	0.155546	0.113839	0.29585
0.375222	0.330022	0.158577	0.166031	0.209605	0.0777493	0.0642516	0.400764	0.244822	0.221916	0.228169	0.0939947	0.209618	0.229112	0.295882
0.925183	1.27864	0.0470264	1.19164	0.221021	0.501043	0.131572	0.395309	0.242563	0.0875027	0.199004	0.289253	0.419264	0.266045	0.295982
0.1836	0.888004	0.399828	0.789494	0.859374	0.717124	0.799747	0.91789	0.926486	1.27778	1.1965	0.132174	0.324096	0.318788	0.296056
0.579563	0.686762	0.201646	0.425757	0.217775	0.428222	0.205838	0.351734	0.292324	0.323638	0.300208	0.072711	0.0856141	0.1228	0.29651
0.656397	0.709607	0.456158	0.169426	0.29928	1.31768	0.519455	0.205797	0.287754	1.40627	1.28974	0.0917516	0.147276	0.263627	0.297222
0.66003	0.151428	0.27014	0.23899	0.236739	0.0981556	0.580482	0.115664	0.267972	0.62217	0.656387	0.450049	0.491497	0.516868	0.297388
0.908113	0.705733	1.63358	1.0915	2.22602	0.808349	1.27441	2.29453	1.13483	2.41196	2.46933	1.861	1.66466	1.03942	0.297506
0.265858	0.231745	0.207909	0.565728	0.229302	0.299327	0.359882	0.870665	0.79957	0.139215	0.301686	0.31151	0.135361	0.279696	0.297572
2.46062	2.11297	0.911018	1.92388	2.00175	2.23201	1.60966	1.68795	1.48652	1.33409	2.17195	1.8343	1.95258	0.853594	0.297982
0.314086	0.173174	0.247979	0.423272	0.194328	0.818582	0.163278	0.156393	1.25793	0.223058	0.250189	1.13148	1.41145	0.182325	0.298045
1.01354	0.648305	0.328756	0.148976	0.076692	0.0362268	0.327413	0.982746	0.218997	0.114228	0.108525	1.40764	0.154882	0.233922	0.298177
0.216846	0.0610075	1.91183	0.363662	1.09381	0.506935	1.26186	2.601	0.166446	1.37977	0.426443	1.41325	0.985149	0.142217	0.298255
0.704853	0.10769	0.549624	0.940026	1.4366	1.234	1.22541	0.966813	1.33533	0.380913	0.478017	0.822037	1.25142	0.983666	0.298615
0.0900619	0.10605	0.0108959	0.0901894	0.0526286	0.244577	0.141176	0.126678	0.12011	0.0809736	0.166769	0.133732	0.27166	0.300191	0.298771
0.0633443	0.0751931	0.111239	0.264761	0.184989	0.173524	0.238765	0.485462	0.108773	0.322983	0.18347	1.71848	0.306312	1.15147	0.299322
0.990394	1.26643	0.880383	1.40968	0.997538	0.313729	0.781795	0.453926	2.32881	1.11097	1.26071	0.982264	0.34066	2.35582	0.299646
0.269365	0.878833	1.32709	1.7428	1.41792	0.175085	1.66974	0.611966	1.40434	1.18343	1.04194	1.34442	0.212678	0.504947	0.299737
1.48218	1.69408	0.276394	1.45639	0.50292	0.566633	0.741525	1.31575	0.767056	2.04639	1.9714	0.643953	1.70201	1.7794	0.299969
2.49978	1.60794	2.94095	1.74545	0.568079	0.51334	0.543682	2.00637	0.981417	1.0361	1.15458	2.69641	0.878801	1.72722	0.300062
0.969905	1.53214	6.16545	0.411193	2.03251	2.45243	0.920137	0	0.942986	1.30379	2.11464	0.0406172	1.19527	0.0294216	0.30014
3.15421	5.72393	1.14789	1.22995	1.87367	1.28299	2.21987	0.666485	1.36068	1.62096	1.60538	0.416759	0.297952	1.09976	0.300769
1.49551	1.5045	1.94621	1.80926	0.606117	2.32341	1.07914	0.796804	1.97335	0.469868	1.67095	2.01628	0.401642	1.2071	0.300807
0.211786	0.853935	0.10877	0.26558	0.142512	0.253906	0.158393	0	0.136995	0.117593	0.699746	0.49808	0.323799	1.96099	0.300941
1.65013	1.84523	1.49761	0.99066	2.50855	0.590694	0.582892	1.53968	3.03533	0.558424	1.36817	1.08934	2.16212	0.592916	0.301358
0.610269	0.718567	0.214056	0.21857	0.152068	0.663999	0.240341	0.0493384	0.197332	0.112543	0.24621	0.0837109	0.166422	0.281529	0.301756
1.38173	1.04455	1.4327	0.185129	1.20555	1.32826	0.445429	0.326659	0.787188	1.04947	1.14479	1.63144	0.681038	0.478691	0.30248
0.948362	1.60463	0.800086	2.41609	1.88175	2.13976	1.16023	0.945346	2.66952	1.31262	0.777476	0.189364	1.1463	0.566479	0.302814
0.422878	0.450944	1.21429	0.195272	0.54503	0.469141	0.952806	1.59589	0.328568	0.983398	0.754088	0.29352	1.16313	1.27671	0.30293
1.01551	1.1453	0.723796	1.22976	1.07123	0.966269	2.7447	1.12254	0.461043	1.97404	1.25554	0.271572	1.42507	2.37118	0.303416
0.673503	0.431968	1.07401	2.49416	1.40107	0.575145	1.89638	0	1.98714	1.97823	0.760455	1.36483	2.19463	0.868628	0.303654
0.465941	0.13989	1.00725	1.49098	1.29914	1.07509	0.104818	0.494185	0.543455	0.58246	0.778355	0.194426	0.466884	0.15426	0.303781
0.818451	0.500751	0.76784	0.251799	0.960627	0.958367	1.06303	1.90644	0.833432	1.57208	1.81529	0.231044	0.541823	0.178745	0.304476
0.570429	0.556301	0.748096	1.69619	1.46203	0.765489	0.569911	3.03662	0.720972	1.34134	0.746875	2.34234	0.729393	1.20047	0.304514
0.787479	0.433641	0.716093	0.924821	0.35306	1.29281	0.651033	0.785112	0.478783	2.3464	2.22058	0.826378	0.743183	0.905561	0.304855
1.49192	1.50157	0.520955	0.858999	0.571695	0.054058	0.477067	0.67334	0.783952	0.972246	0.952508	0.330838	0.284084	0.228358	0.304866
0.761169	0.189137	0.394468	0.67102	0.497368	1.33518	0.429239	0.796764	1.20891	1.40817	1.21767	0.857862	1.1516	0.476903	0.305549
0.736442	0.68609	0.657146	1.87397	1.70359	2.26522	2.23597	1.49178	2.38089	0.772206	1.02309	0.33592	0.608054	0.598215	0.305739
0.170678	0.142587	0.181982	0.214297	0.332194	0.0482762	0.0334735	0.164587	0.208349	0.140238	0.183773	0.561963	0.377685	1.24937	0.306103
0.423019	0.491558	0.445155	2.1213	1.93191	2.34903	2.19102	1.36283	1.398	1.78887	3.54695	1.98174	1.14257	1.69451	0.306433
0.465426	0.595944	1.13446	1.96317	0.473122	0.685986	0.251223	0.843111	0.51829	0.75345	0.448436	0.19883	0.149997	0.183218	0.306543
0.447508	0.318874	1.77656	0.367304	1.44456	0.762412	0.656927	1.06946	0.926992	2.6188	0.851017	0.672434	0.916666	2.99653	0.306708
0.0302016	0.0241058	0.095597	1.25585	0.171885	0.272528	0.0610212	0.054849	0.596081	1.17713	0.917148	1.27845	0.419871	0.426155	0.307001
0.257216	0.222491	0.177988	0.159118	0.113988	0.097152	0.00904312	0.159076	0.40528	0.0485787	0.0502041	0.220197	1.25706	0.330633	0.307122
0.403687	0.428744	1.10585	0.912615	0.436586	0.255369	0.310862	0.875997	0.756947	0.817932	0.814714	0.186412	0.237146	0.285646	0.3075
1.33818	0.261024	0.810526	0.89348	1.32885	1.90503	1.23778	2.10926	1.23655	1.38065	1.64261	1.22736	1.31786	0.787853	0.307798
0.843833	0.748304	0.423617	0.768229	1.22569	0.364697	0.277715	1.57168	0.386732	0.87091	0.881372	0.247553	0.209965	1.09552	0.308039
0.109417	0.128178	0.118509	0.309893	0.312668	1.23234	0.207948	0.147632	0.21035	0.163036	0.117206	0.121568	0.229257	0.171347	0.308437
1.20513	1.20345	0.629721	0.549531	0.31552	0.976876	0.189048	0.647139	0.226985	0.390976	0.315197	0.217579	0.279819	0.196044	0.309044
10.1002	4.99678	2.00934	1.9924	5.00146	2.15712	2.54872	0.550766	2.33352	1.64315	1.79751	0.70406	1.84882	0.740812	0.309264
3.89951	3.80534	0.981956	1.79248	1.87043	0.594388	2.78928	2.07006	1.98934	1.27576	2.34127	1.0073	0.874068	0.435484	0.309398
2.05473	2.09543	1.11197	2.49494	0.992711	1.22432	1.95923	2.00655	0.326921	1.03933	0.803341	0.836764	1.07697	1.67878	0.309821
0.189513	0.174161	1.07967	1.21177	0.55406	0.282497	0.736247	0.976915	0.31389	0.245655	0.182552	0.421697	0.123409	0.117875	0.309824
0.398478	0.263118	0.602695	1.42411	1.45358	0.402834	0.3146	0.856364	1.62931	0.763682	1.40629	0.510656	2.24345	0.145208	0.310297
3.66046	4.22733	1.36481	0.679275	1.7015	1.47678	1.1818	0.872239	0.433368	1.83713	0.454996	1.05717	0.589979	1.19067	0.310415
0.204132	0.20266	0.148064	0.215156	0.195309	0.419319	0.16774	0.299865	0.150908	0.188602	0.308388	0.302427	0.151462	0.200933	0.310635
0	0	0	0	0	0	0	0	0	2.30347	1.93091	0	0.106925	0	0.311525
0.123746	0.0581357	0	0.862506	1.14757	0.353578	1.82578	0	0	0	0	0.170928	1.16012	0.930967	0.311701
0.470595	0.426011	1.42827	2.13913	0.328587	1.44331	1.76887	1.12439	0.660506	0.968641	0.569699	1.1999	0.573725	0.92556	0.311707
2.19042	2.56297	0.908124	1.27911	0.581195	0.825577	1.81196	0.723167	0.553525	1.62678	1.91408	0.781764	1.89515	1.00008	0.312005
0.179799	0.142442	0.251054	0.244623	0.903169	0.127052	0.0477463	0.0813689	0.458118	0.215257	0.20478	1.17622	0.122176	0.258772	0.312358
0.364891	0.239304	0.263827	0.344294	0.185037	0.796237	0.176367	0.275428	0.264575	0.290234	0.120942	1.73021	0.341572	0.162988	0.312903
0.436411	0.301672	1.29909	0.192042	1.12823	0.588697	1.18875	0.701297	1.86771	0.38525	1.66752	1.91363	0.483356	0.180307	0.313295
2.98617	3.36286	0.810586	2.40072	0.916295	2.39794	1.76229	0.499341	1.31381	1.02076	0.8612	0.284395	1.53415	1.91773	0.313867
0.466592	0.227137	1.93224	1.38932	1.61313	0.971688	2.16371	0.789989	2.39279	1.37318	0.590716	0.570325	2.24564	0.67029	0.313978
0.684324	0.552209	0.876185	0.489447	0.649567	0.157363	0.18791	0.840596	0.311159	0.804056	0.4856	0.17637	0.174732	0.123339	0.314051
1.29028	1.50634	1.96822	0.28321	0.27651	1.91197	0.438995	0.923019	0.609457	1.24868	0.529857	0.0774591	0.737571	0.0748156	0.31424
1.71937	0.777531	1.82139	2.1765	0.896157	1.13434	0.958071	4.93667	1.15882	1.25949	1.54872	1.99538	1.25149	1.20154	0.314862
0.141146	0.111114	0.202312	0.221404	0.381993	0.151737	1.29925	0.161321	0.0752021	0.201352	0.130628	0.627605	0.861616	0.819085	0.314976
0.0686453	0.0466332	0.284801	0.158422	0.22186	0.147961	0.547674	0.285077	0.0834761	0.11976	0.215668	0.146942	0.278236	0.815474	0.315142
0.751993	0.653868	1.78944	1.13469	2.27746	0.414543	2.48996	1.66762	1.36783	1.03785	0.705745	1.32364	0.386855	1.13592	0.315613
0.202689	0.192158	0.233475	0.0828727	0.0826177	0.149519	0.0954557	0.139717	0.272406	0.169234	0.216622	0.241013	0.376232	0.155987	0.316137
0.866079	0.991583	1.94075	0.847264	1.087	0.161269	0.957263	0.237054	1.569	0.87277	1.68726	2.11599	1.28138	0.53864	0.316451
0.906966	0.650533	0.988369	0.985297	2.42866	1.84469	2.42516	5.2151	1.03489	1.40191	1.57632	2.26775	1.46115	1.12459	0.316609
0.684043	0.670004	1.76652	0.92526	1.52403	0.333837	2.31417	1.77308	1.6313	1.28084	1.28439	0.457022	1.37702	0.297862	0.316743
0.62486	0.118432	0.112969	0.35343	0.258123	0.126834	0.309305	0.510177	0.318508	0.498256	0.42347	0.273014	0.121927	0.132623	0.316981
1.06574	1.56946	1.9349	0.7366	0.306718	2.09461	3.00489	2.81695	2.0679	0.49326	1.46315	0.487424	0.788294	0.408514	0.317402
2.33729	1.86541	2.07998	1.13318	0.953699	1.77722	1.18065	0.67582	2.17173	0.374578	1.55505	1.36392	0.688618	1.4361	0.317652
0.942238	0.218101	0.951447	0.988366	2.06663	1.75674	0.395586	1.19322	1.41319	0.420889	1.2999	1.61136	1.7115	0.979833	0.318236
0.792776	0.583978	1.08614	0.430466	1.34553	0.286718	0.575474	1.00054	0.842833	1.0784	1.32401	1.11907	0.133188	0.82689	0.318342
0.125	0.127629	0.450342	0.142233	0.259544	0.707466	0.197114	0.928911	0.0556928	0.338073	0.297257	0.575267	0.413101	0.552807	0.318406
0.188078	0.534885	1.32843	1.00075	1.26579	0.903646	0.707325	0.440741	1.01783	1.10068	0.415655	0.671921	0.864483	0.448901	0.318749
0.782689	0.676203	0.580516	0.410193	0.54286	0.196185	0.288708	0.746755	1.28742	0.31758	0.292523	0.137383	0.0965917	0.0959107	0.319394
0.358761	0.338343	0.132606	0.488412	0.125027	0.300179	0.166877	0.181141	0.503641	0.580696	0.500043	0.15765	0.270308	0.0846436	0.31952
0.391875	0.384161	0.582666	0.742291	1.20754	1.54704	1.98812	0.638046	1.18355	2.36135	1.34715	1.61325	0.660883	0.6468	0.319819
0.514019	0.491717	1.58554	0.480262	0.613085	3.21049	2.20945	0	0.572222	0	2.45617	0.690017	0.320855	2.35966	0.320327
0.601048	1.60505	0.844924	0.683795	1.00802	1.85202	1.23911	1.81331	0.905322	1.80938	0.919772	0.485091	1.27639	2.31293	0.320524
0.197392	0.283072	0.335115	0.869284	1.29456	0.909924	0.251611	0.380899	1.05448	0.677439	2.26008	2.23854	0.251781	2.01125	0.320707
3.34135	3.0551	2.1843	2.27094	1.37576	2.22489	0.729644	2.83836	1.81793	1.76181	0.552418	1.16976	0.87301	0.991774	0.320889
0.535073	0.404023	2.00468	1.60334	2.05883	1.38649	0.433924	0.461804	0.305367	2.40942	0.781887	2.29411	1.85963	2.19195	0.321012
1.31867	0.23316	1.12317	2.25045	1.32699	0.58104	0.931854	0.676383	1.64206	0.342764	0.402619	0.205914	0.239475	0.258138	0.321226
0.227305	0.234787	0.0393356	0.0701864	0.103092	0.228214	0.0737732	0.107971	0.0575108	0.177494	0.171366	0.242932	0.555648	0.294319	0.321729
0.47586	0.363181	0.96693	0.516218	0.292734	0.349025	0.279057	0.818908	1.13117	0.745689	0.575554	0.762164	1.62377	1.15908	0.321936
0.214923	0.223227	0.682935	0.637435	0.187957	1.055	0.696061	0.579866	0.911617	1.25709	0.85459	1.10527	0.838621	1.34498	0.322305
0.405653	0.394474	0.772882	1.00854	0.857008	0.129374	0.833766	0.601158	0.860798	0.686091	0.902428	0.578241	0.264801	0.639638	0.322742
1.0016	0.790571	0.474549	0.990163	0.346416	0.943646	0.61108	0.871522	2.41407	0.264521	0.39392	0.92876	0.25505	0.133384	0.323254
0.302839	0.274876	1.25462	2.05205	2.29171	0.886434	0.302556	0.51566	0.591653	0.52936	0.683301	0.849522	1.41928	1.00834	0.323262
0.523276	1.08722	0.336389	0.338087	1.34062	1.22941	1.61872	0.505492	0.981054	0.407339	0.999328	0.317401	1.90606	1.34156	0.323516
1.57937	1.30634	0.881941	0.660065	2.37637	0.250677	1.67607	1.91581	0.749654	1.35159	0.200499	0.235286	0.672395	0.813784	0.323591
0.473013	0.0858945	0.335475	0.196756	0.353018	0.222664	0.165499	0.127212	0.418961	0.110096	0.100281	0.117075	0.339649	0.189198	0.323868
1.77206	1.88091	1.07254	0.632778	2.49244	0.54253	1.10024	0.690939	2.35401	0.508448	0.536422	0.227945	0.221529	0.343704	0.324328
0.953863	1.13805	2.19792	0.82068	0.292896	1.82342	0.556152	1.31341	1.85655	1.37373	2.60775	1.52222	1.89026	0.837853	0.324444
0.419297	0.425891	0.833205	0.834062	1.22373	0.794498	1.09589	0.384131	1.12281	0.752694	0.650645	0.241399	0.403993	0.954475	0.324891
1.02605	0.162303	0.192358	0.223054	0.155442	0.563547	0.125585	0.231675	0.12933	0.0867166	0.318278	2.4561	0.374419	1.27893	0.32518
0.685629	0.721763	0.967573	0.38186	1.34454	0.911024	0.346357	1.09262	1.16462	1.18939	0.584263	0.11136	0.334126	0.0609269	0.325326
0.152921	0.207606	2.26009	0.756587	0.543098	0.443861	2.52318	1.2585	1.1407	0.669558	0.331258	0.307938	0.470705	0.153685	0.325515
0.287275	0.0393531	0.144748	0.150029	0.266377	0.131341	0.026113	0.0935787	0.109691	0.140274	0.138321	0.408337	0.111973	0.270041	0.326095
0.372415	0.177528	0.526816	0.987277	1.26353	0.835924	2.21935	0.482293	0.968621	0.628022	0.965906	0.444754	1.24507	0.560202	0.326336
0.291201	0.245534	0.62674	0.754791	0.613786	0.1769	0.948279	0.611512	0.676237	0.718172	0.682574	0.31467	0.109643	0.728016	0.326657
0.361833	0.0859698	0.898043	1.35597	0.250413	1.17047	0.203057	1.06221	1.33357	1.78718	0.676106	1.33581	0.533495	1.97087	0.326811
0.929968	1.28515	1.05055	0.755918	0.415015	2.6086	1.26493	1.69706	1.29973	0.850054	0.526034	0.767211	0.822591	1.65562	0.327277
0.423914	0.239595	1.31292	1.77987	1.50973	1.03147	1.18239	1.65735	1.53004	0.185453	0.154468	0.131606	0.305823	0.111856	0.327617
2.03894	2.22906	0.399439	1.08959	0.982602	0.792634	0.283529	0.320966	1.64223	2.0013	1.44067	1.16537	1.46656	1.48541	0.327769
1.3816	1.3246	0.982727	1.81077	1.53153	1.59608	2.62954	1.62343	2.2355	2.96503	1.33325	1.3071	0.780505	1.92749	0.327926
0.704778	0.546066	0.0832853	0.233142	0.130625	0.24852	0.257754	0.129429	0.0619332	0.687733	0.668106	0.448636	1.10284	0.9981	0.328404
0.502749	0.639808	0.238411	0.118164	0.338932	0.177505	0.181954	0.0803596	0.303281	0.179999	0.24169	1.16495	0.958242	0.917219	0.328638
0.36311	0.0772295	0.0463924	0.0741573	0.132897	0.241177	0.0899292	0.186644	0.08985	0.217116	0.225724	0.268439	0.129274	0.182018	0.328811
0.306361	0.37657	0.416107	1.62723	0.808084	1.09533	0.637403	0.956693	1.59512	0.789198	1.14171	2.88041	0.163412	1.1139	0.329226
1.60971	1.67494	0.162151	0.167783	1.28526	0.449118	1.17615	1.37974	0.512687	0.703951	0.579806	0.313785	0.796096	0.282926	0.329812
0.327253	0.41127	0.123191	0.22536	0.122739	0.49578	0.155182	0.450358	0.239104	0.929795	0.660614	0.151709	0.317096	0.145087	0.329901
1.13702	1.1818	1.36179	1.87259	1.6708	2.27595	0.609269	0	2.1627	1.64021	0.5293	2.00024	1.80078	0.971856	0.330015
0.253473	0.24969	0.910031	1.83806	0.286063	0.69248	0.307655	0.547724	1.69302	0.659066	0.972419	0.355985	0.659431	0.124381	0.330242
0.39462	0.202296	1.66784	1.41736	3.12295	2.27797	0.279217	1.18625	2.46608	0.9505	0.631653	0.0930992	1.81064	0.113208	0.330762
0.634138	0.639383	0.686945	0.558736	1.38364	0.817511	0.703274	0.996606	0.713552	0.496791	0.613759	0.201697	0.927371	0.338122	0.331278
1.37661	0.94592	0.155049	1.43064	1.60343	1.67823	0.777445	0.84996	1.45041	1.11942	2.03391	2.59391	1.09496	1.60146	0.331343
0.335212	0.388945	0.613639	0.925142	1.33532	0.286458	0.786527	1.02912	1.24133	0.748979	0.84735	0.57413	0.108634	0.16731	0.331885
0.434457	0.468106	0.681731	1.19869	0.694721	1.98218	1.26467	0.967513	0.436876	0.538151	0.761866	1.94959	1.45148	1.15995	0.331942
4.07782	5.02192	1.02249	1.96156	0.534228	1.43893	2.785	1.95598	0.80111	1.89109	1.45279	1.87425	2.58394	1.18101	0.332133
0.872638	0.621315	2.16628	1.93084	1.04557	0.691409	1.95507	1.00447	1.34229	1.94011	1.644	1.21742	0.216084	0.888273	0.33232
0.559234	0.495981	0.21267	0.454712	0.29744	0.0815078	0.183516	0.504675	0.44943	0.558211	0.583696	0.454812	0.0997526	0.314536	0.332832
0.456586	0.174777	1.28216	0.2123	0.20932	0.167847	0.299385	0.0263028	0.222898	0.217174	0.29769	0.120116	0.112467	0.0506685	0.332835
0.167343	0.436063	0.979476	0.307955	0.635454	1.42818	1.30681	1.02652	1.29855	0.434832	1.99022	1.24215	0.786635	0.484895	0.333767
0.322984	0.236754	0.104885	0.117381	0.18593	0.281516	0.215646	0.0693122	0.327657	0.0831648	0.288577	0.850429	0.109596	0.257163	0.333775
1.17983	7.27918	0.607688	0.416428	2.38549	2.1428	2.10297	2.10336	1.40909	0.950704	1.08404	0.532105	1.48214	0.96292	0.33419
1.31602	1.68694	0.734937	0.742581	2.71492	0.894369	0.498628	0.372654	2.68408	1.48978	0.415955	0.910737	0.846995	1.64377	0.334646
0.51038	0.736141	1.9883	0.337742	0.764619	2.44591	1.31	5.80316	2.38316	1.66714	1.68539	1.0954	0.261713	2.44117	0.334756
0.458115	0.268045	1.12778	0.974758	1.18166	0.320976	0.351249	1.86894	0.718146	0.714302	1.4472	2.59786	1.08618	2.12878	0.334843
4.1159	3.73605	1.81833	0.452094	1.09432	0.497861	1.68916	2.48926	2.95057	1.37667	0.638824	0.80994	2.43038	1.85986	0.334917
0.133624	0.155322	1.27655	0.419765	0.294396	0.344727	0.764253	0.495001	0.180814	0.571776	0.62631	1.02424	1.03162	1.27542	0.335248
0.394587	0.321465	1.2924	0.946267	0.865158	0.328696	0.406628	0.422525	0.395908	0.678937	2.38878	1.00585	0.540097	1.32207	0.335354
0.135935	0.091421	0.104747	0.154774	0.157374	0.117066	0.0179289	0.0623903	0.183336	0.0688901	0.0735856	0.310595	0.115292	0.119258	0.335572
0.544983	0.432321	1.08626	0.457055	0.361347	2.28963	2.04215	0.266633	2.05213	1.59035	0.97147	0.123555	1.04941	0.244939	0.336348
0.621436	0.441236	1.05064	0.541634	1.58483	0.383863	1.08662	1.25113	1.15068	1.68027	2.36367	1.2591	0.120138	1.21127	0.337189
0.6922	0.515093	1.93635	1.19987	0.201877	0.658625	2.33349	0.382151	0.773768	0.394717	0.413986	0.711692	0.130161	0.395843	0.337206
0.841456	0.964344	0.433285	1.42987	1.08111	2.58484	0.429392	1.57711	1.44451	1.25401	0.954507	1.72092	1.63471	0.742067	0.337268
1.13538	0.976882	1.1723	2.53242	0.663839	0.461677	1.32637	2.77798	1.7548	2.4628	2.2114	1.39963	1.00823	1.87716	0.337404
0.368126	0.369404	1.17255	0.490975	2.27526	1.61882	1.33327	1.52717	1.79676	1.39306	0.900674	0.679405	2.23819	1.9694	0.337707
0.30444	0.324372	0.523671	0.259113	0.110121	0.902435	0.529202	0.388489	0.440617	0.667351	0.641445	1.01532	0.392518	0.194089	0.338072
1.97197	1.48278	2.30671	0.696354	1.39183	1.01733	0.176177	1.05174	2.44366	0.483153	1.44643	0.966953	0.880557	1.64753	0.338291
0.118209	0.807285	3.08638	3.65322	0	1.43455	1.14157	1.13833	1.42881	0.0374925	0.119259	1.41274	1.17544	2.00021	0.338453
0.297069	0.32152	0.267594	0.823213	0.333	0.202301	0.82382	0.428702	0.873747	1.02957	0.816064	1.401	0.195593	2.30788	0.338807
0.0740004	0.0444002	0.121576	0.24059	0.156881	0.241269	0.0918719	0.138542	0.0679095	0.421858	0.523257	0.825451	0.654634	0.546088	0.338926
0.995985	0.614091	1.63223	1.88389	0.379121	2.09587	1.10564	2.16409	0.832056	0.658438	1.82344	0.598655	0.985422	0.653898	0.339522
1.13239	0.66227	0.484688	0.392912	0.182469	0.119737	0.101028	0.195176	0.133377	0.747732	0.918667	0.62746	0.274818	0.242335	0.33978
0.836385	0.897342	2.11499	0.911042	0.753264	0.111581	0.292305	0.187285	0.93034	0.20791	0.210578	0.0147532	0.567771	0.0299006	0.340377
0.761011	0.993998	1.04046	0.643456	0.790772	0.129718	1.12512	0.908578	1.15159	0.935878	0.929249	0.4841	0.118264	0.301549	0.340424
3.82376	0.625211	0.998505	0.566929	1.47374	0.867671	0.808816	0.669359	0.765191	0.415355	0.71123	2.71913	1.61068	1.71183	0.340457
0.131791	0.100503	0.706752	0.854298	0.987121	0.188674	0.593393	0.156957	0.38191	0.225312	0.211163	0.394905	0.424059	0.0512021	0.340805
0.252835	0.301167	1.04659	0.86315	1.02982	0.969305	0.641813	0.763972	0.373009	0.479944	0.473242	0.400714	0.783379	0.291019	0.341699
0.541905	0.666242	2.11783	1.47242	0.560373	2.29894	0.800661	0.976188	0.993498	1.0638	0.611305	2.74205	0.809361	2.26448	0.341746
1.45107	1.16812	1.81354	0.792636	0.832162	1.31385	1.34148	1.44383	3.13638	0.997207	0.663242	1.25294	1.11392	0.419923	0.341828
0.787536	0.639344	0.372048	1.18151	0.320471	0.538859	0.349365	0.170319	0.466823	0.13724	0.238721	0.208946	0.0981642	0.286534	0.341993
1.43814	0.989578	1.40852	1.26006	0.397468	0.452186	1.65196	1.29136	1.47306	0.898153	0.945251	0.805407	0.44508	0.241248	0.342157
0.22132	0.236343	0.176474	1.27155	0.149994	0.298121	0.181073	0.20107	0.234215	0.150256	0.264608	0.119031	0.191441	0.274644	0.342975
2.43193	3.73147	2.92771	1.17587	0.847001	0.889837	1.35487	0.402897	0.438642	0.506272	0.874781	2.02714	1.30208	1.01813	0.343378
1.33728	1.34907	0.798974	1.00921	1.33672	1.11036	1.40056	1.32825	1.2455	0.588166	0.309452	1.05849	1.1935	0.424769	0.343781
0.135406	0.10111	0.323669	0.487138	0.59638	0.223713	0.220586	0.113316	0.733579	0.0584401	0.231264	0.227393	0.194621	0.209282	0.343805
0.601273	0.647181	0.446187	1.36875	1.94399	1.20579	2.4167	1.45812	1.32676	1.36472	1.57333	1.11372	1.22716	1.0238	0.344186
0.897251	0.136872	0.999862	1.22617	0.494865	0.739661	0.189077	1.10696	0.650728	0.202677	1.29853	0.31174	0.220838	1.25855	0.344562
1.06738	0.734341	2.47925	1.07568	0.278523	0.941537	1.47561	1.27122	1.4566	1.26617	2.49038	0.71086	0.418005	0.645779	0.344852
0.953853	1.22497	2.56317	0.572581	0.684816	1.90229	1.03237	1.66019	1.14479	1.31975	1.13233	2.00962	2.41127	1.84732	0.345323
1.30146	1.03385	2.59029	0.624848	1.87274	1.25482	1.09463	0.887495	1.03366	0.791314	1.65775	0.260709	0.276049	0.205992	0.345517
0.95238	1.09196	2.16721	1.04414	0.75236	2.04269	0.826839	0.623394	0.742456	0.525982	1.78822	1.14359	1.51661	0.262142	0.345558
0.151094	0.0642857	0.0766662	0.181544	0.136095	0.0595238	0.247547	0.158158	0.0961301	0.255568	0.303998	0.212158	0.417972	0.068164	0.34593
0.564564	0.34782	0.875674	0.233373	1.4664	1.00607	0.487957	0.443859	0.328767	0.411391	0.445183	1.39288	1.43096	1.85819	0.346223
0.681391	0.432411	2.37092	0.805313	2.12655	1.55341	1.01639	1.97498	2.24633	1.96114	1.47958	0.390508	0.85147	1.3071	0.346488
0.509816	0.676177	2.27689	0.70699	0.689872	0.891616	0.659799	1.11366	0.985057	0.303695	0.261499	0.407342	0.11901	1.03545	0.346559
0.521761	0.517726	0.133738	0.600899	0.0841518	0.974371	0.129077	0.829838	0.128177	0.305243	0.839318	1.10773	0.388208	0.350802	0.347027
1.17442	1.03556	1.21053	0.342098	0.987101	0.428842	0.516981	0.835537	0.197672	0.307516	0.352051	0.333297	0.419757	1.07652	0.347159
0.208266	0.295891	0.493001	0.547945	0.933247	0.910776	0.885458	0.303245	1.17529	0.692897	0.611173	0.176656	0.613293	0.204967	0.347911
0.916998	0.14945	1.09655	0.187899	1.3961	0.244181	0.533156	0.96042	0.697774	1.01382	0.96962	0.998454	0.140018	0.759022	0.348143
1.16479	1.38112	1.11803	1.29005	2.25726	1.53806	0.442173	1.17632	0.819653	1.29578	0.913946	0.604221	1.77112	1.71442	0.348808
0.649671	0.370577	1.2256	1.05337	0.264051	0.46385	0.97264	0.837686	2.04033	1.40135	0.910969	0.513735	0.762595	0.990253	0.34883
1.14139	1.03633	0.927781	2.37454	1.652	1.39967	1.96503	1.10427	0.606017	0.386313	0.769771	0.722739	1.07359	0.696091	0.34897
3.00783	2.95149	1.10244	1.03429	2.12644	1.02107	1.72357	1.93589	2.41302	2.58751	1.40571	1.2476	1.25393	2.31472	0.349059
0.975358	0.950135	0.227734	0.768098	1.25322	0.885565	0.734438	1.03835	1.1035	0.653722	1.07638	0.585299	0.321436	0.234893	0.34906
0.369551	0.393692	0.254287	0.143838	0.0902226	0.278721	0.0202769	0.117628	0.287347	0.144122	0.152351	0.353998	0.387939	0.117199	0.349201
0.099695	0.292843	0.571043	0.15138	0.540015	0.0719578	1.07185	0.215045	0.152159	0.66063	0.933514	1.20982	0.116267	0.845281	0.349993
0.491999	0.325525	0.13861	0.173486	0.113319	0.137753	0.0375737	0.0994858	0.102267	0.200004	0.20441	0.60871	0.232727	0.152206	0.350261
1.21995	0.753532	1.05919	2.11293	0.430899	2.23928	1.79459	1.76972	2.29324	0.673767	0.391951	1.23226	0.228441	0.358697	0.350526
0.112534	0.0622371	0.240489	0.307927	0.150558	0.249367	0.0505646	0.107465	0.197525	0.120922	0.147142	0.696269	0.196435	0.13249	0.350837
0.389052	0.256768	0.817158	0.418629	1.95253	1.68146	1.2425	0.37456	2.66096	1.67147	1.19836	0.491943	0.311505	0.469565	0.351369
0.825052	0.922389	1.16044	1.18654	0.468194	0.630613	1.3104	1.10295	0.470129	0.540134	0.607855	0.34042	0.172937	0.113605	0.351594
0.34421	0.783709	2.34467	1.05522	0.767018	1.28465	2.3969	0.632933	1.34225	2.41272	0.433953	0.490634	1.26918	0.34259	0.351878
0.248197	1.64661	1.68698	1.25505	1.43136	0.438792	0.955193	0.927686	0.724389	1.23162	1.37753	1.20568	0.545199	0.547664	0.35216
2.94128	3.01163	1.00543	0.662578	1.76582	0.869201	1.74422	1.05761	1.67746	1.17609	0.784494	2.2778	1.51763	1.34311	0.352246
1.16502	0.307559	1.8391	4.01049	1.75881	0.100804	0.985177	1.96601	1.25117	0.249598	0.408956	0.860627	2.21928	1.87124	0.352378
0.580938	0.635087	1.03562	1.77225	0.779915	0.103422	0.613582	1.24661	1.16254	0.954103	1.41891	0.801048	0.200927	0.607944	0.352689
0.260327	0.248135	0.250463	0.0654016	0.087297	0.104057	0.530703	0.0952568	0.0804771	0.166409	0.194561	0.164445	0.253119	0.265259	0.35317
1.0335	0.941903	0.175338	0.845324	1.36363	1.97641	0.446692	0.523713	0.849576	2.41664	1.70851	0.397231	0.60614	0.282274	0.353667
3.89802	3.45335	1.96387	1.35349	1.91555	1.63837	0.711322	0.973331	1.96896	1.62301	1.45096	1.12106	0.994423	0.157491	0.353871
0.812749	0.659205	0.175197	0.653257	0.398909	0.150602	0.222475	0.316555	1.1268	1.07175	0.813394	0.567592	0.136097	0.29348	0.353904
0.579914	0.539052	1.26371	0.919939	0.68537	0.814616	0.953111	0.812661	1.06327	0.899796	0.684269	0.192355	0.241014	0.90784	0.354185
1.0219	0.146106	2.18867	2.01692	1.3725	1.87403	2.41281	0.553972	1.81734	0.418126	1.55812	0.661118	0.542445	0.951401	0.354639
1.34589	1.22228	0.972915	1.85578	2.13202	2.00355	1.90478	1.38763	0.993387	1.29172	2.25497	0.835958	2.1423	0.90525	0.355009
0.37109	0.375431	2.09874	0.74048	2.06426	0.861024	1.04198	1.26244	2.05133	0.294138	1.80721	1.36517	2.03591	0.571355	0.355559
1.4518	1.1001	1.19417	0.281195	0.788111	0.414206	1.87006	1.87252	1.0057	0.585311	1.26984	2.33617	1.83798	2.08982	0.355844
3.3331	2.55439	0.709091	1.89859	2.04097	1.71176	2.73341	0.612643	1.21431	1.51473	2.48809	0.355981	0.647299	1.33231	0.355934
1.46902	0.887628	1.73862	0.432365	1.44317	0.763627	0.620545	0.902179	0.298596	1.76862	1.80436	0.1302	1.44566	0.730435	0.356277
0.433968	0.475125	0.47058	0.343323	0.603444	0.220819	0.945089	0.310413	0.282648	0.632342	0.66942	0.664688	0.280219	0.152002	0.356357
0.948193	1.10645	0.324455	0.357262	1.39027	0.525204	1.27536	0.483828	0.279052	0.752173	0.692348	0.247481	0.940443	0.321276	0.357149
0.698163	0.542716	1.23661	0.919277	1.32377	0.597802	0.759102	1.22655	1.35519	1.10455	1.05691	0.971959	0.277585	0.805026	0.35732
2.27549	1.63356	1.74879	1.22083	2.34263	2.08939	2.60497	1.19911	0.614916	1.26154	1.07158	1.0098	0.577186	2.29974	0.35743
0.569239	0.526831	0.437803	0.606377	0.217155	0.366123	0.890526	0.705057	0.274165	0.357012	0.383192	1.44691	0.473564	0.821558	0.357684
0.222012	0.413804	0.281457	0.256572	0.920328	1.03569	0.326413	0.0758422	0.145742	0.2365	0.330974	0.063366	0.114541	0.0873514	0.358012
3.16079	3.74713	2.68325	0.328543	2.11932	1.1319	2.87734	1.4141	1.15451	0.711632	0.928596	0.80126	0.489095	1.88453	0.358234
0.573592	0.441746	0.692761	1.11457	1.06588	0.810491	0.604618	0.204337	1.49576	0.199732	0.958861	0.29032	0.950442	0.599409	0.35885
0.429569	0.372475	2.99706	0.268732	1.41625	1.00923	0.400046	0.697433	1.42152	0.518697	0.848186	1.54442	0.204303	0.116383	0.358859
0.320546	0.319571	0.610527	0.36801	2.09471	0.492647	1.8376	0.940254	2.79968	0.625065	0.524102	1.78262	0.652924	0.889173	0.358917
1.01187	0.34352	0.74934	1.17128	1.3923	0.693743	1.0389	1.71535	0.599257	1.4835	1.23962	0.945405	0.287482	1.4023	0.359288
0.255644	0.322516	0.202252	0.261801	0.809035	1.99207	1.13267	2.06386	0.557273	1.23541	1.26768	1.02675	1.11956	0.556664	0.359699
0.84254	0.592921	0.440784	1.292	1.32544	1.78834	1.7875	0.691916	0.60472	1.05248	1.76223	0.33962	2.29146	0.789136	0.360009
0.772924	0.960967	0.486567	0.717444	1.01883	2.63242	2.15688	1.97041	0.666246	2.24107	2.24795	2.19575	0.590214	0.850652	0.36028
1.03047	1.2433	2.13774	0.28757	1.25197	0.702931	1.76211	1.48446	0.407126	2.09479	1.73104	0.64429	0.291405	0.941212	0.360619
0.746951	0.844655	1.25768	0.172326	1.21511	1.6463	0.545049	1.06883	1.18525	0.442502	0.272827	0.830747	2.3352	1.08322	0.360925
0.440565	0.361094	0.696231	0.53733	0.585608	0.527259	0.469291	1.04305	0.516692	0.532402	0.995886	1.95092	0.169652	0.601481	0.361504
0.928332	0.13988	0.166105	1.70799	0.590993	0.755068	0.339351	0.822958	0.130766	0.61263	0.418444	0.223286	0.912433	0.192996	0.361657
1.15185	2.51593	0.230494	0.0585321	1.32611	1.03414	2.26374	1.33142	0.178142	1.88704	2.05838	1.79351	1.15688	1.03719	0.362282
0.679953	0.884474	1.45934	2.03156	1.12078	0.198543	1.11046	1.95808	1.70854	0.599627	0.547083	0.0689753	0.091434	0.111192	0.362421
0.0645725	0.0557475	0.103167	0.184123	0.0572951	0.429233	0.17078	0.692395	0.165087	1.06672	1.16418	0.245281	0.210097	1.32114	0.362742
0.550378	3.67433	0.92656	0.645238	2.34773	2.20576	0.699072	0.928675	0.878635	0.560892	1.71052	0.716936	2.16098	1.12065	0.36283
6.36368	6.6072	1.31159	1.43349	1.88323	0.938209	1.91788	0.583352	1.96926	0.721288	0.754023	1.6244	1.85871	3.18052	0.363278
0.616079	0.214932	2.39751	1.33161	1.90857	1.34211	1.59308	1.89137	1.8555	0.851282	0	0.863422	1.72846	0.44574	0.363465
0.196571	0.110215	0.213492	0.274846	0.257837	0.777949	1.04071	0.564204	0.656532	0.894692	0.197199	0.0762337	0.172643	0.168194	0.363777
1.33027	1.19232	0.27497	0.72428	1.09323	1.17639	0.806222	0.451386	1.78284	0.362033	1.51437	0.68391	1.98573	2.04953	0.363963
0.151921	0.136783	0.331906	0.313376	0.13895	0.0489476	0.241094	0.0796162	0.235934	0.266122	0.248044	0.315199	0.137157	0.342897	0.364616
0.370898	0.266003	0.129036	0.165041	0.117185	0.197726	0.0256847	0.0900766	0.846081	0.121517	0.119956	0.243942	0.338803	0.558986	0.364933
1.5046	0.904466	1.42991	0.270794	1.04156	0.535999	1.58221	2.20364	1.45281	0.689109	0.990434	2.04041	1.35266	0.801131	0.36551
0.962398	1.18449	1.90555	0.313473	1.0216	1.41678	1.48885	0.256353	0.680303	0.887824	1.25693	0.640672	0.750728	2.03324	0.365824
0.27388	0.199042	1.07912	2.01265	1.91813	2.04091	1.60752	0.621777	1.6162	1.67339	1.30016	0.844844	1.02291	0.173094	0.365915
0.853097	0.520283	0.496721	1.55544	1.05349	0.650861	1.44712	1.50803	0.939973	2.21961	1.41686	0.325723	0.617695	0.346704	0.366026
0.385844	1.2705	0.332851	1.05658	2.09235	2.41583	2.44414	1.22643	1.95199	2.34658	1.46081	0.306374	1.3106	1.39881	0.366123
1.9	3.38062	1.34712	1.14771	0.792861	0.965667	1.53281	1.27259	1.79738	0.528693	1.51468	1.67937	1.59711	0.550415	0.366266
0.461178	0.466599	0.354468	0.476694	1.11914	0.934853	1.25723	0.277369	1.22932	0.494289	0.443301	0.371023	1.06202	0.819545	0.367087
0.349777	0.382003	0.351278	0.857215	1.37193	1.30182	1.30913	0.735871	0.886012	0.247438	1.47526	0.726221	1.39731	2.16549	0.367573
0.438591	0.437081	0.373708	0.703031	1.24071	0.172594	0.924002	0.887633	0.955401	0.862142	0.835801	0.545136	0.186381	0.324839	0.368167
3.25249	3.73276	2.43157	1.32774	0.299713	0.708253	2.56967	0.538664	0.316715	1.39215	1.2785	0.899503	1.21754	1.95378	0.368341
0.263668	0.149077	0.23011	0.52591	0.308153	0.250197	0.23465	0.274559	0.54139	0.0611277	0.139687	0.0536898	0.0798314	0.177261	0.368432
0.848502	0.671428	0.654908	1.50395	1.51839	0.804316	1.25271	1.25414	1.5072	1.87174	1.56219	2.52157	1.09483	0.528066	0.368932
0.902613	0.952828	2.35979	1.07053	0.774509	1.10685	1.07877	0.366873	1.8954	2.11263	1.3299	0.548794	1.54352	1.03217	0.369166
0.0828553	0.0636706	0.0303045	0.0097348	0.0264409	0.0149126	0.0183465	0.100605	0.0175851	0.0324292	0.0304754	0.0676813	0.0186222	0.121427	0.369479
0.720999	0.612735	0.568418	0.531362	0.774253	0.390345	0.73629	1.96364	0.216375	0.904003	0.859915	0.333562	0.71051	2.0574	0.369489
0.552889	0.761154	1.54694	0.348062	0.818737	0.921241	0.662736	3.0456	2.76036	0.939497	1.5743	0.336448	0.824761	2.00064	0.369784
0.579662	0.644265	0.179165	0.364944	0.164592	0.334779	0.188871	1.08333	0.474826	1.11361	1.09048	1.21246	1.06636	0.61644	0.370404
0.379654	0.378254	2.4463	0.400751	1.72435	0.797397	0.998722	1.99467	0.903223	1.01184	2.43686	0.139517	0.94684	1.14148	0.370637
1.3906	1.7645	0.405726	0.247691	0.867119	0.398869	1.93103	0.398759	1.42863	1.64008	0.828132	2.09053	0.631595	1.04913	0.370743
0.738458	0.618484	0.353381	0.94747	0.470983	0.602197	0.200023	1.08801	1.29097	0.525451	0.92209	1.16217	0.65714	0.288591	0.371025
0.124489	0.0696651	0.123372	0.189998	0.213158	0.101206	0.0279233	0.0783051	0.106829	0.103441	0.105539	0.222031	0.142794	0.10782	0.371476
0.763773	0.735199	1.66333	0.942611	0.454162	0.23417	1.54984	0.409701	0.925158	1.2492	0.263083	0.277337	0.696113	0.103411	0.371704
0.170015	0.273589	0.214609	0.088961	0.61169	1.10065	0.245355	0.522204	0.969567	0.232462	0.350687	0.36533	1.37125	0.107785	0.371965
0.897545	1.23756	1.26135	0.654186	1.81628	1.87363	0.986714	2.52486	0.344138	0.839166	2.44226	0.74659	0.75898	1.15501	0.372648
0.681517	0.92421	0.914999	0.321227	0.52707	1.31964	0.216718	0.804238	0.456918	0.328294	0.424583	1.04463	0.20189	1.55568	0.372815
1.34526	1.14798	0.818309	2.89444	0.755521	1.81787	1.50124	1.41926	3.11529	1.98881	1.65953	1.12564	1.36088	0.811856	0.373066
0.340637	0.467603	0.60744	0.3428	0.0928702	0.899289	0.719426	1.24329	0.140198	1.14771	1.4117	1.0123	0.88581	0.671925	0.373244
0.610708	0.458174	1.02982	0.773572	0.560995	1.18977	0.723741	1.32168	2.44507	0.392863	2.35375	1.42915	1.66733	0.547676	0.373315
0.507377	0.361386	1.75934	0.698024	0.911388	1.28844	1.88749	2.28509	0.956532	1.38747	1.99678	1.24872	0.198888	2.20457	0.374347
0.579127	0.27352	0.625769	0.31964	1.30467	1.2682	0.136491	0.821396	1.17465	0.0446788	0.0535131	0.881977	0.614947	1.06883	0.374364
0.479663	0.770805	0.622692	2.22269	0.522044	3.69155	1.25864	1.03961	1.57393	1.68527	1.6625	0.622588	0.419982	0.8356	0.374465
0.231467	0.40069	0.689352	0.936075	0.643044	0.539929	0.229278	1.61505	1.05154	0.290082	0.400745	0.887468	0.667321	0.693591	0.374594
0.366488	0.241887	1.75409	1.33058	1.54834	0.981019	0.49446	1.1693	0.699815	2.36626	0.441399	0.319023	0.635163	0.740561	0.375453
1.34115	1.19745	2.33687	1.63511	1.41356	0.474762	2.5154	1.07423	2.07564	1.29363	1.1561	0.250182	0.232154	0.205048	0.37563
0.213428	0.201365	0.0169046	0.0123991	0.0360921	0.0293174	0.0304714	0.0406677	0.0189657	0.697254	0.565956	5.4814	0.105639	0.131641	0.376051
1.34301	1.08753	0.587967	1.95466	0.255598	0.329495	1.5789	0.752433	0.346942	1.44816	1.37134	1.49267	1.19965	1.06059	0.376252
0.272768	0.0715274	2.28954	1.38296	0.814636	1.27652	0.283942	1.47792	1.11545	0	3.09358	0.36561	1.24729	0.645443	0.376557
0.730791	0.547792	1.77456	1.48342	1.09541	0.848087	2.90281	0.384066	0	0.291674	0.460527	2.13321	0.738437	1.99023	0.376805
3.8036	4.97201	0.862135	1.57653	1.07612	1.16652	2.86856	3.04102	2.58251	1.88723	1.11419	1.96911	0.95405	1.17601	0.37743
0.0960438	0.0653793	0.302054	0.535719	0.40922	0.340979	0.246611	0.319366	0.491566	0.252594	0.289315	0.239144	0.716869	0.272208	0.377449
0.91641	0.689003	0.817116	0.279999	0.293598	0.516458	0.310811	0.28814	0.28942	0.768973	0.362503	1.05603	0.322646	1.9005	0.377744
1.59342	2.51144	0.682137	1.39111	1.05864	1.45274	1.15249	1.7917	0.310096	1.57763	0.793083	0.765506	1.35247	0.188029	0.377937
1.80014	1.95624	2.16155	1.71089	0.669944	1.54149	2.40283	1.11551	1.00823	0.866068	1.01077	0.954111	0.825479	0.816666	0.37831
0.412041	0.506255	0.308706	0.227225	0.256326	0.768591	0.440851	0.258307	0.212758	0.855117	0.776363	0.264579	0.371083	0.134876	0.378789
1.58789	1.81992	1.05625	0.800322	0.369608	1.64557	0.271631	0.897137	1.25202	1.81365	0.287083	2.17174	1.33626	1.47137	0.379664
0.531766	0.407491	0.554176	2.09825	0.824796	0.793679	0.875712	1.58715	0.164724	0.597019	0.689054	0.362098	0.498397	0.945519	0.379713
0.707338	0.726015	0.912946	0.266072	0.302193	0.505684	0.624258	1.43768	0.144089	1.51263	1.88328	1.75079	0.642634	0.852045	0.380097
0.271138	0.402446	2.11062	1.80691	0.525454	0.781519	2.32533	0	1.58109	1.10858	0.750362	1.17398	0.0625354	0.440158	0.380218
0.949456	1.67031	1.56174	1.61293	2.05394	2.61637	2.20135	0.922472	1.35704	1.29097	1.45013	0.973656	1.16415	1.61367	0.380361
0.223535	0.170999	2.53434	1.17164	0.977438	0.178605	2.73209	1.23948	1.9045	1.44494	0.371364	2.28351	1.64907	1.73291	0.38038
0.595181	0.392674	0.574603	1.26942	0.936093	0.154654	1.25916	0.259298	0.717097	0.648534	0.651001	0.274697	0.334965	0.61902	0.380785
0.739128	0.577287	1.03967	1.78891	1.30274	0.986026	1.1472	1.61286	1.439	0.58294	0.76595	0.126257	0.251025	0.801318	0.381361
0.293972	3.01734	0	0.0975463	0.0365634	0.146189	0.143764	0	0.108302	2.23323	0	0.110411	0.198162	0.61017	0.381526
0.572075	0.572632	1.75243	0.406399	1.87474	1.3925	0.442871	2.4873	2.18489	0.658953	0.482466	2.38184	0.473591	1.60096	0.382434
3.05432	3.09313	0.61794	1.46522	0.913189	1.20292	1.661	1.76954	0.479011	0.261047	0.61453	0.156018	0.766598	0.0701217	0.382467
0.38185	0.530308	0.375208	2.23221	1.0207	0.92676	1.49402	0.609667	0.40974	1.34061	1.30612	0.305412	0.193048	1.40163	0.38263
0.880702	0.576992	1.62576	0.951786	2.36686	0.749396	1.06155	1.32322	1.67012	0.414578	2.26465	1.07525	1.19581	1.06481	0.383143
0.552546	0.657581	0.29446	1.01936	0.243955	0.618701	0.216261	1.11104	1.39399	1.9031	0.48911	0.448899	1.76268	0.778555	0.383162
1.03077	0.206148	1.22369	0.880473	0.832983	1.98843	0.783631	1.12101	0.199432	0.416953	0.253864	0.204974	0.237818	0.384934	0.383799
0.30573	0.209319	0.129263	0.357898	0.616502	0.0912761	0.179112	0.221887	1.04793	0.105927	0.310397	0.523773	0.257461	0.15435	0.383843
1.2249	1.33497	1.43756	0.65233	1.6483	1.73991	2.23395	0.916791	2.69315	0.861701	2.63461	0.831938	1.91599	0.529414	0.383859
0.329954	0.332535	1.52094	2.26764	2.44367	1.28542	0.806127	1.10917	2.04642	0.559513	0.944937	1.61155	1.20489	0.501915	0.384748
0.177124	0.303945	0.897894	0.371957	0.444217	1.9811	1.32059	0.713751	1.26749	0.501201	0.27618	1.38435	0.82444	0.755294	0.384886
0.120691	0.173275	0.161716	0.205607	0.923444	0.830955	0.386604	1.286	0.335083	4.45242	0.840673	2.02947	14.6783	2.42169	0.384899
0.445032	0.142774	0.11826	0.0961705	0.136404	1.30572	1.06777	1.23811	0.127595	1.06019	0.917736	0.960984	0.963993	0.977857	0.385416
0.750759	2.34345	2.42733	0.993681	1.61665	0.781334	1.33491	2.3115	0.689897	0.7549	0.692846	1.02214	2.15229	1.59482	0.385918
1.10452	0.871637	1.22696	1.1636	1.84096	1.7124	1.20405	0.807667	1.15805	0.64589	1.1443	1.39419	1.29172	2.45184	0.386069
0.955369	0.190836	1.56404	0.93713	0.299414	1.15532	1.39157	0.534131	0.669593	0.365939	0.475822	0.0986068	0.318529	0.33628	0.386359
0.732016	0.783366	0.611826	0.109032	0.267454	1.51517	0.437381	0.783486	1.05185	0.195252	1.32189	0.701799	1.21203	0.921887	0.386517
1.23705	1.21517	1.06679	1.44884	1.49522	2.31538	1.32744	0.577089	0.642415	1.14911	1.09636	0.681726	1.4777	1.08381	0.387107
0.329215	0.333092	0.900114	0.110706	0.302814	1.67672	1.56966	0.425792	0.617942	1.53967	2.22269	0.28077	0.259905	0.7159	0.387157
3.75052	3.95037	2.49887	1.34882	0.611095	1.36741	0.567014	2.21593	1.45195	1.0921	0.95959	1.08032	2.29907	0.551769	0.387491
1.17048	0.877936	2.62166	1.30522	1.06617	0.590641	0.451441	0.580696	1.19991	0.980136	1.84172	0.233842	0.604767	1.59986	0.387744
0.307977	0.572454	1.33126	0.513518	1.09821	1.13911	2.57211	0.958244	0.666918	0.313855	1.11741	1.60134	0.292728	0.669522	0.388115
0.784604	1.89932	2.3303	3.72545	0.871699	1.90477	0.531438	0.649904	0.780894	2.00674	1.55737	0.224149	0.599207	0.519285	0.388283
0.219778	0.287306	0.788295	1.07701	1.05296	0.819445	0.936534	0.74555	0.804869	0.565458	2.07557	0.6597	0.200853	0.157032	0.388721
2.3336	2.16264	2.06234	1.92283	1.57796	0.888278	1.80821	1.84204	2.32661	2.4738	2.39725	1.37381	0.699981	0.841772	0.388734
1.47558	0.829886	1.45085	1.80263	0.762713	0.378701	0.636438	2.05221	2.04479	2.25831	0.969012	1.04926	0.744777	0.714786	0.389512
2.30445	3.66716	1.03191	0.5662	1.90157	2.35255	1.97346	1.34768	2.25256	1.76287	1.81998	0.760334	1.23872	0.320146	0.389519
0.484421	0.657064	0.933394	0.266857	0.282257	0.876897	1.03403	0.537435	0.330493	0.711647	0.746163	0.846642	1.38997	1.07272	0.389664
0.848161	0.900405	0.660293	1.62331	0.304384	1.19954	1.53986	1.90208	0.76808	1.05801	1.89774	0.825872	0.124104	1.3934	0.389781
0.168114	0.117466	0.288918	0.0905089	0.130779	0.162869	0.150584	0.118661	1.09049	0.0732633	0.0747523	0.0642362	0.246297	0.0584002	0.390594
0.218715	0.21786	0.200071	0.182808	0.144231	0.0529618	0.10941	0.0561879	0.22342	0.157434	0.185929	0.0824083	0.130587	0.655676	0.390774
1.14234	1.37311	0.461882	0.162547	0.861186	0.431407	1.04882	0.302421	2.29861	0.779533	1.95381	0.36134	0.8464	0.434036	0.391228
0.549744	0.650737	0.29892	1.12712	0.978183	1.77924	0.780673	0.379268	0.239714	1.33264	0.174547	2.30665	0.512113	0.808613	0.391379
1.54986	0.95049	1.18516	1.8483	0.398735	0.71618	0.304806	0.474432	0.528724	0.94526	0.175986	1.46145	0.819283	0.347806	0.391835
0.0148548	0.0251946	0.19675	0.105655	0.0245104	0.0287164	0.157274	0.0660689	0.0174522	1.3457	0.654897	0.206912	0.252137	0.0840203	0.391942
0.428705	0.37858	0.253939	2.10082	0.204806	0.438872	0.2291	1.12669	0.261526	1.96574	2.01872	0.0981791	1.84013	1.30161	0.39203
0.259411	0.217228	2.40491	2.43868	0.267511	0.416074	1.15283	1.72933	0.418501	0.475342	0.632811	0.282328	0.0572755	0.260368	0.392314
0.174932	0.180862	0.0856881	0.439911	0.12914	0.0683376	0.186875	0.961598	0.308576	0.169632	0.199855	1.98224	0.181097	2.59023	0.393071
0.101393	0.0769288	0.493392	0.221155	1.04772	0.12724	0.147282	1.25992	0.177656	0.0966291	0.0932897	0.212771	1.29815	0.919171	0.39343
1.83796	3.95203	1.98509	2.28291	0.532524	0.681137	2.43074	0	0.864783	1.99617	0.718777	2.9736	1.39822	0.441537	0.394152
0.445968	0.687767	2.3384	0.477468	0.949935	1.6286	4.94691	0.269021	1.30881	0.539474	1.53174	1.88682	0.118099	0.31597	0.394529
1.59754	1.59159	0.90481	1.71338	0.53991	2.22208	0.762899	2.25413	1.24452	0.748771	1.70075	2.03785	1.3141	2.27607	0.394727
1.25238	1.27187	0.855962	1.59127	1.67672	1.01974	1.8604	0.953826	1.51476	0.939141	1.83934	0.369337	1.07132	1.0784	0.39475
3.26369	3.32953	2.80139	0.932904	0.729481	1.99533	2.05697	2.6588	1.22659	1.46233	1.02396	1.86577	2.24094	0.310863	0.39483
0.719638	0.12896	1.55718	1.06121	0.557242	1.2639	1.14098	1.19071	0.275343	0.45769	0.642688	0.735278	0.380001	0.363618	0.396356
1.04944	0.998535	1.30293	0.539506	1.96007	1.73258	1.98396	0.91608	1.25736	1.02039	1.92035	1.03606	1.23926	0.590759	0.396561
3.15429	3.55698	0.996854	1.85837	0.850504	0.646916	1.15797	2.52929	1.72255	0.789619	1.18484	1.55695	0.788385	0.763585	0.396613
0.74011	0	0	0	3.39055	0	5.4503	0	5.07803	4.56389	1.48861	0.703653	1.12087	1.92303	0.397443
1.87424	1.24804	1.11807	2.29329	2.7613	2.34234	1.18055	2.19481	1.33119	1.51086	0.404651	0.442064	0.883861	2.17005	0.397826
1.48413	2.73196	2.2194	0.334964	2.36914	0.607926	1.47295	1.19442	3.17314	1.00778	2.00584	1.21097	2.11042	1.26822	0.397989
3.61386	3.78645	0.844204	2.45728	1.17761	2.42381	0.604284	1.45765	1.26677	2.27797	1.7549	2.33114	0.741343	0.576933	0.398189
1.00014	0.574196	2.34881	2.25053	1.74423	1.43713	1.71053	1.54053	2.29234	1.70235	0.278116	1.37571	0.242625	0.37595	0.398918
0.379909	0.361375	0.645823	1.03322	1.24623	1.46239	0.793853	1.24114	0.88128	0.656488	0.875071	0.513144	0.247165	0.426169	0.399631
1.33902	1.28478	1.63329	3.59107	2.75241	1.4343	1.85428	0.766972	3.6709	2.23652	2.26047	1.2251	0.864852	5.98593	0.399735
0.707622	1.12689	4.23555	1.87969	1.85453	0.465167	4.30074	0.43358	2.51314	1.37083	0.636747	2.31999	0.788943	1.03445	0.40066
0.237259	0.184447	1.80443	1.40296	2.1092	1.72052	1.7481	1.62763	1.95971	0.498382	1.72252	0.433522	0.689842	1.6157	0.401325
0.345497	0.475505	0.743026	0.451524	0.55294	1.52411	0.993015	2.66342	1.33266	0.456169	0.65246	0.48837	0.24864	0.7684	0.40144
0.380123	0.384113	0.927705	0.822818	1.32177	1.41755	0.175261	0.607336	1.08168	1.0358	1.62967	1.70021	1.16712	1.40206	0.401489
1.96106	1.824	1.37988	1.40742	0.914465	1.1878	1.27591	1.31793	2.54095	2.51236	2.51136	2.09679	1.27878	1.54006	0.401675
1.54005	0.95427	0.808255	1.517	1.88911	1.35056	0.326847	0.718211	0.859944	2.39566	2.60132	0.334295	1.75861	2.04769	0.401711
0.220279	0.258959	0.112158	0.691608	0.19811	0.152653	0.856705	1.31005	0.235453	1.0247	1.32783	0.103741	1.30532	0.363484	0.402572
1.23489	1.49466	0.871931	0.985147	1.59679	0.736933	0.121075	1.49541	1.47524	0.936189	1.60191	1.80724	2.26034	0.965122	0.403452
0.403738	0.287629	1.48134	2.50306	2.04703	0.597692	2.37728	1.88416	2.29666	2.29009	1.09871	0.709569	0.262137	0.948591	0.403672
0.134752	0.181079	1.39657	0.323969	0.840153	0.32538	0.355798	2.13784	1.11345	0.309452	0.582011	1.68955	0.992746	1.25696	0.403796
0.329178	0.246631	1.26606	1.21743	1.40624	0.320886	0.0553768	1.09897	1.80847	1.9404	2.38339	0.805096	1.15599	1.70465	0.403896
0.744069	0.763082	1.10876	0.608466	0.898949	2.05732	0.147967	0.340339	0.190942	1.74981	1.915	0.62099	1.00645	0.135641	0.404999
2.50894	6.88572	4.81041	1.80967	1.23018	1.13733	0.897694	0.568878	2.27724	0.680621	1.10295	2.61228	1.98336	2.50244	0.405109
1.83304	1.60146	2.10752	0.442897	2.92157	1.75993	1.19829	0.818068	1.97424	0.427349	1.85525	0.629088	1.05584	0.652491	0.405397
1.96177	0.779637	0.401015	2.81559	0.702755	0.642787	1.26201	2.34577	1.00416	2.37934	1.63725	2.67363	1.03246	1.56235	0.405921
2.1276	1.71984	2.11488	2.0824	1.43105	1.00273	0.369642	1.22673	2.64393	0.838953	1.27983	0.739168	0.591534	0.381112	0.406092
1.43254	0.836419	0.746354	5.7738	0.836271	1.36912	2.39459	0.560099	4.90438	1.91886	0.683994	1.88709	0.809998	0.380836	0.40623
3.29319	3.16724	2.93182	0.734896	0.666725	2.20614	0.956378	2.09878	1.18504	0.990803	0.686081	0.195731	0.395064	0.264341	0.407084
1.81986	1.92169	0.277916	1.21938	1.27306	0.256687	1.33664	2.11609	1.31342	0.444051	0.573493	0.104528	0.834606	1.17857	0.407344
1.59538	0.964042	2.33832	0.389615	0.397123	0.623548	1.43452	0.680192	0.929112	0.880164	0.784063	0.746871	0.932573	0.659309	0.408361
2.77903	1.60192	0.361945	0.561992	1.59702	1.52167	1.31232	0.919678	2.26495	2.11863	2.28848	0.444674	1.25862	1.75055	0.408775
1.05711	1.07106	0.894992	0.582586	0.313919	0.847368	1.32223	1.29162	1.09869	1.58527	1.34909	2.14905	0.995842	1.61167	0.408826
0.661415	0.741302	0.259792	0.195719	0.181788	0.119842	0.22541	1.98835	0.240504	0.845758	0.549568	1.05529	0.186362	0.572968	0.408828
1.20506	1.16021	0.356881	2.3917	1.48536	0.827893	0.657117	1.27302	0.814805	0.658797	0.789984	1.53718	1.03756	2.4081	0.409287
0.186388	11.3377	0	0	14.5808	2.11378	1.466	0.193632	0.946725	0.644557	4.41546	0.921375	0.288039	0.745482	0.410077
0.309133	0.257634	0.0539813	0.307698	0.344819	0.478026	0.206259	0.969461	0.0841392	0.497949	0.737048	0.690198	1.99538	0.826531	0.410346
2.41982	2.40261	0.843948	1.60553	1.386	1.90361	1.30403	2.07638	2.36673	1.25904	1.8884	1.40295	1.87495	0.987221	0.410477
1.9164	1.64622	0.629786	0.247734	1.55802	1.13818	1.86332	0.453906	1.02072	0.732335	0.887869	1.56708	0.690384	1.47331	0.410643
0.202286	0.213215	0.95969	0.218005	1.16139	0.153061	0.930238	1.13301	1.35968	0.272472	0.387203	0.962966	0.170496	0.310077	0.411162
3.02203	3.58004	1.53205	2.34396	1.58927	1.68481	2.02111	1.92204	0.915288	1.07979	1.56455	2.0603	2.50568	0.507251	0.412175
1.91811	1.93063	2.50697	1.92709	1.13894	2.33225	1.54776	1.01213	1.92079	1.74213	0.736508	1.99665	1.22371	1.90187	0.412381
2.54747	2.04932	0.994619	1.74891	0.908496	1.43714	2.12891	1.07222	1.17699	0.754782	1.35629	2.39882	1.51522	1.55503	0.412383
0.487172	0.493625	1.27137	0.377521	0.546417	0.45061	1.669	0.392794	0.552323	1.44256	1.82928	0.979421	0.796274	1.64729	0.412973
0.329304	0.284495	0.311987	0.760802	0.138549	1.01972	0.738719	0.11354	0.301337	0.330372	0.426184	0.371338	0.294866	0.314039	0.412984
0.462211	0.35196	0.319145	0.441419	0.361173	0.269327	0.0735131	0.0424117	0.627321	0.19255	0.233182	1.37628	1.05253	0.971244	0.414133
1.90289	1.43068	1.331	1.68543	1.46263	1.64662	0.613441	1.81179	2.06401	2.27257	1.21025	0.301939	0.893575	0.554756	0.414345
1.61151	1.71558	0.917119	1.51774	1.54244	1.45238	1.94056	0.319064	0.614733	2.43809	1.98348	0.259132	0.397687	2.73987	0.414562
1.36685	4.20029	0.562826	1.39632	0.47694	2.06487	0.724002	1.91547	1.63857	1.43999	0.465943	1.45668	0.850964	0.607839	0.414952
0.961821	1.03383	0.99886	2.3079	1.70748	0.708744	1.09827	0.824694	1.64059	1.75638	1.20408	0.576422	0.82827	1.14925	0.415256
0.482589	0.446229	0.151096	0.0780845	0.0947026	0.227723	0.210571	0.227384	0.146759	0.275782	0.281561	0.588163	0.0230097	1.54248	0.415415
0.979994	1.59394	0.791214	0.118351	1.18504	0.984363	0.825071	0.342431	0.108043	0.688387	0.77163	0.551517	0.585416	0.576951	0.416019
1.13701	1.38101	2.47053	1.11676	1.26212	0.856933	1.24191	0	2.10967	1.34144	1.98386	1.09978	2.09271	1.45083	0.416186
1.3109	1.29125	1.06332	0.60296	0.828739	1.74435	1.35	0.719399	0.213107	0.261469	1.20465	0.180304	1.17366	0.567554	0.416522
0.506753	0.529157	1.00851	0.510558	0.23385	1.39096	0.785338	0.589331	1.0688	1.02157	0.92519	0.39129	0.507037	0.246318	0.417622
0.267689	0.201634	0.283767	0.751437	0.737703	0.537691	0.314503	0.569041	1.88576	0.781902	0.861435	1.27721	0.353572	0.867771	0.417717
0	0	0	0.578956	1.18862	0.634174	0.819963	0	1.83862	0	0	1.65876	0.479028	5.25392	0.417725
1.41206	1.01171	2.46787	1.91278	2.40575	1.52651	0.381267	0.851301	0.855697	0.754235	0.87607	0.0306059	4.93201	0.176698	0.418055
2.0515	1.28443	0.877387	1.85324	0.576083	1.40418	4.30753	3.76079	0	2.20535	2.33198	3.83259	1.32762	1.33583	0.418188
0.527692	0.774802	8.85433	3.52932	2.48654	1.94642	2.52475	0	0.71424	0.970917	0	0.890016	2.38888	5.7303	0.418733
0.990992	1.15505	0.666771	0.807144	0.941992	0.954182	0.752983	0.63018	0.428089	0.819973	0.685014	1.06207	1.47242	1.08708	0.419478
0.547882	0.420797	2.12141	1.21013	1.69843	1.3913	2.51321	2.82914	2.26126	0.677789	1.17411	0.995101	1.33242	1.03467	0.419628
0.415102	0.314161	0.648793	1.0674	1.44568	0.134937	0.880375	0.711894	0.519716	0.63884	0.947979	0.275823	0.153328	1.0253	0.419662
0.263037	0.284014	0.187447	0.170546	0.172497	0.168672	0.495802	1.09639	0.224299	0.429851	0.659243	0.967892	0.440642	1.84551	0.420398
0.663133	0.299051	0.797162	1.52558	0.578343	0.936965	0.581273	0.12283	0.815762	1.0973	0.478429	1.74319	1.13417	1.43748	0.420796
1.1648	1.34033	1.67165	1.72909	1.48843	0.618266	0.671901	1.6767	0.416471	0.96188	1.02535	1.5637	0.364802	1.29355	0.421041
1.22913	0.940975	0.25381	2.47898	0.485368	0.354941	0.715837	1.06266	0.901923	1.19605	0.774161	0.270685	0.346686	0.128023	0.421099
0.284204	0.284496	0.302525	0.299765	0.181626	0.602704	0.308279	0.895827	0.31411	0.898569	0.638444	1.14042	0.382852	0.413893	0.4223
2.97689	1.43215	1.87593	1.84297	1.00677	1.47287	0.962137	1.00328	0.621178	0.537767	0.382506	1.30358	1.10192	1.13582	0.422849
2.03823	1.54902	1.57084	2.45423	0.694021	1.86791	1.64465	0.618893	2.31522	0.906889	1.05435	1.40723	1.52833	0.23553	0.42295
1.71954	2.3222	1.55882	0.676263	1.59351	2.43971	1.13547	2.24244	2.17077	1.17364	1.84909	1.3807	1.77668	0.878813	0.423004
0.477284	0.63583	1.20101	0.230419	0.16776	1.05728	0.141307	0.345537	0.2203	1.10674	1.17939	1.49253	1.10906	0.721855	0.42309
0.33987	0.334935	1.59139	1.04102	2.3814	1.29685	0.685739	0.536942	0.436031	0.265705	0.338486	0.266336	0.982406	0.318996	0.423581
0.435982	0.353758	1.74898	1.57901	0.316671	2.2232	1.19374	0.687258	0.945951	0.588645	1.11048	0.139905	1.54561	0.103667	0.423695
0.725729	0.657588	2.28689	1.94652	1.30216	0.589498	1.34282	1.49016	0.762808	0.789164	2.0521	1.44695	1.94321	1.32941	0.424683
0.708814	0.811067	0.660098	0.565227	0.94492	0.28794	0.481249	1.06612	0.90044	0.44563	0.356616	0.797609	1.12834	0.278756	0.424801
0.572262	0.874082	1.94121	0.988576	2.32203	2.16242	0.671465	1.0899	0.841787	1.05619	0.567937	0.953278	1.74275	0.824381	0.425269
0.549024	0.600062	1.44478	1.19106	2.56164	0.742404	2.34249	0.988175	2.226	1.29698	1.67438	1.54654	1.13599	1.10598	0.425903
0.491009	0.40644	1.08987	1.84679	1.47319	2.65338	1.65402	2.55872	0.493961	2.3383	0.662982	1.07954	2.6381	0.912784	0.42646
0.944116	0.856072	0.548894	1.8856	1.91456	0.79792	1.577	1.60921	2.01081	0.780782	1.77515	1.50472	0.769931	1.02863	0.426519
0.195637	0.260176	1.42063	2.73882	1.99374	1.89237	2.39218	0.74826	2.6137	0.462218	1.15977	4.73424	1.53229	4.17657	0.426571
0.919134	1.03334	0	5.89266	1.44881	2.22084	11.1495	0	8.24462	0	10.0712	1.97074	4.39186	9.34056	0.426761
0.529976	0.765008	0.328414	1.79545	0.716832	1.38089	1.40393	0.309866	0.943028	0.692207	0.382018	1.57443	0.12518	1.40618	0.42699
2.85328	3.57635	2.42667	0.990896	1.05821	0.704709	2.38139	0.914934	1.1956	1.13001	2.63061	1.1963	1.30393	0.635282	0.427193
0.47234	0.56819	0.558013	2.00135	1.34452	0.895512	0.847593	1.97903	1.79551	1.85906	0.716101	1.03913	0.26665	1.91639	0.427566
1.05002	1.54903	0	0	1.59807	0.572613	1.41651	0.621336	2.66081	0.596234	1.15064	1.42004	0.839409	1.10183	0.42842
0.527745	0.585735	0.337552	0.825839	1.7825	1.34557	0.602938	1.73209	0.475544	0.733381	0.493202	0.175318	0.345522	0.148323	0.429105
0.510245	1.34157	2.55526	1.52694	1.56431	0.396794	1.97856	0.931184	1.09146	0.674725	1.4903	2.37334	0.750306	2.74883	0.429386
0.725609	0.767743	2.30655	0.161196	0.465049	1.97106	0.696289	2.45522	1.17372	0.946457	1.47366	1.29625	1.50034	2.47564	0.429949
1.71054	1.61656	1.19972	2.32582	0.76713	1.51575	1.24798	0.748702	1.37023	1.24131	2.29959	2.31029	0.896527	0.260834	0.430052
3.19168	3.37513	1.20593	1.57883	1.192	0.858634	1.19183	2.41726	3.0082	2.65045	2.09066	0.536361	1.3695	0.702866	0.430234
0.511336	0.429461	2.04011	0.309239	2.97924	0.276705	1.86204	0.913275	0.646602	0.0372024	0.0383307	1.09822	0.249503	0.850064	0.43032
1.16572	0.904874	1.88653	1.0273	0.915721	1.59723	1.83467	2.565	0.747527	0.954789	1.27412	2.33353	1.13254	1.34732	0.431358
0.34571	0.340956	1.19564	1.48715	0.759933	2.5265	0.0599949	2.45286	2.32319	2.2243	0.794762	2.03268	2.32833	1.22156	0.431722
1.17048	1.23139	2.15843	0.466399	0.415947	0.798971	0.418563	2.29071	1.95391	1.35654	1.84054	0.843831	0.211041	0.454418	0.431745
0.5105	0.510168	0.668573	0.820177	0.399501	1.35454	1.24538	1.56178	1.5895	1.99313	1.51769	2.35756	1.93571	0.777219	0.432329
2.33292	2.7326	2.12974	0.667761	2.65465	1.06852	0.324751	1.25968	1.63436	0.506642	1.5808	2.19752	2.397	1.68124	0.432418
0.164782	0.174326	0.539042	0.786643	1.29747	0.864741	1.57173	1.40195	0.0926896	0.801064	2.24083	0.324468	0.558809	0.351829	0.432885
0.215494	0.093914	0.878997	0.259511	0.2022	0.0645185	0.319493	1.0604	0.23722	0.54015	0.392534	0.693428	0.904945	0.212193	0.433731
0.674179	0.936606	0.529953	1.33528	2.24318	0.245727	1.0299	1.06166	1.37812	1.58073	1.76429	1.6094	0.692342	1.48826	0.433917
0.204696	0.233814	0.23476	0.438364	0.230831	0.548504	0.404371	0.233742	0.507606	0.667737	0.504475	1.19272	0.329896	0.46033	0.434005
1.68167	1.922	1.23346	2.3523	0.838205	0.397345	1.06225	0.791407	1.08755	2.27128	1.10883	0.633456	1.33871	1.12432	0.434706
2.79941	2.97735	0.837343	1.61976	1.97238	1.34153	0.412184	0.885411	1.36098	1.11271	1.12579	1.08555	2.10305	1.19113	0.435103
0.975004	1.1542	1.17676	0.615633	0.296351	1.82505	2.66399	0.965384	2.79619	0.807431	3.01878	4.51838	1.58584	3.78126	0.435258
1.03927	1.08231	0.360401	0.521203	1.39761	1.12541	0.204511	0.981374	0.690893	1.36516	1.21081	0.134935	0.173596	0.212187	0.435403
0.0568199	0.0295684	0.0230108	0.0221085	0.038494	0.517076	0.220167	0.0109789	0.0179044	0.0126119	0.0123316	7.9991	1.11478	1.94676	0.435739
2.4525	2.99705	0.786953	0.884692	1.71706	1.39747	0.912329	0.891487	0.785362	4.07037	6.42806	0.508162	0.670371	2.30226	0.435781
0.954358	1.13447	0.561854	0.805923	1.13145	0.158359	0.900242	0.219066	0.953795	1.09973	1.04062	1.21904	0.774882	0.184717	0.436646
0.557171	0.663	0.970739	0.327762	0.345795	0.363221	1.22146	0.971669	0.0982072	1.43281	0.683381	0.522929	0.916232	1.43754	0.437132
1.28999	1.10763	1.97425	1.58716	2.16735	0.327319	0.592301	1.68283	2.07916	1.81109	1.03323	1.00468	1.90422	2.9925	0.43719
0.426242	0.471361	0.291087	0.911027	1.51705	1.97554	1.07699	0.562526	0.825695	2.37372	0.489639	1.4754	1.64499	0.568774	0.437576
0.218601	0.359694	0.316546	1.27805	1.26802	1.09677	1.16448	0.593287	0.939795	0.874121	0.755981	1.5396	0.585124	0.744317	0.437893
0.793619	0.774161	1.43643	1.07271	0.61507	2.10157	1.97164	0.342411	1.33549	2.43482	1.60145	1.06383	1.49064	1.48383	0.437902
1.37765	0.872409	1.00486	1.89324	0.570032	1.14311	1.26352	1.2562	0.905231	0.716561	2.03692	2.04218	0.709951	1.70973	0.438711
0.619184	1.24707	1.67418	1.34599	2.47969	1.33935	2.49681	0.411499	1.78306	0.736392	1.69742	1.48432	0.631871	0.316146	0.439318
0.83397	0.478192	0.308746	1.28717	2.45288	0.851441	0.507459	0.743284	1.97271	2.28403	0.935421	1.45928	1.23765	0.134032	0.439451
0.203768	0.160383	0.338642	0.156234	0.0685598	0.307333	0.357863	0.909678	0.253499	1.40906	0.988098	2.12506	0.826907	0.470656	0.439513
0.618297	0.581259	1.29214	1.42329	0.351707	0.337993	2.22082	0.86658	1.19587	2.81353	0.900364	1.32792	1.09301	2.24044	0.439968
1.32675	1.42759	2.69629	2.3496	0.657481	1.46648	1.34175	3.30305	1.12352	1.60366	1.90401	2.52056	1.62904	2.91312	0.440708
2.42863	2.71454	0.454686	1.86483	2.03245	1.67738	1.38747	1.00682	0.639653	0.478167	1.4212	1.13455	1.06847	2.06786	0.440791
3.08763	1.33765	0.641804	1.68691	2.26212	1.56271	1.0977	1.56755	2.02761	0.720646	1.95822	2.1132	0.62277	1.33524	0.440802
2.35791	3.22612	1.45113	1.22414	2.95322	0.975472	2.63969	1.20788	1.57162	0.612401	1.32873	1.74597	1.68267	2.20658	0.441048
0.644582	0.519894	1.30794	1.50352	1.76385	0.462039	1.06903	0.351801	2.08923	0.738475	0.335466	0.318103	0.203859	0.770994	0.441789
0.326696	0.351804	1.4907	0.977687	0.676882	0.572972	0.316223	1.03032	0.841394	0.788828	1.35827	1.03908	1.14187	1.59798	0.441936
0.0754228	0.167804	0.070837	0.139348	0.0974982	0.142119	1.78893	0.177909	0.0430406	1.48832	0.99342	1.57985	1.37444	15.9165	0.442764
1.56558	2.03765	1.69342	2.37964	1.2239	1.33561	2.42378	1.36268	1.12218	2.06704	1.25974	1.34428	0.992861	1.00272	0.443187
0.043507	0.107806	0.0476234	0.133281	0.0561009	0.0726083	1.19534	0.144249	0.0339799	0.641176	0.892553	1.10455	0.937204	6.41639	0.443311
0	0	2.00033	1.32407	0.69216	0.715517	3.16957	0.204347	2.50481	0.0996799	0.235186	0.526508	1.23229	0.7539	0.443832
0.725877	0.248595	0.163896	1.4345	0.294132	0.674451	1.48373	0.293791	0.753716	1.10183	2.09093	0.763685	0.836126	1.20341	0.444072
0.888506	2.08672	1.3045	1.43952	4.55991	1.59474	0.503554	1.4877	1.52199	0.809926	0.684297	1.94078	2.28139	2.81148	0.444265
2.37675	3.53892	0.940843	2.12424	0.911709	0.814747	2.23615	0.944024	1.3272	0.544987	0.547238	1.67681	0.604346	1.22674	0.44428
0.0739407	0.0158904	0.0552827	0.351063	0.207853	1.4035	0.973552	0.0130706	0.56567	0.0135169	0.0192377	1.20141	0.538785	1.27512	0.444384
1.00695	1.16443	0.360223	2.2959	1.14617	1.06687	2.22179	0.808962	0.517743	0.184878	0.431304	0.232585	0.841942	0.231407	0.444666
0.74792	1.86197	1.15942	0.926991	0.905946	2.76905	2.15901	0	0.539073	0.968144	1.41663	0.260717	1.67916	2.22208	0.445022
0.170236	0.268181	0.514606	0.534623	0.254643	0.236149	0.4907	0.0926738	0.310367	1.15667	1.02656	0.0549292	0.223477	0.140685	0.446239
2.37661	0.391995	0.75973	1.93025	0.90608	0.599401	1.30295	0.409652	1.644	2.20911	2.56492	1.9517	0.420642	0.571418	0.446324
0.753823	0.626603	2.23092	1.57267	1.30689	1.77772	2.32003	0.335816	2.28625	0.384252	2.20504	0.696987	1.26509	0.759809	0.446479
1.81621	1.97306	1.54084	1.80977	1.69617	1.35041	2.61358	1.47967	1.79622	1.13519	2.10258	2.18433	0.783816	2.07619	0.446859
0.611221	0.651928	1.25476	1.79927	0.887498	1.10652	2.51595	0.857629	1.44878	2.87594	0.941265	1.30916	1.76025	0.972576	0.447435
2.20815	1.78839	1.89165	0.486732	1.90828	1.58371	1.40828	2.09827	1.68705	1.97192	1.52087	2.06778	1.68478	2.03659	0.447592
2.21941	2.3005	0.797661	0.858969	2.12364	1.06561	1.9493	0.791068	1.07139	1.52913	0.911296	1.52651	1.16722	0.868544	0.448303
0.578716	0.25512	1.27006	0.606583	0.645124	0.911139	0.588472	0	1.35241	2.56874	2.37797	5.57542	3.00801	1.5423	0.44838
0.584662	0.678076	1.839	1.17338	1.65086	0.751574	0.88239	0.813206	0.454811	0.965975	0.828844	0.550693	1.34248	0.829626	0.448576
0.35219	0.52219	0.102206	0.270609	0.981806	0.70909	0.747357	0.156375	1.00693	0.913901	0.938456	2.05443	1.5913	2.58798	0.448622
2.60748	1.72998	0.739533	0.94461	0.835948	2.32732	1.3734	3.00472	0.349965	0.800001	2.23424	1.7646	0.0560106	5.74341	0.448997
2.01641	0.449716	0.302597	0.422565	1.11758	0.686464	1.17909	2.33529	1.08095	1.8512	1.59052	0.197085	1.59321	1.74736	0.449696
0.37613	0.527592	0.18231	1.12235	1.33894	0.610895	0.520742	0.919523	0.604706	0.632956	0.598385	1.12305	0.17655	1.65955	0.44981
0.695119	0.601492	0.771834	0.957489	2.42304	0.277073	0.647541	0.786776	2.22401	0.408479	0.93919	1.34957	1.71406	0.943703	0.450028
0.492523	0.493167	0.28635	0.0747008	0.287952	0.341743	0.639041	0.277685	0.152424	0.759072	0.212815	0.950595	1.44141	0.257477	0.45111
0.60719	0.455525	0.515687	1.07929	1.47118	0.179701	0.649816	1.17556	0.873015	2.17828	1.47765	2.2897	1.12682	1.29899	0.451515
0.0763253	0.0860139	0.121549	0.18424	0.064746	0.159718	2.08442	1.7802	0.0536789	1.17452	0.170116	0.835683	0.238924	0.669088	0.451692
2.21658	3.15714	1.57483	1.69522	0.667776	3.0335	5.55104	6.35705	2.17571	2.03279	1.10721	2.09659	1.73096	1.55907	0.451866
0	0	0	1.51023	0	0	2.72022	0	0.932836	0	0	0.978982	0.211311	1.19198	0.452364
0.336763	0.379274	1.31539	0.537178	0.964963	1.56227	0.455031	1.39485	1.53124	2.23908	2.12325	0.954301	2.62184	1.65307	0.452516
0.604034	0.704373	0.307288	0.170397	0.281121	0.979751	0.108263	0.262605	0.291564	0.251574	0.380669	0.39385	0.731897	0.195283	0.452989
0.819769	1.5266	0.535772	0.129537	0.500815	0.923833	0.577849	0.473035	0.25957	0	3.11326	0.436652	1.07126	0.240076	0.453026
2.26221	2.76318	1.34444	1.7533	4.52076	1.70437	3.11348	0.726965	5.67304	5.71127	6.24921	1.14911	1.19874	2.43563	0.453206
2.11131	0.471219	2.1816	0.605045	1.6863	1.22705	1.16982	2.19973	0.988129	0.69511	2.01698	0.643039	2.01662	1.0389	0.453894
0.274544	0.630761	0.654635	1.64363	0.735949	1.51269	0.166045	0.281795	0.493633	1.27645	2.07089	0.718288	1.24753	0.76542	0.453949
0.665462	0.575778	1.09447	0.727915	0.886771	0.556141	1.33997	0.638713	0.368642	1.10695	1.15762	1.33521	0.833934	1.25359	0.454558
0.279471	0.260525	0.883286	1.72212	0.907861	0.387793	1.89916	0.0840488	1.37451	0.420627	0.25377	2.26831	1.08866	1.00251	0.455338
0.515473	0.426876	0.544261	2.13111	0.637931	0.733757	0.571468	0.662214	2.5249	0.867496	1.19115	0.117848	0.866105	0.24117	0.455566
0.209785	0.221163	0.0718378	0.85119	1.89475	0.175412	0.821383	1.19559	0.311631	0.645444	0.727362	0.138649	0.230421	1.09738	0.455687
1.28795	1.2205	0.264486	0.279106	0.471306	0.312628	1.64494	1.51045	0.561573	1.42704	0.943489	1.33869	0.8377	1.02689	0.455865
1.08627	1.12401	1.60032	1.33749	2.67438	1.5627	1.45138	0.80936	0.889524	1.98218	0.559586	0.367003	2.49769	2.32399	0.456415
0.521583	0.689141	1.65412	0.756005	1.23037	0.966932	2.03068	1.28448	1.69704	1.7046	1.149	1.87314	1.2475	1.15314	0.456784
0.677936	0.668373	1.33571	0.392816	0.178872	0.494717	0.246331	0.505389	0.945545	0.629816	0.767395	0.151989	0.920443	0.467281	0.457201
1.71226	1.80113	0.156419	1.17859	1.43351	0.870344	0.541458	0.387062	0.530333	2.3035	0.533875	1.21597	0.314791	0.962711	0.457202
0.873846	0.602635	0.681747	0.756853	3.07631	2.33764	0.896117	0.515958	1.14317	0.85684	2.49482	0.872036	1.92238	1.04406	0.457518
0.809023	0.81612	1.3512	0.687403	0.726038	0.532244	2.50185	1.52912	0.253515	1.52711	1.28839	0.53856	1.67843	1.08684	0.458183
0.839573	0.900918	2.8705	1.68458	0.52173	1.86855	0.899014	1.36632	1.74365	2.2037	0.621395	0.632852	0.413191	1.66176	0.458447
0.390557	0.429546	1.54095	0.28867	2.03593	0.352993	1.04839	0.805115	1.68523	0.368015	2.36737	1.935	1.33773	0.263407	0.458886
0.630055	0.449084	2.91096	1.58212	3.02652	1.28546	0.622592	2.13035	0.41486	2.91143	2.02929	1.77178	0.561166	1.33071	0.458926
1.33499	0.813852	0.743132	2.72608	2.00373	3.76345	1.88409	1.64173	2.39213	1.65007	0.692861	2.3534	1.28339	2.92685	0.459223
0.570762	0.523071	0.433832	0.604841	0.723837	0.302287	0.241045	0.614297	0.82843	0.318884	0.356692	0.300789	1.44738	0.189293	0.459688
1.47366	1.39079	2.71457	1.28346	0.918751	1.1838	0.687227	1.63601	0.656698	1.07392	0.593899	1.36734	1.1107	1.27031	0.460745
1.85044	1.99237	1.05984	0.44832	0.360565	0.428169	0.677909	1.67062	0.365699	0.639138	0.691329	0.907131	1.40172	0.445103	0.460998
1.53822	1.13452	2.31702	0.973074	2.18271	0.869929	1.6721	0.587163	1.88012	1.32622	0.635327	1.73051	2.28263	0.97463	0.461045
0.792648	0.854733	1.43297	0.625778	1.07158	0.812733	2.05251	1.41963	1.62024	0.768219	0.620782	0.605804	0.911664	2.14778	0.461267
0.478502	0	4.83608	0.406182	3.16042	0	2.46646	0	1.38497	2.31536	3.76394	2.45191	1.52734	0.977236	0.461524
2.82009	2.09359	2.5163	1.50067	5.43369	0.683332	0.897911	1.38453	0.989912	0.60562	1.04547	0.266657	1.45992	0.0631338	0.461769
2.95624	3.15134	1.97421	0.31198	0.769081	1.70737	1.00735	2.30161	1.34185	1.05522	1.49102	0.787899	0.615465	1.0463	0.462049
0.272273	0.177398	0.216231	0.146054	0.106713	0.461984	0.114275	0.219761	0.193852	0.125331	0.159556	1.08446	0.595395	0.728935	0.462366
0.360704	0.317488	0.446965	0.542641	0.359073	0.0583829	0.261469	0.254668	0.495759	0.334103	0.310656	0.352519	0.173926	0.144169	0.462616
0.750225	0.0129685	0.437269	1.99313	2.53353	0.74099	0.504949	0.674539	0.652252	2.31783	1.23919	0.330026	1.1452	0.285158	0.462862
0.423462	0.353453	0.0829353	0.970069	0.135505	0.160163	0.128224	0.124097	0.470409	0.210623	0.193938	0.453536	0.254001	0.290059	0.463673
6.50874	3.95316	1.87302	1.54839	1.37749	2.38855	2.1004	0.856613	2.07219	1.18783	1.206	0.294751	0.986815	0.665425	0.463782
0.402461	0.224663	1.50036	2.5413	0.688568	0.330255	0.282424	0.721272	2.77411	0.581296	0.721142	0.868751	1.23692	0.515667	0.463854
0.851719	1.15249	0.600161	0.875591	0.264704	1.81013	1.35349	0.823431	1.98946	0.406824	0.36523	0.56597	1.34548	0.33738	0.464005
0.489775	0.0666869	0.184788	0.15732	0.0920733	0.351702	0.111191	0.138036	0.220724	0.327131	0.31249	1.27581	0.800765	0.669409	0.465357
1.91496	0.778363	0.996736	4.518	0.606752	1.76715	2.21145	6.30805	2.85387	0	1.96867	1.86901	0.377731	2.03226	0.465922
0.245851	0.259517	0.382333	0.261026	0.773278	0.872376	0.23057	0.653509	0.504946	0.353825	0.442539	0.634959	2.37702	1.12987	0.466114
0.439804	0.488279	0.274974	0.243617	0.273859	0.431259	0.262396	0.254562	0.143954	1.35548	1.88016	1.02218	1.32259	0.282346	0.466236
0.0965361	0.234261	0.0598445	0.879763	2.19075	1.08461	1.16239	0.0466255	0.243764	0.0479802	0.0168931	18.5616	0.51431	5.49463	0.466271
2.25672	1.2255	2.17684	0.704604	2.23737	1.43185	0.618363	0.628789	1.78319	1.16546	1.46976	1.57267	1.14584	0.6906	0.466546
0.934451	0.983033	1.36006	0.917384	0.516916	2.28583	0.611567	1.98674	1.0435	0.406844	1.33597	0.406838	0.320746	0.407987	0.466618
5.03737	2.91722	4.10844	1.95557	1.01863	2.06026	3.67649	1.14537	2.69297	1.1422	1.36667	0.489163	1.65735	1.06695	0.466989
0.518392	0.527322	0.781144	1.21829	2.46573	2.25455	1.99162	1.49278	0.81528	0.360937	1.37154	1.59105	2.11973	2.25002	0.467927
0.395742	0.985709	0.113412	0.109764	1.40908	0.114937	0.150551	0.234932	0.325385	0.439862	0.64313	2.51629	2.07812	0.598304	0.468626
0.394139	0.686399	0.453428	0.686618	0.358296	0.14818	1.2324	0.345162	0.346239	0.487349	1.27925	0.200418	0.351585	0.311281	0.468698
0.304124	0.256017	1.18823	0.568475	1.09362	0.216877	1.09408	0.229432	1.27689	2.16465	1.61692	0.170414	0.854031	0.47429	0.469439
1.31999	1.66885	2.14698	1.48012	0.673055	0.662071	0.448365	0.989676	2.21706	0.335187	2.65054	0.374603	1.03251	0.411143	0.469867
0.658334	2.24063	3.44946	0.546061	2.30122	4.836	3.01313	2.39844	0.955294	0.944366	1.17528	0.996547	0.901033	1.53448	0.470261
0.85595	0.737865	1.93531	1.44827	0.723205	0.545766	1.12579	1.24747	1.35759	2.45238	1.85264	1.49169	0.618982	1.95244	0.470349
2.4396	0.595381	4.6552	3.57249	0.779631	0.931595	0	0	0	0.0698402	0.0590945	0	0.635191	5.27865	0.470468
0.636229	2.06633	1.26955	1.63731	2.58938	1.76587	0.880738	1.13463	0.505969	0.331903	1.29531	0.991037	2.25082	2.1399	0.470478
1.71257	1.43219	0.673643	0.515279	1.25588	0.780181	0.277865	1.2898	1.03681	1.62534	1.55971	4.45021	2.08389	1.54122	0.470787
0.310788	0.395508	0.255028	0.227656	0.319014	0.23175	0.201828	0.187851	0.609589	0.335232	1.08915	0.224515	1.03691	0.34047	0.470839
0.496539	0.36891	3.00148	5.87256	0.895625	2.64875	1.11257	1.16746	1.77023	0.724011	1.34276	0.553271	0.620586	1.40559	0.470934
2.42616	7.16671	0.672366	1.56583	1.85358	2.03237	1.74656	0.803945	0.979574	0.390649	0.577511	2.50582	1.42257	1.62401	0.472102
0.858329	0.169344	1.44864	0.73331	2.49928	1.10299	0.78801	1.64787	1.21131	0.992814	1.09578	0.019663	2.00385	0.0238898	0.472435
0.3659	0.347956	0.798066	1.80594	0.693428	0.844205	1.10796	0.775908	1.91343	1.14163	1.30152	0.717743	1.0207	2.28367	0.472651
0.765449	0.588061	1.3121	1.96645	1.00033	0.6311	1.54272	1.43972	0.835575	0.390522	1.56844	1.88324	0.741181	1.27506	0.473262
4.39141	3.4458	0.640663	0.782782	1.58843	1.80861	1.76859	2.04068	0.475556	1.74742	1.66535	0.40315	0.636001	0.251462	0.473559
0.622462	0.617376	2.27745	0.324771	1.7275	2.19798	2.13447	1.37542	1.51168	2.11681	2.47913	0.72281	1.60622	0.252555	0.473737
0.446276	0.321498	2.40523	2.01438	1.1297	0.630884	1.04665	1.28141	1.46308	1.12779	0.841323	0.822419	1.80964	1.04356	0.473744
1.19033	3.14048	3.74756	2.60442	3.08484	2.12614	1.38093	2.2171	5.87509	0.648364	1.14332	0.50144	1.13325	1.42139	0.474683
1.33041	0.948461	1.1452	1.84057	0.572748	1.01096	2.23406	1.67591	2.39663	1.50381	2.01478	0.567899	0.790329	0.486192	0.475236
2.09618	1.09653	1.47962	0.921583	5.71461	2.26068	1.40297	4.78194	1.21778	1.5601	0.725689	2.43849	1.85375	2.77889	0.475431
0.500369	0.526427	0.219034	2.18276	0.921109	0.642308	0.3433	0.998346	1.83207	0.658035	0.703949	1.28667	1.82418	0.748538	0.475503
0.564726	0.572574	0.440834	0.0946438	0.355553	0.264451	1.4544	0.0730288	0.132524	0.121756	0.0772103	1.78469	1.03397	1.35414	0.475598
0.983421	0.309112	0.264353	0.420366	1.31191	1.41877	1.22925	0.95441	0.354647	0.917298	0.618776	0.358635	2.14693	0.552168	0.475621
0.57442	0.452296	0.0443182	0.152732	0.119576	0.241337	0.043662	0.130941	0.110063	0.23886	0.207551	0.829318	0.256249	0.153122	0.476912
1.47491	1.84314	0.350309	1.91632	1.48968	0.617239	1.64491	1.219	1.26441	1.91348	1.3555	0.895124	1.0744	1.34336	0.477248
0.454485	0.477924	0.554397	1.93969	2.16955	0.87407	0.987403	1.26693	2.3716	0.786829	0.996085	0.483764	0.899894	1.66297	0.477271
1.75728	2.34021	1.22131	1.73163	1.27715	0.527206	1.5399	2.19913	2.21572	1.14949	1.28082	1.32585	1.23014	1.34703	0.477931
0.828026	0.716266	0.449262	0.892576	0.416823	0.212692	0.22934	0.249893	0.897	0.341298	1.24254	1.19828	0.276818	1.32462	0.478028
0.460946	0.606387	3.05208	2.0963	2.44655	0.97447	1.69796	2.3635	1.45997	2.29344	1.82389	1.1243	0.488957	2.0971	0.478228
0.0696621	0.0695247	0.937073	0.31816	1.74225	1.36916	0.732923	0.238234	0.569036	4.37474	1.69027	1.05261	3.10542	0.306922	0.478878
2.45772	2.62794	1.58779	0.553933	2.71921	0.293961	0.548334	0.659329	0.669457	0.842055	1.60166	1.11415	1.6238	0.944916	0.478961
0.503139	0.559809	1.12715	1.04837	0.498288	0.470224	0.273735	0.550354	0.266393	0.911896	0.741321	2.25392	0.438064	1.27901	0.479168
1.19641	1.29629	0.559042	0.39949	0.712097	1.3067	0.821619	1.21138	0.67106	1.21647	1.22512	0.792644	0.707708	0.591273	0.47932
1.10736	1.26162	2.66683	1.1157	1.62543	1.08844	0.314999	0.872551	0.961234	0.407616	0.60114	1.29354	1.89014	1.72212	0.479782
0.338913	0.365187	0.749965	1.04135	2.44001	1.32742	1.07201	1.38167	1.44181	1.81382	1.84738	1.27143	1.67432	1.3724	0.480344
0.906119	0.884984	0.857535	1.06288	1.83027	0.246909	1.08291	0.650644	0.730438	0.579444	0.896633	0.763393	0.633396	1.28994	0.480689
1.80532	1.76638	1.15648	2.04982	0.566756	1.30368	0.993858	1.03378	1.84128	0.497958	0.7216	0.639681	1.19245	0.744894	0.480932
0.08491	0.370926	0.83895	0.188936	0.290842	0.261363	0.118942	0.780028	0.208683	0.300594	0.831128	0.166339	0.443844	1.25553	0.481021
4.93773	3.24586	1.90238	3.35849	1.05733	0.893571	0.93208	2.72645	1.5129	1.53403	0.889274	0.480643	0.964317	1.3479	0.481384
0.180228	0.152807	1.3483	0.335231	1.01926	0.918366	0.563928	1.4258	2.23265	0.585723	0.417551	0.510803	0.663648	1.15013	0.481834
3.0167	2.48454	1.41917	1.48056	0.956131	1.89435	2.40679	1.24098	1.91221	0.738436	2.14845	1.16968	1.42111	2.43591	0.482883
0.44283	0.549648	0.152426	0.678449	1.32783	1.44294	0.826803	0.7541	0.858219	0.875022	0.980066	0.179412	1.36802	1.1743	0.482901
0.740695	0.552313	0.741461	0.90009	0.485351	0.381477	1.27926	0.814887	0.334407	0.972111	0.427598	1.49112	0.640738	0.952945	0.48296
3.51172	2.04883	2.25724	1.8223	1.35633	1.31256	0.717229	2.54739	0.67883	0.549639	2.28036	1.85748	1.28873	0.671732	0.483195
0.922313	0.113068	1.27997	0.921434	1.41257	0.323315	1.6003	0.772286	0.747218	0.615315	0.571652	0.410737	0.49966	1.14387	0.484151
0.219695	0.178544	0.504054	1.88169	0.251604	0.702346	0.80168	1.51743	0.577703	1.4762	1.15152	0.69563	0.993832	0.811899	0.484206
0.345377	0.477887	2.57941	1.30955	1.97553	0.305065	0.668064	0.638299	2.6544	0.722417	0.539177	1.81013	1.25834	0.910522	0.484217
0.650522	0.650616	2.04614	0	2.86072	0.961853	1.13936	2.30674	2.49827	1.19722	2.41968	0.390225	0.948556	0.668218	0.484537
0	0	0	1.38983	0	0	1.24784	0	0	0	6.70044	1.53596	2.63817	0	0.484651
0.98228	1.04961	2.08938	1.69322	1.16021	1.64266	1.00848	2.31922	0.966026	1.3391	2.47597	0.620355	1.84868	1.04691	0.485214
0.645689	0.627991	2.16079	1.29678	0.997815	0.143701	2.38525	1.35795	1.21467	0.93552	0.295321	0.397276	0.452509	0.188483	0.485566
0.397684	0.394764	0.243467	0.118765	0.179556	0.422654	0.100402	0.14068	0.238159	0.307789	0.344403	0.213781	1.11762	0.0912979	0.486697
1.07888	1.12288	1.64247	1.90227	1.22407	0.593338	1.56495	1.72531	0.47957	1.01722	1.48102	2.41658	0.970842	0.752508	0.486748
0.567463	0.547722	1.44786	0.341204	0.35135	0.0227637	0.723406	0.905071	0.456251	1.35046	0.249333	1.94938	2.0349	1.07727	0.48694
0.5834	0.498346	1.56817	0.545944	0.554971	1.58241	0.513799	1.11955	1.74971	1.22336	0.317202	1.37002	1.4349	2.95692	0.487072
1.22862	1.47291	1.96484	2.24706	1.82243	1.79945	1.55052	0.956024	0.600314	1.30859	1.2483	1.02922	2.55651	0.551766	0.487467
1.56972	1.27419	3.29099	1.53667	1.79406	2.0295	0.729325	3.1776	2.0215	0.509508	0.606946	0	0	4.65469	0.487529
0.594388	0.475825	0.387756	0.454921	1.98607	0.732081	0.493245	0.40827	2.26381	1.98261	1.17031	0.308346	0.939308	0.407756	0.487786
0.0688119	0.115384	0.0465755	0.0302162	0.0784689	0.0626248	1.49291	0.142839	0.037057	0.870332	1.32526	2.07848	1.57788	1.91304	0.488105
1.3801	0.937037	1.22856	0.771604	1.32191	1.3331	0.953247	2.44076	3.10665	1.55868	0.494344	1.47706	1.20864	1.129	0.488253
3.02436	2.8355	1.23917	0.779091	2.06052	0.765254	1.94601	1.23933	1.42996	0.465711	0.661686	0.36109	0.567578	2.23623	0.488689
1.00968	0.51125	0.86606	0.920464	0.579784	1.70332	1.26407	1.98443	2.01477	1.8716	1.18413	1.46787	0.849009	1.95267	0.489091
0.53243	0.381513	1.78944	0.425373	0.720909	0.68279	1.23579	1.07208	0.94119	0.91544	0.67588	0.338315	0.195653	1.05888	0.489864
3.50069	2.92276	0.995936	2.29865	1.03531	1.39163	0.860594	0.58644	1.83097	2.37407	2.49165	1.89092	1.6588	1.82491	0.490194
0.266185	0.329357	1.36266	0.5713	0.620224	0.644803	0.922032	1.48086	1.32949	0.276532	1.64861	0.800671	2.21783	1.70473	0.490323
2.79641	3.31076	0.435478	2.01929	0.726917	0.471417	1.03603	1.44484	1.84777	2.15055	2.44951	0.447059	0.716062	0.49718	0.490406
1.83666	0.333247	0.391855	1.38097	1.16167	1.20365	0.858879	1.95057	0.605425	0.422807	1.30557	1.15866	1.42497	2.10561	0.491278
2.61079	1.5975	3.27538	5.96667	1.49096	2.23798	2.82279	2.78961	1.53021	1.34972	1.21768	1.73213	1.81739	0.632863	0.491844
2.54859	2.304	1.93338	0.958227	0.818165	0.989003	2.6795	0.710438	0.744217	0.837006	1.63836	2.70178	0.977084	1.9322	0.491939
3.58299	3.75187	1.00604	0.975663	1.63464	0.634292	0.452655	0.335794	1.28192	0.320992	1.61588	1.52395	0.737241	0.326776	0.49195
1.12194	1.20411	0.363712	0.385994	0.628134	1.80704	0.420304	0.485511	0.792611	1.38065	0.171618	0.299282	0.383419	0.253881	0.49245
0.671969	0.851385	0.724587	1.74385	1.29763	0.641903	0.103986	1.68804	1.07083	1.50505	1.94535	1.56319	0.332238	1.37693	0.492706
3.04591	2.89916	0.998255	2.39633	1.78212	1.87506	0.775003	1.0204	2.32798	0.676089	2.39607	0.867977	1.51466	1.09909	0.493024
0.400774	0.907747	0.865369	0.906486	1.08921	0.73493	1.09363	0.647327	0.29408	1.13814	0.810582	0.742634	1.26269	0.62852	0.493596
0.375483	0.213878	0.329018	0.92195	0.320222	0.154327	0.115413	0.185351	0.17663	0.123827	0.207486	2.1848	0.353293	1.17568	0.493659
0.813752	0.593993	0.845011	0.793181	1.10909	1.56557	0.384147	1.37025	0.743735	0.904371	0.45528	0.489458	0.88068	0.322337	0.493873
1.48375	1.39803	1.21719	1.23317	0.287196	0.418209	0.758107	0.491923	2.29216	0.282144	0.377022	1.09422	1.17208	0.377136	0.49512
1.74	0.374892	0.837568	0.806158	0.376077	0.463901	0.37397	0.272222	0.740075	2.24849	1.17542	1.29269	0.314187	0.57137	0.495222
0.796959	0.770959	0.121532	0.793504	0.499714	0.421563	0.326415	0.0984035	0.493396	0.495851	0.527612	2.53306	0.458825	0.496791	0.495319
2.08921	2.27487	1.76135	1.15017	2.41919	1.21856	1.66727	1.53025	1.30802	2.93028	2.85321	0.363675	2.05803	0.32679	0.49545
0.763587	0.735163	1.29888	1.39213	1.41706	1.15624	0.44411	0.613796	2.09929	1.57612	1.56567	0.834116	0.891162	1.13265	0.495883
0.895598	1.1642	2.1185	8.79843	2.2384	0	0.840842	0.90309	3.07717	0.821797	5.12412	0.607477	2.48714	1.63183	0.495982
0.457614	0.40678	1.19106	0.299557	2.18886	1.13325	1.96192	1.04173	1.88721	1.09908	0.954536	2.03062	2.08703	1.81427	0.496223
0.135283	0.115998	0.130611	0.271001	0.143681	0.128208	0.0194333	0.156972	0.222708	0.18031	0.205678	0.175711	0.210744	0.188464	0.496325
1.15382	4.75063	0.724247	1.7677	2.64667	1.05776	2.16285	1.11381	2.14402	1.12163	2.70431	1.72726	2.52649	2.06481	0.496567
0.320391	0.379588	0.58644	1.97615	2.58238	2.31798	1.63841	2.17012	1.80286	0.596935	0.900736	2.5913	0.912047	0.656341	0.497083
0.418983	0.608936	0.513535	1.05504	2.4389	1.38336	1.42341	0.999339	1.9415	0.752549	2.26271	2.62023	1.91242	0.790569	0.497652
0.895092	1.99334	2.47265	0.497584	0.630337	0.853307	2.0422	2.65637	1.13639	1.78	2.49642	1.54209	1.63405	1.56456	0.498041
0.959554	0.952063	1.83169	1.20235	1.6034	1.44758	0.790471	1.85706	2.18325	1.63251	0.588466	1.47155	1.26703	2.19086	0.498687
0.704122	0.532147	0.648659	1.21013	0.714278	2.02625	1.23347	0.543606	1.131	2.39154	0.730377	0.25695	0.719696	1.03359	0.498877
1.73829	2.68653	0	1.77618	1.29289	1.55846	7.66926	0	0.57989	4.94466	6.36965	0.275774	0.765883	0.582559	0.498893
0.612694	0.535756	1.19761	1.50487	0.486719	1.20751	1.86432	0	2.40551	1.75317	0	0.810104	1.51141	1.43407	0.499019
2.73234	2.88038	0.71828	1.54009	1.9203	0.507083	2.7017	2.35039	0.782242	1.43589	0.405	1.69125	1.82516	0.950851	0.500249
0.438981	0.369668	0.239449	0.366909	0.472236	0.539891	0.353521	0.302777	0.353177	0.312812	0.334458	0.753638	0.699651	0.170519	0.500309
2.13805	1.74924	1.1581	1.38852	0.600434	0.682032	0.903794	0.151067	0.602711	1.08748	1.02407	0.717555	1.93305	1.65122	0.500525
0.618272	0.693113	1.15683	1.1183	1.39453	1.87248	1.11544	0.795693	0.966214	2.49118	0.859346	1.15091	0.324791	2.70792	0.500615
1.54953	1.16492	2.19412	1.45553	1.86509	2.57615	0.608461	2.07233	0.575664	2.40642	2.45189	5.59126	2.30482	0.990324	0.50064
0.984496	1.10823	0.392123	0.701365	0.189581	0.466733	0.884179	0.6427	0.738562	0.652037	0.902595	2.05524	0.319509	0.954871	0.501638
2.21293	2.33571	0.330729	1.12294	2.05155	1.67227	0.966345	1.3987	0.67528	1.5942	1.5416	0.571049	1.23572	0.818791	0.501662
5.18158	3.83324	1.03957	1.96853	0.747892	0.756519	1.25665	0.437031	2.36813	0.975048	2.46689	0.466455	0.365389	1.33589	0.502231
3.61264	2.53956	2.27893	0.914773	1.88267	1.0221	2.25957	2.6202	2.41792	1.45871	1.98493	1.75523	1.93333	2.21385	0.502472
0.673917	2.75845	1.44667	0.725618	0.513707	1.79324	1.91302	1.50085	0.869587	2.17029	0.622864	2.40851	1.12727	2.4929	0.502668
0.507945	0.162786	1.06067	1.0398	2.31452	1.17103	0.669568	0.507806	1.60817	0.493918	1.01833	1.32371	1.39046	1.88926	0.502759
2.46042	2.22584	1.33395	2.10418	1.90493	0.660025	1.80011	1.19929	0.509255	1.03597	1.02005	0.242537	0.860378	0.743102	0.502955
0.248648	0.237694	0.249204	0.154548	0.100417	0.164883	0.0156866	0.189312	0.221191	0.207213	0.212126	0.887308	0.454908	1.30893	0.503913
1.14045	0.85886	0.88911	0.292107	1.16049	0.421382	2.40796	1.82155	1.84458	3.70383	2.5952	0.331578	0.886429	1.88172	0.504488
1.25451	1.32282	1.69354	1.77194	1.93716	1.30822	1.28552	2.34879	1.42695	2.49583	1.74335	1.9471	2.46876	0.983987	0.504493
0.560863	0.728103	1.98402	2.31779	1.94397	0.798146	2.48733	0.538046	1.42951	2.16326	0.946281	2.09283	1.19087	1.29653	0.504836
0.385216	0.429982	0.327499	0.882491	0.853335	0.247742	0.195239	1.48682	0.238117	1.1298	0.258162	1.06873	0.628626	2.16349	0.505056
0.1878	0.249012	0.313277	0.235369	0.501897	0.238696	1.45904	0.589419	0.122959	1.3015	1.35204	1.38049	0.50739	0.77092	0.50508
0.497858	0.486964	0.598651	0.581184	1.77431	0.622022	0.0679834	0.938625	0.720762	0.509434	0.62873	1.04117	1.17044	2.74304	0.505491
0.469924	0.608211	2.27174	1.25491	0.783778	0.529996	0.999039	0.48514	1.65988	1.39377	0.600275	1.03856	0.476058	0.882503	0.505613
1.78556	1.34807	1.91918	2.01804	0.410143	0.418332	2.5629	2.66267	2.12078	1.70147	0.736883	0.515502	1.15143	1.05206	0.505814
0.481162	0.192224	0.42704	1.75509	2.07904	1.96544	0.766243	0.732124	1.07474	2.02514	1.88893	1.21356	4.85305	0.868547	0.506199
0.189438	0.694132	0.128387	0.264689	0.300874	1.22472	0.330684	1.02189	0.525332	0.424118	0.80547	0.114226	0.421944	0.54193	0.507021
2.45137	1.1607	0.941062	2.84229	0.911104	1.29764	1.92039	2.19193	0.578189	0.781006	2.60308	2.70896	1.56467	1.80985	0.50715
1.42232	1.05953	0.692213	1.77576	2.67637	1.05002	0.846241	1.88002	2.70544	1.40372	2.00969	1.87443	0.603857	1.64086	0.507282
4.84789	2.67191	0.631541	1.09237	2.58706	1.08529	1.10325	1.29424	0.723778	0.939116	1.17282	1.20558	0.282574	0.319672	0.507289
0.970278	1.25429	1.08652	2.54761	1.73265	2.02735	0.719195	0.897533	1.09042	2.77355	2.44587	1.1242	0.999073	1.08596	0.507363
0.968957	1.4442	0.721383	1.97179	1.02076	0.494317	1.73257	1.74029	0.850584	2.03046	2.42954	0.180054	1.45672	0.769375	0.508146
1.30876	1.21541	2.74855	0.79025	0.446693	1.15998	2.04372	2.6866	1.37412	2.18812	0.987195	0.683761	0.552859	0.908297	0.508963
0.627506	0.517154	1.0941	0.471199	1.13811	1.54776	0.686326	1.83998	2.40632	2.77801	2.0813	2.80263	1.66463	0.925804	0.509052
0.321443	0.184096	0.851078	0.411181	0.607873	1.11708	1.2513	0.199275	1.42063	0.294671	0.408996	1.35273	2.1246	0.883958	0.50932
1.31601	0.433959	0.578085	0.903503	2.6046	0.592128	1.01078	0.749705	1.84238	0.531055	0.492177	2.24242	2.7717	2.32923	0.509688
0.220853	0.380554	2.21482	0.63012	1.08559	0.517941	0.896636	0.228047	1.86306	0.793575	0.726068	0.0609431	0.253839	0.181791	0.509781
1.57661	4.34838	1.44287	2.19197	0.720934	1.25885	1.01485	1.61289	0.971253	0.323814	1.54183	0.762805	0.512086	0.583778	0.510106
0.602518	0.587808	1.02674	1.14672	0.392831	0.746346	1.45022	1.86247	0.497142	0.459015	0.503486	1.24589	1.16235	0.90655	0.510683
0.241213	0.337163	0.137835	2.26981	1.4389	0.34796	0.276868	0.109778	0.838625	0.267681	0.137485	0.599404	0.147022	0.123456	0.510852
2.51328	1.77331	2.25365	5.93316	1.72459	3.50755	2.26609	1.42206	1.99002	1.55178	1.32752	2.08545	1.67427	4.10431	0.510901
1.40548	1.47178	0.763238	1.56273	1.84072	0.998965	1.47725	1.6978	1.64935	1.15562	1.30966	1.01594	1.60543	1.5258	0.511594
0.79937	0.700738	2.45496	1.41514	1.04772	2.36641	2.75713	0.915222	1.26691	2.20997	2.30721	3.06119	0.456976	1.32118	0.512081
2.12145	2.15842	1.70558	0.43859	0.702044	2.24447	1.61772	0.558862	1.84179	0.0176553	0.0164736	2.49904	1.83291	0.983057	0.512379
0.878392	0.840153	2.03816	0.621951	0.903567	0.7628	2.53113	1.52326	2.06393	0.865873	2.59453	1.25855	2.30393	1.77623	0.512465
4.2574	4.13818	0.878286	1.62115	2.40047	0.982596	2.62345	2.41428	0	1.38026	0.468558	2.26534	1.55072	1.46042	0.513196
1.17683	1.5523	0.814448	0.961378	2.72356	0.633606	0.941254	1.12698	0.540248	1.84064	1.26198	1.63889	2.77982	0.891678	0.513258
0.761035	0.575053	1.38813	2.27979	0.452734	2.41981	2.84044	0.669521	1.19381	0.535303	0.98155	0.478492	0.544995	1.80475	0.513362
0.345651	0.259012	0.926074	0.811104	1.14887	1.79255	0.701024	0.403893	2.22898	1.90075	0.325333	2.16946	1.58913	1.63317	0.513386
0.139199	0.110228	0.164792	0.198095	0.122861	0.143396	0.153467	0.226363	0.235977	0.0622534	0.0987216	1.90787	0.141081	1.66448	0.513711
0	0	1.77869	0.482505	0	0.4073	1.8195	0	0	0	0	2.49644	0.608785	7.22969	0.514457
0.745448	0.660752	0.295544	0.981608	0.521516	1.89963	2.28059	1.1109	0.551801	1.24148	1.4587	0.503886	1.2446	1.03715	0.514498
1.2417	1.25305	2.26231	2.28425	0.779434	2.16845	2.01808	0.509153	0.479792	0.787136	0.521405	1.76371	0.510597	1.83552	0.514543
0.687257	0.555815	0.66808	0.410485	0.417016	1.59834	0.26883	0.232377	0.463559	0.642929	1.2534	0.158273	1.07334	1.23025	0.515879
3.24508	5.04652	1.39472	1.93764	1.47353	1.23988	0.937249	2.11277	0.491618	2.35112	2.18006	1.82341	0.844971	1.05289	0.516124
0.424389	0	0.879327	1.43556	5.1933	1.53867	0.981347	0	1.28935	0	0	1.13606	1.77531	1.1675	0.516166
0.183685	0.0619184	0.201458	0.153872	0.0517077	0.142772	0.902181	0.105951	0.229812	0.152929	0.164378	0.319415	0.326842	0.276106	0.516198
0.779416	0.991215	0.612657	1.10412	2.01613	1.23288	2.86419	0.823784	0.874442	2.2877	0.401382	0.463635	0.924563	1.16051	0.516378
0.701417	0.593469	0.355955	0.995116	0.528311	0.359441	0.138266	0.582313	1.46455	1.73709	1.10063	2.3135	0.906041	1.19777	0.516807
0.418002	0.317984	2.17183	1.3934	0.375109	0.940006	0.574989	2.05904	1.45735	0.940299	1.77704	3.05682	1.5632	0.47763	0.516868
0.280525	0.266033	0.587965	0.884501	0.609074	0.363958	0.939107	0.919871	0.634253	1.00276	1.00075	0.291011	0.602862	0.211278	0.517477
0.371336	5.40118	3.0683	1.3061	1.74115	1.51939	1.89401	4.0959	0.737021	6.0872	1.73881	1.38557	1.25327	1.94835	0.517887
0.361863	0.357378	1.61124	0.818916	0.71748	1.34488	2.01629	1.90914	1.19654	1.48381	0.859842	2.13654	0.716439	0.440504	0.518006
0.653265	0.658064	0.818478	0.208065	1.13007	0.37583	1.05984	0.706768	1.42495	1.22886	1.02211	0.99448	1.61176	2.28597	0.518824
2.57932	2.84251	2.34769	2.34604	2.97097	1.13536	2.57222	1.11068	1.45456	0.896745	1.08815	1.43248	1.86174	0.815756	0.519408
3.97224	0.522262	0.940422	0.648432	1.29751	1.76873	0.499254	0.547439	0.35112	0.613612	1.72571	1.63114	1.90983	1.75995	0.519457
1.07855	0.942516	1.25068	1.61731	2.05242	0.951625	1.87553	0.805284	2.29926	2.42054	1.21341	0.713821	0.323956	1.09032	0.519874
1.11644	0.890743	1.34456	1.49856	1.07766	1.00161	0.872824	1.17053	1.61515	0.34433	0.833776	0.164893	1.2691	0.109705	0.520206
1.04892	1.01519	1.12423	2.08928	2.27289	0.543848	0.426698	0.835685	0.544163	0.960157	1.01761	2.27981	0.997848	0.863619	0.520388
2.41356	3.30158	1.07714	0.509479	2.67094	2.16833	0.816867	2.3135	2.74644	0.862996	2.29043	1.66488	1.60251	1.94561	0.520628
0.226615	0.161426	1.34844	0.32647	0.364975	0.805914	1.78203	1.39118	0.761162	1.14954	1.56972	0.856434	1.86211	1.30007	0.521205
0.509164	0.486013	0.190989	0.270077	0.188963	0.10406	0.0547794	0.13496	0.261211	0.231847	0.0485213	1.19593	0.161785	0.344508	0.521507
0.718293	1.01528	0.645979	1.60958	1.14287	0.784501	0.332632	1.15351	1.24643	0.575633	0.522401	1.83383	0.48384	1.37502	0.521591
1.8931	1.97332	1.85769	2.30274	1.87229	0.987775	1.79844	1.38915	2.3234	0.915505	1.15397	1.81405	1.29205	1.47893	0.52186
0	1.70098	4.99535	2.87542	1.89268	0.558595	0	9.50641	4.03355	0	0	3.49045	2.38094	0	0.521954
0.851671	1.0784	1.22498	1.05899	0.317966	1.89846	1.70631	2.13806	0.667274	0.806498	1.8851	1.44274	2.40823	0.772684	0.522342
0.425784	0.463772	0.61593	0.914223	1.01929	2.16233	0.827166	1.47205	2.0164	0.835192	0.756663	1.20888	0.713961	1.58524	0.522434
1.0176	0.952215	0.210712	0.486155	0.254584	0.670736	1.3311	0.208575	1.40993	0.920842	1.08487	0.829656	1.36439	0.74964	0.522835
2.2137	2.77367	1.48173	0.794069	1.67246	1.06209	1.24414	0.829845	1.18229	0.479275	2.36921	1.96714	0.679709	1.8353	0.523428
1.52536	0.81537	1.96191	0.479082	1.73869	4.4556	0.657955	3.58757	0.864905	4.67979	2.0074	1.9919	0.862799	1.66041	0.523584
7.17131	2.88219	5.42335	9.14391	3.77654	0	4.01818	2.1963	1.97507	8.00003	8.50702	2.75168	4.30479	1.70855	0.52393
0.0574709	0.0344844	0.215925	0.191329	0.111324	0.258502	0.0407248	0.137266	0.373901	0.0543239	0.0530271	1.22883	0.36539	0.232063	0.524011
1.53867	1.8194	2.72363	1.44435	1.04415	2.75599	1.51891	2.61242	1.72879	0.449713	0.80171	0.430806	1.26349	0.662352	0.524425
3.74291	8.43421	3.34226	1.64017	2.2223	2.11286	1.06976	1.78786	1.25439	2.42151	1.06306	2.83605	2.41627	0.631038	0.525061
0.412371	0.532509	0.96998	1.008	2.80522	1.90164	1.81209	0.700395	1.46206	0.709425	0.825455	1.52862	1.16331	0.847032	0.525087
0.893754	0.410846	0.141916	0.796003	2.07532	1.29351	0.909631	0.911772	0.41911	1.14247	1.27973	1.15672	1.18665	0.877206	0.525198
0.169335	0.449113	1.14922	1.17478	0.751333	0.288687	2.21141	2.11934	0.257826	0.146243	0.201589	1.95584	0.168754	0.472554	0.525222
0.0568779	0.112422	0.122798	0.258031	2.06205	0.732115	0.817716	0.00878149	0.0581341	0.00483947	0.00488977	4.75079	2.78422	1.23465	0.526244
2.62049	2.74237	1.01974	2.0442	2.54712	0.707126	0.917928	0.947894	0.690724	1.28539	3.02739	1.46069	0.468439	0.896072	0.526804
0.196227	0.377428	0.775765	0.506906	0.183375	0.661087	1.19919	0.528102	1.11873	0.176843	0.138388	0.252107	0.21973	0.856392	0.526903
5.17932	3.90941	1.91934	1.76391	1.9203	0.697582	1.54992	1.15331	1.50433	2.3202	0.754642	1.93492	1.44385	1.0568	0.526958
2.82268	3.4791	0.499601	0.889933	1.13948	0.47671	0.461331	0.331727	1.36984	0.762193	1.2771	0.706581	0.39698	1.38447	0.527
1.75137	0.350957	0.309325	1.54772	2.07469	0.543006	2.1643	0.732438	0.570006	0.616611	1.14967	2.02427	1.97438	2.7527	0.52761
3.96377	0	0	0	0	0	0.861855	0	0	7.39538	4.83205	0.554207	1.36205	6.40669	0.528062
0	0	0	0.148119	0.269451	0	0.214334	0	0.0510309	0	0	0	0.103	2.32098	0.52867
3.36203	2.68036	1.01411	0.154706	0.637339	0.470126	0.192354	0.514441	0.598762	0.236436	0.17649	1.85887	0.318151	0.701595	0.528699
1.51083	1.61765	0.273441	1.84298	1.1046	0.297229	0.805575	0.623304	1.80095	2.2294	1.5221	1.42684	0.670943	1.7926	0.529108
3.63093	3.65844	0.881568	1.70665	0.859968	1.57806	1.56001	1.24008	1.87594	1.68892	2.02568	1.20093	1.46443	0.876533	0.529487
0.121324	0	0.460186	1.6347	0.876644	0.311769	2.27027	1.52555	2.24574	0.527605	2.345	1.17211	2.12683	0.808222	0.52995
0.181463	0.142691	0.0758378	0.259939	0.140921	0.0606719	0.0170327	0.127312	0.335347	0.252603	0.135584	0.652326	1.14673	0.550471	0.530373
1.59422	2.64354	0.955118	1.57959	2.33787	1.92171	1.49851	1.37731	3.00988	2.16079	1.24086	1.01106	2.19235	1.55964	0.530475
1.70232	1.0488	1.31361	0.674145	1.88346	0.800037	1.68047	1.33146	1.42953	1.33468	2.44272	1.53171	0.917181	1.31997	0.530975
0.766464	0.444583	0.690339	1.71659	2.26873	1.86698	1.77842	1.35622	0.282302	1.4609	1.79494	0.505158	0.417985	0.343436	0.531084
0.401587	0.430615	1.13737	1.03136	1.6293	1.05274	0.678961	1.67147	1.04189	1.43099	1.97102	2.38677	1.84628	0.896597	0.531163
0.57089	0.707802	0.551915	0.781738	0.705302	1.05206	1.05782	1.17843	0.503108	1.40251	2.41581	0.531389	1.33546	0.572285	0.53123
0.858248	0.835733	1.18345	0.581599	0.653938	1.23518	0.338576	2.221	0.97495	1.22075	1.02315	1.74652	1.24071	1.39712	0.531467
6.67616	3.74456	6.79741	2.795	1.64153	2.36941	2.0323	2.60505	6.59316	5.29857	2.7757	1.11737	0.956711	2.44838	0.531549
0.265557	0.399309	2.14384	0.211979	0.463005	1.08203	0.959189	2.08141	0.75067	0.823968	0.7189	0.219617	0.795693	0.302486	0.532237
5.12145	0	4.61899	5.59914	1.81097	3.72862	1.46987	0	2.92881	0	0	1.95594	2.33769	2.76309	0.532473
2.88764	2.06456	1.52186	1.4281	1.54062	1.34198	1.08251	0.930223	1.49835	1.40262	0.779584	1.26559	1.01129	0.118618	0.53274
1.04662	0.176732	1.1741	1.78004	0.988747	0.502066	0.674392	0.313607	1.86549	0.691575	0.794753	1.8852	0.432877	0.266851	0.533534
3.08867	2.73629	1.54058	0.733006	0.3276	0.73341	1.8783	1.01301	1.46506	1.8042	1.67976	2.1812	1.06932	1.57869	0.533779
1.04356	0.593354	0.614736	0.382148	1.50133	2.25177	0.870327	0.911866	0.532021	1.90669	1.61018	2.16537	1.1801	1.98416	0.533887
0.495449	0.584526	2.06905	1.14607	1.02446	1.49135	1.67758	1.0353	1.31897	0.69385	1.55589	3.37626	1.71335	1.35002	0.53392
1.34931	1.44706	0.698353	1.90545	0.818923	0.39863	1.41414	2.50871	2.82943	2.13627	2.62376	0.253833	2.8251	1.35849	0.534794
0.584061	0.651258	0.176742	0.801905	0.820505	1.24554	0.855604	1.24849	1.03771	0.174721	1.34167	0.969637	1.16131	1.41614	0.534855
0.326654	0.0978821	0.240611	0.486146	0.600959	0.165998	0.154339	0.0527452	1.12522	0.0955085	0.1376	0.397053	0.271246	1.14223	0.53488
0.778963	1.16046	0.532152	0.4541	1.67119	0.213565	1.92875	0.786412	0.307132	0.853687	0.799744	0.27558	3.00409	0.100152	0.535347
0.88981	1.19884	0.564281	0.345479	0.547539	1.84457	0.375237	1.00177	0.40392	1.28899	0.180513	0.651187	0.959606	0.239166	0.536084
0.101818	0.0994375	0.145497	0.525187	0.610189	0.182875	1.12061	0.207979	0.160853	1.05542	1.12996	1.92814	0.764289	0.532089	0.536209
0.715549	0.664818	0.507138	1.10301	0.44751	1.20895	0.602983	0.883345	0.410466	1.95562	1.16121	1.3167	1.57924	1.13479	0.536564
0.585543	0.167575	2.93587	3.51231	0.469318	2.39219	0.947411	0.681553	2.10509	0.712397	2.32897	0.95242	0.612428	1.24257	0.536646
1.16475	1.04975	2.24236	0.934751	0.636718	1.65078	0.405814	1.93525	0.708341	2.23343	0.642558	1.0648	1.28925	0.869112	0.536848
2.90906	3.43097	1.20473	1.71091	0.423555	1.33074	2.09177	1.34858	2.44001	0.548177	0.679568	0.274222	1.41497	0.791406	0.537743
1.00616	1.41282	0.631922	1.84065	0.805897	1.85187	0.561135	1.47197	2.13252	1.19066	1.25365	0.754033	0.701954	0.461438	0.538503
1.16075	1.44834	0.871504	0.303473	0.435363	1.12091	0.531548	0.60068	1.24733	0.830314	0.177472	0.592227	0.862615	2.08765	0.538531
1.29893	0.919522	0.40249	2.09478	2.81986	0.944585	1.34819	0.149687	1.20996	0.250533	0.497649	0.597246	2.10053	0.220599	0.53857
1.35263	1.16909	1.74163	1.22391	2.53043	1.85855	1.96947	1.28041	1.38262	1.54945	0	1.15425	1.13118	0.593535	0.538899
0.792773	0.624374	3.61863	1.20836	0.989642	2.18079	0.768719	7.83597	0.498635	2.55013	1.74693	0.992235	1.70493	1.71684	0.538938
1.40412	1.30062	1.67576	1.73285	0.728071	0.693577	2.20901	0.699444	1.45083	1.26553	1.25705	0.225076	0.119802	0.326179	0.539043
1.18987	0.606496	0.574688	1.68972	1.05983	0.934458	2.26407	0.599015	1.50177	1.47815	2.26698	1.92576	0.7989	1.74723	0.539568
0.305951	0.402696	1.64495	0.374186	2.10587	2.48277	0.964113	0.5717	0.65427	0.910568	0.300684	1.7094	1.58655	1.69137	0.539811
1.39153	1.16772	0.414788	1.08634	1.09119	0.676486	1.78973	0.667921	0.799507	1.15515	0.42092	0.180668	0.220715	0.280751	0.540427
0.776662	0.723547	6.27074	5.92709	0	1.54303	0	3.79932	2.33175	0.556795	0	0.679555	1.25337	0.590551	0.540661
1.93344	1.50389	1.40047	1.897	2.00091	0.396965	2.31455	0.323444	0.553768	1.24871	2.25343	1.02188	0.313665	0.340009	0.540974
3.37199	3.40087	0.85075	1.36203	1.18654	1.84042	1.33785	2.18292	0.744468	1.72983	1.90561	2.84621	1.11888	0.804711	0.54194
0.615119	0.614512	1.36959	1.39948	2.52501	1.76402	0.606781	1.51603	2.33072	1.15327	2.42162	0.830979	1.9498	2.48222	0.541996
2.63076	3.23613	1.0637	0.535119	1.32796	2.33432	1.23395	1.28477	1.19363	1.49351	1.30451	0.343395	2.38461	0.818261	0.541997
0.651716	0.438663	2.36378	0.841568	1.03561	0.761058	2.56282	2.48797	0.691443	1.67324	1.30704	1.25758	2.89526	2.66853	0.542346
0.131942	0.00854999	2.1227	4.44527	0.113836	2.44367	0.310011	0.066547	1.39971	0.0739448	0.182986	1.67639	1.26252	1.67624	0.542501
0.681403	0.470472	1.5758	1.22821	1.33843	1.52915	1.04501	0.436057	0.853139	0.706527	0.487212	1.39251	0.338191	0.619864	0.542738
0.719074	0.864026	2.06003	0.637799	0.430315	0.29617	0.460732	1.90132	0.621668	1.27213	1.07013	0.174134	0.297759	1.39006	0.543299
0.557074	0.549864	1.34715	1.37059	1.22578	0.522511	1.23905	0	1.23323	2.16129	6.83186	2.51908	1.0573	1.60585	0.543379
0.645932	0.556009	1.38008	1.80267	1.65739	1.27018	0.738449	1.06075	1.36176	0.484455	0.781746	2.01307	1.12557	1.64683	0.543783
1.36416	1.0894	0.310945	0.226948	0.263442	0.868918	0.0882377	0.303994	0.192821	0.247129	0.308637	1.10019	0.137933	1.28695	0.543936
1.06502	1.07317	0.647107	1.09819	1.02425	1.37519	0.740546	1.25383	0.862108	0.714102	0.592121	0.960899	1.65758	0.401053	0.54427
0.0390584	0.0254412	0.112045	0.100205	0.209224	0.166847	0.270874	0.0431896	0.149345	0.153198	0.122002	1.06213	0.287307	0.277715	0.545267
1.35742	1.42626	0.718724	2.04349	0.57553	2.01523	0.771817	0.804557	0.786636	0.336803	0.441679	1.37778	0.889068	1.18502	0.54555
2.99261	2.91475	2.09349	1.02624	1.9706	1.12195	0.389382	1.27552	1.2933	2.33865	0.603416	0.80025	0.740539	1.73357	0.545872
1.08077	0.537583	1.72772	1.42512	0.738717	0.417036	1.79165	1.59443	0.676336	1.77642	1.06904	0.156478	1.81871	0.875954	0.545974
0.945726	1.92886	0.706957	1.78338	1.69307	1.01676	0.753938	1.09426	1.98291	1.94566	0.625909	1.4631	0.853505	1.37074	0.546146
0.886485	0	4.66003	0	3.56419	0.542661	0	0	0	0	0	0	0.773031	0.110551	0.547059
0.871864	0.881069	2.19092	0.463157	1.99865	1.18453	1.75831	2.32008	0.686049	2.38942	1.87518	1.04061	1.61837	0.7227	0.547421
1.52666	6.66986	1.05553	0.766346	1.16017	0.866139	1.12593	1.19553	1.07802	0.8626	1.39125	2.62354	2.09186	0.870624	0.547828
0.613641	0.520636	1.45873	1.68529	0.353556	0.319876	1.02476	1.61	1.70016	1.8817	0.837761	0.96275	0.802033	1.36844	0.54802
0.910295	1.43471	1.90163	0.888222	2.97962	1.59312	0.848467	1.57588	3.83865	2.42415	0.763423	1.90848	2.89088	6.59421	0.548127
0.68028	0.857809	0.376559	1.20777	0.450401	1.31494	0.898485	1.14256	0.935168	1.59932	0.321191	0.934564	0.715897	2.94503	0.548129
1.7958	1.62977	0.755274	0.448395	0.911413	1.64427	0.241695	1.41544	0.250146	0.577589	0.464207	0.445993	0.938847	0.56999	0.548256
1.43337	1.23981	1.02391	0.503826	2.43278	1.16261	0.901683	1.23385	0.770561	0.857613	1.97142	1.06087	1.66681	2.53309	0.548469
1.45332	0.623444	1.81416	0.312526	0.331816	0.718009	1.17041	2.29458	2.6457	1.05302	0.684328	0.475295	2.31839	1.51248	0.548639
0.884574	0.777549	0.348064	0.475977	1.42205	0.329362	1.66551	1.3381	1.11304	0.449098	0.56287	0.216641	0.221977	0.8537	0.549469
0	0	0	5.36388	6.25031	0	1.70798	0	0	0	1.83313	2.1742	0.518309	1.76232	0.549865
0.572422	1.19382	0.419184	0.670511	1.29921	0.841848	0.865023	1.58044	2.18594	0.377807	2.04737	1.41621	1.27443	0.324212	0.549935
0.192416	0.563091	0.177398	0.687707	0.725332	1.84262	0.604918	0.981001	0.731159	0.822108	1.26909	0.637422	1.45866	0.207214	0.550827
0.809356	1.75474	1.94929	1.1822	2.37706	2.49124	2.91647	2.45894	0.662589	1.02999	0.948793	1.05801	1.349	1.7331	0.550916
1.0911	1.13845	2.34079	0.969995	0.395572	0.536528	0.395186	2.34201	0.926468	0.90349	0.557377	1.86843	1.6356	2.04053	0.551352
0.417496	0.495423	0.527794	1.3167	1.29787	0.728783	1.82272	0.572746	1.32853	2.60129	1.02882	0.914066	1.98506	1.68186	0.551551
0.257549	0.387643	0.0796701	0.461651	1.00129	0.993177	0.24018	0.103003	2.61005	1.34664	2.71198	1.89485	1.12094	2.3148	0.551651
4.75936	2.68523	1.67316	1.34969	2.15915	0.532791	1.52236	1.39468	1.63741	1.04274	2.04051	0.892092	2.28614	1.91411	0.552278
0.278566	0.498368	1.07113	1.22304	0.582031	0.725805	1.04678	1.84915	1.13289	0.563964	0.702286	0.410541	1.29624	0.341931	0.552383
0.720111	0.322167	1.1535	3.82238	1.82235	0.290835	0.653405	1.54147	5.11566	0.331596	0.227091	0.785356	1.17034	0.501158	0.552553
1.59624	1.35195	1.76861	1.34217	0.605208	0.428139	2.49315	1.65204	2.69228	0.999932	0.486905	1.51537	0.861013	2.40525	0.55256
2.02514	2.13377	1.35906	1.35628	1.15526	0.67261	1.3157	2.71967	2.34157	0.531128	1.53528	1.29344	2.19878	1.02855	0.553416
0.554426	0.403892	2.23368	2.09535	2.17194	1.15336	1.77494	0.508087	0.580368	0.695133	0.255895	1.3614	0.531788	0.383799	0.553739
0.232714	0.167939	0.537116	1.14931	1.71432	0.86496	1.46897	2.12273	1.22558	0.783326	0.828218	0.283345	0.560156	0.974566	0.553955
3.76243	4.44799	2.24415	0.930119	0.79626	1.29444	3.35104	1.40896	4.18388	2.04192	0.981017	0.336755	1.99753	0.957579	0.554164
2.55692	2.62584	2.13113	2.69647	1.59343	0.459664	1.22655	8.1561	3.0655	1.01881	1.42001	1.57723	1.37948	0.916279	0.554411
0.38979	0.395422	0.205308	1.5379	0.661686	1.15385	0.928254	0.565354	0.85503	0.716768	0.247296	0.871541	0.372358	0.304022	0.555189
1.90704	1.96034	1.74197	0.868366	0.887892	2.4901	1.19708	1.17089	2.20692	2.00393	0.562574	0.50201	1.48159	1.16941	0.555711
1.94021	0.773137	1.6069	1.00193	1.42083	0.988621	2.32851	12.258	2.76261	1.91359	2.21974	0.407291	2.33253	1.329	0.556813
0.271295	0.227268	0.124738	0.275248	0.112693	0.0909912	0.305591	0.140604	0.134722	0.331754	0.180591	0.298872	0.172126	1.09343	0.556903
2.5256	2.87594	1.60288	1.56191	1.0121	2.17837	1.07224	1.76688	1.78274	1.38865	0.3118	1.17606	1.3732	1.251	0.556922
1.25185	1.00607	0.688937	1.98802	2.48453	2.11775	2.26438	1.54805	3.92514	2.44217	7.21779	2.22665	1.10802	1.10882	0.557125
1.45482	1.81912	0.595886	1.89962	0.82441	0.635314	2.90715	0.498296	1.82227	1.37765	1.26246	0.550478	0.817883	1.58817	0.557138
3.45002	0.52431	2.23634	1.88798	1.67923	0.8583	0.969055	0.603273	1.26504	0.898975	1.95869	0.908289	1.6723	0.955523	0.557246
13.1323	8.6115	0	4.41868	3.50423	0	1.69425	0	2.29495	0	0	1.13026	1.97204	6.28041	0.557525
2.65149	2.73019	2.48978	0.855667	1.16262	1.05099	2.2927	1.22338	1.38343	0.812981	1.91834	2.07362	2.3469	1.58721	0.55784
0.47594	0.51297	0.389902	1.58364	0.835901	1.35384	1.4124	1.06454	1.79866	0.254461	2.10803	0.626482	0.955824	0.447818	0.558492
0.180947	0.475196	0.378304	0.786606	0.768849	1.51715	0.752707	1.62361	1.43571	1.30837	2.07243	0.401597	0.347628	0.582348	0.55861
0.510938	0.424869	0.770508	2.01247	1.41458	1.32699	0.784913	1.60288	0.955362	1.62393	1.20788	1.48502	0.294136	4.26784	0.559456
0.372194	0.461605	1.2818	1.16592	0.803172	1.51713	2.40314	0.309827	1.09396	1.0402	0.92174	0.34448	0.516173	0.288243	0.55989
11.8967	9.51416	1.40594	2.25638	2.05206	1.05698	0.451979	1.01648	0.73236	1.5234	1.83013	2.27923	3.71922	2.34366	0.559961
0.381986	0.391696	1.22935	0.509405	0.646017	0.391539	0.55525	1.23593	1.2154	2.24702	1.36579	0.835551	1.73474	0.932089	0.560244
2.80961	1.32613	2.65417	1.51239	0.85858	1.39082	1.27721	0.94911	1.08433	1.85979	1.06261	1.45988	0.86801	2.91468	0.560435
2.77805	3.10856	1.18596	1.47029	2.45664	0.853876	2.33204	1.12984	1.75913	0.77797	2.99111	1.2194	2.33367	2.55915	0.56062
0.926953	1.1923	0.776736	1.20576	2.50576	0.875186	1.26862	10.8966	3.25419	1.4759	1.7913	0.907019	0.26671	1.30598	0.561101
1.78636	0.748032	1.45565	4.18111	2.29025	1.52183	2.35547	0.413066	2.43554	0.756355	1.10725	0.534233	1.06188	1.97077	0.561312
2.13838	0	5.36829	0	3.76112	0	2.4262	0	5.98369	1.2662	1.29106	2.79648	1.70828	1.83562	0.561558
0.994728	1.27642	2.27425	1.63092	1.19169	1.14906	1.05398	1.73305	3.12254	1.49182	2.10689	1.49732	1.02985	1.0722	0.562011
2.29096	2.20183	0.868451	1.3831	1.98866	1.00849	1.35076	1.77416	0.38897	1.07844	0.986009	0.242954	1.03354	0.15009	0.562478
4.37974	1.21406	2.9204	5.00523	5.45167	1.75444	2.82857	1.13148	2.37622	1.56172	1.23314	2.62648	1.38828	1.13246	0.563111
3.2818	0.845265	0.942865	2.01739	0.910838	2.83386	1.73834	1.77219	2.41016	1.85392	1.87358	1.22647	1.64009	0.376836	0.563142
0.72703	0.590234	0.0937074	0.232161	0.367699	0.436739	0.355734	0.19677	0.2737	0.336356	0.295626	0.19762	2.20709	0.38733	0.563184
1.91775	1.79874	2.04478	0.36627	1.07793	2.12917	0.652903	1.85216	1.85115	0.606386	0.629513	2.09844	0.876649	0.215299	0.564442
4.08509	3.33857	1.72451	0.764997	1.5804	1.08824	0.61683	1.64088	1.56545	2.40203	0.727638	0.886676	0.758843	2.5154	0.5645
0.941246	0.869482	1.81699	0.594262	1.19712	0.291015	0.666746	1.61276	1.66925	0.806609	0.771088	0.154507	0.431668	0.457465	0.564638
1.86296	2.18155	0.932304	0.942819	2.19989	0.333234	1.82655	0.800876	0.681432	0.561727	2.58629	0.857612	1.04252	0.549496	0.565591
2.08491	1.15862	1.47361	2.3927	1.2774	1.51	0.321284	2.91073	1.70684	0.977314	0.83556	1.93979	1.35826	2.04981	0.565797
0.0190205	0.00972166	0.00851258	0.105186	0.265488	0.125657	1.99366	0.00133104	0.0426114	0.00319749	0.00651438	19.7257	1.06349	2.31768	0.565824
1.09358	1.12539	0.621165	0.643476	1.17138	1.65613	0.899061	0.931553	1.27112	1.70989	2.21465	1.14149	1.95284	1.44044	0.56591
0.634315	0.778845	2.20141	1.13023	2.0037	0.708047	2.37204	1.15779	1.00006	2.10949	2.42639	1.78667	1.5613	0.311955	0.566246
3.29374	0.532988	0.688688	1.16057	1.34262	1.21487	1.58552	0.819528	0.727928	1.90393	0.744445	1.24078	1.1527	0.68445	0.566342
0.975953	1.73185	1.33303	1.84736	0.798419	1.02815	0.771952	1.17556	0.649991	0.923257	0.883264	3.98545	1.89485	1.37283	0.566806
0.863322	0.205306	1.16246	0.589077	1.38077	1.33108	1.85245	1.95956	1.72625	1.04193	1.12269	0.52265	0.33083	0.210721	0.567134
2.76222	1.99015	1.88355	0.944118	0.989637	1.33285	2.15685	0.890596	1.27793	1.34652	1.03749	0.327914	1.07796	0.747183	0.568135
2.09387	1.61384	0.987449	4.93212	0.757348	1.50943	1.41685	0.899681	2.03187	1.16728	0.939038	1.4748	2.35414	1.79679	0.568281
0.29336	0.180624	0.109548	0.291349	0.339247	0.222854	0.320657	0.0423617	0.324567	0.0630916	0.0748066	0.186276	0.225212	0.173279	0.568381
1.03414	0.794595	0.836428	2.16822	0.299651	0.92665	1.01252	0.910595	1.0215	0.488923	1.89405	1.11566	0.886363	0.499698	0.568411
0.485122	0.370085	0.998502	1.33494	0.555704	1.77092	0.435716	0.296281	1.41313	2.02087	1.03624	0.630679	1.31638	2.60903	0.568472
0.531864	0.470892	0.981003	0.682663	0.22787	0.575104	0.192219	0.825982	1.06703	0.00947677	0.00875763	1.95364	0.449421	0.800004	0.568901
0.897567	1.64393	1.17319	3.43674	1.18464	0.668035	0.65335	2.37349	1.24917	1.46675	0.879308	2.01728	0.658388	0.53541	0.569173
0.420742	0.901428	2.65995	0.439042	1.00012	1.08281	0.981856	0.937776	0.837661	2.38964	2.34865	2.62958	0.415308	2.44328	0.569473
0.468936	0.766906	1.27879	0.185944	0.624754	0.35708	0.910707	0.534371	0.138247	0.176234	1.38241	0.213722	0.360109	0.357895	0.569555
1.17114	2.07951	0.367147	0.375698	1.67867	0.409756	2.76013	2.68574	1.60108	0	1.23047	2.35813	1.45158	0.88349	0.57026
1.31645	1.43937	0.921068	1.29156	0.765397	0.771392	0.708593	1.07435	1.11483	2.24491	0.741862	1.1552	0.559914	1.77651	0.57045
0.693659	0.417225	1.82164	0.524149	0.381454	1.87737	1.74812	0.535521	1.90374	0.844549	0.366994	2.25775	1.06738	1.20175	0.570749
1.92635	1.56703	0.834193	2.49392	2.91281	1.39667	2.54219	1.66273	1.5641	2.02775	1.98527	1.05303	0.442511	0.734995	0.571589
0.963432	0.774992	0.805071	0.97977	0.898914	2.08964	1.76424	0.219608	0.290499	0.121423	0.0940564	0.776095	1.42483	1.94272	0.571765
1.49533	1.22723	1.05692	1.27638	1.35668	1.00999	4.066	0.908469	0.196212	1.07521	1.26405	11.1913	0.512701	0.922828	0.572386
0.695359	0.506678	2.69241	2.32924	1.18866	4.32611	1.99064	2.06313	2.63368	1.94119	3.48268	1.90256	1.95723	0.977871	0.572394
0.47239	0.64097	1.70892	0.944212	1.71888	1.77743	0.633984	1.6681	1.8732	1.00111	1.31734	0.188435	0.285968	0.235797	0.572922
2.30712	1.67276	2.11204	0.737086	2.49812	0.885312	0.625047	1.40907	0.882652	1.80891	1.1176	2.50295	1.47345	1.13072	0.573105
2.28057	1.97475	2.2592	1.25986	0.67792	0.67931	0.733329	2.28224	2.10382	0.890877	0.82736	1.11387	1.01963	0.514215	0.574006
0.482691	0.575635	1.01812	1.23545	0.248026	1.27758	0.837051	0.480179	0.745014	1.28764	0.236203	0.616118	1.5446	0.643621	0.574159
1.50409	1.37515	1.87677	2.03103	0.828138	0.258948	0.405049	1.09744	1.16721	1.2952	0.300122	1.82764	2.21287	1.54391	0.574218
0.513856	0.33045	0.576511	1.21992	0.891022	1.29176	1.21057	0.682168	1.721	0.411828	0.290442	2.17467	0.485419	0.558439	0.574279
0.39531	0.891165	1.11303	1.70649	0.426426	0.335895	1.27064	0.552784	1.73999	1.97191	0.461649	1.70409	1.17789	1.00585	0.574567
1.642	1.4083	2.5863	1.82088	1.04606	0.511978	1.13711	1.03035	1.14532	0.933971	2.31224	0.858714	0.937337	2.40164	0.575012
1.36425	1.62295	0.365731	0.34777	1.09221	0.662191	2.07698	0.325391	0.825853	1.72056	0.517676	1.96355	0.346667	2.30287	0.575389
0.64012	0.660916	0.523658	1.00261	1.05758	1.5336	1.09424	0.977137	1.83411	0.291586	1.34679	1.99681	0.374384	0.886153	0.575519
2.50238	7.26752	0.49192	1.2356	3.45041	2.05691	1.34002	1.32092	1.29153	2.32813	0.881999	0.633956	0.996407	2.36343	0.575528
0.277741	0.247842	1.16499	0.403954	0.45584	0.255074	0.624934	0.54203	1.03128	0.208743	0.256384	0.23145	1.09613	0.21979	0.576031
0.308683	0.372359	1.35371	2.86706	2.60041	0.128474	1.72771	0.865339	1.60305	0.486579	0.490694	0.155532	0.368549	0.32589	0.576095
0.479456	0.314874	0.844123	0.965285	1.06429	0.339834	0.416094	0.176669	0.794167	0.167406	0.139578	1.76443	1.3958	2.01115	0.576568
0.172609	0.689819	0.398301	0.728	0.21248	0.278932	0.854316	0.656278	0.468401	0.939939	0.845457	0.203008	0.524986	0.956024	0.57676
3.11517	2.82369	0.703089	1.47669	2.00417	1.74112	1.2378	1.9687	2.10233	0.653956	1.95643	0.269805	0.322335	1.51627	0.577717
0.214798	0.339241	0.531473	4.52627	1.78422	1.57285	0.325685	1.76227	1.14197	0	0	0	2.66744	0.812546	0.578073
0.764192	0.613777	0.239008	2.19111	1.75	0.1971	1.64	0.78882	1.35716	1.42123	1.39917	0.461057	0.222235	0.503742	0.578122
1.40123	1.11003	0.450225	2.00598	1.66872	0.530766	0.644519	1.31384	1.10964	2.35362	0.311977	1.84288	0.78082	1.70454	0.578375
1.987	2.42807	2.52903	1.6306	1.9288	1.39838	1.9023	1.28459	1.67991	0.774097	1.69178	1.47499	0.602949	0.575518	0.578894
3.30217	3.53537	1.88682	0.825183	2.42908	0.776774	1.69976	1.6663	2.2202	0.861554	2.46491	1.28455	0.763559	0.956867	0.579005
0.930893	0.192906	1.48418	1.83687	0.237292	0.996926	0.252698	2.28243	0.939462	0.58756	0.905325	0.781735	1.18836	0.893405	0.579223
0.300536	0.257978	1.14867	1.08222	0.976596	0.538505	1.78028	0.88176	3.16808	1.2669	1.93723	1.1946	2.07267	2.33878	0.579287
5.87311	2.22762	1.88264	1.23629	0.58812	2.51945	0.533271	1.56534	1.3559	0.568402	2.44237	1.52906	1.1048	1.38248	0.579471
0.343837	0.48246	1.89006	0.967029	3.08578	2.22958	1.19933	0.546831	0.855078	1.08028	2.32407	2.619	2.11351	1.4837	0.580018
0.621131	0.359796	1.17806	1.20628	0.724326	0.925834	0.378045	1.12894	1.73693	1.51277	0.846405	1.26868	2.88094	0.289552	0.580085
1.37532	1.16021	1.77476	1.35242	0.510338	1.79729	0.9257	0	2.01111	6.4287	1.85946	2.50015	1.78587	5.56539	0.580703
0.690539	0.77286	0.322502	0.127856	0.147181	0.325373	0.677167	1.06487	0.0875801	0.670892	0.662818	0.0953858	1.08272	0.823304	0.580804
1.27073	1.09103	2.0553	1.26925	1.51185	1.10868	0.38738	1.25007	0.697051	1.08019	0.945139	0.346968	0.686963	0.341766	0.581164
4.02107	1.1008	3.36402	1.16563	2.49359	1.36747	3.17393	3.55947	5.43855	0.691393	2.44872	0.455236	1.72562	1.17539	0.58127
0.772334	0.432538	1.38018	1.04718	1.3659	1.24323	0.949987	2.00884	0.594714	1.23259	1.06038	2.2426	1.61375	2.26468	0.581885
0.23358	0.67007	0.217117	0.0462441	0.1834	0.361838	0.0499494	0.110686	0.0959008	0.334868	0.329094	0.614961	0.524729	0.357681	0.583037
2.58503	2.27877	1.12324	1.49815	2.34045	1.81105	0.619406	7.45481	0.916646	1.61408	0.907794	2.21587	0.77257	11.9842	0.583119
1.56956	1.79977	2.07607	0.241523	1.53585	0.810544	2.30161	2.21838	1.50698	1.69671	1.38411	0.954163	2.41452	0.179259	0.583144
0.593212	0.53471	1.2607	1.26143	0.309086	0.428975	0.508859	0.764754	0.193093	1.35324	0.976922	1.31047	1.08476	1.28203	0.583549
0.0392551	0.0180576	0.0341717	0.161915	0.482898	0.408519	1.58868	0.00387697	0.0758687	0.00919033	0.00826712	18.1164	0.659507	5.89638	0.584014
2.60391	2.25866	2.84386	1.34579	0.512182	1.01046	1.96232	0.66392	1.23593	0.998676	0.939816	1.93738	0.977078	1.40754	0.584264
0.63856	0.566779	1.23712	0.522478	0.733925	0.676261	0.715893	1.56981	0.747901	2.37603	1.81065	1.48649	0.902207	1.82104	0.584328
0.899477	0.697108	0.421365	0.501397	0.330833	1.4561	0.424084	1.93797	1.75314	0.536277	0.649445	2.26474	0.393287	2.11742	0.584559
1.22294	1.09378	1.46819	2.4827	1.3612	0.605746	2.61393	0.803024	1.54554	1.06807	1.2902	0.806747	2.2265	0.953588	0.584588
0.175269	0.200298	0.221599	0.0945162	0.134469	0.242117	0.976522	0.657881	0.15715	1.40088	1.10414	1.77792	0.980306	0.402631	0.584725
2.95725	3.03602	2.17675	1.62099	0.422884	0.763529	2.19102	2.19268	0.972094	0.87148	0.749053	1.61798	0.396325	2.26	0.584834
0.215915	0.157007	1.60241	1.15739	0.426885	0.368413	1.23987	2.16787	0.345002	0.28683	0.841271	1.1735	0.813271	2.1572	0.585936
2.01762	2.35076	0.586884	0.49919	0.797635	1.02707	1.37653	1.35408	0.649784	0.500507	1.59391	0.347847	0.814756	0.452541	0.586505
0.349024	0.51274	1.92367	1.74636	0.903586	0.713114	1.09098	0.727547	1.95682	2.24459	1.08175	0.945455	0.891807	2.21842	0.586721
4.21858	4.86921	1.34831	0.851656	1.90042	1.60458	0.885264	1.11183	2.19392	0.683496	1.54704	0.665964	0.87977	2.63176	0.586775
1.14705	0.667169	1.88561	1.31406	1.35855	2.19219	0.602869	0.213606	1.89064	0.80533	0.445406	1.07181	0.301646	1.36773	0.587106
0.9906	0.794525	0.518982	0.348709	0.234148	0.751783	0.282515	0.401887	0.559071	0.272428	0.255031	0.335245	0.127406	0.598197	0.587179
5.55942	14.1695	5.45397	5.10647	3.72415	2.09616	3.54358	0	4.87568	6.02149	2.6569	1.06887	6.67725	3.35763	0.587339
0.600105	2.24939	2.05923	0.824776	1.14636	1.53467	2.1147	0.840538	2.65988	1.62354	2.41185	2.07203	1.91352	0.382375	0.587395
3.12482	0.658134	2.10558	2.24463	1.20254	2.23471	1.45609	1.82554	2.55541	1.04619	2.49134	1.6447	0.465032	0.959015	0.587565
0.96492	1.0677	0.984589	2.41697	1.31344	0.245156	1.46442	2.3974	0.436202	1.1403	0.984119	0.453705	0.598492	0.504951	0.588252
0.626595	0.683503	0.708452	0.25752	0.305733	0.862472	0.363231	0.719791	0.573518	0.867828	0.706336	1.79917	0.361164	1.37195	0.588429
1.62058	1.40933	1.06518	1.88788	0.618486	1.58619	0.63577	1.20032	0.438985	0.511626	0.622509	1.82561	0.487528	2.30525	0.589095
0	0	0	1.8659	0.385271	0	1.18253	0	0.985576	0	0.477728	0.279985	0.979086	1.27597	0.589175
3.59354	0	4.6904	0.662956	2.7359	0.511911	1.13382	0	3.14935	0	1.66446	1.4638	0.37843	1.98888	0.589345
0.912541	0.735525	0.147374	0.351523	0.510735	0.605266	0.384708	0.301388	1.40669	0.837203	0.616871	0.334817	0.918911	0.869749	0.589718
0	0	0	1.20913	0	0	1.05547	0	0	0	0	1.18905	0	0.126908	0.590266
1.26831	1.02787	0.702463	1.82414	0.538898	1.71607	1.20319	1.46269	2.25311	1.59211	2.13056	1.15884	2.94425	1.11835	0.590564
0.530058	0.533612	1.51484	2.03641	2.55656	1.31003	2.25358	0.716251	0.851142	0.696721	1.03062	0.490182	0.212249	1.92283	0.590631
0.21586	0.326039	0.0676815	0.119106	0.0748637	0.670185	1.28041	1.13212	0.473171	0.25244	0.186381	0.958335	2.35321	1.78503	0.591136
0.991545	0.450113	0.440895	1.41044	1.1724	1.10999	2.25155	0.922723	1.38495	0.602542	2.72255	1.27622	1.50593	1.51176	0.59143
0.650591	0.524414	2.10115	0.665199	2.30636	2.01344	1.58393	1.46111	2.30256	0.602084	1.05277	0.519323	1.79377	1.53593	0.591982
3.05304	3.15085	1.57557	1.68269	1.75725	2.13096	2.36706	1.0259	1.66219	0.684884	2.44859	1.04347	0.391722	1.09162	0.592054
1.72686	0.42262	2.05103	0.684195	2.51411	1.19218	1.35483	1.04063	1.02766	0.941535	0.703451	1.19239	2.93931	1.99601	0.592327
1.06167	0.631658	2.72165	1.23727	3.48295	3.4127	5.25727	0	2.66389	0	0	2.36312	1.43701	0.854645	0.592485
1.66393	1.14166	1.18877	1.4031	2.82454	1.07068	1.09159	0.43447	1.66243	0.947612	0.830892	0.943661	1.14301	0.438111	0.592682
0.374447	0.411785	0.88661	0.222188	0.0589238	1.10651	0.789666	1.36305	0.226153	0.757043	2.73234	0.456868	0.307072	0.862597	0.593718
4.58689	6.6968	2.55297	2.32267	2.59479	1.21167	1.44402	2.1685	2.42464	0.820408	1.64494	1.25307	1.62482	1.30313	0.593753
0.318616	0.304147	0.431423	0.826603	0.847172	0.812555	0.910483	1.8661	1.29251	0.993244	1.01078	1.15292	1.75054	0.684395	0.593796
0.596258	1.00117	2.2137	2.12932	0.620521	1.90918	1.20225	0.650316	1.96595	1.51861	1.75195	2.29489	0.954745	1.82713	0.593858
1.04243	1.1797	0.464979	1.7392	1.3225	0.456049	0.768376	0.706734	0.806602	0.794375	1.4907	1.19762	1.25677	1.8551	0.593955
6.71341	7.44122	1.06816	1.71033	0.383546	1.37088	1.37673	1.00806	1.3933	0.416898	1.27672	2.51705	2.39463	2.23333	0.594192
1.25312	1.1831	1.44947	1.06887	0.452189	0.978854	0.499283	1.971	1.57795	1.45568	2.24561	0.63718	1.54	1.18853	0.594441
0.374785	0.517834	0.656181	0.241376	0.11196	0.118883	0.332156	0.556245	0.277027	0.411344	0.399553	1.41799	0.284555	1.75406	0.595247
0.287834	0.298607	0.404292	0.255973	0.858296	0.33979	0.568914	0.688477	0.435148	0.536376	0.61808	1.31942	1.18349	1.3808	0.595849
2.59227	3.42591	2.68595	0.911659	1.46686	1.1061	1.25121	1.35052	1.3139	1.93123	1.36652	1.28668	1.01284	1.10808	0.596337
1.13103	1.43263	1.89372	0.790717	1.42021	1.15268	0.807574	0.596832	1.407	1.79944	2.91613	1.54469	1.79538	1.07908	0.596685
1.41188	0.984691	2.56784	1.09088	1.15769	0.955223	1.99783	0.575692	2.36805	0.558527	0.231307	0.553751	0.911027	0.546065	0.59673
2.17406	7.1426	2.14703	0.5999	1.85887	1.70627	1.82337	1.50846	2.06212	0.812366	2.27569	1.32401	2.37704	2.00924	0.596795
0.885852	0.902711	7.59751	0	4.43063	1.09721	5.90343	0	6.08335	6.88289	2.4632	1.80879	1.35527	1.45011	0.597047
1.90009	1.74985	1.21798	0.913807	0.791585	0.265015	1.53215	1.23601	1.3824	1.19827	1.62497	0.814087	0.999392	1.42717	0.597157
0.199798	0.0664008	0.27717	0.589444	1.13952	0.0607603	0.145539	0.133016	0.390166	0.293804	0.257634	0.264484	1.16552	1.32283	0.59771
0.191158	0.167471	0.667436	1.7413	0.15955	0.873865	0.222447	0.662868	0.847114	2.23633	0.309771	0.661893	1.82461	0.409294	0.597758
0.286901	0.124688	0.251833	0.154315	0.184291	1.45906	0.289734	0.596408	0.220171	0.95809	0.434554	0.348128	1.00533	0.40788	0.598097
0.788463	3.56434	1.0387	0.995975	1.38784	3.46443	0.756672	2.07455	0.961736	4.85454	2.33934	0.616062	1.33189	1.02834	0.598315
1.38544	0.21446	1.82415	1.56478	0.834667	0.151545	0.586308	0.576421	2.2418	0.240576	1.01265	0.53987	0.835384	0.809584	0.598394
0.314843	0.399071	0.658955	0.261684	0.306254	0.140664	0.594253	0.265491	0.443876	0.579295	0.693833	1.32764	0.380419	0.712594	0.59929
0.564831	0.404816	0.179749	0.248707	0.519469	0.271669	0.0403475	0.0618794	1.10539	0.171262	0.148396	1.26431	1.38252	0.359744	0.599445
0.525468	0.539426	0.200045	0.930093	1.07627	2.18809	0.49446	1.1458	0.612565	0.889207	0.483493	1.43212	2.62642	0.821044	0.599672
1.26575	1.10311	0.621131	2.71777	3.04436	1.00545	1.2271	0.436961	1.06825	0.56277	1.05769	0.6092	1.3658	0.231609	0.600011
9.3797	8.97258	1.10385	1.46945	1.52609	2.90115	1.21357	1.95066	1.06119	1.3911	1.38274	0.923972	1.52311	1.41886	0.600026
0.307411	0.264145	0.529728	0.180011	0.252294	0.148996	0.350558	0.401846	0.338277	0.825335	0.730002	0.702297	0.42512	1.10934	0.600489
2.26512	1.68724	2.6781	1.70203	1.35338	1.099	0.326602	1.35084	1.44075	0.33333	0.513785	2.69993	1.02147	2.42253	0.600588
0.143381	0.159691	0.124098	0.0982792	0.161359	1.34827	0.913015	1.17224	0.103516	0.924042	0.81689	1.56429	0.800265	2.25854	0.60097
2.58623	1.98354	1.82027	0.625552	0.735978	2.19753	1.68438	0.493046	2.30666	0.715718	2.37196	1.02306	2.20831	0.676911	0.601297
0.546129	0.528028	2.52131	2.18908	1.08401	1.73764	1.3145	2.26128	2.31926	2.21298	0.644875	1.28241	1.83157	0.475872	0.601509
0.565719	0.464188	0.989207	1.33602	1.25751	0.207056	0.877657	0.844434	1.24327	0.256783	0.349636	1.38508	0.385421	0.578775	0.60193
0.425855	0.299707	0.196005	0.798774	0.847253	0.281197	0.165309	0.239971	1.23326	0.276598	0.321689	0.64708	0.312585	0.362901	0.602433
1.10859	0.978562	0.438094	1.69817	0.405234	1.59118	1.24582	1.63163	0.808791	0.699699	0.570713	0.866582	0.650939	1.60936	0.602815
2.7458	0.744725	2.10187	6.71428	0.972921	0.436128	2.44485	1.96844	1.32544	0.445809	2.64679	0.504802	1.57284	0.735175	0.603059
0.254348	0.565946	0.812811	3.32051	2.15762	1.30495	0.506401	0	1.13519	0	0.446032	2.09774	0.215599	1.63873	0.603353
2.52187	3.31619	0.94559	0.811759	1.77367	1.72672	3.0007	0.703796	1.86766	1.74334	0.929164	2.18968	1.69283	1.31558	0.603363
0.804191	0.162467	0.795778	1.58844	0.262166	0.49363	0.874779	1.00916	1.52299	0.627035	0.711749	0.945225	2.31351	0.320839	0.603394
0.255212	0.470583	0.940493	2.22886	0.880785	1.6416	0.612908	0.811097	2.19246	1.75435	0.849276	1.18724	0.424393	0.66428	0.604242
0.384628	0.691906	2.24153	1.65918	2.57898	2.18855	1.14468	1.3247	1.57241	1.80373	0.935123	1.13178	0.879975	1.72706	0.604776
2.12828	1.40041	1.27453	0.88859	2.50279	2.13219	0.985639	0.301074	2.60969	1.0088	0.770423	0.556227	2.19759	1.91152	0.604805
0.261745	0.411805	0.722643	1.35719	1.57134	1.71747	2.52703	2.13552	2.08248	2.04797	1.92387	1.22748	2.03174	0.925352	0.604815
1.18989	0	1.16908	1.23824	3.75271	3.55746	0.709342	0	0.840976	4.97754	3.65613	0.735706	0.813215	0.949297	0.605057
0.555106	0.439742	0.572212	1.59214	0.844439	0.616469	0.893112	2.3265	2.06806	1.88182	1.365	0.247014	0.386565	0.133404	0.605433
1.66626	0.485348	3.13204	0.692437	1.12338	1.47528	1.66567	0.868124	1.96805	1.90185	1.04513	1.83416	2.34754	0.638497	0.605899
2.69059	2.33649	1.17194	0.79957	0.764081	1.66795	0.856017	1.35931	1.82452	0.188545	0.15273	0.371441	0.100171	1.41989	0.606026
1.11513	1.08124	1.65679	1.00528	0.437861	0.824802	0.989882	1.8463	0.966148	0.882488	0.981832	2.07553	1.4402	0.972399	0.60691
0	0.621225	0.741758	0.44558	1.72786	0.400336	1.95181	1.67998	2.89318	1.13159	2.68014	0.156532	0.347404	0.0946937	0.607111
1.0794	1.76693	0.83421	1.32468	0.862314	1.77329	1.82996	0.350378	0.97452	0.26019	0.58596	1.50433	1.83902	0.777142	0.60717
0.399974	0.309527	1.18149	0.402141	1.54259	0.639851	1.64661	1.51063	0.440945	0.268133	1.23437	2.37871	3.63633	1.29076	0.607768
0.189081	0.170615	1.04206	2.21264	0.622264	0.772585	0.650844	1.74569	0.740297	0.452565	1.29098	0.903157	0.274685	1.51438	0.607873
1.13373	0.855262	0.44317	2.54815	0.987416	0.839639	1.59779	1.4817	0.64607	0.965293	0.354654	1.71304	2.19691	0.541957	0.608351
3.4378	3.89406	2.50178	1.65889	1.68246	0.657791	2.67513	1.09706	0.526212	1.00613	2.64353	0.815565	0.286786	0.816281	0.609063
1.33955	0.611422	0.958464	1.97165	1.47688	2.2767	1.90081	0.917468	0.906127	0.211136	0.300162	1.5307	0.571831	1.81751	0.609077
1.36925	1.62034	1.61897	1.75745	2.25126	1.80474	2.56346	1.8619	3.02766	3.23245	1.52303	3.09457	0.458157	2.77594	0.609295
0.447667	0.58366	1.1863	0.977389	0.493027	0.888087	1.19784	0.643836	1.40979	0.395931	2.22985	1.02651	0.980532	0.314845	0.60958
0.706141	0.546857	2.55159	1.06334	2.26071	1.55504	0.933692	0.825759	1.09047	1.97578	1.43882	0.873258	2.20588	0.740019	0.609594
0.242306	0.453431	0.128657	0.270302	0.137579	1.31593	1.31666	1.7499	0.176588	2.43639	1.05511	4.18407	0.720035	2.26287	0.609737
1.47695	1.41512	3.25145	1.47357	2.28347	1.14099	4.61914	2.11528	4.37804	0.978926	2.13951	0.267175	1.59584	0.361166	0.609857
1.09669	0.719558	1.34183	1.94047	0.717284	1.01442	0.913771	2.40161	0.56229	0.957335	1.31844	4.24347	2.42362	1.27786	0.609986
0.61807	0.42165	0.0907715	0.203877	0.273665	0.270417	0.141624	0.097133	0.116437	0.0490827	0.221397	0.964608	0.0781253	0.182917	0.610283
2.86981	2.12738	1.03509	2.42077	0.559116	0.531678	1.03863	1.07777	2.04232	0.502175	0.78871	1.73838	1.26399	2.33023	0.61062
4.72174	4.96316	0.486081	2.28733	2.56062	2.79613	1.0814	2.36004	0.605564	0.497898	2.21746	0.747839	1.95885	0.251537	0.611018
0.689464	0.776567	0.133063	0.284793	0.237018	0.489572	0.330002	0.239311	0.131614	0.220526	0.32046	0.279313	0.460039	0.565147	0.611806
0.135445	0	1.20869	2.11291	0.690373	1.95777	0.173277	0.944116	2.34106	0	1.80781	0	0.666586	0.532148	0.611884
6.4413	1.00274	2.14162	6.53227	7.42862	1.07866	2.91246	0.934385	5.31954	1.52839	0.625229	0.39252	1.3422	0.774423	0.611933
1.27416	1.52566	2.31186	2.1698	0.64531	1.94956	1.47115	0.582391	0.921426	1.3636	1.55954	2.39894	0.479171	2.4077	0.61228
0.534165	0.326163	1.03995	1.87836	0.665462	1.31074	1.40497	0.519524	3.18924	1.86968	1.891	1.7576	0.509873	0.372415	0.612716
0.676223	0.460602	0.595645	1.02856	1.11414	1.12727	0.613932	2.01772	0.523522	0.923358	1.01653	0.275252	0.88724	0.903647	0.612859
0.215911	0.154146	0.0453065	0.290601	0.106404	0.10761	0.0461726	0.140371	0.219113	0.236713	0.0423164	0.543948	0.336708	0.224489	0.613121
0.284435	0.297364	0.238763	0.0729555	0.620266	0.852838	0.263379	1.03089	0.68206	0.34343	0.49897	2.05305	0.904908	1.7819	0.613517
0.703353	0.582134	1.8901	0.54612	1.84611	1.75358	1.16756	0	2.06702	0.945595	2.01676	0.831606	0.344457	0.836801	0.614535
0.276986	0.299044	1.21202	0.591887	0.437002	0.254762	1.04813	0.648409	0.767934	1.22825	1.19632	0.595602	1.05923	0.508165	0.614567
2.35646	2.45606	1.43772	1.66679	0.869357	1.59542	1.57607	0.772854	0.893901	0.419495	2.46162	1.18953	0.255569	1.56668	0.614584
4.13579	0.999629	1.09616	1.85648	0.652475	1.91588	2.37808	1.93122	2.71097	5.22962	1.47094	0.688757	1.76213	1.55206	0.614932
0.852824	0.929477	0.932009	0.708765	1.21943	1.26187	0.367833	0.106987	1.17785	0.816529	1.32845	1.43552	2.5494	1.77897	0.615399
0.475971	0.312008	1.62065	2.44144	1.80006	0.554223	2.26672	1.30881	0.392678	1.41393	0.774037	1.44335	1.47843	1.04333	0.615684
[truncated: 6,998 more rows]
