# Supplementary material for: S100A9-CXCL12 activation in BRCA1-mutant breast cancer promotes an immunosuppressive microenvironment associated with resistance to immunotherapy
Source: Nat Commun. 2022 Mar 18;13:1481. doi: 10.1038/s41467-022-29151-5 (PMC8933470; doi:10.1038/s41467-022-29151-5)
Supplement: Supplementary file 8 — Supplementary Data 4 [file 41467_2022_29151_MOESM8_ESM.xlsx]

## Sheet: Sheet1
	B1	B2	B3	P1	P2	P3	G1	G2	G3	G10-1	G10-2	G10-3
Cxcl12	11.1	11.62	10.02	13.7	13.66	13.15	21.65	21.03	21.19	0	0	0
Gm5886	0.01	0.16	0.01	0.77	1.93	0.79	51.12	49.42	48.13	0.01	0.01	0.01
Lmo1	0.73	0.6	0.67	1.33	0.99	1.21	38.96	48.22	42.76	0.01	0.01	0.01
6030419C18Rik	8.3	7.73	7.51	10.09	9.43	9.68	23.73	25.68	24.82	0.01	0.01	0.01
Fbn1	0.25	0.26	0.29	0.58	0.67	0.52	27.98	28.53	29.71	0.03	0.01	0.01
Apbb1ip	0.01	0.01	0.01	0.19	0.27	0.12	16.47	17.63	15.58	0.01	0.02	0.01
H60a	2.35	3.31	3.24	4.45	4.04	4.28	8.66	7.16	8.52	0.01	0.01	0.01
Tmem45a	0.09	0.04	0.01	0.28	0.23	0.25	8.04	7.28	8.57	0.01	0.01	0.01
Dcn	0.72	0.94	0.77	1.46	1.91	1.3	256.83	242.33	255.11	0.27	0.4	0.33
Sspn	0.94	1.15	1.45	1.71	1.48	1.54	5.55	5.33	5.1	0.01	0.01	0.01
Peli2	0.08	0.04	0.04	0.09	0.09	0.11	4.82	4.68	5.12	0.01	0.01	0.01
Pir	0.01	0.01	0.01	0.24	0.09	0.09	12.51	10.54	10.36	0.05	0.01	0.01
Prdm5	0.32	0.28	0.34	2.1	1.31	2	3.97	3.81	4.3	0.01	0.01	0.01
Fat2	0.03	0.02	0.01	0.06	0.04	0.03	3.76	3.86	3.93	0.01	0.01	0.01
Lrch2	1.59	1.9	1.24	2.75	3.14	2.71	2.21	1.86	2.61	0.01	0.01	0.01
Zfp518b	0.69	0.71	0.48	1.07	1.03	1.02	2.03	1.93	2.05	0.01	0.01	0.01
Il2rg	0.46	0.79	0.67	1.98	1.48	2.1	18	17	16.54	0.01	0.08	0.17
Rasl12	0.07	0.23	0.18	0.33	0.26	0.24	2.06	1.83	2.03	0.01	0.01	0.01
C1qtnf3	0.1	0.01	0.08	0.23	0.52	0.56	1.87	1.83	2.19	0.01	0.01	0.01
Hoxb6	0.05	0.01	0.05	0.1	0.21	0.1	1.77	1.55	1.99	0.01	0.01	0.01
Fhl1	2.43	2.14	2.14	2.4	2.79	3.18	2.63	3.07	3.1	0.03	0.01	0.01
Ddit4l	1.97	1.89	1.91	2.67	2.74	2.64	3.54	3.04	2.57	0.01	0.01	0.04
Foxf1	2.62	2.79	3.16	4.04	3.97	4.32	5.92	6.73	6.07	0.08	0.01	0.05
Zdhhc15	0.19	0.25	0.25	0.49	0.29	0.48	1.84	1.81	1.57	0.01	0.02	0.01
Xkr6	0.25	0.18	0.18	0.35	0.29	0.3	1.24	1.24	1.25	0.01	0.01	0.01
Wisp2	14.77	13.86	14.14	32.38	30.57	31.75	56	59.73	53.27	0.5	0.43	0.43
Tmem117	0.23	0.35	0.26	0.62	0.57	0.48	2.01	2.64	2.35	0.01	0.04	0.01
Wfdc3	0.1	0.1	0.21	1.23	1.38	0.74	0.63	1.79	0.95	0.01	0.01	0.01
Dsg3	3.67	4.13	3.75	4.82	4.98	4.5	22.76	21.43	23.01	0.23	0.22	0.21
Serpinb7	0.76	0.84	1.21	1.33	1.85	1.64	2.01	1.28	1.61	0.01	0.03	0.01
S1pr3	0.04	0.04	0.05	0.1	0.16	0.13	0.87	1.01	1.06	0.01	0.01	0.01
Eid2b	0.59	0.38	0.68	1.2	0.92	1.49	0.87	0.96	1	0.01	0.01	0.01
Hoxb7	0.11	0.06	0.01	0.38	0.11	0.34	0.62	1.17	1.02	0.01	0.01	0.01
Dzip1l	0.23	0.08	0.19	0.35	0.29	0.28	7.73	6.64	7.39	0.09	0.08	0.08
Zfp11	0.9	1.12	1.05	1.39	1.56	1.51	1.45	1.22	1.43	0.01	0.01	0.03
Popdc3	0.01	0.01	0.01	0.07	0.11	0.07	0.8	0.63	1.02	0.01	0.01	0.01
Snai2	0.97	0.84	0.96	1.19	1.8	1.16	48.76	46.46	47.71	0.84	0.51	0.5
Ldb2	0.54	0.29	0.39	0.76	1.1	0.71	1.07	1.21	0.64	0.01	0.01	0.02
Nkd2	0.18	0.17	0.22	0.36	0.39	0.34	103.83	106.04	102.85	1.55	1.35	1.43
Gabrb3	0.03	0.01	0.02	0.07	0.04	0.06	0.67	0.6	0.89	0.01	0.01	0.01
Dpysl3	1.83	1.86	2.16	4.51	4.72	4.3	7.34	6.76	7.69	0.04	0.12	0.17
Ccdc141	1.33	1.71	1.42	1.66	1.87	1.92	3.29	3.41	3.74	0.08	0.04	0.04
Hoxa4	0.43	0.53	0.53	0.82	0.67	1.07	2.91	2.33	2.99	0.04	0.09	0.01
Il1rl1	8.49	11.04	9.59	16.85	15.84	16.05	38.21	35.77	38.84	0.61	0.66	0.65
Fam19a5	2.25	2.01	2.79	3.77	3.1	3.85	26.15	26.65	25.23	0.31	0.6	0.52
Rai2	0.03	0.06	0.01	0.14	0.17	0.14	2.85	2.51	2.51	0.06	0.06	0.03
Plxdc1	0.01	0.12	0.12	0.2	0.15	0.21	1.87	1.92	1.53	0.04	0.06	0.01
Npy1r	0.1	0.14	0.08	0.29	0.16	0.18	0.42	0.5	0.48	0.01	0.01	0.01
Mmp15	1.85	2	1.86	2.53	2.52	2.73	6.23	6.66	6.31	0.18	0.2	0.08
Impact	1.02	1.39	1.34	1.66	1.96	2.23	16.81	15.09	18.78	0.77	0.32	0.35
Man1c1	0.61	0.76	0.73	1.73	1.76	1.92	1.56	1.43	1.56	0.04	0.05	0.04
Chrdl1	4.82	5.47	4.17	6.38	6.82	5.59	8.59	7.5	8.71	0.4	0.22	0.14
Zfp354a	0.37	0.44	0.38	0.47	0.58	0.48	0.48	0.76	0.69	0.04	0.01	0.01
Ly6d	0.8	0.41	1.25	2.17	1.55	1.66	63.92	65.56	59.31	1.49	2.32	2.42
Lingo2	0.01	0.01	0.01	0.02	0.02	0.05	0.24	0.29	0.27	0.01	0.01	0.01
Psors1c2	0.1	0.01	0.01	0.29	0.1	0.3	0.2	0.3	0.1	0.01	0.01	0.01
Masp1	0.5	0.49	0.5	1.09	1.12	0.87	6.86	6.68	6.94	0.3	0.36	0.39
Hhipl1	2.25	3.01	2.76	3.4	3.31	2.99	12.5	12.76	12.78	0.89	0.6	0.5
Moxd1	0.92	0.97	1.21	1.92	2.09	2.14	31.99	28.25	29.87	1.76	1.66	1.71
Tas1r2	0.04	0.01	0.01	0.04	0.04	0.06	0.08	0.18	0.26	0.01	0.01	0.01
Hgf	0.15	0.18	0.09	0.59	0.65	0.96	0.21	0.25	0.38	0.02	0.02	0.01
Lsp1	1.64	1.86	2.09	2.46	2.04	2.32	6.3	5.65	4.78	0.18	0.36	0.48
Anks1b	0.04	0.07	0.09	0.11	0.11	0.18	0.16	0.18	0.15	0.01	0.01	0.01
Rab39b	0.01	0.02	0.01	0.05	0.07	0.04	4.1	4.68	4.84	0.27	0.34	0.24
Ak3	10.1	10.8	10.21	15.28	15.63	16.27	15.63	16.09	16.12	1.36	1.1	0.75
Tnfrsf11b	0.83	1.07	1.21	3.03	3.16	2.71	7.04	6.68	7.7	0.51	0.61	0.34
Hlf	0.78	0.66	0.79	1.38	1.68	1.31	8.58	7.48	8.35	0.56	0.75	0.39
Prdm1	0.14	0.32	0.24	0.46	0.45	0.43	1.42	1.16	1.36	0.1	0.09	0.1
Cacna2d1	0.16	0.24	0.04	0.32	0.58	0.66	2.87	2.94	3.74	0.27	0.31	0.13
Arhgap29	3.74	4.96	3.69	4.99	5.22	4.95	10.04	9.1	11.87	0.84	1.08	0.44
Ndrg4	20.35	21.45	22.41	34.58	34.68	35.35	37.25	35.96	35.62	3.14	2.72	2.52
Ror1	2.36	2.22	2.73	3.01	3.31	3.04	8.11	7	7.9	0.6	0.66	0.52
Mysm1	1.77	2.1	1.56	2.01	2.79	2.41	17.91	16.37	22.19	1.74	1.69	1.04
Plch2	0.25	0.33	0.47	0.55	0.82	0.52	10.45	10.32	10.52	0.81	0.9	0.82
Txndc16	3.58	4.29	4.32	5.38	4.86	5.56	15.94	14.86	17.22	1.39	1.48	1.03
Sdr16c6	0.01	0.01	0.01	0.12	0.25	0.06	0.55	0.25	0.12	0.01	0.06	0.01
Slitrk5	0.05	0.01	0.04	0.12	0.08	0.12	0.48	0.49	0.4	0.01	0.07	0.04
Tmem71	0.28	0.35	0.22	0.91	0.54	0.58	0.45	0.53	0.39	0.08	0.02	0.02
Gpr68	0.04	0.12	0.08	0.18	0.14	0.17	0.16	0.22	0.19	0.01	0.02	0.02
Rbm20	0.02	0.01	0.01	0.19	0.12	0.13	0.09	0.11	0.14	0.01	0.01	0.01
Atp1a3	0.14	0.07	0.06	0.24	0.26	0.18	0.26	0.49	0.38	0.01	0.06	0.03
Sntb1	0.62	0.58	0.55	1.34	1.12	1.21	2.25	2.21	2.6	0.23	0.11	0.29
Glrp1	0.09	0.16	0.32	0.35	0.46	0.33	1.28	0.65	0.89	0.1	0.13	0.03
Muc15	0.02	0.05	0.2	0.37	0.22	0.26	0.51	0.57	0.51	0.09	0.05	0.01
Slc5a9	0.12	0.04	0.11	0.29	0.33	0.31	0.63	0.58	0.48	0.04	0.03	0.09
Cited1	0.43	0.49	0.62	0.71	1	0.72	0.9	1.5	1.37	0.27	0.01	0.11
Angpt1	0.81	1.02	0.45	1.56	1.29	1.6	1.98	1.28	1.92	0.17	0.28	0.09
Lrrc15	0.02	0.01	0.01	0.05	0.05	0.04	0.17	0.16	0.13	0.03	0.01	0.01
Cdh2	5.81	5.83	5.59	10.43	10.48	9.81	29.13	29.33	28.97	3.62	3.33	2.68
Abcb1a	0.45	0.46	0.36	0.96	1.14	0.84	2.29	2.06	2.23	0.29	0.21	0.24
Plb1	1.59	1.4	1.66	4.18	2.51	4.02	13.08	13.01	12.91	0.95	1.58	1.89
Colec12	0.11	0.24	0.11	0.32	0.49	0.31	5.82	4.79	5.25	0.84	0.65	0.34
Ptger2	0.17	0.09	0.14	0.27	0.31	0.25	2.05	2.2	2.23	0.18	0.26	0.31
Orm2	0.66	0.46	0.92	1.46	3.27	2.19	1.03	1.62	1.05	0.11	0.11	0.22
Dlgap2	0.01	0.01	0.01	0.03	0.04	0.01	0.08	0.18	0.16	0.01	0.03	0.01
Snx30	1.99	2.04	2.38	2.53	2.58	2.6	12.3	10.91	11.04	1.58	1.32	1.19
Bbs1	0.14	0.09	0.1	0.15	0.16	0.16	0.61	0.6	0.46	0.1	0.02	0.08
St3gal6	0.29	0.35	0.25	0.65	0.85	0.7	3.74	5.31	5.23	0.56	0.61	0.57
Ttc30b	2.22	2.63	2.28	3.34	3.5	3.16	2.65	3.23	3.02	0.34	0.5	0.25
Tmtc2	0.27	0.58	0.37	0.75	0.9	0.83	1.27	1.3	1.67	0.22	0.16	0.15
Rorb	0.01	0.02	0.02	0.07	0.13	0.07	0.66	0.52	0.71	0.09	0.11	0.04
Nupr1	112.51	114.29	129.38	233.33	227.63	240.55	157.46	160.3	133.28	20.64	19.98	17.33
Zfp781	0.83	0.97	0.52	1.33	1.78	1.08	3.73	3.8	4.69	0.62	0.46	0.53
Rnf165	0.13	0.18	0.12	0.23	0.2	0.2	0.48	0.49	0.68	0.07	0.07	0.08
P2rx6	0.03	0.05	0.05	0.23	0.29	0.17	0.11	0.19	0.36	0.03	0.03	0.03
Ift74	4.18	4.64	4.34	5.24	6.78	6.93	35.48	35.02	46.64	6	6.19	3.85
Gpr155	1.57	2.08	1.73	2.28	2.37	2.13	2.61	2.59	2.71	0.41	0.33	0.41
Npr3	0.18	0.31	0.27	0.78	0.86	0.83	1.05	1.07	0.99	0.21	0.14	0.11
Synpo	3.41	3.7	3.88	5.57	5.27	5.02	16.4	15.77	16.65	2.55	2.26	2.71
Vsnl1	5.56	5.28	5.27	6.74	6.87	5.85	12.87	13.31	12.98	2.29	2.22	1.57
Epha7	0.04	0.05	0.05	0.1	0.12	0.11	2.02	1.95	2	0.38	0.26	0.3
Tekt5	8.31	10.54	12.83	14.99	13.78	21.25	18.66	15.56	18.78	4.57	3.23	0.72
Eml6	0.2	0.18	0.15	0.29	0.25	0.23	1.3	1.31	1.17	0.2	0.25	0.16
Npnt	1.02	1.11	1.1	1.24	1.54	1.24	3.01	2.7	3.28	0.53	0.4	0.53
Cd84	0.09	0.13	0.11	0.18	0.2	0.26	0.71	0.45	0.62	0.12	0.12	0.05
Akr1c14	0.12	0.07	0.17	0.42	0.35	0.33	0.43	0.35	0.38	0.07	0.02	0.1
Casp12	3.34	3.78	3.14	3.79	4.63	4.03	6.49	5.18	7.49	1.5	0.92	0.87
Kitl	3.42	3.83	2.86	4.66	6.27	5.27	7.52	6.89	8.8	1.68	1.56	0.76
Arhgef10	7.81	7.82	8.49	10.75	11.47	10.8	11.14	11.21	10.62	1.99	2.24	1.62
Taf7	0.84	1.04	0.59	1.04	1.4	1.36	1.71	1.5	1.82	0.44	0.32	0.14
Itgb7	0.63	0.43	0.72	1.02	0.89	0.75	0.81	1.01	0.91	0.2	0.07	0.22
Plvap	0.06	0.01	0.03	0.09	0.13	0.06	0.13	0.12	0.13	0.01	0.03	0.03
Rhov	2.24	2.02	1.59	3.52	3.74	3.1	4.83	4.57	5.4	1.14	0.59	1.01
Zfr2	0.01	0.01	0.11	0.14	0.11	0.16	0.46	0.47	0.52	0.07	0.1	0.1
Mpp7	2.64	3.13	2.66	3.3	4.52	3.37	4.14	4.11	5.36	1.01	0.86	0.68
Cxcr6	0.1	0.07	0.17	0.27	0.55	0.34	0.24	0.34	0.21	0.07	0.01	0.07
Itgb8	0.36	0.62	0.4	0.78	1.15	0.64	0.83	0.6	0.74	0.17	0.08	0.17
Mylk2	0.01	0.02	0.01	0.06	0.06	0.06	0.06	0.04	0.1	0.01	0.02	0.01
Mcf2l	0.73	0.67	0.66	1.33	1.34	0.97	3.06	2.79	3.2	0.64	0.62	0.59
Ddit4	109.13	104.04	108.09	141.81	139.97	140.51	184.15	187.38	188.27	39.58	34.19	41.77
S100a9	0.01	0.01	0.01	78.43	70.64	71.27	1.16	1.67	0.47	0.01	0.23	0.45
Glis3	3.46	3.35	3.25	4.22	4.32	4.18	5	5.12	5.38	1.36	1.16	0.95
Armcx3	8.65	11.23	8.45	11.43	12.17	12.02	13.33	11.01	14.24	3.13	2.95	2.68
Lpin1	2.89	2.71	3.07	4.04	3.6	3.73	3.85	3.96	3.84	0.93	1.01	0.72
Lgr4	5.17	5.4	5.14	8.07	7.81	7.93	10.4	10.17	11.64	2.66	2.79	1.91
Arhgap24	2.42	2.91	2.45	4.62	4.2	3.79	6.41	5.03	6.04	1.34	1.51	1.16
Mtx3	2.67	3.09	2.7	3.65	3.69	3.12	4.32	3.47	3.79	1	0.88	0.78
Slc16a7	0.26	0.08	0.24	0.45	0.41	0.54	1.03	1.3	0.76	0.4	0.24	0.08
Ppargc1a	0.2	0.12	0.1	0.38	0.48	0.43	0.58	0.76	0.72	0.16	0.22	0.1
Zfp597	0.78	0.97	0.91	1.21	1.24	1.22	2.22	1.76	2.54	0.54	0.71	0.38
Ccdc39	0.28	0.2	0.19	0.52	0.69	0.43	0.36	0.45	0.77	0.14	0.16	0.1
Zfp811	0.02	0.01	0.07	0.11	0.07	0.07	0.08	0.28	0.27	0.11	0.03	0.02
Yy2	0.16	0.38	0.27	0.9	1.5	0.74	1.09	0.97	0.53	0.54	0.01	0.12
Endou	0.02	0.03	0.05	0.08	0.13	0.13	0.18	0.33	0.34	0.01	0.08	0.13
Tnfsf10	0.01	0.03	0.03	0.16	0.09	0.13	0.15	0.12	0.15	0.01	0.07	0.03
Nr3c1	7.97	9.27	7.28	9.78	10.86	10.2	21.17	19.23	23.09	6.61	6.46	3.9
Slc24a3	1.5	1.75	1.66	2.33	2.39	2.26	2.78	3	3.13	0.8	0.64	0.95
Ass1	18.7	20.36	18.97	24.18	27.49	26.65	185.52	194.05	185.3	48.86	47.75	56.06
Cyp2j6	1.08	1.47	1.25	1.61	1.73	1.69	3.95	4.34	3.83	1.15	1.26	0.87
Kalrn	0.73	1.09	1.03	1.41	1.24	1.17	3.99	3.79	3.82	1.04	1.03	1.1
3830406C13Rik	4.79	5.11	4.49	5.77	6.43	6.01	6.52	6.4	7.16	1.82	1.81	1.86
Plcl1	0.42	0.38	0.41	0.51	0.49	0.56	1.4	1.53	1.66	0.48	0.38	0.41
Ang3	0.01	0.26	0.01	0.84	0.27	0.8	1.58	2.55	1.99	0.39	1.05	0.27
Nipbl	6.23	7.85	6.57	8.63	10.45	8.56	11.82	11.28	14.71	4.27	3.71	2.62
Scrn3	0.93	0.95	0.71	1.81	1.5	1.5	2.56	2.57	2.83	0.94	0.51	0.79
Pla2g7	9.69	11.05	8.65	12.64	13.65	12.15	38.71	41.43	34.74	11.43	11.18	10.34
Ids	12.99	13.42	9.75	15.65	17.5	14.83	18.06	18.79	19.08	6.13	5.89	4.05
Spink2	0.83	0.61	0.98	2.17	1.75	1.73	1.23	1.48	1.57	0.36	0.48	0.39
Scai	0.75	0.79	0.62	1.2	1.52	1.16	1.7	1.53	2.22	0.69	0.47	0.41
Rapsn	8.04	7.68	7.6	9.81	11.66	12.98	27.05	30.73	27.15	7.59	9.09	8.44
Heg1	1.28	1.21	1.1	1.44	1.47	1.6	2.24	2.25	2.35	0.69	0.56	0.81
Recql	8.81	8.71	8.14	10.59	11.68	10.66	19.88	20.56	22.49	6.34	6.49	6.18
Hist1h1c	11.11	10.16	9.89	12.31	13.46	14.01	16.89	16.91	13.15	4.15	5.43	4.61
Gorab	6.94	7.46	7.24	9.19	9.64	7.97	12.45	11.76	12.88	3.68	4.57	3
Ythdc2	2.18	2.37	1.62	2.92	3	2.88	4.82	4.31	5.49	1.76	1.67	1.02
Dbi	323.51	277.45	316.51	367.66	366	370.26	650.59	658.71	631.31	194.05	194.13	207.29
Zfp948	3.35	4.83	3.33	5.78	7.74	7.16	7.58	6.44	9.44	2.52	2.77	2.03
Eea1	5.51	6.74	5.18	7.33	9.2	8.52	9.96	8.63	12.43	3.85	3.47	2.4
Esyt3	2.26	2.43	2.81	3.09	3.71	2.98	2.84	3.07	3.4	1	0.95	0.97
Bhlhe41	3.77	3.68	3.95	8.19	8.39	7.64	4.84	4.71	5.65	1.5	1.82	1.46
Ccdc50	11.76	14.57	11.04	14.99	16.38	14.26	23.18	21.26	25.46	8.37	8.33	5.55
Hectd2	0.69	0.95	0.59	1.38	1.4	1.44	1.38	1.25	1.57	0.49	0.46	0.41
Atrx	7.31	10.04	7.21	10.87	14.29	12.95	10.66	10.92	15.14	4.81	4.31	2.89
Akap17b	0.43	0.61	0.41	0.66	0.84	0.62	1.04	0.63	1.02	0.38	0.35	0.15
2810474O19Rik	5.72	7.01	5.46	9.33	12.25	10.76	14.05	12.92	17.12	6.34	5.15	3.15
Polk	3.22	3.48	2.62	4.38	4.5	3.7	3.59	3.83	4.49	1.47	1.37	1.12
Gnai1	3.93	3.09	2.22	8.68	8.2	8.49	14.25	14.69	18.38	6.73	5.44	3.92
Slc30a4	7.04	8.92	7.07	9.44	10.36	9.55	12.99	11.08	14.69	4.85	4.91	3.47
Oxr1	26.26	27.72	24.58	33.37	36.67	34.13	55.26	51.07	62.26	21.35	21.31	14.98
Tssk1	0.04	0.01	0.05	0.09	0.09	0.09	0.23	0.19	0.28	0.14	0.05	0.05
Dusp10	5.28	5.44	5.05	6.28	7.22	8.06	21.18	21.71	21.08	8.11	6.77	7.66
Lvrn	0.04	0.02	0.02	0.11	0.11	0.19	0.04	0.07	0.06	0.01	0.04	0.01
Zfp770	2.31	3.02	2.28	2.88	3.38	3.42	4.29	3.79	4.94	1.69	1.83	1.14
Meis1	2.7	2.59	2.34	3.22	3.32	2.75	4.98	5.17	5.29	2.08	1.59	1.87
Gstm7	0.15	0.1	0.26	0.61	0.37	0.26	0.57	0.94	0.9	0.36	0.15	0.36
Zfp433	1.08	1.24	0.69	1.5	2.35	2.19	3.19	3.71	4.62	1.27	1.6	1.29
Rfx5	5.19	6.48	5.32	6.98	7.13	7.16	9.22	8.75	8.95	3.66	3.29	2.82
Pyroxd2	0.33	0.19	0.34	0.49	0.5	0.74	0.6	0.46	0.99	0.28	0.09	0.38
Tmem263	5.23	4.49	4.88	6.67	5.46	5.62	10.83	10.89	12.55	4.81	4.79	3
Kansl1l	1.6	1.88	1.41	2.42	3.01	2.35	2.02	1.91	2.6	1.01	0.8	0.6
Pign	3.35	3.74	3.32	4.39	4.95	4.11	7.92	7.56	8.98	3.36	3.57	2.13
Lcorl	1.08	2.11	0.87	2.32	2.87	2.25	2.42	2.72	3.02	0.96	1.33	0.75
Carns1	0.53	0.67	0.53	0.82	0.76	0.74	2.14	1.65	1.92	0.47	0.81	0.85
Golim4	39.35	45.26	38.27	63.98	64.57	56.35	53.97	47.96	58.57	24.18	21.53	14.22
Slmap	19.48	22.48	18.58	24.91	27.01	23.9	30.36	28.09	34.12	13.79	12.7	8.09
Dek	72.02	83.54	63.06	101.17	126.67	121.53	121.3	114.42	155.76	55.32	50.4	40.55
Fam26d	0.01	0.01	0.01	0.08	0.1	0.1	0.03	0.03	0.02	0.01	0.01	0.01
Zfp950	1.38	1.46	1.89	2.68	2.9	3.53	2.48	2.72	2.58	0.71	1	1.22
Golt1b	26.43	27.34	26.61	34.91	32.17	33.31	53.53	51.91	53.31	21.61	21.69	16.56
Cep162	2.35	3.04	2.63	3.42	3.83	3.58	5.14	4.32	5.45	2.16	2.24	1.29
Adck3	0.39	0.51	0.42	0.57	0.72	0.62	1.3	1.56	1.06	0.6	0.44	0.46
Ergic2	15.09	19.07	15.37	20.53	20.65	21.16	28.47	29.3	30.72	11.76	12.84	9.29
A830080D01Rik	3.28	4.33	3.41	5.62	6.78	6.17	4.93	4.21	5.75	2.3	2.24	1.17
Mzt1	16.46	18.91	13.43	19.56	22.46	21.63	20.92	20.23	22.77	9.43	9.17	6.01
Slc12a2	8.05	8.78	6.78	10.12	11.46	9.57	38.51	34.06	41.39	17.09	16.02	11.02
Mgam	0.03	0.05	0.08	0.14	0.16	0.18	1.01	0.82	0.75	0.41	0.27	0.32
Hes1	11.97	12.02	13.21	15.16	15.71	16.19	19.37	21.57	20.53	7.55	9.38	7.09
Clock	5.16	5.95	5.03	6.61	7.98	7.36	9.68	9.05	11.55	4.67	4.55	2.64
Lrif1	3.67	3.81	2.66	6.27	7.35	5.94	7.78	7.06	7.92	3.3	3.48	2.17
Nr1d2	9.35	11.3	8.73	14.26	15.57	14.74	19.56	19.32	23.53	10.38	8.73	5.48
Tcp11l2	1.92	1.28	1.56	2.73	2.54	2.96	3.12	2.43	3.51	1.37	1.27	0.93
Klhl7	8.69	9.86	7.87	10.55	11.05	10.16	10.24	10.98	13.16	5.05	5.29	3.25
Pnisr	6.35	7.15	5.75	8	7.92	8.4	14.37	13.38	16.28	6.99	6.41	4.03
Cln5	5.81	7.62	6.13	7.5	8.88	9.21	18.12	18.64	19.82	7.47	7.23	7.77
Pof1b	0.8	0.92	0.46	1.09	2.04	1.58	1.62	1.67	2.29	0.59	1.1	0.57
Rnf152	0.14	0.11	0.12	0.32	0.23	0.21	0.31	0.34	0.51	0.17	0.17	0.13
Ankib1	10.97	12.65	10.64	14.8	16.02	13.95	24.99	24.6	28.4	12.31	11.75	7.77
Crot	9.16	11.05	8.43	11.6	12.38	11.1	28.27	24.44	28.21	12.05	12.22	8.78
Zfp873	0.44	0.65	0.33	0.65	0.79	0.74	1.54	1.66	1.91	0.97	0.78	0.34
Rsrp1	42.22	47.55	47.9	64.15	62.32	65	103.25	103.11	107.25	49.23	43.73	35.43
Ift80	7.01	7.72	6.97	9.51	10.64	8.51	10.16	9.19	10.98	4.73	4.57	3.18
Tmem30a	24.67	29.73	21.82	33.21	41.22	38.47	35.53	32.99	42.39	16.68	18.31	10.74
Cebpd	2.18	2.06	2.38	2.7	2.81	2.89	38.31	37.53	36.63	13.73	15.86	16.82
Pcdh1	11.77	11.72	12.64	15.65	16.06	15.48	22.18	23.44	23.54	9.84	8.41	10.38
Krit1	4.44	4.89	4.03	5.9	6.25	5.86	10.19	9.83	12	5.12	4.81	3.37
Rnase4	2.24	1.82	2.48	2.61	2.56	3.04	4.99	5.53	4.42	2.78	2.06	1.45
Smc4	36.54	49.24	36.56	53.44	64.57	60.18	61.22	57.91	78.54	30.47	31.71	21.67
Peli1	5.32	5.68	5.39	7.03	7.54	7.47	11.93	12.55	12.56	6.36	5.56	4
Fam133b	11.23	14.02	10.51	16.34	16.75	14.49	27.26	26.59	28.03	13.73	12.85	8.66
Msh3	6.71	7.37	7.32	9.12	8.97	8.68	11.39	10.83	12.7	6.04	5.02	3.99
Ccp110	6.03	7.23	5.38	7.72	7.77	7.44	10.04	9.4	12.02	5.37	5.35	2.92
Irs1	2.09	2.44	2.37	3.17	3.44	2.61	4.11	3.54	4.25	1.85	1.68	1.63
Zfp949	2.03	2.47	2.17	3.27	3.34	2.81	3.61	2.5	3.44	1.6	1.57	0.98
Mturn	0.87	0.76	0.69	1.18	1.39	1.17	3.3	3.3	3.45	1.61	1.2	1.57
Zfp758	0.38	0.34	0.32	0.71	1.08	1.13	0.95	0.72	1.08	0.42	0.52	0.26
Apc	4.42	5.09	4.25	5.79	6.4	5.2	6.94	6.74	8.16	3.88	3.59	2.1
Dmd	0.78	1.05	1.11	1.69	1.81	1.87	2.31	1.73	1.89	0.96	1.02	0.62
Fgfr1op2	28.02	29.24	26.14	35.02	33.96	33.68	46.02	45.8	49.76	22.42	21.43	18.51
Nrip1	2.76	2.85	2.72	3.41	4.2	3.34	6.81	6.73	7.65	3.67	3.61	2.06
Epc2	5.88	7.21	6.01	7.47	8.41	7.56	7.37	7.5	9.19	4.18	3.76	2.75
Phf20l1	5.2	6.6	4.2	7.03	7.98	6.6	8.51	7.49	9.48	4.47	4.07	2.83
Ino80d	2.78	3.41	2.37	3.69	4.46	3.73	3.84	4.01	4.76	2.38	2.16	1.09
Zfp677	0.3	0.41	0.39	0.79	0.75	1.23	0.54	0.53	0.65	0.37	0.16	0.24
C1d	10.42	11.49	8.08	11.35	14.56	13.79	13.37	11.64	14.95	7.2	6.14	4.58
Akap9	3.12	4.29	3.12	5.32	6.03	5.21	6.23	5.96	7.8	3.73	3.1	2.15
Lyrm5	3.13	3.2	2.66	3.93	4.17	4.37	6.16	7.26	7.69	3.69	3.38	2.43
Stk38l	4.13	3.81	4.99	5.53	5.99	5.16	7.95	7.38	7.97	3.4	3.77	3.32
Uvssa	0.66	0.97	0.51	1.13	1.31	1.12	1.63	1.61	1.81	0.79	0.88	0.61
Ppfibp2	1.16	0.91	1.04	1.41	1.34	1.37	2.63	2.42	2.79	1.15	1.03	1.36
Pigc	6.6	5.93	6.13	8.44	7.69	7.3	8.44	8.6	8.06	3.81	3.78	3.82
Phospho1	2.63	2.86	3.37	4.61	4.81	4.38	18.57	20.57	18.71	7.5	8.89	9.93
Fetub	1.09	1.46	1.34	1.51	1.88	2.1	2.11	2.07	2.41	1.07	1.35	0.59
Rufy2	1.22	1.67	1.34	2.38	2.45	2.27	2.24	2.1	2.52	1.27	1.16	0.71
Acyp2	2.97	2.76	1.92	2.88	4.65	4.27	11.44	14.69	12.25	6.91	4.92	5.85
Fbxo48	1.85	1.91	1.3	2.04	2.56	2.11	2.52	2.35	2.91	1.45	1.41	0.73
Kmt2c	3.02	3.27	3.25	3.94	4.09	3.62	3.63	3.81	4.17	2.09	1.99	1.33
Zfp935	1.27	1.4	1.12	2.49	3.46	3.29	2.67	2.44	3.44	1.45	1.44	1.1
Acap2	9.36	11.04	8.93	12.83	13.8	12.38	13.97	13.83	15.84	8.6	7.25	4.6
Trpc1	1.04	1.01	1.13	1.47	1.87	1.29	1.34	1.2	1.36	0.84	0.69	0.3
Slc25a16	6.98	7.1	7.02	9.79	10.78	9.47	8.83	7.55	9.09	4.22	4.29	3.48
Bpgm	11.86	12.12	13.89	15.17	15.92	18.34	28.54	27.76	26.03	12.64	13.34	12.78
Etfdh	19.38	20.57	20.06	25.07	24.51	25.25	30.61	32.93	31.86	16.82	15.74	12.45
Dennd2c	2.28	2.44	2.68	3.24	3.06	2.79	4.02	3.54	3.98	2.08	1.89	1.5
Prdm9	0.35	0.29	0.14	0.54	0.62	0.59	0.55	0.39	0.41	0.12	0.34	0.18
Ogfod3	5.17	4.59	5.49	6.87	6.51	5.73	13.78	13.32	12.62	6.45	5.86	6.57
Socs2	0.57	0.58	0.39	1.22	2	0.97	9.85	11.22	10.26	5.16	6.01	3.75
Zfc3h1	3.84	4.54	3.9	5.72	6.11	5.92	5.41	5.19	6.47	3.51	2.81	1.81
Slc7a11	0.77	0.94	0.67	1.02	1.04	0.98	2.86	2.69	3.42	1.57	1.61	1.1
Rprd1a	3.27	4.26	3.41	4.89	4.22	4.46	8.97	9.01	10.52	5.2	4.94	3.52
Arl14ep	7.65	10.02	8.63	10.37	11.34	10.08	10.89	10.02	11.37	5.79	5.44	4.28
Emc2	26.48	29.64	23.02	31.03	37.29	39.41	56.84	48.52	58.5	29.01	26.3	23.53
Zfp248	1.01	0.94	1.16	1.49	1.67	1.31	2.23	2.38	2.08	1.12	0.93	1.17
Dmxl1	1.89	2.55	1.86	2.78	3.64	3.15	3.47	3.05	4.21	1.86	1.93	1.4
Zc3h7a	9.63	11.63	9.74	12.36	14.35	12.74	14.76	14.31	16.64	8.95	7.67	5.5
Csnk1g3	6.82	7.97	7.47	9.17	9.97	9.75	15.13	12.79	17.1	8.16	7.83	5.84
Kras	10.94	12.53	11.07	13.44	16.27	13.06	16.22	16.1	18.85	8.73	9.36	6.76
Dst	10.26	10.85	10.96	13.38	13.87	12.4	32.26	31.09	35.64	19.6	16.52	12
Hivep3	0.98	0.81	1.25	1.31	1.46	1.74	3.55	3.48	3.19	1.88	1.67	1.45
Zfp825	6.33	7.23	5.6	9.11	10.41	9.41	9.35	10.19	12.45	5.7	6.36	3.63
Rundc3b	2.26	2.4	2.32	2.74	3.24	3.02	5.44	5.19	5.91	3	2.85	2.34
Tceal1	0.83	0.78	0.79	2.26	1.4	1.79	1.58	0.92	1.53	0.32	0.78	0.9
Cenpf	5.43	7.4	5.5	8.07	10.19	9.86	8.86	7.85	11.6	5.45	5.1	3.5
Dnm1l	18.32	22.16	17	22.79	28.71	27.16	25.09	24.67	30	15.81	14.81	9.24
Luc7l3	16.42	21.48	16.03	22.59	26.02	24.02	25.16	22.34	30.81	16.32	12.58	10.43
Casc5	2.55	3.7	3.05	3.57	4.89	4.57	4.13	4.14	5.67	2.54	2.68	1.79
Fam102b	18.43	20.05	17.46	26.19	25.54	23.48	25.25	22.94	27.36	15.54	13.33	9.21
Prpf39	3.96	5.17	3.81	6	7.76	7.21	5.7	6.01	7.23	3.9	3.26	2.42
Ccser2	7.47	9.06	7.8	9.95	11.08	10.04	15.75	14.99	16.66	9.65	8.28	6.18
Pex1	2.84	2.81	3.09	3.84	3.45	3.84	8.03	6.84	6.71	3.77	4.07	3.16
Lmo7	4.31	4.88	4.33	6.13	6.32	5.23	11.76	10.64	12.33	6.67	6.44	4.65
Uhrf1bp1l	8.92	10.23	9.45	12.06	12.54	10.93	14.31	13.27	14.13	8.46	7.63	5.31
Zfp14	0.15	0.12	0.14	0.19	0.24	0.21	0.29	0.34	0.38	0.26	0.07	0.19
Erdr1	71.31	70.87	81.69	93.38	90.87	93.4	176.42	182.16	186.2	100.09	87.54	93.05
Lpp	3.67	4.32	3.86	4.69	5.65	4.66	6.12	5.76	6.79	3.78	3.53	2.37
Adgrf4	0.28	0.4	0.19	0.84	1.07	1.18	2.38	1.86	2.7	1.57	1.18	0.86
Serpinb8	5.37	6.65	6.18	8.49	10.56	7.92	7.54	7.24	8.05	3.99	4.43	3.52
Zranb2	27.15	32.37	22.64	34.11	38.64	36.92	36.57	32.74	44.07	21.75	22.53	15.22
Cul3	25.64	27.93	24.41	31.57	33.46	31.58	45.69	45.59	53.2	30.48	26.74	18.9
Zfp442	0.49	0.67	0.53	0.82	1.09	0.71	0.96	0.8	1.2	0.66	0.51	0.39
Pls3	74.91	76.24	68.23	93.17	97.69	94.37	89.7	84.44	97.37	53.7	53.74	36.74
Rbm48	3.53	2.66	2.68	5.47	4.74	4.58	8.39	8.32	9.05	5.84	4.47	3.37
Lrrcc1	1.27	2.78	2.09	2.99	3.84	3.5	4.23	3.29	4.44	2.3	2.63	1.44
Calr3	0.23	0.28	0.27	0.56	0.36	0.62	1.84	1.47	1.6	0.93	0.72	0.97
A230046K03Rik	6.16	7.88	5.64	9.03	10.92	9.87	8.42	7.71	10.57	5.48	5.31	3.46
Ikzf5	6.98	7.88	5.45	8.25	9.3	8.03	8.79	9.11	9.45	5.88	5.67	3.32
Trim59	44.3	48.23	34.07	49.13	55.99	51.95	53.09	50.44	56.47	34.43	30.62	22.31
Hist1h2bc	8.29	6.72	6.39	11.05	11.86	9.96	26.03	30.69	26.13	14.4	17.14	13.72
Hsf2	11.8	12.08	10.93	16.25	17.17	16.84	15.03	13.93	14.89	8.72	8.2	7.05
Ppig	5.47	7.9	6.06	7.57	8.45	8.7	8.67	7.5	10.06	5.79	5.21	3.41
Hsdl2	3.22	3.55	2.92	4.41	4.97	4.61	7.96	8.19	7.68	5.14	4.74	3.22
Eif2ak3	6.1	6.34	6.98	8.57	8.37	7.37	11.62	12.06	11.84	6.04	7.86	5.66
Fut9	0.05	0.07	0.01	0.16	0.27	0.24	1.06	0.9	1.48	0.66	0.7	0.55
Gramd3	3.06	3.49	2.51	3.62	3.63	3.83	6.94	7.35	6.83	4.08	4.21	3.44
Ddx50	19.1	22.93	20.49	25.34	29.84	27.08	26.28	23.68	27.13	16.84	15.1	10.91
Ska2	26.55	29.22	23.23	32.19	34.45	35.4	36.2	30.21	37.72	21.3	21.7	14.94
Zfp943	0.97	1.26	1.17	1.98	2.19	2.44	1.98	1.85	2.29	1.16	1.03	1.22
Man1a2	12.53	14.9	12.75	18.1	19.56	16.43	16.39	15.99	19.75	11.21	10.21	7.73
Nsrp1	4.52	5.19	4.05	5.89	5.69	5.47	7.56	6.7	9.16	4.72	5.22	3.21
Cnksr3	4.86	4.87	5.26	6.56	6.69	5.93	6.02	6.5	6.47	3	3.87	3.8
Slc25a40	3.6	4.13	3.07	5.03	4.76	5.29	9.3	8.94	9.48	6.21	5.56	3.88
Enox2	2.76	3.25	2.59	4.2	4.07	3.62	4.3	3.72	3.8	2.31	2.61	1.77
Nedd1	12.29	14.24	11.96	15.3	17.25	16.2	19.13	14.96	18.8	10.77	11.63	7.62
Dusp4	9.71	9.36	10.02	14.65	14.11	13.22	17.96	18.06	18.11	9.83	10.65	10.38
Bcl6	7.05	6.99	7.3	9.92	10.3	9.18	12.44	12.3	11.63	7.7	7.19	5.86
Ccdc138	0.73	0.84	0.87	1.27	1.56	1.54	0.95	1.02	1.13	0.81	0.64	0.32
Mbd5	1.34	1.57	1.65	1.98	2.21	1.88	2.2	2.39	2.25	1.57	1.45	0.89
Tmed7	24.49	28.17	19.73	31.2	33.7	31.7	46.01	42.67	49.14	29.61	29.85	19.83
Cntln	1.1	1.47	1.21	1.89	2.07	1.83	3.06	2.98	3.32	1.92	2.07	1.4
Sirt4	2.85	3.31	3.22	4.31	4.28	4.06	6.99	5.98	5.64	3.7	4.42	2.6
Ssb	47.41	55.47	45.69	56.31	71.53	71.59	64.97	59.97	77.32	41.12	43.84	31.61
Insig2	12.51	12.91	13.64	17.26	17.36	16.86	16.25	15.64	16.23	10.44	10.01	7.29
Spin2c	1.58	1.73	1.83	1.94	2.12	2.75	3.18	2.06	2.91	1.36	1.55	1.81
Mfsd7b	7.11	8.69	7.44	10.76	10.4	9.07	11.16	10.54	11.74	7.2	7.95	4.46
Zfp488	1.62	1.69	1.66	2.36	3.06	3.29	2.45	3.09	3.08	1.67	1.92	1.47
Vps54	11.09	12.59	10.14	14.4	14.52	13.07	13.91	13.29	15.22	11.04	8.45	5.45
Zfp820	0.71	0.73	0.36	1.37	1.65	1.8	0.93	1.09	0.85	0.5	0.69	0.51
Tmem231	4.36	3.95	4.25	6.14	5.7	5	5.42	5.8	6.48	3.36	3.45	3.68
Ccar1	17.07	21.34	18.22	26.3	27.58	24.53	21.9	21.84	24.48	15.95	14.98	9.97
5730409E04Rik	1.03	1.1	0.71	1.16	1.3	1.35	2.59	2.06	2.37	1.54	1.17	1.51
Acvr2a	1.51	2.1	1.81	2.25	2.28	2.17	2.95	2.97	3.06	2.12	1.75	1.58
Zfp397	2.45	2.86	2.15	3.04	3.66	2.92	4.17	3.3	4.26	2.68	2.69	1.76
Sec31b	0.01	0.01	0.01	0.06	0.08	0.06	0.07	0.07	0.09	0.06	0.04	0.04
Ankrd49	7.38	8.27	7.13	10.15	9.27	8.42	11.26	11.56	11.14	7.97	8.14	4.58
Zfp157	1.07	1.22	1.22	1.52	1.75	2.24	1.7	1.81	1.74	1.31	1.02	0.87
Kctd7	1.47	1.33	1.54	1.8	1.91	2.04	2.28	2.22	1.93	1.36	1.29	1.27
Pyroxd1	4.44	6.33	6.47	9.53	8.93	9.81	11.2	10.25	11.39	7.4	7.02	5.69
Hexdc	6.52	7.11	7.41	9.44	9.26	8.55	8.78	8.71	9.16	5.55	4.95	5.88
Aoc2	1.42	1.7	1.72	1.88	1.93	2.13	2.93	2.96	2.81	1.89	1.89	1.57
Mterf1b	0.55	0.73	0.5	0.96	1.26	1.41	1.22	1.69	2	1	1.09	0.93
Fam76b	8.15	8.95	5.44	10.68	11.37	11.33	10.49	9.36	11.8	7.75	7.14	4.58
Dmtf1	11.82	13.27	10.89	14.69	16.31	14.47	14.74	13	15.67	9.97	10.38	6.39
Fbxo32	0.81	0.69	0.98	1.62	1.64	1.51	4.14	4.29	4.33	2.64	3.02	2.23
Arl5a	6.27	7.27	5.29	7.14	7.79	7.91	8.62	8.36	10.79	6.31	6.76	4.15
Kif18a	2.75	3.39	2.47	3.89	4.1	4.69	4.98	4.18	6.23	3.03	3.79	2.74
Gda	0.19	0.11	0.17	0.35	0.31	0.34	2.29	2.14	2.15	1.47	1.44	1.18
Lonrf3	2.17	2.54	2.17	3.15	3.76	2.89	4.41	3.64	4.58	2.95	2.78	2.13
F8	0.05	0.02	0.06	0.08	0.08	0.16	0.13	0.11	0.16	0.1	0.1	0.05
Rit1	10.73	10.09	9.72	12.14	11.45	13.87	12.05	13.37	13.04	7.87	8.17	8.1
Tctex1d2	17.22	18.48	17.65	23.65	22.29	22.83	21.98	23.78	25.33	13.81	15.47	15.37
Foxn3	2.14	2.46	2.08	2.76	2.47	2.85	3.02	2.69	3.21	2.33	1.86	1.42
Cops2	24.42	29.17	21.24	29.37	38.06	38.09	31.73	31.36	40.24	22.07	23.85	19.11
Parpbp	6.94	7.73	6.04	8.38	9.18	8.65	10.3	10.85	11.28	8.02	7.45	4.99
Cast	39.83	42.66	36.2	51.57	54.9	51.8	64.16	60.63	69.03	46.8	42.83	32.86
Rb1	3.02	3.25	2.44	3.56	4.51	3.48	5.68	5.29	6.38	4.12	4.08	2.79
Ube2v2	5.06	6.45	5.23	6.62	8.16	9.01	8.45	9.46	10.52	5.84	7.52	4.67
Stk3	9.82	10.55	8.15	11.31	11.33	11.84	14.1	13.6	16.87	10.41	11.41	6.57
Lin9	8.1	9.76	8.42	10.41	11.45	9.83	11.69	11.67	12.44	7.92	8.69	6.23
Rnf44	29.16	29.81	30.76	36.76	37.88	38.83	39.51	36.68	38.64	25.31	23.88	24.09
Tmpo	89.28	102.92	95.47	122.03	125.36	115.11	139.25	132.26	148.52	95.28	95.28	78.46
Zfp367	13.51	14.46	10.84	16.33	17.8	17.9	24.29	20.16	27.85	17.29	17.25	11.81
Cdkn2a	15.85	11.66	13.19	69.15	62.42	69.84	238.6	256.87	232.87	152.69	143.16	172.03
Mtss1	11.42	12.71	12.25	14.98	14.44	15.58	20.1	19.36	20.31	13.88	13.05	11.5
Ypel2	0.59	0.46	0.49	0.93	0.78	0.81	0.71	0.76	0.94	0.57	0.39	0.59
Zfp871	3.98	4.61	3.96	4.93	6.06	5.02	6.09	5.31	6.81	4.79	4.49	2.44
Zfp763	0.83	1.17	0.89	1.18	1.29	1.26	1.25	1.46	1.42	1.02	1.07	0.57
Klhl9	16.17	17.91	14.27	18.96	21.37	19.02	24.34	22.85	25.64	18.41	17.01	11.5
Klhl24	1.88	2.55	1.87	5.01	4.87	4.66	3.39	3.5	4.01	2.22	3	1.87
Cir1	5.52	5.12	5.65	9.2	9.02	8.47	6.48	6.08	7.49	5.14	4.53	3.51
Ccdc82	3.5	4.51	3.35	5.22	5.42	4.82	6.97	6.19	7.94	5.18	5.04	3.66
Dsel	2.72	3.41	2.62	3.66	4.58	4.07	3.84	3.57	4.66	2.9	3.09	1.97
2010315B03Rik	0.72	1.2	0.71	1.28	1.95	1.72	1.81	1.54	1.89	1.34	1.33	0.8
Nt5dc1	3.56	3.03	2.8	5.72	4.89	5.06	3.88	3.72	4.43	2.87	3.26	1.93
Mdfic	10.3	11.86	9.93	13.03	13.63	13.22	15.21	13.7	15.54	11.95	10.49	7.35
C1qtnf1	1.9	1.57	2.13	3.14	2.97	3.1	4.33	4.94	4.9	2.98	2.79	3.73
Odf2l	4.75	5.74	5.17	7.74	7.88	7.41	5.89	6.09	7.55	4.35	5.32	3.44
Ppp2r5a	17.87	18.43	18.81	22.58	22.31	21.25	27.68	27.25	26.32	19.23	20.07	15.33
Mterf1a	1.55	1.78	1.76	2.64	2.67	3.12	4.99	4.16	3.54	2.87	3.2	2.47
Taf1d	23.94	32.31	27.66	35.96	39.41	40.43	33.15	33.95	41.67	27.59	26.46	19.15
Cep83	9.09	10.92	9.22	12.82	13.58	12.41	13.32	14.88	16.06	10.7	10.93	8.16
Thoc1	5.23	6.43	5.78	6.52	7.85	8.51	8.47	7.54	9.99	6.76	6.18	4.6
5730507C01Rik	1.43	0.89	0.99	2	2.44	2.24	2.1	2.35	1.89	1.45	1.57	1.27
Tmem243	5.37	5.26	6.05	10.31	8.74	10.83	24.95	25.55	26.99	16.34	19.64	16.52
Rnf144b	0.93	1.12	1.06	1.25	1.2	1.65	3.32	3.44	3.16	2.14	2.58	2.01
Zfp120	1.21	1.72	1.21	2.13	2.31	2.5	1.96	1.85	2.45	1.61	1.58	1.09
Tspan7	10.06	8.2	8.91	16.57	16.26	17.29	30.29	29.33	30.08	20.53	22.5	18.32
Ap3s1	32.97	37.12	31.87	36.84	45.22	43.86	50.63	54.25	51.64	35.71	38.39	32.97
Malt1	2.76	3.67	3.21	4.76	4.86	4.39	4.65	4.89	5.26	4.15	3.73	2.25
Gtpbp10	8.38	10.14	7.85	12.14	12.88	12.33	17.85	15.74	18.69	13.24	13.16	9.4
Ddit3	10.98	8.84	10.66	13.48	12.61	14.28	14.72	14.65	15.4	10.98	10.12	9.59
Rhoq	10.9	11.65	11.71	15.36	16.58	15.32	19.8	19.01	21.7	15.46	15.92	10.4
Zfp808	1.66	2.23	0.92	3.55	4.51	4.7	4	3.77	5.02	3.2	3.27	2.37
Magi2	0.11	0.12	0.15	0.17	0.15	0.17	0.44	0.39	0.34	0.36	0.22	0.23
Dram2	4.67	4.49	3.09	5.01	6.15	7.12	6.04	5.41	6.02	3.68	4.62	3.8
Alcam	2.35	2.48	2.13	4.72	4.7	4.61	8.62	9.26	10.43	7.84	6.37	5.43
Wdr5b	1.5	1.39	2.18	2.46	2.5	2.86	3.42	3.11	2.36	2.05	2.05	2.07
Atp6ap2	29.93	31.32	24.99	46.56	50.47	48.68	49.63	42.4	51.21	37.62	36.75	25.29
Mff	35.35	34.11	35.95	42.25	44.22	43.8	67.54	65.08	68.39	49.85	48.87	41.52
Ado	10.79	10.85	10.97	13.13	13.78	12.61	19.12	16.22	18.12	12.79	13.2	11.4
Fam167a	5.06	4.99	4.99	7.62	8.41	7.89	30.7	30.76	30.82	22.29	21.87	20.48
Pvrl3	2.83	3.43	2.87	5.23	6.28	5.28	7.86	8.7	9.52	6.64	6.4	5.3
Adamts5	3.58	3.76	3.72	6.33	6.7	5.43	6.16	6.17	6.29	5.07	4.64	3.41
Zfp931	0.78	0.98	0.59	2.05	1.74	1.96	1.03	1.24	1.15	0.83	1.04	0.54
Pak6	4.08	4.35	4.69	6.07	5.67	5.99	4.81	5.29	5.69	3.79	3.32	4.02
Syap1	13.71	15.43	11.3	16.74	18.35	17.98	20.51	16.52	21.93	15.23	15.68	10.69
Syde2	0.9	0.95	1.19	1.47	1.38	1.64	1.98	1.77	1.81	1.47	1.41	1.05
Tmem87a	9.64	9.68	9.11	12.04	11.86	11.56	11.96	11.86	13.58	9.77	9.56	7.13
Lrr1	7.94	8.18	7.85	9.81	9.81	9.22	17.44	22.41	16.7	11.77	15.82	12.54
Casz1	1.89	2.11	1.88	2.25	2.54	2.3	2.3	2.61	2.7	1.81	1.83	1.77
Etaa1	4.89	5.71	4.05	6.3	7.01	6.27	6.25	6.18	7.89	5.19	5.53	3.75
Igfbp3	35.63	39.7	37.03	44.73	45.84	44.42	190.95	188.42	187.16	133.87	138.1	133.55
Nat6	3.87	3.79	4.55	6.08	5.99	6.25	6.01	5.87	6.21	3.95	4.34	4.7
Ercc6l2	5.52	6.34	5	6.62	7.65	7.18	8.8	8.17	10.02	7.27	7.68	4.49
Nusap1	12.12	14.49	11.09	14.63	15.18	17.71	19.18	17.05	20.29	15.21	15.35	10.21
Atg12	11.12	10.12	10.29	12.35	13.92	14.12	15.55	15.93	16.6	12.04	12.89	9.76
3110043O21Rik	8.32	8.43	8.31	9.63	10.35	10.15	12.79	11.61	10.4	8.68	9.23	7.2
Ugdh	54.79	58.61	50.91	66.79	70.18	63.37	67.46	64.8	70.6	54.13	52.14	41.22
Srpk2	8.39	8.74	7.85	10.68	10.94	10.75	10.72	10.46	11.97	8.7	8.7	6.77
Stk26	0.38	0.58	0.53	0.87	1.56	1.67	4.14	3.31	4.46	3.48	2.89	2.32
Chac1	11.36	9.23	9.48	15.01	12.52	12.34	15.05	16.41	14.85	10.43	10.63	12.95
Paip2	40.74	37.28	37.49	47.7	52.04	48.29	56.89	61.3	58.98	46.26	44.1	39.98
Fam13b	8.63	8.58	8.25	11.04	13.15	10.55	9.79	10.61	10.7	9.25	7.82	5.81
Ifngr1	16.86	18.78	18.15	22.7	22.37	21.23	22.41	23.24	24.1	16.99	17.75	16.64
Tlr2	10.59	11.63	12.15	15.89	14.78	16.8	30.35	30.09	31.2	23.32	24.21	20.01
9130023H24Rik	0.75	0.68	0.67	1.02	0.99	0.77	2.47	2.65	2.73	2.1	2.11	1.58
Mlycd	1.65	1.91	2.11	2.57	2.29	2.24	3.8	4.11	4.48	3.01	2.71	3.46
Cep57	13.76	17.11	13.02	17.74	18.03	17.99	21.35	21.65	23.99	19.05	18.11	12.48
Ogfrl1	1.83	2.02	1.67	2.34	2.58	2.2	7.46	7.06	8.21	5.86	6.08	4.93
Clk1	16.78	19.35	17.19	21.96	27.79	30.21	33.78	31.17	36.59	28.31	27.55	19.66
Klf10	22.03	22.4	21.19	26.06	27.53	27.22	33.98	33.38	35.65	28.43	26.8	21.49
Ntn4	0.05	0.03	0.03	0.13	0.1	0.08	2.72	2.63	2.69	2.05	1.81	2.18
Thap7	17.55	16.86	17.75	20.42	21.19	21.88	31.19	29.64	27.28	22.52	19.33	24.45
Crbn	6.35	7.77	5.64	7.85	9.61	9.18	8.4	7.58	9.5	6.4	7.59	5.34
Acad11	2.56	2.63	2.41	3.53	3.66	3.19	4.91	4.32	4.66	3.83	4.01	2.73
Efna5	5.88	6.63	5.77	8.28	7.45	7.21	7.72	7.27	7.86	7.05	5.72	4.71
Cfap36	16.24	16.2	14.54	19.65	19.95	21.03	21.13	23.64	23.43	20.02	17.4	15.36
Ghdc	2.82	4.08	3.92	4.44	5.36	4.78	6.69	6.65	5.55	4.95	4.66	5.32
Ttc39c	10.48	11.53	12.98	13.39	14.03	14.81	25.12	26.74	26.16	20.4	20.86	20.83
Abhd1	7.59	8.13	7.67	9.38	8.27	10.6	9.06	10.62	11.21	8.4	8.53	7.84
Stab1	0.16	0.23	0.26	0.34	0.36	0.45	1.74	1.71	1.82	1.3	1.37	1.58
Zfp942	1.01	2.28	1.08	2.9	4.18	3.04	2.38	2.37	2.68	2.13	2.21	1.67
Dck	25.47	27.29	24.01	35.56	35.18	31.35	32.98	32.59	33.6	30.66	26.27	23.9
Pcsk6	8.33	6.84	8.48	11.27	10.7	10.92	11.74	12.28	10.39	10.46	8.88	9.22
	B1_FPKM	B2_FPKM	B3_FPKM	P1_FPKM	P2_FPKM	P3_FPKM	G1_FPKM	G2_FPKM	G3_FPKM	G10_1_FPKM	G10_2_FPKM	G10_3_FPKM
