# Supplementary material for: S100A9-CXCL12 activation in BRCA1-mutant breast cancer promotes an immunosuppressive microenvironment associated with resistance to immunotherapy
Source: Nat Commun. 2022 Mar 18;13:1481. doi: 10.1038/s41467-022-29151-5 (PMC8933470; doi:10.1038/s41467-022-29151-5)
Supplement: Supplementary file 9 — Source Data [file 41467_2022_29151_MOESM9_ESM.xlsx]

## Sheet: Fig1b 1c
Fig1b	WTMG			Brca1 MTMG			Brca1 MTBT-Adj. MG			WTBT			Brca1 MTBT
T cells	52.93	54.56	56.19	46.38	47.53	48.68	29.96	30.05	30.14	8.23	7.98	8.16	16.09	18.78	19.47
CD4	30.66	31.55	32.44	25.46	26.06	26.66	11.43	11.49	11.55	4.63	4.96	5.38	4.82	5.17	5.52
CD8	20.56	21.01	21.46	15.71	16.16	16.61	5.21	5.24	5.27	0.16	0.23	0.19	5.26	5.67	6.08
Average	WTMG			Brca1 MTMG			Brca1 MTBT-Adj. MG			WTBT			Brca1 MTBT
T cells			54.56			47.53			30.05			8.12333			18.1133
CD4			31.55			26.06			11.49			4.99			5.17
CD8			21.01			16.16			5.24			0.193333			5.67
T cells						CD4 T cells						CD8 T cells
	"WTMG" vs. "Brca1 MTMG"	"Brca1 MTMG" vs. "Brca1 MTBT-Adj.MG"	"Brca1 MTBT-Adj.MG" vs. "Brca1 MTBT"	"WTBT" vs. "Brca1 MTBT"			"WTMG" vs. "Brca1 MTMG"	"Brca1 MTMG" vs. "Brca1 MTBT-Adj.MG"	"Brca1 MTBT-Adj.MG" vs. "Brca1 MTBT"	"WTBT" vs. "Brca1 MTBT"			"WTMG" vs. "Brca1 MTMG"	"Brca1 MTMG" vs. "Brca1 MTBT-Adj.MG"	"Brca1 MTBT-Adj.MG" vs. "Brca1 MTBT"	"WTBT" vs. "Brca1 MTBT"
p value	0.0002	< 0.0001	< 0.0001	< 0.0001		p value	< 0.0001	< 0.0001	< 0.0001	0.9929		p value	< 0.0001	< 0.0001	0.5551	< 0.0001
Fig1c	WTMG						Brca1 MTMG						Brca1 MTBT-Adj. MG			WTBT			Brca1 MTBT
PMN-MDSC	0.125	0.13	0.14	0.136	0.103	0.116	0.286	0.272	0.3	0.379	0.418	0.386	3.146	3.749	4.342	0.622	0.535	0.587	12.647	13.217	14.536
M-MDSC	2.813	2.828	2.932	2.744	2.637	2.752	3.28	3.369	3.475	3.287	3.397	3.498	9.847	10.775	11.592	1.217	1.458	1.269	16.828	17.238	18.375
MDSC	2.938	2.958	3.072	2.88	2.74	2.868	3.566	3.641	3.775	3.666	3.815	3.884	12.993	14.524	15.934	1.839	1.993	1.856	29.475	30.455	32.911
Average	WTMG						Brca1 MTMG						Brca1 MTBT-Adj. MG			WTBT			Brca1 MTBT
PMN-MDSC						0.125						0.340167			3.74567			0.581333			13.4667
M-MDSC						2.78433						3.38433			10.738			1.31467			17.4803
MDSC						2.90933						3.7245			14.4837			1.896			30.947
PMN-MDSC						M-MDSC						MDSC
	"WTMG" vs. "Brca1 MTMG"	"Brca1 MTMG" vs. "Brca1 MTBT-Adj.MG"	"Brca1 MTBT-Adj.MG" vs. "Brca1 MTBT"	"WTBT" vs. "Brca1 MTBT"			"WTMG" vs. "Brca1 MTMG"	"Brca1 MTMG" vs. "Brca1 MTBT-Adj.MG"	"Brca1 MTBT-Adj.MG" vs. "Brca1 MTBT"	"WTBT" vs. "Brca1 MTBT"			"WTMG" vs. "Brca1 MTMG"	"Brca1 MTMG" vs. "Brca1 MTBT-Adj.MG"	"Brca1 MTBT-Adj.MG" vs. "Brca1 MTBT"	"WTBT" vs. "Brca1 MTBT"
p value	0.0028	0.0383	0.0034	0.0071		p value	< 0.0001	0.0177	0.0037	0.0032		p value	< 0.0001	0.0234	0.0015	0.0047

## Sheet: Fig1e 1g
S100A8/9 IHC staining	S100A9-Fig1e						S100A8-Fig1g
	WTMG	Brca1 MTMG	Brca1 MTBT-Adj. MG	WTBT	Brca1 MTBT		WTMG	Brca1 MTMG	Brca1 MTBT-Adj. MG	WTBT	Brca1 MTBT
	12.828	13.7876	33.9344	12.1987	44.4531		16.1635	16.38	30.1958	12.5144	47.6038
	16.0864	21.6651	29.2801	12.0474	42.2522		14.5518	15.3481	34.4943	14.2852	47.9097
	17.9444	19.5973	37.8198	12.0286	47.1379		14.5762	20.7501	26.5581	17.1294	41.743
	13.8845	23.3385	31.3982	15.5273	47.8883		11.2728	32.2212	27.1441	17.5618	45.8269
	13.6748	21.4366	29.618	9.0058	43.747		12.8839	22.2001	37.8632	14.3598	43.2863
	15.8929	29.4934	25.9958	12.6242	41.5927		14.2225	26.1545	31.1643	6.6308	36.6252
		25.6615		11.5261	39.1378			17.8426		13.6989	47.9284
		23.8196		14.93	33.5729			25.2229		15.4679	43.7711
		18.0796		18.5162	37.1812			16.2195		12.5141	54.139
				10.3361						12.5983
				11.7051						13.9674
				16.8694						16.1731
				11.8841						15.9751
				21.4251						13.6402
				21.9297						14.4578
Average	15.0518	21.8755	31.3411	14.1703	41.8848		13.9451	21.371	31.2366	14.0649	45.4259
S100A9						S100A8
	"WTMG" vs. "Brca1 MTMG"	"Brca1 MTMG" vs. "Brca1 MTBT-Adj.MG"	"Brca1 MTBT-Adj.MG" vs. "Brca1 MTBT"	"WTBT" vs. "Brca1 MTBT"			"WTMG" vs. "Brca1 MTMG"	"Brca1 MTMG" vs. "Brca1 MTBT-Adj.MG"	"Brca1 MTBT-Adj.MG" vs. "Brca1 MTBT"	"WTBT" vs. "Brca1 MTBT"
p value	0.0214	0.0006	0.0001	<0.0001		p value	0.0098	0.0003	<0.0001	<0.0001

## Sheet: Fig1j k
	Genes	MDSC signature genes list
1	Wfdc17	From below published paper and modify two unidentified genes (Amica1,2810474O19Rik) to MDSC well known markers-S100A9 and S100A8
2	Ifitm1	Alshetaiwi H, Pervolarakis N, McIntyre LL, Ma D, Nguyen Q, Rath JA, Nee K, Hernandez G, Evans K, Torosian L, Silva A, Walsh C, Kessenbrock K. Defining the emergence of myeloid-derived suppressor cells in breast cancer using single-cell transcriptomics. Sci Immunol. 2020 Feb 21;5(44):eaay6017. doi: 10.1126/sciimmunol.aay6017. PMID: 32086381; PMCID: PMC7219211.
3	Il1b	Expression matrix see table 1
4	BC100530
5	Srgn
6	Gm5483
7	Stfa2l1
8	Stfa2
9	Prok2
10	Ifitm2
11	Junb
12	Dusp1
13	Socs3
14	Btg1
15	1600014C10Rik
16	Selplg
17	Asprv1
18	Igfbp6
19	Gm5150
20	Pla2g7
21	Csf3r
22	Cxcr2
23	Tpd52
24	Tspo
25	Cyp4f18
26	Grina
27	Fabp5
28	Clec4d
29	Steap4
30	Map1lc3b
31	Ccr1
32	Lrg1
33	Clec4e
34	Ctsd
35	Cd84
36	Gcnt2
37	Arg2
38	BC117090
39	Npl
40	Fgl2
41	Rnf149
42	Sephs2
43	S100a6
44	Lmnb1
45	S100a9
46	Eif4ebp1
47	Msrb1
48	Ubb
49	C5ar1
50	Ypel3
51	Fcgr3
52	Gsr
53	Taldo1
54	Atp6v1g1
55	S100a11
56	Hp
57	Alox5ap
58	Litaf
59	Txn1
60	Upp1
61	AB124611
62	Gpcpd1
63	Snap23
64	Il4ra
65	Hist1h2bc
66	Retnlg
67	Myd88
68	Adipor1
69	Stk17b
70	Zyx
71	Rgs3
72	Il1f9
73	Hdc
74	Atg3
75	Gda
76	Slc40a1
77	Tarm1
78	Cdk2ap2
79	Stfa3
80	Glipr2
81	Tacstd2
82	Picalm
83	Mtus1
84	Fbxl5
85	Slfn1
86	Rnd1
87	Ier2
88	Mxd1
89	Siglece
90	Cdkn2d
91	Cd33
92	Lilr4b
93	Cd14
94	Sell
95	Ppt1
96	Skap2
97	Sfxn5
98	S100a8
99	Ikbkap
100	Hbb-bs
101	Atp11b
102	Cxcl2
103	Osm
104	Ier3
105	Hba-a1

## Sheet: Fig1m o
Fig.1m
Spleen	Unstimulated	Ctr (0:1)	Brca1-MT-SP	WT-BT-SP	Brca1-MT-BT-SP
	0.00012	0.675	0.0622	0.0193	0.00685
	0.00013	0.663	0.0609	0.0176	0.00677
	0.000116	0.648	0.0598	0.0166	0.00653
Average	0.000122	0.662	0.0609667	0.0178333	0.00671667
	"Unstimulated" vs. "Ctr"	"Ctr" vs. "Brca1-MT-SP"	"Ctr" vs. "WT-BT-SP"	"Ctr" vs. "Brca1-MT-BT-SP"	"Brca1-MT-SP" vs. "Brca1-MT-BT-SP"	"WT-BT-SP" vs. "Brca1-MT-BT-SP"
p value	<0.0001	<0.0001	<0.0001	<0.0001	<0.0001	0.0446
Fig.1o
MG/TM	Unstimulated	Ctr (0:1)	Brca1-MT-MG	WT-BT-TM	Brca1-MT-BT-TM
	4.5e-05	0.613	0.0547	0.0163	0.00657
	3.5e-05	0.601	0.0529	0.0147	0.00648
	3.2e-05	0.603	0.0522	0.0135	0.00631
Average	3.73333e-05	0.605667	0.0532667	0.0148333	0.00645333
	"Unstimulated" vs. "Ctr"	"Ctr" vs. "Brca1-MT-MG"	"Ctr" vs. "WT-BT-TM"	"Ctr" vs. "Brca1-MT-BT-TM"	"Brca1-MT-MG" vs. "Brca1-MT-BT-TM"	"WT-BT-TM" vs. "Brca1-MT-BT-TM"
p value	<0.0001	<0.0001	<0.0001	<0.0001	<0.0001	0.0018

## Sheet: FigS1j k
FigS1j						FigS1k
F4/80+CD86+						F4/80+CD206+
WTMG	Brca1-MTMG	Brca1MTBT-Adj.	WTBT	Brca1-MTBT		WTMG	Brca1-MTMG	Brca1MTBT-Adj.	WTBT	Brca1-MTBT
0.0078	0.0079	0.0009	0.0031	0.0006		0.0046729	0.0114778	0.0302013	0.0141844	0.0307692
0.0102	0.0107	0.002	0.0051	0.0016		0.0068493	0.014433	0.0204	0.0109689	0.0570855
0.0097	0.011	0.0028	0.003	0.0026		0.0101523	0.0185811	0.0082	0.0257376	0.0368509
0.0081	0.0128	0.0035	0.0054	0.0016		0.0049261	0.0208333	0.0241035	0.0153937	0.0571024
0.0085	0.0112	0.0033	0.0042	0.0015		0.0096712	0.013267	0.0138	0.0163736	0.0462731
0.0095	0.0121	0.0052	0.0059	0.0029		0.0095694	0.0139665	0.0227	0.0161133	0.0239753
0.0094	0.007	0.0045	0.0035	0.0026		0.0042105	0.0228216	0.0304	0.026098	0.048
0.0097	0.0097	0.0049	0.0042	0.0019		0.0148423	0.0182927	0.0252408	0.012404	0.0196226
0.0111	0.0115	0.0075	0.0045	0.0028		0.0124481	0.0232975	0.0056	0.0225822	0.0068259
0.0093	0.0104	0.0039	0.0043	0.002			0.0241			0.0427
0.0064				0.0045						0.0418
				0.0058
M1	"WTMG" vs. "Brca1-MTMG"	"Brca1-MTMG" vs. "Brca1-MTBT-Adj."	"Brca1-MTBT-Adj." vs. "Brca1-MTBT"	"WTBT" vs. "Brca1-MTBT"		M2	"WTMG" vs. "Brca1-MTMG"	"Brca1-MTMG" vs. "Brca1-MTBT-Adj."	"Brca1-MTBT-Adj." vs. "Brca1-MTBT"	"WTBT" vs. "Brca1-MTBT"
p value	0.2364	<0.0001	0.2515	0.0538		p value	0.0011	0.9992	0.0638	0.0188

## Sheet: Fig2e
Gene name	﻿Pearson correlation coefficient	-log10(p value )
UBE2Q1	-0.528921	6.04449
POLL	-0.52088	5.63656
S100A9	-0.509562	5.58727
CENPT	-0.508657	2.81351
MST1R	-0.50753	3.63551
MAPKAPK5	-0.503373	2.54894
KIF27	-0.500972	2.31839
ING3	-0.497618	5.31886
ACAP2	-0.493212	5.2224
S100A8	-0.492779	5.21298
REXO2	-0.490289	5.15911
KEAP1	-0.490073	5.15447
VNN2	-0.488413	3.62098
MED31	-0.487904	4.92252
BSCL2	-0.483939	3.12096
SENP5	-0.472056	2.25618
GNAI3	-0.465534	4.64588
SDF2	-0.463218	4.59987
ATP6V1G1	-0.459441	4.52554
CES3	-0.45911	3.0428
DIAPH1	-0.456407	4.46646
PROSER1	-0.454492	3.63131
EXOC6B	-0.452322	4.38778
PRKX	-0.447104	2.62994
NEDD9	-0.442334	3.44616
MTF2	-0.43912	2.94804
NABP1	-0.43886	2.02601
CDC34	-0.437096	3.95699
SLC7A1	-0.437003	2.72152
TMEM159	-0.432202	3.20064
TRIM16	-0.431555	4.00299
SLC2A10	-0.42993	3.54922
LRCH4	-0.428139	3.94204
COLGALT1	-0.426744	3.91735
GLIPR1	-0.426303	2.59909
RMND5A	-0.425445	3.89444
PLSCR3	-0.424716	2.43916
PI4K2A	-0.423793	3.86543
APAF1	-0.423116	3.8536
LIN7B	-0.422575	2.03747
TXNDC11	-0.422511	3.57038
TSG101	-0.422228	3.8381
YIPF2	-0.422015	3.15176
INTS6	-0.418791	3.77855
TIRAP	-0.418513	1.76619
CCT6B	-0.418145	1.85829
DDX10	-0.418086	3.76641
APEX2	-0.416545	2.30851
PDE1B	-0.414659	2.19877
S100A7A	-0.414137	2.73258
TPP2	-0.411973	3.66227
YES1	-0.409445	3.61978
ARL8B	-0.409246	3.61645
ITFG3	-0.406795	3.19708
CTNNBL1	-0.406553	3.57159
TRABD	-0.406128	3.43911
ATF7	-0.404291	3.53419
PGLYRP1	-0.402864	3.38739
ALDH3B1	-0.401754	2.03509
PPP2R5D	-0.40042	3.47081
SCPEP1	-0.399031	3.44826
LAMP2	-0.398574	3.44086
HSPH1	-0.392365	3.34138
ANKRD10	-0.391024	3.2041
ZBTB40	-0.390735	3.19971
LARP6	-0.390583	2.21773
DCUN1D5	-0.390535	3.31243
S100A7	-0.390115	3.30581
NFATC1	-0.389839	3.30146
CASP4	-0.388647	3.28272
SLX4	-0.387828	1.75195
PPP2R1B	-0.385658	3.23607
GABPB2	-0.384836	3.11099
DFFB	-0.38482	3.22307
S100A3	-0.383742	2.18773
MIS18BP1	-0.382211	2.77508
CARD9	-0.382173	3.18223
KYNU	-0.38158	3.17313
PTK6	-0.381553	2.80352
PLCE1	-0.377233	2.12259
DDX26B	-0.377051	1.63081
AKR1B10	-0.376355	2.87861
PRSS22	-0.375322	2.02996
AMOT	-0.3746	2.85423
BBOX1	-0.373723	2.62877
COX15	-0.372306	2.46888
STOML1	-0.371122	1.51281
PAXBP1	-0.371116	3.01527
MMP12	-0.370305	2.37471
KATNA1	-0.370018	2.999
VTN	-0.369941	2.99786
MLX	-0.369567	2.47158
ACOX2	-0.36948	1.97513
C21orf91	-0.368528	1.23242
MET	-0.367502	1.74256
PLCB3	-0.367049	2.95531
DNAJC3	-0.366229	2.94331
PRKAR1B	-0.365993	2.83837
PANX1	-0.365959	1.9777
PLEKHJ1	-0.363752	2.47052
ITGAM	-0.363544	2.90426
SPPL2A	-0.362774	2.89312
DHX36	-0.362614	2.89081
C11orf84	-0.362443	2.85519
CDC123	-0.36082	2.86497
AKIRIN2	-0.359845	1.88682
OBSCN	-0.358942	1.25298
SLC25A18	-0.358483	1.35721
KDM3A	-0.358032	2.82513
KDM8	-0.357937	2.6293
ADCK1	-0.357864	2.59583
FAM188B	-0.357227	1.59211
CPA4	-0.357168	1.3138
PITRM1	-0.356838	2.80817
DSG2	-0.356611	2.80495
PITPNC1	-0.356383	2.80171
TRMT6	-0.356347	2.80121
RNPEPL1	-0.354875	1.22995
ERCC5	-0.354539	2.77569
ANKRD16	-0.352995	2.75402
ZBED5	-0.352649	1.88784
GNA11	-0.351503	2.73317
MAST3	-0.351298	2.5116
RILPL2	-0.351127	2.63449
SDCCAG3	-0.350691	2.72188
AGMAT	-0.350076	1.76754
XRN1	-0.349677	2.7078
FYTTD1	-0.349274	2.70221
ERO1L	-0.348987	2.69825
FABP6	-0.348722	1.91561
MORC4	-0.348313	1.52607
ECT2	-0.348198	2.68736
SIDT2	-0.347799	1.74804
DCUN1D1	-0.347551	2.67844
KMO	-0.346534	2.29844
PATL1	-0.344818	2.641
NT5C2	-0.344634	2.63849
DHTKD1	-0.344051	2.63055
TNFRSF12A	-0.343828	2.02361
GLS	-0.343481	2.6228
RIPK1	-0.343334	2.62081
ORC1	-0.343257	2.44077
ACOT9	-0.342944	2.61552
PLCH1	-0.342897	2.075
INTS7	-0.342523	2.60982
HIST1H1A	-0.342352	1.51444
PITPNM1	-0.342199	2.60544
ARHGEF2	-0.342116	2.60431
COPA	-0.341702	2.59871
GPATCH2	-0.341216	2.59216
PFKP	-0.340385	2.58097
GLYATL2	-0.340008	2.5759
NOV	-0.339486	2.00965
CUL4A	-0.3392	2.56506
DDX27	-0.33855	2.55637
RAPH1	-0.338234	2.55215
PRPF4B	-0.337106	2.53712
GIPC1	-0.336956	2.53512
SPEG	-0.3363	1.37843
ELMO2	-0.336295	2.52634
SLMO2	-0.334878	1.52035
KIF5A	-0.334227	1.39493
PCYT1A	-0.332212	2.47253
ESRRA	-0.332116	2.21913
TTL	-0.331897	2.46841
PDZD8	-0.329889	2.16555
PIK3R4	-0.329757	2.44051
ABCB10	-0.329247	2.26892
SRSF8	-0.328656	2.23433
SACS	-0.327775	2.08654
ATP11A	-0.327763	1.49616
ZNF526	-0.327716	1.91972
PRTN3	-0.326782	2.40206
RAF1	-0.326688	2.40086
EIF4G2	-0.326547	2.39904
OCRL	-0.326483	2.39821
FERMT1	-0.32636	1.54256
COG1	-0.326131	2.39369
NUDT22	-0.326117	1.70952
COPG1	-0.325662	2.38768
SLC7A2	-0.325347	1.64698
MTA2	-0.325239	2.38226
ANXA3	-0.325127	2.38084
ARHGAP23	-0.324783	1.27347
KCNMA1	-0.324178	1.77516
UPF2	-0.323993	2.36635
GPN1	-0.323601	2.36135
ZNF362	-0.323556	2.09432
AGPAT2	-0.322836	2.29883
RETN	-0.322684	2.3497
NAMPT	-0.322602	2.34867
MTM1	-0.322336	2.34529
RTTN	-0.322294	1.67608
ARHGEF38	-0.321958	1.45279
CDK16	-0.321411	2.33358
C12orf4	-0.321194	2.33084
MUTYH	-0.321023	1.71919
PARP4	-0.320912	2.32728
FAM64A	-0.32053	1.21839
MGAT1	-0.319599	2.31075
OTUD5	-0.319424	2.12695
TDRKH	-0.319071	2.30412
SH2B2	-0.31829	1.7478
ATP6V1E1	-0.318071	2.2916
IVNS1ABP	-0.318013	2.29088
LILRB4	-0.317693	2.05554
EFCAB14	-0.317496	2.0275
PIK3CB	-0.316879	2.27674
KDM5C	-0.316766	2.27533
ABLIM2	-0.3166	2.09475
TFRC	-0.316528	2.27236
SEC22B	-0.316358	2.27026
NCKAP5L	-0.316212	2.03916
UBASH3B	-0.315683	2.26188
EMB	-0.315619	1.35247
ARSB	-0.315142	2.25517
KRT6A	-0.315136	2.25509
DHX57	-0.313503	2.23493
SHMT2	-0.313404	2.23372
HMGCR	-0.313003	1.20023
LPCAT2	-0.312705	2.22512
STAT6	-0.311884	2.21506
GBA	-0.311451	2.20976
UCHL3	-0.3112	2.20669
DYNC1H1	-0.310188	2.19435
SMYD1	-0.310113	1.39258
GTF3C5	-0.30979	2.18951
HVCN1	-0.309444	2.03895
CD97	-0.309093	2.18103
RASL12	-0.308319	1.40511
EIF2A	-0.308085	2.16882
HEPH	-0.30808	1.32647
TCN1	-0.307832	2.1176
FHOD1	-0.307688	2.16403
SH3YL1	-0.307131	2.15731
A2ML1	-0.307119	2.01292
EZH1	-0.307047	2.08435
AZU1	-0.306883	2.15433
NCOA1	-0.306612	2.15106
CASKIN2	-0.306592	2.15081
SIPA1	-0.306425	2.14882
MAN1B1	-0.30627	2.14694
CTNND1	-0.306252	2.14673
TRMT44	-0.306183	1.21082
CLCA2	-0.305804	1.78139
ARL8A	-0.305765	2.14088
LLPH	-0.305596	2.06755
GFPT1	-0.305421	2.13676
CHI3L2	-0.30534	1.33281
RHBDD2	-0.304743	1.69852
TPT1	-0.304351	2.12396
DIXDC1	-0.304121	1.42389
RAB12	-0.303967	2.11938
MFI2	-0.303126	2.10936
TRIM38	-0.302815	2.10566
MAP2K6	-0.302658	2.1038
PCDH7	-0.3025	1.74932
PDCL3	-0.302126	2.09748
MSLN	-0.301297	1.3781
NCLN	-0.301294	2.08763
GMEB2	-0.301228	2.08686
CDC42EP1	-0.301027	2.08448
INF2	-0.30068	2.08038
PSMG2	-0.300641	2.07993
ZNF511	-0.300298	1.91455
PITPNA	-0.300124	2.07384
PROM2	-0.300007	1.74874
DNTTIP2	-0.299661	2.06838
USP28	-0.299511	2.06662
DIAPH2	-0.299453	2.06594
WDR90	-0.299396	1.38818
ELANE	-0.299286	2.06398
BID	-0.299279	2.06391
VPS37C	-0.299086	2.06163
TMEM30B	-0.299009	1.38527
TMEM135	-0.298788	1.28715
TMEM120A	-0.298529	2.03241
CYP2J2	-0.298115	1.3307
SIAE	-0.298094	2.05001
MUCL1	-0.298084	2.0499
PIK3R6	-0.29774	1.39957
SH2D4A	-0.297731	2.04577
MON1A	-0.297706	1.84115
RPL4	-0.297664	2.04499
MAPRE1	-0.297521	2.04332
CHKB	-0.297416	2.04209
ASCC1	-0.296887	2.03593
SLFN11	-0.296472	2.0311
THG1L	-0.296285	2.02893
XPO7	-0.29616	2.02747
CCDC64B	-0.295864	2.02403
CNPY2	-0.295775	2.023
ZNF732	-0.295138	1.02033
CASP14	-0.295116	2.01536
ARPC2	-0.29508	2.01495
2021-09-15	-0.294817	2.01191
GALNT4	-0.294676	1.80987
ACP6	-0.294307	2.00601
PBXIP1	-0.293773	1.99985
FAM46C	-0.293482	1.15626
CCDC23	-0.292956	1.99045
ASUN	-0.292767	1.98828
SUN2	-0.292087	1.98048
FAM126B	-0.292066	1.98024
TMED1	-0.291999	1.97947
PARP16	-0.291936	1.3558
ZC3HC1	-0.29186	1.97788
EIF2B4	-0.291708	1.97613
ZFP90	-0.291637	0.953057
NOL9	-0.291356	1.97212
CDH3	-0.291343	1.77582
SRC	-0.291097	1.96916
PSTPIP2	-0.29105	1.96862
MARVELD2	-0.291015	1.23418
ATP6V1H	-0.290945	1.96742
CARM1	-0.290776	1.96549
HOOK3	-0.290589	1.96335
VASP	-0.290383	1.96101
IGHV1OR21-1	-0.290376	1.89623
KPNA5	-0.290327	1.13678
PIK3IP1	-0.290131	0.921236
TBC1D5	-0.289929	1.95585
UBALD1	-0.289813	1.84694
HAUS2	-0.289689	1.95311
ZSCAN31	-0.289593	0.942863
POLE3	-0.289534	1.95135
RPL36	-0.28943	1.95017
RASSF5	-0.289367	1.94946
CYP51A1	-0.289161	1.94712
SPI1	-0.289088	1.94629
ATP11B	-0.288992	1.53405
TTC4	-0.288866	1.94377
UBE2F	-0.288536	1.94003
BARX2	-0.288366	1.19363
TVP23C	-0.28768	1.84554
RANGRF	-0.287313	1.92622
KDM5B	-0.287312	1.86279
UTP6	-0.28725	1.9255
ARPC1B	-0.286795	1.92038
ZNF48	-0.286493	1.64162
MAPRE2	-0.286334	1.9152
TPBG	-0.286076	1.9123
NUP107	-0.286052	1.91203
FNIP1	-0.285998	1.76431
SBF2	-0.285436	1.90512
EPPK1	-0.285432	1.90508
DOPEY1	-0.285343	1.43788
PIP5K1A	-0.284917	1.89931
CUL5	-0.284388	1.89341
MARS	-0.284023	1.88933
FAM98A	-0.283161	1.87974
WWC3	-0.282788	1.87559
OPA1	-0.282694	1.87455
EIF2B5	-0.282274	1.86989
FGFR2	-0.282224	1.02055
INTS1	-0.281923	1.86601
OSBPL11	-0.281917	1.86594
STK24	-0.281854	1.86524
SCYL2	-0.281496	1.86129
SERPINB1	-0.281335	1.8595
HEBP2	-0.281326	1.8594
LETMD1	-0.281238	1.71588
SGSM2	-0.280812	1.2098
CDK6	-0.280344	1.84857
COPS2	-0.280029	1.84511
NUP37	-0.27951	1.83941
DESI1	-0.279347	1.77747
PIK3CA	-0.278927	1.83302
MEGF6	-0.278765	1.77133
EMC10	-0.278202	1.82508
TRMT13	-0.278124	1.82423
PFKFB3	-0.277955	1.82239
C6orf106	-0.277715	1.81977
KIF18A	-0.277474	0.994263
PLEC	-0.277052	1.81255
GOPC	-0.276884	1.81071
AASDHPPT	-0.276779	1.80957
DRG1	-0.276693	1.80864
MSRA	-0.276488	1.80641
SMCR8	-0.27635	1.80492
FOXC1	-0.27619	1.03035
GBE1	-0.275996	1.80107
MON2	-0.275992	1.80103
MPO	-0.275472	1.79539
RDH14	-0.275421	1.79484
CS	-0.274813	1.78827
KLF12	-0.274234	1.14485
RNASE3	-0.2742	1.72356
RANGAP1	-0.273657	1.77581
IQSEC2	-0.273544	1.7746
PLOD3	-0.273117	1.77
DYNC1I1	-0.273102	1.0962
FRK	-0.272926	1.76796
LYZ	-0.272854	1.76718
DNAJB11	-0.272726	1.76581
RNASE6	-0.272273	1.58815
FDX1	-0.272111	1.75922
PTPN2	-0.271776	1.75565
TEP1	-0.271649	1.75428
ANO10	-0.271505	1.75274
CASP10	-0.271455	1.75221
TP53I3	-0.270901	1.74631
LRRC1	-0.270586	1.74295
PAPSS2	-0.270537	1.74243
KIAA0020	-0.270486	1.74189
TOP2B	-0.27027	1.73959
EIF2D	-0.269988	1.7366
GARS	-0.269934	1.73602
CSTB	-0.269714	1.73369
OBFC1	-0.269354	1.72987
PCSK9	-0.269339	0.908447
BMP2K	-0.269184	1.72807
H6PD	-0.269025	1.72638
GCLM	-0.268852	1.72455
HCK	-0.268645	1.72236
RECK	-0.26855	1.38175
NFIL3	-0.26794	0.922044
FNDC3B	-0.267887	1.71436
POLDIP2	-0.267474	1.71002
CDC42BPG	-0.267314	1.70833
C9orf117	-0.267254	1.25611
GALNT2	-0.267072	1.70578
PRKCSH	-0.266915	1.70414
IREB2	-0.266684	1.7017
SPTAN1	-0.26633	1.698
USP3	-0.266136	1.69596
WDR5	-0.266073	1.6953
ENO3	-0.265524	1.68955
CHEK1	-0.265404	1.2994
TSPYL1	-0.265197	1.68614
PPP4R1	-0.265118	1.68531
SURF4	-0.264978	1.68385
PRIM2	-0.264478	1.66056
RAB28	-0.264394	1.67776
RPL5	-0.26402	1.67387
ATP13A4	-0.263984	0.941633
NCCRP1	-0.26394	1.67304
ARAP2	-0.263923	1.30663
SNX30	-0.26385	1.6721
RND3	-0.263836	1.67196
CSNK1A1	-0.263808	1.67166
KIAA0368	-0.263698	1.67052
KIF5B	-0.263644	1.66996
RAD51AP1	-0.263601	1.30411
EOGT	-0.263414	1.66757
TNPO2	-0.263297	1.66636
NGDN	-0.262995	1.66323
LTN1	-0.262437	1.65745
POR	-0.262201	1.65501
CKAP5	-0.262053	1.65348
GCA	-0.261609	1.6489
HEATR3	-0.261416	1.64691
CNOT10	-0.261358	1.64631
PAK1IP1	-0.260633	1.63885
RSRC1	-0.260473	1.63721
CTIF	-0.260317	1.63561
STYX	-0.260201	1.58169
DAB2IP	-0.259403	1.62624
KLC1	-0.259196	1.62412
SERPINB5	-0.259158	1.62373
STK17B	-0.259145	1.6236
EGLN1	-0.259086	1.62299
FGR	-0.258776	0.971075
ACAA2	-0.258565	1.61768
TTC13	-0.258171	1.61366
PCID2	-0.257783	1.60971
JUP	-0.257526	1.60709
LIMK1	-0.25747	1.60652
UBE2W	-0.257386	1.37984
EDC4	-0.257288	1.60467
OSBPL5	-0.257241	1.55258
SETD3	-0.257222	1.604
LCN2	-0.257025	1.60201
IQGAP1	-0.25697	1.60145
CCDC92	-0.256861	1.60034
TGM2	-0.256365	1.59531
BRE	-0.256257	1.59423
VPS35	-0.256153	1.59318
NABP2	-0.256131	1.59295
ARHGAP9	-0.256116	1.5928
COPB2	-0.255898	1.59059
MED13	-0.255874	1.59036
NUP205	-0.255618	1.58776
CDCA5	-0.255433	1.38051
ERCC3	-0.255411	1.58567
SHQ1	-0.255381	0.914531
ACPP	-0.25527	1.34446
PSMC6	-0.25514	1.58294
RIT1	-0.255133	1.58288
ICAM1	-0.255039	1.58193
COL17A1	-0.254782	1.20073
FAM89B	-0.254685	1.57836
RAB3GAP2	-0.254458	1.57608
KIN	-0.254454	1.57604
SUN1	-0.254429	1.57578
DPY19L4	-0.254359	0.890391
PIK3C3	-0.254316	1.57465
XIRP1	-0.253936	1.57083
NAIP	-0.253166	1.56312
RPS6KA3	-0.253077	1.56222
RPS6KA1	-0.252984	1.56129
DSTYK	-0.252911	1.37583
DNAJC13	-0.252809	1.55954
IPO5	-0.252393	1.55539
CCNK	-0.252308	1.55454
PLBD2	-0.252277	1.55424
TUBGCP3	-0.252195	1.55342
TESK1	-0.252084	1.07624
CAB39	-0.252038	1.55185
CCL18	-0.251978	1.55125
ARHGEF11	-0.251934	1.55081
KCMF1	-0.251875	1.55022
PLEKHB2	-0.25185	1.29904
CD247	-0.251709	1.07377
YAP1	-0.251382	1.54531
TOR3A	-0.251308	1.54458
MASP2	-0.251182	1.34413
SYNE3	-0.251129	1.39386
CALU	-0.251108	1.54259
ZSCAN20	-0.25093	0.890717
PIAS4	-0.250873	1.49097
GYG1	-0.250524	1.5368
CSNK1E	-0.250447	1.48689
DAPP1	-0.250126	1.53285
PTGES2	-0.250107	1.53266
TPRN	-0.25006	1.53221
SRPR	-0.249927	1.53089
PPM1L	-0.249694	1.21435
XDH	-0.249613	1.52778
ACSS2	-0.249568	1.52734
RPS6KB2	-0.249523	1.52689
ZNF280C	-0.249486	1.52653
UTRN	-0.249374	1.52542
KIF21B	-0.248935	0.807722
SBDS	-0.248509	1.51689
SPTLC2	-0.24844	1.51622
HYOU1	-0.248423	1.51605
GBP2	-0.248324	1.51508
HOMEZ	-0.248201	1.51386
HHIPL2	-0.248195	0.730452
ATM	-0.248016	1.51204
UBE4A	-0.247624	1.5082
STAT5A	-0.247129	1.50334
SIK2	-0.247076	1.43884
RAB10	-0.246913	1.50123
PELO	-0.2469	1.5011
ATP1B3	-0.246876	1.50087
CCDC50	-0.246657	1.49872
KRT6B	-0.246301	1.49525
NFKBIA	-0.245909	1.49142
GTF3C4	-0.245844	1.49078
ERP44	-0.245529	1.48772
MYCBP2	-0.245236	1.48487
PPP1CA	-0.245058	1.48314
DIS3	-0.245044	1.483
SUV39H2	-0.244644	0.943647
SH3GLB1	-0.244599	1.47867
P2RX7	-0.244305	0.855874
CUL2	-0.244303	1.4758
BOP1	-0.244293	1.47571
KLHL36	-0.244246	1.47526
NUP85	-0.244007	1.47294
USP43	-0.243991	0.956762
AHDC1	-0.243744	1.47039
EIF2B3	-0.243704	1.47
EPRS	-0.243635	1.46933
SRF	-0.243529	1.46832
ATL3	-0.243475	1.46779
PSME4	-0.243049	1.46368
LGALS8	-0.242918	1.46241
PRPF3	-0.242872	1.46197
GTF2H3	-0.242857	1.46182
LNX1	-0.242786	1.21038
CLK3	-0.242609	1.45944
CYFIP1	-0.242573	1.45909
VWA5A	-0.242539	1.45876
FAM208B	-0.242518	1.45856
KIAA0196	-0.242469	1.45809
LAMP1	-0.242409	1.45751
RPS3	-0.242388	1.45731
SDR16C5	-0.242373	1.45717
FIG4	-0.242251	1.45599
CCNL1	-0.242176	1.45527
CDKN2C	-0.242106	1.45459
DIMT1	-0.241953	1.45312
FAM111A	-0.241735	1.45102
FDFT1	-0.241367	1.44749
NCF2	-0.241363	1.44745
GOLGA7	-0.241184	1.32282
HBS1L	-0.24106	1.44455
DOCK7	-0.241047	1.44443
UBE2D3	-0.240844	0.87168
RAP2B	-0.240609	1.44023
MFN1	-0.240528	1.43946
CHAC2	-0.240396	1.4382
KPNA6	-0.240056	1.43495
FAM118B	-0.24002	1.4346
CCDC82	-0.23929	1.13657
UFSP1	-0.238817	1.33274
CCDC88B	-0.238748	1.42249
WRN	-0.238675	1.4218
ASS1	-0.238584	1.42094
LTBR	-0.238305	0.874501
EIF4E2	-0.237751	1.41303
LMBRD1	-0.237607	1.367
PDE4D	-0.237415	1.40986
GPSM2	-0.237306	0.819846
USP9X	-0.23729	1.40868
COG7	-0.237217	1.40799
USP37	-0.236861	0.751004
AACS	-0.236773	1.40379
RARS	-0.236018	1.39668
AZGP1	-0.235999	1.3965
MAGOHB	-0.235747	1.39413
TPCN1	-0.235699	1.20109
AP3S1	-0.235237	1.38934
PLEKHM2	-0.235123	1.38828
ATAD3B	-0.235007	1.12049
CLIC3	-0.23496	1.38675
VASH1	-0.234824	1.34174
MAP3K5	-0.234628	1.38364
GPR107	-0.234622	1.38359
TNFAIP8L3	-0.234592	1.3833
RAPGEF2	-0.23453	1.38273
RPL24	-0.23439	1.38141
CNOT4	-0.234159	1.37925
ARG1	-0.234102	1.08374
PITHD1	-0.234008	1.37784
MYH3	-0.233871	0.704115
NSA2	-0.23383	1.37618
MNDA	-0.233706	1.37503
CYTH3	-0.233686	1.15554
GPR126	-0.233665	0.801416
PSMG1	-0.2336	1.37403
PRR11	-0.233233	0.766986
DGKE	-0.232585	1.13238
PDCD10	-0.232289	1.36184
NMT2	-0.232123	1.3603
FLAD1	-0.231967	1.35885
SCUBE3	-0.231941	1.21511
ADAM8	-0.231666	0.915978
WDR37	-0.23155	1.355
USP39	-0.231479	1.35433
CYCS	-0.230782	1.34789
GTPBP4	-0.230586	1.34609
TM7SF3	-0.230305	0.923079
ARHGEF37	-0.230212	1.34265
ITGB1BP1	-0.230109	1.24294
FAM89A	-0.229925	0.719364
CYBB	-0.229918	1.33994
KRT16	-0.229913	1.33989
PI4KB	-0.22985	1.33932
GNG2	-0.229761	1.33849
GGPS1	-0.229742	1.33832
HNMT	-0.229637	1.33735
HLA-DRB5	-0.22956	1.10978
LIN7C	-0.229493	1.33603
ZHX1	-0.229292	1.33419
PRMT5	-0.229226	1.33358
VPS72	-0.228993	1.33145
PLD1	-0.228845	1.28834
KIF5C	-0.228797	1.16124
CDK9	-0.228513	1.32705
ITPRIP	-0.228188	0.820148
DHRSX	-0.228154	1.32376
S100A12	-0.227631	1.31899
LPIN1	-0.227579	1.31852
TIMM44	-0.227549	1.31824
MTMR1	-0.227543	1.31819
SCIN	-0.227543	1.31819
FOXK1	-0.227509	1.31788
SLC5A6	-0.227473	1.31756
HK2	-0.227318	1.31614
MUC1	-0.227204	1.3151
CCNY	-0.227191	1.31498
ALOX5	-0.226852	1.3119
AHR	-0.226622	1.30981
NSD1	-0.226598	1.11603
SPHK1	-0.22658	1.18566
G6PD	-0.226387	1.30767
AP4B1	-0.226247	1.3064
DNAJC21	-0.225977	1.30395
CHMP3	-0.225902	1.30327
DYNLT1	-0.225791	1.30227
HUWE1	-0.225693	1.30138
ACYP2	-0.225672	1.30119
VTA1	-0.225583	1.30039
SESN3	-0.225432	0.908611
PTPN9	-0.225312	1.29794
MEST	-0.225005	0.788497
CRY1	-0.224894	0.772949
CAPN2	-0.224554	1.29109
CRYL1	-0.224436	1.29002
GPCPD1	-0.224336	1.28912
RAB4A	-0.224265	1.28849
PWWP2A	-0.224076	0.999784
RAB3B	-0.224021	0.753628
ESYT1	-0.223779	1.28411
TXNL4A	-0.223759	1.28393
CTSW	-0.223646	0.86918
ARHGAP27	-0.223487	1.28149
IPO13	-0.223296	1.27978
HLA-E	-0.223205	1.27896
SSNA1	-0.223202	1.27893
S100A1	-0.223145	1.27842
PIK3R2	-0.223025	1.27734
ABHD3	-0.222642	0.820219
FAM117A	-0.222467	1.03034
HK3	-0.22246	1.27228
ERI1	-0.222236	1.27029
ST7	-0.222218	0.669807
EEF1G	-0.222201	1.26996
EVA1B	-0.222114	0.860384
PGM1	-0.222011	1.26827
HMG20A	-0.221947	1.2677
SKAP2	-0.221942	1.26765
RAB25	-0.221936	1.2676
VPS8	-0.221922	1.26747
GOT2	-0.221787	1.26627
MMP1	-0.221696	1.26546
OXSR1	-0.221456	1.26332
DGKH	-0.221187	1.0889
NSDHL	-0.220946	1.25878
SKP2	-0.220941	0.753291
COMMD6	-0.220908	1.25844
EIF4G1	-0.220819	1.25765
RNFT1	-0.220793	0.795927
FAM83B	-0.220745	1.21784
MBLAC1	-0.220426	1.13629
C3orf58	-0.220374	1.08279
CEP89	-0.220363	1.04254
MAST2	-0.220249	1.21359
FIGNL1	-0.220079	1.17296
ARMC6	-0.220051	1.25083
KIAA1467	-0.219957	0.675074
KIAA1715	-0.219823	1.24881
CDC40	-0.219819	1.24877
NBAS	-0.219786	1.24848
C18orf21	-0.219462	0.955351
FHDC1	-0.21924	0.759266
RNF141	-0.219217	1.12672
ANXA4	-0.218935	1.24096
THUMPD3	-0.218901	1.24066
ITGAX	-0.218878	1.24045
RAB18	-0.218673	1.23865
WDR12	-0.218548	1.23755
TSEN34	-0.218357	1.23586
VPS45	-0.218222	1.23467
FAR1	-0.217982	1.19427
ARMC5	-0.217888	1.02483
ZNF436	-0.2178	0.863317
RNF168	-0.217793	1.0635
SND1	-0.217663	1.22976
CD3E	-0.217602	1.02279
TARBP2	-0.217435	1.22775
SNX3	-0.21737	1.22718
EHD1	-0.217344	1.22695
TNFSF12	-0.217279	1.22639
VPS33A	-0.217217	1.22584
WARS2	-0.217171	1.22544
RAB5B	-0.217161	1.22535
SNRPB2	-0.217152	1.22527
PSAT1	-0.21689	1.22298
RPRD2	-0.21686	1.22271
OSBPL3	-0.216843	1.22256
BAZ1B	-0.216797	1.22216
LRRC8E	-0.216745	1.0167
DEFA3	-0.216739	1.22165
CCDC84	-0.216685	0.760498
SEC22A	-0.216643	1.029
ARHGAP26	-0.216466	1.21926
BAZ2A	-0.216331	1.18031
HECW2	-0.216133	0.893867
CLASP1	-0.216102	1.21608
MYO1E	-0.216076	1.21585
RAB11FIP5	-0.216045	1.21559
MYH7B	-0.215862	0.700197
GNAZ	-0.215826	0.728226
ACAP3	-0.215786	1.08705
MTERF	-0.215613	0.943527
GBP3	-0.215435	0.968499
SUPT16H	-0.215404	1.20999
ILF3	-0.215351	1.20953
BIRC6	-0.215271	1.20883
RHBDF1	-0.215201	1.19577
PLG	-0.214977	1.20628
INTS5	-0.214614	1.20312
TMC5	-0.214547	0.897319
RAB3GAP1	-0.214535	1.20244
GSTP1	-0.214329	1.20064
ATP11C	-0.214273	1.01201
FZR1	-0.214236	1.03721
FAM129B	-0.214074	1.19844
TLE1	-0.214042	1.19816
MALT1	-0.213943	1.1973
MEIS1	-0.213895	1.17222
RARRES1	-0.213769	1.1958
ADAM15	-0.213621	1.19451
CD177	-0.213569	0.618831
HSPA6	-0.213464	1.00625
XPO6	-0.213406	1.19266
CENPE	-0.213304	1.08053
RSL1D1	-0.213002	1.18917
ENPEP	-0.212834	1.12641
GFOD1	-0.212794	1.15067
DENND4C	-0.212721	1.18674
ASNS	-0.212646	1.1861
SBSN	-0.211973	0.583712
PRDX4	-0.211945	1.18006
OPLAH	-0.211935	1.17997
MESDC1	-0.21193	0.919561
SMDT1	-0.211794	1.03178
FAM199X	-0.211593	0.814295
LTF	-0.211357	1.17501
SNX7	-0.211286	1.1744
HYAL1	-0.211182	0.522317
CPE	-0.211169	1.17339
DDR1	-0.210985	1.17182
MCL1	-0.210838	1.17056
UXT	-0.21082	1.17041
ATG9A	-0.210733	1.16966
ENDOD1	-0.21069	1.1693
VPS33B	-0.210642	1.16888
WDR7	-0.210584	1.16839
RRS1	-0.210471	1.16742
SRGN	-0.210431	0.972388
TTC7A	-0.210395	1.16677
UPF3B	-0.210377	1.16661
FBXL15	-0.210172	1.16487
NOC4L	-0.209934	1.16283
FAM221A	-0.209777	0.893157
ADPGK	-0.209542	1.15949
MAGED4	-0.209425	0.58808
GDI2	-0.209218	1.15673
DPP4	-0.209195	0.951534
TMEM223	-0.209138	1.01229
RAB21	-0.209062	1.15541
SF3B1	-0.208874	1.15381
MED30	-0.208845	1.15356
ZG16B	-0.208637	1.11635
TRMT1	-0.208304	1.14897
NUP98	-0.20822	1.14826
CCDC90B	-0.208062	1.14692
RAB6B	-0.207922	0.906161
RILP	-0.207853	0.881054
APOB	-0.207634	1.1433
HLA-F	-0.207618	1.14316
TCIRG1	-0.207533	1.14245
SEC63	-0.207224	1.13984
BABAM1	-0.207159	1.13929
RAB8B	-0.207114	1.13891
LRRCC1	-0.207114	1.03325
KIF1B	-0.206997	1.13792
FBXL18	-0.20683	1.13651
STX16	-0.206804	1.1363
SLC25A5	-0.206526	1.13395
SOX9	-0.206471	1.09868
LIG4	-0.205959	1.12918
TTC39C	-0.205782	1.1277
TNFAIP8	-0.205774	1.12762
HMGB3	-0.205734	1.12729
USP24	-0.205682	1.12685
FKBP8	-0.205497	1.1253
CHUK	-0.205452	1.12492
MAP1B	-0.20532	1.12382
ZSCAN26	-0.205286	0.865036
FOXRED2	-0.205176	0.766115
TICAM1	-0.205009	1.08684
DICER1	-0.204993	1.12108
OPTN	-0.204969	1.12088
ASCC2	-0.204946	1.12069
PLEKHH2	-0.204796	0.597006
GNAQ	-0.204741	1.11898
EBNA1BP2	-0.204637	1.11811
NAIF1	-0.204562	0.86054
IRF3	-0.204509	1.11703
C1orf198	-0.204351	1.11571
ZBTB11	-0.204035	1.11308
LAMTOR1	-0.203704	1.11032
ITGA3	-0.203631	1.10971
GULP1	-0.203519	1.10878
FBXW5	-0.203447	1.02869
FOLR1	-0.203366	0.643321
ITGA5	-0.203342	1.1073
URB2	-0.203159	1.10578
ARV1	-0.203154	0.827958
HDAC2	-0.203144	1.10566
AHCTF1	-0.203058	1.10495
S100A2	-0.202841	1.03544
REPS1	-0.20251	1.1004
TFPI	-0.202392	0.9636
ATP13A3	-0.20234	1.09899
ULK1	-0.202172	0.984895
TIPRL	-0.202166	1.09755
RPN2	-0.202131	1.09726
IQGAP3	-0.201863	1.09504
FAM127B	-0.201754	0.843232
RNF167	-0.201741	0.936071
IGSF8	-0.20172	1.09385
GOLGA6L2	-0.201682	1.03774
DNAJC2	-0.201516	1.09217
GYS1	-0.201378	1.09103
PDLIM1	-0.200856	1.08673
EXTL2	-0.200801	0.986144
FAIM	-0.200752	1.08587
DBR1	-0.200745	1.08582
ANP32E	-0.200516	1.08393
CCDC47	-0.200403	1.083
KIAA1033	-0.200375	1.08277
PWP1	-0.200289	1.08206
ARHGEF5	-0.199968	1.07943
MRC1	-0.199882	1.07872
IL17RA	-0.199749	0.737053
POLM	-0.199715	0.89949
C9orf152	-0.19958	0.588744
ZNF532	-0.199443	0.942706
ANKZF1	-0.199414	1.07489
CDC37	-0.199413	1.07488
GPI	-0.199346	1.07433
FAM46A	-0.199213	0.734212
USP6NL	-0.199133	1.07258
RYR3	-0.198956	0.837634
B3GNT2	-0.198879	1.05966
DDX3X	-0.198795	1.06982
TIMM23	-0.198756	1.0695
HDLBP	-0.198645	1.06859
DYM	-0.198514	1.06753
GSK3B	-0.198493	1.06735
ZNF121	-0.19849	0.718554
ACTR2	-0.198465	1.06712
HS2ST1	-0.198458	1.06707
SLC2A1	-0.19842	1.06676
TARS	-0.198367	1.06632
TFG	-0.198268	1.06552
FAM32A	-0.198027	1.06356
SELK	-0.197851	1.0298
TMX4	-0.197668	1.06063
ZDHHC21	-0.197615	0.568143
SSBP1	-0.197597	1.06006
SUPT20H	-0.197526	1.04876
TMEM43	-0.197382	1.05831
SLC25A30	-0.197265	0.628592
EIF5B	-0.197253	1.05726
EDEM3	-0.197251	1.05724
PGM2L1	-0.197207	1.05689
HAX1	-0.19709	1.05594
BPNT1	-0.196994	1.05516
EIF3B	-0.196969	1.05495
BRMS1L	-0.196861	1.05408
LYN	-0.196737	1.05307
HLA-DQB1	-0.19669	1.05269
DDX39A	-0.196392	1.05028
STAP2	-0.196217	1.04886
DUSP23	-0.196093	1.04786
NAA10	-0.196083	1.04778
GALNT1	-0.196048	1.04749
MEN1	-0.195769	1.04524
RAC1	-0.195689	1.0446
RAB7A	-0.195643	1.04422
PSMD2	-0.195585	1.04376
DENND6A	-0.195568	1.04362
LARS	-0.195377	1.04207
NEO1	-0.195283	1.04132
ARHGAP18	-0.19526	1.04113
MAP1LC3B2	-0.195078	1.03967
TSPAN1	-0.194874	0.867488
CDC42BPB	-0.194547	1.0354
GNMT	-0.194547	0.628364
PDIA5	-0.194351	1.03382
PDE4DIP	-0.194266	1.03314
DEFA4	-0.194113	0.684574
INCENP	-0.194044	1.03136
NDRG1	-0.193889	1.03012
PLAUR	-0.193866	1.02993
JUNB	-0.193831	1.02965
PRPS2	-0.193828	1.02963
NOL12	-0.193784	0.784039
GTF3C2	-0.193726	1.02881
MED12	-0.193443	1.02655
NUP133	-0.19326	1.02508
CX3CL1	-0.193124	0.621936
ERCC6L	-0.193095	1.02376
KIAA1430	-0.193065	0.992545
PXDC1	-0.19302	0.961024
RNF146	-0.192997	1.02298
SGPP1	-0.192811	0.585211
SLC25A19	-0.192789	0.990416
ANO6	-0.192721	1.02078
XPO4	-0.19265	1.02021
TRAPPC13	-0.192626	1.02001
FAM49B	-0.192599	1.0198
MB	-0.192596	1.01978
PPP2R3A	-0.192258	1.01709
QSER1	-0.19225	0.944934
ITGAV	-0.19216	1.0163
INTS10	-0.192017	1.01517
MFSD10	-0.192013	0.953548
C8G	-0.191892	1.01417
ANXA1	-0.191866	1.01396
NCKAP1	-0.191707	1.0127
SLC35E1	-0.191695	1.01261
MED19	-0.191687	1.01254
GPN2	-0.191571	0.792685
PRKCA	-0.191482	1.01092
POLR1A	-0.191474	1.01085
MBLAC2	-0.191439	1.01057
UBAC1	-0.191437	1.01055
KIAA1551	-0.191324	0.854926
TMED5	-0.191234	1.00895
GTF2F1	-0.191204	1.00871
INPP5B	-0.191032	1.00735
SF3B4	-0.190859	1.00598
EXOC3L2	-0.190743	0.819573
CDH13	-0.190425	1.00254
ATP2B1	-0.190371	1.00211
CCDC71L	-0.190022	0.898045
PIGQ	-0.190002	0.867018
RPS10	-0.189907	0.998449
ROGDI	-0.189889	0.998307
TRNT1	-0.189887	0.99829
SAMD9L	-0.189688	0.996719
TRAK2	-0.189682	0.749493
RMDN2	-0.189526	0.95539
RAB32	-0.18952	0.995395
MEMO1	-0.1895	0.995243
VAV2	-0.189495	0.995203
TNS4	-0.189359	0.715491
SMCHD1	-0.189351	0.994065
NUP214	-0.18921	0.992955
TRIM36	-0.188914	0.99063
PDCD6	-0.188752	0.989361
CYTH1	-0.18862	0.988321
OSBPL9	-0.18851	0.987462
ABI1	-0.188449	0.986981
HSPA14	-0.188424	0.986782
SEMA7A	-0.18842	0.763401
DDOST	-0.188402	0.986608
WARS	-0.188397	0.986572
CFLAR	-0.188368	0.866268
MAN2B1	-0.188315	0.985933
PCCA	-0.188272	0.985591
SPTBN2	-0.188036	0.983742
ROCK2	-0.187922	0.982847
MKRN2	-0.187916	0.982801
UBR4	-0.187901	0.982683
IFNGR1	-0.187881	0.791422
MYO5B	-0.18785	0.982287
ARPC4	-0.187797	0.981869
ABT1	-0.187791	0.981828
VASN	-0.187721	0.981276
BRIX1	-0.187652	0.980742
KNOP1	-0.187631	0.980576
EMC2	-0.187511	0.979635
RAB27A	-0.187435	0.97904
HOMER3	-0.187344	0.978333
VKORC1L1	-0.18715	0.976822
NKRF	-0.187102	0.976446
CORO1C	-0.187098	0.97641
DYNC1LI1	-0.186828	0.974309
CDC42EP5	-0.186738	0.973607
GNPTG	-0.18672	0.973467
QARS	-0.186682	0.973167
RPS2	-0.186598	0.972513
ADAT3	-0.186541	0.942867
SMIM19	-0.186524	0.489881
RGS12	-0.186379	0.902446
PROZ	-0.186328	0.970418
FXR1	-0.186324	0.970386
GLUL	-0.186216	0.969544
MORC2	-0.186161	0.969117
ANKRD13A	-0.186063	0.968351
QPCT	-0.186042	0.909841
IKBKE	-0.18576	0.917561
PLAU	-0.185754	0.965954
BSG	-0.185688	0.965446
BET1	-0.185669	0.965299
BMS1	-0.18563	0.964993
S100A11	-0.18562	0.964915
MYO9B	-0.185608	0.964821
HMCES	-0.18547	0.963754
ACADL	-0.18547	0.520806
MAP4K5	-0.18541	0.963288
ZNF106	-0.185174	0.87431
PLCD4	-0.184972	0.628864
SPG20	-0.184723	0.957969
DLAT	-0.184603	0.957048
HACE1	-0.18454	0.94702
PIK3CD	-0.18451	0.956323
RANBP2	-0.184486	0.95614
CHRD	-0.18421	0.828597
GRHL1	-0.184208	0.953997
SERPINB8	-0.184199	0.953925
PARP12	-0.184001	0.952404
PRCC	-0.18399	0.952315
CYB5R3	-0.183878	0.951454
XPO5	-0.183839	0.951153
KDM4A	-0.183225	0.946429
PHGDH	-0.183193	0.946182
ENAH	-0.183092	0.945407
FBRS	-0.182946	0.751662
DARS	-0.18279	0.943093
CEPT1	-0.182726	0.914402
GMPS	-0.182472	0.940655
PAK2	-0.182329	0.939558
PHF6	-0.182285	0.939228
HAUS7	-0.182235	0.938843
CUL7	-0.182003	0.937071
RPL6	-0.181778	0.935345
LPCAT1	-0.18164	0.934292
RALB	-0.181532	0.933468
STK4	-0.18139	0.932389
ADAMTS4	-0.18136	0.932163
VPS26B	-0.181347	0.932058
PJA1	-0.181285	0.847521
LPHN2	-0.181283	0.931569
RDX	-0.181198	0.930921
CD2	-0.181152	0.789509
NAT9	-0.181118	0.620942
RCL1	-0.181095	0.930144
TRMT5	-0.18106	0.929871
RB1	-0.181036	0.929689
F7	-0.180975	0.92923
CCNB2	-0.180823	0.787437
RCOR2	-0.180805	0.660008
UTP20	-0.180737	0.92742
SRPK1	-0.180609	0.926447
ABRACL	-0.180419	0.925003
TUBB4B	-0.180417	0.924982
FCGR2B	-0.180209	0.840177
LMO4	-0.180182	0.867936
DSG3	-0.180044	0.685841
BBS5	-0.179977	0.584752
GFAP	-0.179916	0.615197
STXBP3	-0.179899	0.921053
GNB4	-0.179876	0.920878
CAD	-0.179832	0.920547
COL4A2	-0.179719	0.919689
NCBP2	-0.1797	0.919551
USP35	-0.17965	0.593554
DNM2	-0.179604	0.918817
TMEM30A	-0.179588	0.918698
SMARCD2	-0.179376	0.917092
SYTL3	-0.179207	0.651815
OLFM4	-0.179138	0.915293
GOLT1B	-0.179054	0.804456
RAB43	-0.179008	0.914318
XRCC4	-0.178997	0.914229
RAB13	-0.178979	0.914096
LYSMD2	-0.178793	0.912694
KIAA1147	-0.178507	0.883438
LACTB	-0.178198	0.908208
CTR9	-0.177984	0.9066
CENPK	-0.1779	0.683959
PTPRK	-0.177647	0.904066
ABCF2	-0.177598	0.9037
LAMA1	-0.177417	0.709904
ZNF384	-0.177406	0.902261
FLNA	-0.177393	0.902163
AK4	-0.177221	0.900868
HDAC3	-0.17705	0.899593
COG8	-0.177049	0.899582
GPR108	-0.177025	0.872679
DMD	-0.177004	0.899242
ASF1B	-0.17688	0.898318
HEATR1	-0.176634	0.896476
MST4	-0.176613	0.896316
OSTM1	-0.176603	0.896245
LRMP	-0.176495	0.71403
TMEM186	-0.176444	0.778409
PHYH	-0.176268	0.893738
FAM60A	-0.176166	0.75836
SH3BP1	-0.176117	0.892612
KRT7	-0.176049	0.892108
TTC9C	-0.175872	0.890788
RPL39	-0.175834	0.890504
ZFYVE9	-0.175815	0.855098
HEATR5A	-0.175762	0.889966
ARPC3	-0.175676	0.889325
MTMR6	-0.175659	0.889202
DIP2B	-0.175649	0.889126
FOCAD	-0.175637	0.889037
IRF8	-0.175628	0.862602
C11orf96	-0.175615	0.888869
WDR36	-0.175586	0.888659
RAB23	-0.175395	0.887236
HSP90B1	-0.175376	0.887093
PLD2	-0.175231	0.877278
ZNF318	-0.175025	0.884483
THYN1	-0.175002	0.884311
NUDT5	-0.174983	0.884168
SGTB	-0.174933	0.883798
KCTD12	-0.174926	0.883751
KCNK1	-0.174926	0.501876
WBP4	-0.174894	0.88351
BAZ1A	-0.174871	0.883343
SDCBP	-0.174854	0.883213
SPCS3	-0.17472	0.882219
DDHD2	-0.174696	0.882038
EXOSC9	-0.174504	0.880615
EDIL3	-0.174476	0.774884
RPL13A	-0.174427	0.880049
SEH1L	-0.174375	0.879663
DESI2	-0.174187	0.869624
HDGF	-0.174097	0.877599
COMMD7	-0.173996	0.876853
AAED1	-0.173982	0.672052
PHKB	-0.173959	0.876579
ADSS	-0.173627	0.87413
RBP5	-0.173614	0.848171
OSBP	-0.173509	0.873253
NR2F6	-0.173369	0.872223
URGCP	-0.173318	0.871845
SNRPD3	-0.173235	0.871238
EXOC5	-0.173151	0.870619
ATP6V0A2	-0.173048	0.869854
H2AFY2	-0.172956	0.869177
CTSS	-0.172907	0.868819
ABCC4	-0.172839	0.665835
YIF1A	-0.172791	0.807802
NOL11	-0.172719	0.867437
SSR3	-0.1726	0.84095
YKT6	-0.172288	0.864262
WTIP	-0.172176	0.481212
MOGS	-0.17197	0.861932
NAT10	-0.171844	0.861006
CRTC2	-0.171752	0.860329
C1orf35	-0.171748	0.860299
IMPA2	-0.171732	0.860185
SH3D21	-0.171591	0.468941
PARP1	-0.17159	0.859145
RNF121	-0.171584	0.799638
CPB2	-0.171578	0.859059
RRAS	-0.171536	0.858748
COL7A1	-0.171411	0.658107
RAB3D	-0.171392	0.857693
TMEM214	-0.171362	0.857476
SLC17A5	-0.171354	0.612228
ERMP1	-0.171341	0.857324
MLXIP	-0.171254	0.771671
FNTB	-0.171018	0.804341
ARPC5L	-0.17101	0.854902
PTGS1	-0.170873	0.853902
DAG1	-0.170858	0.853791
PADI4	-0.170854	0.853765
IPO9	-0.17081	0.853443
BMP1	-0.17081	0.853441
ATAD2B	-0.170722	0.8528
DAAM2	-0.170627	0.767612
LY86	-0.170617	0.580916
ASL	-0.170571	0.851695
PTPRM	-0.170549	0.775651
MYO1B	-0.170544	0.8515
GALC	-0.170532	0.85141
CBX5	-0.170489	0.851098
RPL7L1	-0.170404	0.850477
ADRBK1	-0.17034	0.850011
MDK	-0.170203	0.849014
TXNDC5	-0.170118	0.848398
PAFAH1B2	-0.170067	0.848023
SFT2D2	-0.170046	0.587453
FAM110A	-0.169945	0.822189
RNASEL	-0.169869	0.846583
MEF2BNB	-0.16965	0.844994
NARS	-0.169513	0.843995
ARHGEF35	-0.169347	0.84279
POC5	-0.169308	0.80941
PPL	-0.169245	0.842055
PPP1CB	-0.168998	0.840262
SPRYD3	-0.168985	0.840165
PLOD2	-0.16894	0.839838
LMO7	-0.168916	0.839666
PRKAR1A	-0.16887	0.839335
TRAF5	-0.168832	0.839056
TSTA3	-0.168682	0.837973
GIMAP8	-0.168675	0.837926
ME2	-0.168609	0.837447
ITGB2	-0.168524	0.836827
NRAS	-0.168466	0.811823
HMMR	-0.168336	0.719148
CD47	-0.168326	0.835397
XPNPEP1	-0.16822	0.834635
EIF2AK4	-0.16813	0.83398
ARFRP1	-0.1681	0.833764
ACE	-0.168094	0.83372
FOLR2	-0.168031	0.833269
TRMT61A	-0.168006	0.833085
RTKN	-0.167944	0.832643
CC2D1A	-0.167815	0.831707
OLFM1	-0.16778	0.681804
MAGED1	-0.167731	0.831107
CYB5B	-0.167728	0.806675
IRF6	-0.167684	0.830767
GGACT	-0.167578	0.830002
RPL27	-0.167459	0.829143
SEC14L4	-0.167444	0.473239
KLHL5	-0.167372	0.472966
XXYLT1	-0.167356	0.538445
RBBP5	-0.167205	0.827319
LSM4	-0.167175	0.827099
PDIA2	-0.167151	0.669679
ZMYND8	-0.166961	0.825561
UBXN4	-0.166949	0.82548
PPP1R2	-0.166868	0.824899
FAM109B	-0.166666	0.615406
SORT1	-0.1666	0.822968
TIAM1	-0.166494	0.749305
EPDR1	-0.166477	0.579394
ISG20L2	-0.166476	0.822086
PLAA	-0.166456	0.821939
CCDC132	-0.16634	0.82111
RPL23A	-0.166117	0.819511
SPG21	-0.166081	0.819256
TRAPPC6B	-0.166045	0.818993
SPC24	-0.165989	0.818594
ZDHHC17	-0.165639	0.760016
GLYATL1	-0.165424	0.626156
DLG1	-0.16536	0.814102
PCBP3	-0.165355	0.502491
AP2M1	-0.165324	0.813843
NME7	-0.165191	0.812893
COA4	-0.164827	0.810297
COX1	-0.164735	0.809648
ZBTB47	-0.164655	0.544409
DHX30	-0.164445	0.807581
AP2S1	-0.164309	0.806612
TRMT1L	-0.164304	0.806578
NIP7	-0.164246	0.806169
MYO15A	-0.164176	0.758373
ITM2B	-0.164019	0.804553
ADIPOR2	-0.164006	0.627082
ALKBH2	-0.163996	0.757178
NCS1	-0.163967	0.80419
GNAI2	-0.16395	0.804064
DSC2	-0.163679	0.802141
SAC3D1	-0.163671	0.73121
SUPT5H	-0.163516	0.800993
BIN2	-0.163473	0.800686
FAM160A1	-0.163387	0.745262
GPBP1L1	-0.163334	0.648304
LIMS1	-0.16327	0.799249
ZW10	-0.163222	0.798908
UGGT1	-0.163177	0.798592
NCF1	-0.163168	0.798526
DOCK5	-0.163061	0.79777
CSE1L	-0.163022	0.797497
WWTR1	-0.163012	0.797427
RPL3	-0.162796	0.795898
PLA2G7	-0.162794	0.595669
ISCA1	-0.162723	0.795385
FUOM	-0.162715	0.62847
PHF11	-0.162703	0.795242
PTGFRN	-0.162627	0.794708
RABL6	-0.162626	0.794701
OGFOD2	-0.162459	0.770371
POLE2	-0.162393	0.675407
ZFAND5	-0.162325	0.79258
ADA	-0.162302	0.792417
DNAJB14	-0.162294	0.769244
MAMDC2	-0.162232	0.791923
LDLRAP1	-0.162151	0.791348
RNF41	-0.162133	0.791221
CBFB	-0.161987	0.790197
CEP128	-0.161925	0.789763
FCF1	-0.1619	0.766568
RPL17	-0.161732	0.788403
GLTP	-0.161664	0.787923
ZMYND11	-0.161648	0.787813
DDX47	-0.16143	0.786279
KRT9	-0.161369	0.778244
CST6	-0.16119	0.715482
IFI16	-0.161137	0.784226
CSK	-0.161123	0.784128
B3GAT3	-0.16109	0.7839
CD48	-0.160748	0.781499
HSD11B1	-0.160697	0.474763
LRRK1	-0.160694	0.696834
DHX29	-0.160686	0.781066
NDOR1	-0.160667	0.780936
FEM1C	-0.160509	0.600467
RAB8A	-0.160477	0.779608
FUT5	-0.160372	0.48224
IDH1	-0.160343	0.778668
SNRNP48	-0.16028	0.678741
SMNDC1	-0.160244	0.777976
SFXN4	-0.16022	0.777811
PRIM1	-0.160109	0.777035
PDZRN3	-0.160049	0.776618
ANGPTL4	-0.159943	0.707638
CIB1	-0.159814	0.774975
CD44	-0.159803	0.774897
S100A6	-0.15976	0.7746
XPO1	-0.15965	0.773833
CTNNA1	-0.159518	0.772916
RHOG	-0.159461	0.772517
EHMT2	-0.159268	0.771176
MSX2	-0.15926	0.511896
SCAMP4	-0.159253	0.771067
IMP4	-0.159168	0.770482
CTH	-0.159141	0.770294
IDO1	-0.159069	0.769791
POLRMT	-0.159042	0.769606
PTPN3	-0.159012	0.73956
RNASEH2A	-0.159006	0.76935
MB21D1	-0.158915	0.768718
MAPK11	-0.158908	0.527071
FAM210B	-0.158885	0.746201
NRBP1	-0.158838	0.768186
RPS6KB1	-0.158624	0.766703
CA13	-0.158553	0.766211
TUBB3	-0.158491	0.765781
ZFP36L2	-0.158406	0.765191
VTCN1	-0.158226	0.76394
U2SURP	-0.158195	0.763729
SLC30A6	-0.158164	0.673787
SMARCA5	-0.158031	0.762595
ZDHHC20	-0.158019	0.649997
CBX2	-0.158001	0.732863
RAB9A	-0.157966	0.76214
INTS3	-0.157916	0.761798
TIA1	-0.157808	0.761048
PDE4A	-0.157782	0.640959
GABARAPL1	-0.157707	0.50517
C2orf54	-0.157551	0.600938
GBP7	-0.157498	0.654628
APOBR	-0.15749	0.758856
RPS13	-0.157459	0.758638
ARPC5	-0.157243	0.757152
TRAPPC8	-0.157177	0.756694
RSU1	-0.156996	0.755446
FERMT2	-0.156991	0.755415
RNF170	-0.156883	0.581826
BAP1	-0.156802	0.710264
AIP	-0.15673	0.753617
CAMK2D	-0.156632	0.752945
EI24	-0.156567	0.737994
ASCC3	-0.156481	0.751905
GTF2F2	-0.156467	0.751808
CARS	-0.156433	0.751576
BAG6	-0.156394	0.751303
NSMCE4A	-0.156326	0.750841
DOCK11	-0.156317	0.750774
RHOD	-0.156247	0.414286
DGKZ	-0.156197	0.749953
MGP	-0.156195	0.749936
RNASE2	-0.156152	0.593579
TXNL4B	-0.156103	0.72763
RCBTB1	-0.156081	0.413711
USP47	-0.156046	0.748917
MED11	-0.155946	0.726587
KPNA3	-0.155942	0.748202
RALGAPB	-0.155888	0.747834
EPS8L2	-0.155886	0.747818
DIAPH3	-0.155878	0.704335
PTPN12	-0.155774	0.747049
VAMP7	-0.155732	0.746766
C1orf85	-0.155713	0.746635
TARS2	-0.155636	0.746103
OTUB1	-0.155621	0.746
ATP13A1	-0.155586	0.745761
ATP6AP2	-0.15558	0.745722
REXO4	-0.15555	0.745517
GBP1	-0.155527	0.74536
PSMB6	-0.155447	0.744811
FDPS	-0.155347	0.744126
KARS	-0.155333	0.744032
AHSA1	-0.155315	0.743911
ALPK1	-0.155304	0.558307
NPC2	-0.155195	0.743088
OTUB2	-0.155134	0.610992
TFB2M	-0.154896	0.741049
NRBF2	-0.154838	0.740648
TUBA1C	-0.154804	0.74042
ARHGAP17	-0.154802	0.740405
STARD5	-0.154786	0.740295
UCHL1	-0.154597	0.739003
CPOX	-0.154501	0.738348
GLUD2	-0.154215	0.736402
TNPO3	-0.15417	0.736097
PIEZO1	-0.15414	0.686075
SON	-0.154114	0.735719
GTF2I	-0.153904	0.734287
ANKRD54	-0.153902	0.734277
GEN1	-0.153862	0.512446
AP5Z1	-0.153821	0.733724
PKP1	-0.153779	0.73344
TGFB2	-0.153651	0.683011
SIX4	-0.153509	0.646136
GRB10	-0.153434	0.731099
LAMC2	-0.153176	0.729347
YTHDF1	-0.153159	0.729235
APP	-0.153146	0.729142
RPS24	-0.153009	0.728215
RPP25L	-0.152908	0.685448
GUSB	-0.152858	0.727196
ABCA12	-0.152771	0.460113
RIC8B	-0.152712	0.66293
ATG16L1	-0.152693	0.726074
SHANK3	-0.152471	0.717642
PTK7	-0.152458	0.724486
SFMBT1	-0.152454	0.506132
PLEKHF1	-0.152451	0.724442
RNGTT	-0.152384	0.723986
SHCBP1	-0.152376	0.653775
SFT2D3	-0.152368	0.660839
SEC31A	-0.152301	0.723425
KCTD2	-0.15227	0.573357
ASRGL1	-0.152198	0.722732
CRTAP	-0.152165	0.722511
GNAI1	-0.152048	0.700957
KLHDC9	-0.152041	0.449171
SLFN5	-0.152035	0.721636
TNC	-0.151966	0.721171
PDK1	-0.151726	0.719548
GM2A	-0.151555	0.718403
GUCY1A3	-0.15149	0.717961
EHBP1	-0.151436	0.717599
SLC25A36	-0.151303	0.716708
ANKRD11	-0.151255	0.647059
PSMB2	-0.151206	0.716055
TUBGCP2	-0.151118	0.715461
RPL10A	-0.150949	0.714329
KIAA2013	-0.150908	0.693542
DENND4B	-0.150875	0.713834
DDX41	-0.150586	0.711891
CTSC	-0.150567	0.711768
UNC13B	-0.150497	0.690874
CINP	-0.150085	0.70854
PPID	-0.150057	0.708353
MMP9	-0.150034	0.708198
ADAR	-0.149974	0.707798
DPAGT1	-0.149974	0.539706
PARVG	-0.149916	0.707412
KIAA1217	-0.149898	0.707288
RHBDD3	-0.149882	0.596833
RPL7	-0.149743	0.706257
PRAF2	-0.149728	0.665479
RBM17	-0.149713	0.706052
SMG7	-0.149591	0.705243
GIMAP1	-0.149501	0.704641
ZNRF2	-0.149466	0.704403
ORC2	-0.14945	0.704299
STX4	-0.149403	0.703986
TXN	-0.14936	0.7037
P4HB	-0.149331	0.703504
HOXD9	-0.149306	0.58662
SAV1	-0.149159	0.682236
TMEM63C	-0.149091	0.460901
TSSC1	-0.148997	0.701283
FOXN3	-0.148976	0.520259
CKAP4	-0.148724	0.699466
ATG5	-0.148712	0.699387
HAUS5	-0.148659	0.699034
NUP160	-0.148535	0.698213
C8B	-0.148453	0.697666
APBA2	-0.148396	0.574692
RASSF2	-0.148326	0.696822
C4orf32	-0.148287	0.615747
HPCAL1	-0.148272	0.696463
BCL11B	-0.148099	0.494198
VTI1A	-0.148025	0.694823
PSMG4	-0.147975	0.694498
C1QTNF5	-0.147829	0.633497
CCDC168	-0.14776	0.69307
HERC1	-0.147737	0.69292
ZMPSTE24	-0.147661	0.692418
GDAP2	-0.14759	0.691949
NCAPD3	-0.147526	0.691526
THSD7A	-0.147479	0.415989
CDKL5	-0.147463	0.498651
CCNDBP1	-0.147399	0.670942
OXCT1	-0.147392	0.690639
FAM13A	-0.147356	0.583021
TRIM34	-0.147351	0.683808
CCDC134	-0.147185	0.689271
RPL30	-0.147161	0.689113
VPS51	-0.147122	0.688853
MKLN1	-0.147104	0.688733
RIC8A	-0.147098	0.688694
JAG1	-0.146884	0.496024
MASP1	-0.146776	0.666964
POMP	-0.146764	0.686494
CXADR	-0.146762	0.620449
MSH6	-0.146757	0.686445
AP1M1	-0.146463	0.684513
PRKG1	-0.146455	0.684456
FAM96A	-0.146412	0.684176
TMOD1	-0.14636	0.683836
ARFGAP3	-0.146255	0.68314
DDX55	-0.146211	0.682854
ZPR1	-0.14615	0.682451
S100PBP	-0.146103	0.441244
CYSTM1	-0.146056	0.485084
SUMF1	-0.145825	0.680318
KIAA1468	-0.145815	0.680254
MTHFD1L	-0.145814	0.680243
CD40	-0.145759	0.640936
METAP1D	-0.145644	0.64023
CAMP	-0.145604	0.678866
METTL13	-0.145566	0.678615
MIF4GD	-0.145557	0.678562
POLR1C	-0.145475	0.678025
PLOD1	-0.145457	0.677904
EIF4H	-0.145365	0.677299
RPN1	-0.145361	0.677278
TTF2	-0.145282	0.676759
RNF11	-0.145247	0.571596
ENO1	-0.145198	0.676208
SSR1	-0.145093	0.675517
STRN	-0.145067	0.675349
CPN2	-0.144991	0.67485
ELL	-0.144755	0.673309
AKAP7	-0.144705	0.53484
PALMD	-0.144685	0.672852
RAB22A	-0.144673	0.672776
H2AFY	-0.14458	0.67217
TMEM177	-0.144515	0.61386
CAMSAP1	-0.144508	0.671699
CCT8	-0.144463	0.671404
RRAD	-0.144368	0.358101
YOD1	-0.144325	0.670502
HOPX	-0.14432	0.670472
SNRPN	-0.144313	0.670423
CYP20A1	-0.144171	0.669497
RRBP1	-0.144153	0.669383
MAGI2	-0.144144	0.52522
HN1	-0.144114	0.66913
VWA1	-0.143887	0.66765
ATP6V1F	-0.143884	0.667632
ZCCHC9	-0.143747	0.474869
PDPR	-0.143731	0.666634
SOD2	-0.143717	0.666543
FBP2	-0.143704	0.666464
DNAJC10	-0.143559	0.665521
STBD1	-0.143472	0.664955
PVRL4	-0.143413	0.664567
MTPN	-0.143391	0.664427
PNP	-0.143316	0.663942
LIMD2	-0.143222	0.66333
SPIN2A	-0.143096	0.450864
KATNAL1	-0.143084	0.662436
SETMAR	-0.14298	0.661762
TRAF3	-0.142805	0.603837
TAB2	-0.142731	0.660145
VPS13C	-0.142597	0.65928
MELK	-0.142588	0.576857
TNFSF10	-0.142535	0.65888
MLLT11	-0.142527	0.497003
PSMG3	-0.142487	0.658567
PON1	-0.14239	0.657939
GABARAPL2	-0.142381	0.65788
AGRN	-0.14238	0.657876
RPL37A	-0.142354	0.657706
STAU1	-0.142297	0.657339
MAGT1	-0.142172	0.656535
UBE2D1	-0.142119	0.656192
TFAP2A	-0.142111	0.65614
PPIF	-0.142105	0.656101
RASGRF2	-0.142053	0.580316
C1QB	-0.141996	0.655398
SIX1	-0.141985	0.507934
PYDC1	-0.141983	0.655312
ALOX15B	-0.141881	0.654651
PRKAA1	-0.141799	0.654125
ANKRD20A3	-0.141799	0.52696
DHX9	-0.141719	0.653612
TMEM9B	-0.141494	0.583545
C4BPB	-0.141475	0.652037
CPD	-0.141424	0.651706
HMX3	-0.141223	0.650413
GOLPH3	-0.141121	0.649762
ZNF185	-0.141112	0.649701
MAP3K6	-0.141004	0.649009
AQP1	-0.140962	0.469483
HPSE	-0.14095	0.413799
NSUN6	-0.140902	0.648354
TAGLN2	-0.14088	0.64821
RPL18A	-0.140858	0.648067
MLKL	-0.140717	0.647167
VRK1	-0.140688	0.646978
SPAST	-0.140688	0.646978
PXK	-0.140685	0.646958
ARFGAP1	-0.140555	0.646128
YIPF4	-0.140546	0.64607
SUCLA2	-0.140527	0.645949
CD4	-0.140367	0.64492
KLF10	-0.140234	0.411057
PUS3	-0.140144	0.619184
LATS1	-0.140046	0.642863
RPL37	-0.139873	0.623611
DDX18	-0.139773	0.641122
TMEM59	-0.139691	0.579577
BRK1	-0.139534	0.639596
LAD1	-0.139412	0.638816
NUDT10	-0.139178	0.539269
ADD1	-0.139068	0.63662
AP2A1	-0.138999	0.63618
CCPG1	-0.138997	0.538315
POLR3H	-0.13896	0.635931
FMNL1	-0.138957	0.635913
XPOT	-0.138946	0.635842
GGH	-0.13889	0.635487
RBX1	-0.138879	0.635417
TMEM126B	-0.138825	0.377379
PLVAP	-0.138824	0.635069
SLC25A1	-0.138723	0.634427
SHC1	-0.138646	0.633934
FAM115C	-0.138632	0.633845
PRPSAP1	-0.138587	0.633564
SENP3	-0.138518	0.633125
NGLY1	-0.13841	0.632438
SCOC	-0.138343	0.63201
PARP3	-0.138314	0.331557
SCN7A	-0.13831	0.483919
RAB31	-0.138199	0.631095
LENG9	-0.138123	0.630616
AIFM1	-0.138098	0.630455
KIF21A	-0.137958	0.629567
AKT1	-0.137858	0.628934
PLCB2	-0.137846	0.628859
MT1E	-0.137827	0.366751
JOSD2	-0.137806	0.610885
TSC1	-0.137632	0.627501
LIN7A	-0.137534	0.626881
ADAP1	-0.137466	0.626456
MGST1	-0.137459	0.626411
ARHGAP12	-0.137328	0.62558
KPNA4	-0.137326	0.625569
F5	-0.137316	0.625503
BNIPL	-0.137313	0.517103
PIGK	-0.137238	0.625012
DHX35	-0.137231	0.624968
HECTD1	-0.137196	0.624747
CLU	-0.13719	0.624707
NAT6	-0.137137	0.565114
DGCR8	-0.136701	0.62162
CHMP7	-0.136652	0.621313
CUL1	-0.136521	0.620491
KHDRBS3	-0.136513	0.620439
SIL1	-0.13632	0.619224
ZSCAN16	-0.136262	0.435872
CPNE2	-0.136185	0.618373
TRIM29	-0.136175	0.618312
PINX1	-0.136115	0.41553
BZW1	-0.136012	0.617283
ANK3	-0.135983	0.617104
C19orf55	-0.135975	0.421578
CALR	-0.135937	0.616814
PAIP2	-0.13593	0.616774
CBR3	-0.135868	0.616385
SERPINB7	-0.135728	0.502955
CD58	-0.135701	0.615333
RFXANK	-0.135673	0.615157
CYFIP2	-0.13557	0.614512
RGS14	-0.135566	0.614488
GRPEL2	-0.135534	0.614289
UPF1	-0.135479	0.613944
ASB9	-0.135424	0.543654
NUP155	-0.13542	0.613573
ATP5J2-PTCD1	-0.135399	0.613439
NAA40	-0.135333	0.613023
LRRC8C	-0.135269	0.35105
R3HCC1L	-0.135268	0.595413
HABP2	-0.135174	0.61203
GOLGA5	-0.135159	0.611939
RQCD1	-0.135153	0.611899
GLA	-0.135148	0.611871
CRYBG3	-0.135047	0.611233
PAM	-0.135034	0.611156
CCDC28A	-0.135	0.610944
UCHL5	-0.134983	0.610835
TAGLN3	-0.134738	0.356259
RP2	-0.134697	0.609046
PLEKHA2	-0.134654	0.608781
LPHN1	-0.134568	0.550728
GCH1	-0.134552	0.497115
GTF2H5	-0.134513	0.573634
PSMA3	-0.134358	0.606934
SFN	-0.134328	0.606747
SH3TC1	-0.134167	0.483098
FEM1B	-0.134131	0.605516
SOWAHC	-0.134113	0.605405
MROH1	-0.134097	0.605304
LRRC8D	-0.133948	0.488103
WNT2	-0.133937	0.475912
DMXL2	-0.133903	0.604097
LRPPRC	-0.133819	0.603574
STX10	-0.13376	0.603204
ITGA6	-0.133701	0.60284
CD81	-0.133592	0.602165
CYB5R2	-0.133562	0.601975
POLR2B	-0.13356	0.601964
XIAP	-0.133542	0.60185
FBXW9	-0.133465	0.601375
PPP6R1	-0.133336	0.600571
MVP	-0.133319	0.600467
CHD7	-0.133234	0.599938
KCNAB2	-0.133232	0.599924
SLC12A8	-0.133143	0.384289
LRRC25	-0.132966	0.592711
NUB1	-0.132862	0.59763
DNLZ	-0.132567	0.579141
HMOX2	-0.132514	0.595475
MCAM	-0.132502	0.595401
COG3	-0.132473	0.595225
POLR2H	-0.132453	0.595101
VAV1	-0.132448	0.595071
FBXW8	-0.132411	0.594839
VNN1	-0.132378	0.444364
PIK3R3	-0.13235	0.450335
CDAN1	-0.132154	0.576673
BICD1	-0.132007	0.586844
SUMO1	-0.131978	0.592166
LEPRE1	-0.131823	0.59121
APOD	-0.131744	0.590724
ATP6V1A	-0.131734	0.590661
GMNN	-0.131683	0.500456
ILVBL	-0.131642	0.590096
VCL	-0.131592	0.589784
TBCEL	-0.131545	0.589497
ANAPC7	-0.131533	0.589425
ABCF3	-0.131464	0.588997
CDC42SE2	-0.131369	0.571989
CPPED1	-0.131365	0.588392
MAP2K4	-0.131346	0.588272
DNAJB5	-0.131343	0.445817
MVD	-0.131341	0.58824
GNL3	-0.131253	0.587702
RPS4X	-0.131167	0.587174
EVI2B	-0.131146	0.570657
C4BPA	-0.131103	0.586779
KRT79	-0.13105	0.426406
HSP90AA1	-0.13105	0.586452
ACTR10	-0.130809	0.584972
ARID5A	-0.130792	0.39452
ZNF592	-0.130752	0.584621
PPP4C	-0.130724	0.58445
DCPS	-0.130684	0.584204
PPP1R14B	-0.130631	0.583879
PALD1	-0.130627	0.583855
CDK2	-0.130615	0.583783
CEP63	-0.130612	0.55105
SRGAP2	-0.130568	0.583495
OSTF1	-0.13053	0.58326
FAF1	-0.130523	0.583217
SUGT1	-0.130392	0.582415
HLA-DMB	-0.130387	0.582384
TINAGL1	-0.130361	0.582224
CRCP	-0.130352	0.533013
LOH12CR1	-0.130342	0.582107
MITD1	-0.130267	0.56
HOXC10	-0.130153	0.548421
RTN3	-0.130135	0.580843
PCGF3	-0.130088	0.397957
RRP7A	-0.130085	0.580534
ICOSLG	-0.130044	0.416096
PPP1R1A	-0.13001	0.497623
RNF113A	-0.130008	0.580063
NUDT15	-0.129903	0.579425
TMEM2	-0.129707	0.578224
ACOX1	-0.129441	0.576604
IST1	-0.129374	0.576191
CST1	-0.129104	0.412176
SLC38A10	-0.129042	0.574169
SYK	-0.1289	0.573306
OSBPL1A	-0.128782	0.572592
INPP5A	-0.128777	0.518881
UBXN7	-0.128744	0.572358
NFYC	-0.128733	0.572291
SUCO	-0.12873	0.524072
MIEF1	-0.128706	0.556218
VSNL1	-0.128679	0.571961
BYSL	-0.128644	0.571749
DDO	-0.128597	0.539539
TSHZ3	-0.128589	0.27467
PGK1	-0.128521	0.571001
PRODH	-0.128473	0.570711
CNN3	-0.128293	0.569617
PABPC4	-0.128239	0.569293
SPCS2	-0.128192	0.569006
RAB2A	-0.128156	0.56879
EED	-0.128117	0.56855
ABHD16A	-0.128057	0.568186
WWC1	-0.127951	0.535873
SDCBP2	-0.127913	0.447754
NAE1	-0.127889	0.567171
ZNF777	-0.127869	0.370986
ANXA8L1	-0.127813	0.56671
RRP36	-0.127747	0.566309
ANKRD35	-0.127732	0.480486
ACTR3	-0.127647	0.565702
PHLDA1	-0.127637	0.518081
SBNO2	-0.127631	0.429328
CRYZL1	-0.127579	0.565295
SNTB2	-0.12756	0.56518
AKT3	-0.127435	0.564424
MAPK1	-0.127347	0.563892
STOM	-0.127334	0.563815
AATF	-0.12726	0.563366
GPC4	-0.127244	0.563268
EXOSC4	-0.127227	0.563163
SERAC1	-0.127171	0.515532
JMJD8	-0.12706	0.514925
CORO1A	-0.127029	0.561972
MTX1	-0.126981	0.561681
MSN	-0.126967	0.5616
FAM107B	-0.126928	0.561363
THOC2	-0.126863	0.560971
DAGLB	-0.126789	0.560526
GORAB	-0.126787	0.560509
SLC2A3	-0.126727	0.497102
PLEKHO2	-0.126721	0.560114
HMGXB4	-0.126652	0.559699
AP4M1	-0.126595	0.543855
QKI	-0.126582	0.559274
ATP6AP1	-0.126489	0.558719
BTAF1	-0.126398	0.558169
ENSA	-0.126366	0.557978
C1QA	-0.126359	0.557934
SLC25A40	-0.126253	0.478513
NOMO1	-0.126179	0.461845
IDI1	-0.126177	0.556841
DPP3	-0.125974	0.555623
TIPIN	-0.12594	0.55542
ACSL4	-0.125937	0.5554
NOP16	-0.125852	0.554892
SCYL1	-0.125804	0.554601
DMTN	-0.125719	0.554091
APOC1	-0.125694	0.55394
PTBP3	-0.125597	0.55336
EML4	-0.125414	0.552267
IDNK	-0.125406	0.552216
GTPBP8	-0.125391	0.51626
DHDDS	-0.125282	0.384879
C1S	-0.12525	0.551284
NBEAL2	-0.125228	0.551153
EMD	-0.125206	0.551021
CBX6	-0.125174	0.530488
KIF14	-0.12474	0.533085
RPS21	-0.124716	0.54809
ELAVL1	-0.124593	0.547355
PPFIBP2	-0.124562	0.547175
C2CD2	-0.124562	0.501376
EPB41L4B	-0.124495	0.546775
CD276	-0.124462	0.546577
HENMT1	-0.124429	0.453393
SCARB2	-0.124427	0.546368
SEPHS1	-0.124395	0.546179
FTSJ3	-0.124381	0.546094
CCL21	-0.124366	0.458425
P4HA2	-0.124307	0.545654
CTSG	-0.12406	0.544182
RFXAP	-0.12401	0.528877
TRMT11	-0.123984	0.543729
CHD9	-0.123975	0.467072
LIX1L	-0.12396	0.543587
PPP2R2D	-0.123915	0.543318
PPP1R13L	-0.123855	0.542962
SNX8	-0.123832	0.542828
ENTHD2	-0.123774	0.527517
KCTD1	-0.123698	0.527079
TBC1D4	-0.123696	0.542019
TUBGCP4	-0.123633	0.526703
PAN3	-0.123617	0.54155
FBXO18	-0.123589	0.541381
ZNF207	-0.123563	0.541229
MICU2	-0.123514	0.540936
LCP2	-0.123488	0.540785
CLGN	-0.123444	0.540524
CDC42	-0.123404	0.540287
INTS4	-0.123404	0.540284
GTF2A2	-0.123361	0.525143
HLA-DRB1	-0.123258	0.539419
TAPT1	-0.123092	0.45746
AMPD2	-0.123079	0.538358
SMPD1	-0.122994	0.537855
LSM7	-0.122948	0.537583
WDR46	-0.122922	0.537426
CHD4	-0.122917	0.537401
YIPF3	-0.122905	0.537328
ICAM5	-0.12276	0.516735
PPP2R5C	-0.122736	0.536325
BZW2	-0.122721	0.536242
LARP4B	-0.122691	0.536065
TMEM222	-0.122621	0.407466
MRAS	-0.122578	0.520653
NUP93	-0.122566	0.535325
TES	-0.122548	0.535216
RPL36AL	-0.122441	0.524787
ARHGEF1	-0.122363	0.534126
CSRP2BP	-0.122353	0.309266
WDR75	-0.122342	0.533998
FMO1	-0.122265	0.46369
TMEM33	-0.122207	0.533206
FRMD8	-0.122201	0.53317
RRP1	-0.122188	0.533091
IFI35	-0.122137	0.532791
SAMD4A	-0.122117	0.532674
CDC16	-0.122117	0.532674
POTEJ	-0.122095	0.332322
[truncated: 7,730 more rows]

## Sheet: Fig2f
http://www.linkedomics.org/admin.php

## Sheet: Fig2g
632 genes	correlation	p-value	FDR			725 genes (Brca1-MTBT vs WTBT-FC>2, p value<0.05)						45 genes of BRCA1 negatively association from Human proteomics database
Arpc4	0.9602	1.14e-13	2.85e-10			Ramp2						Query	r	P-value	FDR (BH)
Agps	0.9526	7.51e-13	9.38e-10			Hirip3						MTFP1	-0.569616	0.000233494	0.0346168
Mthfd1l	0.94858	1.8e-12	1.5e-09			Ptprm						LYSMD3	-0.550387	0.000131409	0.0252493
Ncf4	0.94278	5.68e-12	3.55e-09			Gnaz						HRAS	-0.540145	1.20745e-05	0.00633694
Arrb2	0.93725	1.53e-11	7.64e-09			Zfp9						UBE2Q1	-0.528921	9.0264e-07	0.00219635
Adss1	0.93436	2.47e-11	1.03e-08			Zeb1						POLL	-0.52088	2.30908e-06	0.00318593
Ncf2	0.92888	5.83e-11	2.08e-08			Ccbe1						S100A9	-0.509562	2.5866e-06	0.00318593
Ctsg	0.92184	1.59e-10	4.42e-08			Slc5a9						MST1R	-0.50753	0.000231467	0.0346168
Ncf1	0.91306	4.92e-10	1.23e-07			Isoc2b						ING3	-0.497618	4.79886e-06	0.00486579
Arpc1b	0.91046	6.73e-10	1.31e-07			Cd109						ACAP2	-0.493212	5.99245e-06	0.00486579
Ddx21	0.91035	6.81e-10	1.31e-07			Fut4						S100A8	-0.492779	6.12377e-06	0.00486579
Gpi	0.9087	8.25e-10	1.47e-07			Chst13						REXO2	-0.490289	6.93255e-06	0.00486579
Hk3	0.90646	1.07e-09	1.78e-07			B3galt2						KEAP1	-0.490073	7.00704e-06	0.00486579
Stfa2	0.90225	1.7e-09	2.41e-07			Agap2						VNN2	-0.488413	0.000239345	0.0346168
Mcm2	0.89969	2.23e-09	2.93e-07			Plcl1						MED31	-0.487904	1.19531e-05	0.00633694
Tnfaip8	0.8966	3.07e-09	3.83e-07			Slamf9						GNAI3	-0.465534	2.26007e-05	0.00956404
Mtf2	0.88585	8.64e-09	9.81e-07			Grem1						SDF2	-0.463218	2.51264e-05	0.0101898
Vasp	0.88179	1.24e-08	1.35e-06			Kdr						ATP6V1G1	-0.459441	2.98165e-05	0.0111617
Rhog	0.87644	1.97e-08	1.83e-06			Ighv8-11						DIAPH1	-0.456407	3.41617e-05	0.0123147
Slc2a3	0.87416	2.39e-08	2.11e-06			P18527						PROSER1	-0.454492	0.000233715	0.0346168
Actr2	0.8738	2.46e-08	2.11e-06			Fezf1						EXOC6B	-0.452322	4.09469e-05	0.0137426
Ran	0.87301	2.62e-08	2.11e-06			Kif2c						NEDD9	-0.442334	0.000357964	0.041175
Ptbp1	0.87056	3.2e-08	2.42e-06			Mfsd8						CDC34	-0.437096	0.000110411	0.0244235
Mcm5	0.86914	3.58e-08	2.51e-06			Senp6						TRIM16	-0.431555	9.93135e-05	0.0230147
Arpc2	0.86882	3.67e-08	2.51e-06			Plcb4						SLC2A10	-0.42993	0.000282345	0.0371566
Actg1	0.86623	4.5e-08	2.88e-06			Kif21b						LRCH4	-0.428139	0.000114277	0.0247167
Gsto1	0.86539	4.8e-08	2.95e-06			Ctsf						COLGALT1	-0.426744	0.000120963	0.0252493
Mpo	0.86528	4.84e-08	2.95e-06			Ulk3						RMND5A	-0.425445	0.000127515	0.0252493
P3h2	0.86344	5.57e-08	3.31e-06			Ppm1k						PI4K2A	-0.423793	0.000136323	0.0252493
Pycr2	0.86299	5.76e-08	3.35e-06			Mpp2						APAF1	-0.423116	0.000140087	0.0252493
Gck	0.86175	6.32e-08	3.51e-06			Dcp1b						TXNDC11	-0.422511	0.000268921	0.0368648
Mcm3	0.85545	1e-07	5.21e-06			Plxdc1						TSG101	-0.422228	0.000145177	0.025691
Aprt	0.85464	1.06e-07	5.41e-06			Ifi44l						INTS6	-0.418791	0.000166515	0.0282478
Ddx18	0.85142	1.33e-07	6.51e-06			Poc5						DDX10	-0.418086	0.000171234	0.0282478
Mybbp1a	0.85009	1.46e-07	6.86e-06			Olr1						TPP2	-0.411973	0.000217638	0.0341656
S100a8	0.84895	1.57e-07	7.28e-06			Sipa1l2						YES1	-0.409445	0.000240006	0.0346168
Rpl38	0.84762	1.72e-07	7.59e-06			Hcar2						ARL8B	-0.409246	0.000241852	0.0346168
Prdx5	0.84737	1.75e-07	7.59e-06			Igf2bp3						CTNNBL1	-0.406553	0.000268168	0.0368648
Skap2	0.8464	1.87e-07	7.83e-06			Dynap						TRABD	-0.406128	0.000363819	0.041175
Prpf4	0.84351	2.26e-07	9.24e-06			H1f10						ATF7	-0.404291	0.000292288	0.0374321
Cd177	0.84159	2.56e-07	9.78e-06			6430548M08Rik						PGLYRP1	-0.402864	0.000409841	0.04482
Prtn3	0.84145	2.58e-07	9.78e-06			Pxn						PPP2R5D	-0.40042	0.000338211	0.041175
M6pr	0.83905	3.01e-07	1.12e-05			Tlr8						SCPEP1	-0.399031	0.000356239	0.041175
Hnrnpa0	0.83836	3.15e-07	1.13e-05			Cd72						LAMP2	-0.398574	0.000362358	0.041175
Ly6g	0.83834	3.15e-07	1.13e-05			Pde4a						HSPH1	-0.392365	0.000455642	0.0482039
Ddx5	0.83824	3.17e-07	1.13e-05			Gdf3						DCUN1D5	-0.390535	0.000487049	0.0498995
Elane	0.8357	3.72e-07	1.29e-05			Cxcl3
Gtpbp4	0.83495	3.89e-07	1.31e-05			Klhl42
Ranbp1	0.83474	3.94e-07	1.31e-05			Cxcl2
S100a9	0.83408	4.11e-07	1.33e-05			Cc2d1a
Mrpl9	0.83339	4.28e-07	1.36e-05			Cd1d2
Glrx5	0.83205	4.65e-07	1.45e-05			Cyp4f13
Myh9	0.83009	5.23e-07	1.59e-05			Bok
Eif5a	0.8289	5.61e-07	1.69e-05			Cit
Pkm	0.82759	6.07e-07	1.78e-05			Meis1
Lta4h	0.82692	6.31e-07	1.83e-05			Bst1
Ostf1	0.82626	6.56e-07	1.87e-05			Nod1
Npm3	0.82622	6.57e-07	1.87e-05			H2-T23
Pgam1	0.8252	6.97e-07	1.94e-05			Acan
Clec4n	0.82428	7.36e-07	2e-05			Cd300ld4
Mthfd1	0.82255	8.12e-07	2.16e-05			Lgi3
Pgk1	0.82179	8.48e-07	2.21e-05			Acadl
Acot7	0.82087	8.93e-07	2.27e-05			Dennd2a
Pgam5	0.81845	1.02e-06	2.48e-05			Olfml2b
Cybb	0.81842	1.03e-06	2.48e-05			Rgs1
Tmem33	0.81769	1.07e-06	2.49e-05			B4galt5
Il36g	0.81723	1.09e-06	2.49e-05			Cyp2j9
Fbl	0.81707	1.1e-06	2.49e-05			Cemip
Shmt2	0.81605	1.17e-06	2.61e-05			Clec4a2
Actr3	0.81569	1.19e-06	2.61e-05			Gpn3
Emb	0.81467	1.26e-06	2.69e-05			Ighg
Gls	0.81432	1.28e-06	2.69e-05			Cd33
Ncl	0.81423	1.29e-06	2.69e-05			Tie1
Slc35a4	0.81403	1.3e-06	2.69e-05			Cdca8
Hsd17b12	0.81353	1.34e-06	2.72e-05			Cda
Pgs1	0.81246	1.42e-06	2.85e-05			Alox5ap
Tfrc	0.81125	1.51e-06	2.99e-05			Gli3
Kpna2	0.81121	1.52e-06	2.99e-05			Hykk
H1-5	0.81101	1.53e-06	2.99e-05			Matk
Ethe1	0.81072	1.56e-06	3.02e-05			Tsku
Chil3	0.80998	1.62e-06	3.11e-05			Rilpl2
Iqgap1	0.80974	1.64e-06	3.11e-05			Hmga2
Atp6v1b1	0.80958	1.65e-06	3.11e-05			Magee1
H1-4	0.80948	1.66e-06	3.11e-05			Trim35
Nop56	0.80943	1.67e-06	3.11e-05			Plekho1
Lsm12	0.80781	1.82e-06	3.29e-05			Nkapl
Cdk1	0.80729	1.87e-06	3.35e-05			H1-5
Trap1	0.80575	2.02e-06	3.59e-05			Treml1
Itgam	0.80564	2.03e-06	3.59e-05			Znf276
Arpc3	0.80542	2.06e-06	3.59e-05			Ifi44
Adpgk	0.80424	2.18e-06	3.74e-05			Large1
Rps2	0.80397	2.21e-06	3.76e-05			Timp2
H1-1	0.80342	2.28e-06	3.77e-05			Slc11a1
Mrps21	0.8034	2.28e-06	3.77e-05			Cd101
Ddx3x	0.80323	2.3e-06	3.78e-05			Ly96
Glrx	0.80297	2.33e-06	3.8e-05			Q8CIL4
Aldh18a1	0.80205	2.44e-06	3.94e-05			Phldb1
Hmga1	0.80063	2.62e-06	4.12e-05			Fosl2
Rpl10	0.80019	2.68e-06	4.19e-05			Vasn
Rbm39	0.79962	2.76e-06	4.23e-05			Gbgt1
Hp	0.79903	2.84e-06	4.3e-05			Cenpe
Slirp	0.79879	2.87e-06	4.31e-05			Cbx6
Npm1	0.79875	2.88e-06	4.31e-05			Msrb1
Gca	0.79707	3.13e-06	4.62e-05			Phospho1
Bak1	0.79695	3.15e-06	4.62e-05			Paqr7
Dhx15	0.79686	3.16e-06	4.62e-05			P03977
Tomm22	0.79646	3.22e-06	4.68e-05			Znf703
Top2a	0.79597	3.3e-06	4.74e-05			Mest
Rps17	0.79574	3.34e-06	4.77e-05			Igsf6
Rpl6	0.79556	3.37e-06	4.78e-05			Ltb4r
Psmd2	0.7954	3.4e-06	4.79e-05			Apoa2
0610012G03Rik	0.79513	3.44e-06	4.83e-05			Zfp36
Lpcat2	0.795	3.46e-06	4.83e-05			Chst2
Mrpl24	0.79427	3.59e-06	4.98e-05			Wfdc21
Ndufa1	0.79345	3.73e-06	5.12e-05			E2f4
Hint1	0.79315	3.79e-06	5.17e-05			Rnf11
Mrpl49	0.79293	3.83e-06	5.17e-05			Picalm
Sf1	0.79237	3.93e-06	5.28e-05			Ppp1r12c
Bcl10	0.79221	3.96e-06	5.29e-05			Sirpb1c
Fermt3	0.79114	4.17e-06	5.53e-05			Wdhd1
Atp6v1a	0.79108	4.18e-06	5.53e-05			Ckap2
Nop2	0.78997	4.41e-06	5.77e-05			Adam8
Lyz2	0.78763	4.92e-06	6.24e-05			Csgalnact1
Raly	0.78701	5.07e-06	6.39e-05			Sh3bp2
Tmco1	0.78652	5.18e-06	6.47e-05			Extl2
Nop58	0.7864	5.21e-06	6.48e-05			Lyrm2
Abcg1	0.78501	5.56e-06	6.87e-05			Pik3r2
Aqp5	0.78475	5.63e-06	6.89e-05			Bbx
Stfa1	0.78421	5.77e-06	6.96e-05			Tubb1
Pgd	0.78235	6.28e-06	7.44e-05			Ighv9-1
Ass1	0.7821	6.35e-06	7.45e-05			Msr1
Rsl1d1	0.78189	6.41e-06	7.48e-05			Erg
Elavl1	0.78176	6.45e-06	7.5e-05			Dzip3
Pigw	0.78163	6.49e-06	7.5e-05			Emilin1
Atp8b4	0.78134	6.57e-06	7.54e-05			Rab44
Sfxn2	0.78133	6.57e-06	7.54e-05			Fam111a
Rpl17	0.78076	6.75e-06	7.66e-05			Wnt10a
Dars1	0.77639	8.2e-06	8.95e-05			Rps19bp1
Atg3	0.77626	8.25e-06	8.96e-05			Fn1
Cyba	0.77516	8.66e-06	9.32e-05			Prc1
Rab27a	0.77384	9.17e-06	9.64e-05			Hmbox1
Enpp1	0.77362	9.26e-06	9.68e-05			Smim7
Rdx	0.77237	9.77e-06	0.00010108			Saa1
Rad23b	0.77228	9.81e-06	0.00010108			C1qtnf6
Hnrnpu	0.77224	9.83e-06	0.00010108			Ccl9
Pak2	0.77212	9.88e-06	0.00010118			Casc3
Rpl23	0.77198	9.94e-06	0.00010123			Serpina3k
Eef2	0.77192	9.97e-06	0.00010123			Nr2c2
Rps25	0.77164	1.01e-05	0.00010197			Crabp2
Galnt2	0.77151	1.01e-05	0.00010197			Timp1
Nhp2	0.77131	1.02e-05	0.00010228			Saa2
Pdcd11	0.77042	1.06e-05	0.000105			Aff1
Rpl35a	0.77016	1.07e-05	0.00010548			Pik3r6
Rps16	0.77013	1.08e-05	0.00010548			Clec4a1
Psmd7	0.76893	1.13e-05	0.00011055			Apoc3
Cstdc4	0.76811	1.17e-05	0.00011277			Cav1
Gsr	0.7681	1.17e-05	0.00011277			Rbp7
Rpl34	0.76668	1.25e-05	0.00011806			Taf12
Tmem165	0.76624	1.27e-05	0.00011896			Ankh
Rps9	0.76608	1.28e-05	0.00011912			Bclaf3
Timm8a1	0.76455	1.36e-05	0.00012558			Tatdn2
Galk1	0.76394	1.4e-05	0.00012787			Aurka
Hnrnpa3	0.76371	1.41e-05	0.00012861			Apof
Rps4x	0.76226	1.5e-05	0.0001334			Gnb2
Cbfb	0.76222	1.5e-05	0.0001334			Cxcr2
Hnrnpc	0.76165	1.54e-05	0.0001351			H2ac4
Hnrnpa2b1	0.76149	1.55e-05	0.0001355			Xrcc4
Pex14	0.75963	1.67e-05	0.00014569			Folr2
Mrpl4	0.75896	1.71e-05	0.00014819			Ppbp
U2af2	0.7573	1.83e-05	0.00015791			Fancd2
Psmd5	0.75674	1.87e-05	0.00016036			Atg4b
Nup50	0.75666	1.88e-05	0.00016036			Ifi202
Hmgb2	0.75611	1.92e-05	0.00016338			Slfn8
Tm9sf3	0.75575	1.95e-05	0.00016515			St6galnac4
Rpl9-ps6	0.75535	1.98e-05	0.00016725			Nrp2
Pabpc1	0.75479	2.03e-05	0.00016984			Igf2bp2
Ngp	0.75258	2.21e-05	0.00018235			Nfam1
Rpl15	0.75235	2.23e-05	0.00018282			Mrgprf
Mrpl38	0.75233	2.23e-05	0.00018282			Elovl6
Mrpl50	0.75203	2.26e-05	0.00018391			Pctp
Bst1	0.75075	2.37e-05	0.00019019			Gna12
Gm14214	0.75059	2.39e-05	0.00019084			Bptf
Mrpl21	0.74879	2.56e-05	0.00020219			Manea
Rpl11	0.74877	2.56e-05	0.00020219			Zzz3
Rps26	0.74814	2.63e-05	0.00020608			Supt20
Ddx46	0.74811	2.63e-05	0.00020608			Loxl2
Rps11	0.74696	2.75e-05	0.00021344			Nrip2
Pcbp2	0.7467	2.78e-05	0.0002148			Eif4g1
Clic1	0.74653	2.8e-05	0.0002148			Fcrls
Tcirg1	0.74652	2.8e-05	0.0002148			Cep55
Rps14	0.74646	2.8e-05	0.0002148			PcgF3
Rpl7a	0.74639	2.81e-05	0.0002148			Ankrd27
Bag2	0.74602	2.85e-05	0.0002172			Elp6
Rpl31	0.74579	2.88e-05	0.0002179			Sh2b3
Upp1	0.74577	2.88e-05	0.0002179			Mbip
Rpl19	0.74567	2.89e-05	0.00021807			Med26
Fpr2	0.74507	2.96e-05	0.00022239			Arhgef10
Mrpl16	0.74492	2.97e-05	0.00022239			Ensa
Npl	0.74327	3.16e-05	0.00023532			Arl6ip4
Eif4e	0.74311	3.18e-05	0.00023535			Ttc14
U2af1	0.74253	3.25e-05	0.0002391			Trim30a
Rpl27	0.74183	3.34e-05	0.00024445			Mafg
Padi4	0.74177	3.35e-05	0.00024445			Homer1
Rps29	0.74171	3.36e-05	0.00024445			Fgfr1
Rps6	0.74136	3.4e-05	0.00024696			Rfxap
Arl1	0.74109	3.43e-05	0.000248			Foxo3
Rpl26	0.74099	3.45e-05	0.00024818			Kmt5a
Rpl7l1	0.74076	3.48e-05	0.00024964			Ubap1
Cers2	0.74054	3.5e-05	0.00025094			Rtp3
Dhx9	0.73906	3.7e-05	0.00026138			Ncoa6
Rps20	0.73815	3.83e-05	0.00026667			Lin9
Sfxn3	0.73813	3.83e-05	0.00026667			Gnptab
Gfm1	0.73793	3.86e-05	0.00026667			Mpo
Hnrnpa1	0.73703	3.99e-05	0.00027357			Ankrd50
Hyou1	0.73699	4e-05	0.00027357			Edil3
Rbm3	0.73622	4.11e-05	0.00028061			Npl
Rpl22	0.73581	4.17e-05	0.00028406			Tpx2
Nop10	0.73536	4.24e-05	0.00028647			Glb1l2
Psmd3	0.73431	4.41e-05	0.00029517			Plau
Ilf3	0.73394	4.47e-05	0.00029677			Tm7sf3
Txn	0.73305	4.61e-05	0.00030566			Med31
Atp6v0c	0.73266	4.68e-05	0.00030868			Slc8a1
Tkt	0.73263	4.68e-05	0.00030868			Tmem86a
Tomm40	0.73156	4.87e-05	0.00032			Ccdc50
Acaa1a	0.73129	4.91e-05	0.0003222			Gpatch4
Camp	0.72961	5.22e-05	0.00034123			Phrf1
Ppia	0.72927	5.28e-05	0.00034356			Wbp4
Fn3k	0.72912	5.31e-05	0.00034443			Pilra
Lrpprc	0.7282	5.48e-05	0.00035429			Cdkn2c
Mrpl41	0.72818	5.49e-05	0.00035429			Jun
Atox1	0.72797	5.53e-05	0.00035541			Asf1b
Chst14	0.72794	5.53e-05	0.00035541			Gc
Q8WUR0	0.72785	5.55e-05	0.00035562			Epc2
Sf3b6	0.72765	5.59e-05	0.00035669			Apoa4
Rpl28	0.72762	5.6e-05	0.00035669			Pusl1
Rps15a	0.72746	5.63e-05	0.00035688			Klra17
Rpl24	0.72746	5.63e-05	0.00035688			Igfbp3
Rps18-ps6	0.72687	5.75e-05	0.00036352			Smim8
Arg1	0.72678	5.76e-05	0.00036373			Ccnb1
Rack1	0.72629	5.86e-05	0.00036909			Ar
Faf2	0.72584	5.96e-05	0.00037396			H1-1
Pdap1	0.72575	5.98e-05	0.000374			Yeats2
Mmp9	0.72569	5.99e-05	0.000374			Prrc2b
Fam162a	0.72528	6.07e-05	0.00037804			Sugp2
Nfyb	0.72524	6.08e-05	0.00037804			Mob1a
Smarca5	0.72465	6.21e-05	0.00038366			Plk1
Sec61a1	0.72455	6.23e-05	0.00038366			Tbrg1
Rpl35	0.7234	6.48e-05	0.00039706			Snx24
Lgals3	0.7224	6.71e-05	0.00040816			Auts2
Tubb5	0.72198	6.81e-05	0.00041196			Zfyve21
Rpl27a	0.72189	6.83e-05	0.00041226			Med7
Mrpl13	0.72079	7.09e-05	0.00042194			Med19
Rps7	0.72003	7.28e-05	0.00043104			Ly6g
Rpl8	0.71884	7.58e-05	0.0004467			Apon
Mrpl23	0.71814	7.76e-05	0.00045455			Axl
Psmd6	0.71809	7.77e-05	0.00045455			Golm2
Rpl7	0.71808	7.78e-05	0.00045455			Jmjd8
Lgals7	0.71768	7.88e-05	0.00045709			Kif11
Mbnl2	0.71757	7.91e-05	0.00045765			Ier5
Hnrnpf	0.71703	8.06e-05	0.00046288			Gna15
Rps3	0.71666	8.16e-05	0.00046545			Znf609
Map3k19	0.71636	8.24e-05	0.00046836			Hbb-bs
Lrrc59	0.7163	8.26e-05	0.00046836			Smim1
Tcp1	0.71627	8.27e-05	0.00046836			Rab3a
Mrpl48	0.7147	8.71e-05	0.000491			Crtc3
Cebpb	0.71399	8.92e-05	0.00049645			Tma16
Slc25a5	0.71298	9.22e-05	0.00051225			Tead3
Actb	0.71223	9.46e-05	0.00052222			Ube2c
Pttg1ip	0.71204	9.52e-05	0.00052222			Col16a1
Csnk1a1	0.71184	9.58e-05	0.00052369			Clec12a
Sec63	0.71157	9.66e-05	0.00052605			Dusp9
Rps8	0.7108	9.91e-05	0.00053729			Adgre1
Rps13	0.70969	0.00010278	0.00055357			Slc43a2
Wdr36	0.70955	0.00010324	0.0005548			Mga
Snrpc	0.70949	0.00010346	0.0005548			Racgap1
Eef1a1	0.70867	0.00010625	0.00056734			Camp
Ddx23	0.7086	0.00010648	0.00056736			Gorab
Snu13	0.70835	0.00010738	0.00056972			Ighv5-17
Rps24	0.70788	0.000109	0.00057713			Anapc16
Stoml2	0.70766	0.00010979	0.00058003			Fbxo11
Rpl18a	0.70745	0.00011054	0.00058225			Twist1
Ptgr1	0.70713	0.0001117	0.00058645			Procr
Ganab	0.70694	0.00011238	0.00058878			Plekhg5
Kdelr1	0.70666	0.00011341	0.00059291			Kcnj1
Tmed4	0.70569	0.00011702	0.0006066			Tada3
Rps23	0.70563	0.00011724	0.0006066			Maco1
H1-3	0.70536	0.00011826	0.00061062			Rasal2
Tmed7	0.70484	0.00012025	0.00061365			Nova1
Snrpd1	0.70482	0.00012032	0.00061365			Parp16
Tomm20	0.70434	0.00012218	0.00061931			Ncaph
Mrpl18	0.70413	0.000123	0.00062095			Q922M7
Pglyrp1	0.70365	0.00012488	0.00062792			Zfp148
Rpl30	0.7029	0.00012791	0.00063914			Pdgfrb
Anxa1	0.70285	0.00012814	0.00063914			Zfp664
Baiap2	0.70184	0.0001323	0.00065548			Ankrd46
Rpl13	0.70124	0.00013481	0.00066448			Usp40
Bop1	0.70081	0.00013665	0.00067088			Slc35c2
Snrpa1	0.70048	0.00013807	0.00067654			Man1c1
Rps3a	0.70042	0.00013834	0.00067655			Arl11
Rbm14	0.69991	0.00014059	0.00068554			Sh3d19
Gadd45gip1	0.69985	0.00014085	0.00068554			Pid1
Vcp	0.69982	0.000141	0.00068554			Nelfe
Hspe1	0.69819	0.00014837	0.00071693			Erf
Sf3b4	0.69814	0.00014861	0.00071693			Rrp36
Rpl21	0.69766	0.00015083	0.00072597			Foxk2
Acot9	0.69755	0.00015135	0.00072597			Them4
Rab2a	0.69527	0.00016244	0.00077267			Pdcd7
Trim28	0.69523	0.00016263	0.00077267			Angptl2
Snrpg	0.69435	0.0001671	0.00079238			Ppcdc
Vma21	0.69406	0.00016861	0.00079727			Ilrun
Psmd13	0.69403	0.00016877	0.00079727			Usp36
Mmp8	0.69367	0.00017062	0.00080298			Jund
Rpl14	0.69344	0.00017181	0.00080673			Rprd2
Gatm	0.69307	0.00017378	0.0008102			Soat1
Eif4a3	0.69287	0.00017484	0.00081365			Plat
Med30	0.6926	0.00017631	0.00081897			Gcnt2
Tomm5	0.69191	0.00018007	0.00083195			Mvk
Ogfod3	0.69186	0.00018033	0.00083195			F13b
Hsp90ab1	0.69044	0.00018827	0.00086487			Uevld
Lap3	0.69025	0.00018934	0.0008682			Foxj2
Rhoc	0.68964	0.00019285	0.00088077			Ell
Pacsin2	0.68938	0.00019435	0.00088305			Maff
Rpl32	0.68911	0.00019599	0.00088728			Gm20517
Vars1	0.68885	0.00019753	0.00089235			Mllt10
Rplp2	0.68849	0.00019966	0.0008974			Cbx4
Snrpb	0.68839	0.00020023	0.00089835			Sgk3
Ldha	0.68793	0.00020303	0.00090926			Adarb1
Atp6v0d1	0.6878	0.00020385	0.0009113			Ncaph2
Dkc1	0.68693	0.00020917	0.00093178			Ice1
Ergic2	0.68668	0.00021076	0.00093549			Mcrs1
Emc1	0.68601	0.00021503	0.00095085			Mug1
Matr3	0.68596	0.00021536	0.00095085			Lhfpl2
Sf3b1	0.68571	0.00021692	0.00095433			Aurkb
Hspa1b	0.68564	0.00021739	0.00095433			Gnptg
Ewsr1	0.6856	0.00021767	0.00095433			Zbtb14
H2ac21	0.68536	0.00021921	0.00095605			H2-Q10
Cyrib	0.68418	0.00022702	0.00098567			Rnaseh2a
Lpcat1	0.68408	0.0002277	0.00098567			Med25
Tuba1b	0.68272	0.00023701	0.0010194			Rbl1
Otub1	0.68196	0.00024235	0.0010388			Apoc1
Ccdc47	0.67976	0.0002584	0.0010964			Emc10
Hm13	0.67919	0.00026272	0.00111			Rhd
Psma5	0.67917	0.00026285	0.00111			Cpb2
Emc2	0.67826	0.00026984	0.0011352			Snx7
Clptm1	0.67792	0.00027255	0.0011418			Rsrc1
Mrps28	0.67669	0.00028238	0.0011722			Tada2b
Rce1	0.67645	0.00028432	0.0011783			Ctse
Rpl4	0.67592	0.00028869	0.0011944			Clec4e
Psmc6	0.67567	0.00029073	0.0012009			0610012G03Rik
Hnrnpm	0.67561	0.00029125	0.001201			Pigw
Rps5	0.67503	0.00029606	0.0012169			Cenpq
Bud31	0.67453	0.00030032	0.0012324			Zbtb11
Sf3b3	0.67391	0.00030567	0.0012502			Ncor1
Rsrc1	0.67324	0.00031155	0.0012722			Cmtm3
Apbb1ip	0.67313	0.00031256	0.0012742			Plod2
H1-2	0.67251	0.00031808	0.0012886			Fbxw8
Pdlim7	0.67239	0.00031918	0.0012886			Lysmd2
Serpinb1c	0.67231	0.00031987	0.0012886			Znf574
Snd1	0.67229	0.00032004	0.0012886			Srek1ip1
Hnrnph2	0.67227	0.00032021	0.0012886			Q3U7U4
Ddx39b	0.67163	0.00032604	0.0013076			C8g
Psmd8	0.67101	0.00033179	0.0013166			Edf1
Tuba1c	0.671	0.00033189	0.0013166			Znf800
Rttn	0.67099	0.00033196	0.0013166			Gins4
Kpna1	0.67097	0.00033214	0.0013166			Il4ra
Rplp0	0.6703	0.00033845	0.0013319			Lsm14a
Slc16a3	0.66945	0.00034666	0.00136			Huwe1
Rpsa	0.66887	0.00035232	0.00138			Ahr
Tubb4b	0.66878	0.00035315	0.0013811			R3hdm1
Spp1	0.66867	0.00035426	0.0013833			Chil3
Nol6	0.66819	0.00035906	0.0013998			Borcs7
Grpel1	0.66756	0.00036534	0.0014177			Cryzl2
Ddx17	0.6673	0.00036801	0.0014258			Dnmt1
Kpnb1	0.66686	0.00037251	0.0014404			Itga5
Copb1	0.66625	0.00037887	0.0014566			S100a9
S100a11	0.66456	0.00039695	0.0015189			Zfand5
Rab2b	0.66452	0.0003974	0.0015189			Sorbs3
Gapdh	0.66379	0.00040541	0.0015444			Ccl6
Prpf19	0.66229	0.00042235	0.0015895			Clock
Crip1	0.66199	0.00042575	0.0015999			C5ar1
Runx3	0.66178	0.00042819	0.0016067			Plaur
Psmd1	0.6616	0.0004303	0.0016098			Slc39a1
Atp6v1b2	0.66128	0.00043405	0.0016214			Ngp
Btf3	0.66083	0.00043946	0.0016391			Kctd21
Fus	0.65964	0.00045376	0.0016849			Cln8
Hspd1	0.65938	0.000457	0.0016942			Ikbip
Ppan	0.65885	0.00046359	0.0017138			Adgra2
Mmgt1	0.65856	0.00046718	0.001722			Lrp1
Mrpl12	0.65836	0.00046971	0.0017269			Pon1
Pdxdc1	0.65815	0.0004723	0.0017313			Il1rl1
Cpsf7	0.65814	0.00047249	0.0017313			Kiaa1522
Selenot	0.65787	0.00047595	0.0017414			Dcaf10
Lman2	0.65713	0.00048541	0.0017695			F10
Dnaja3	0.65682	0.00048946	0.0017804			Ahdc1
Senp6	0.65658	0.0004926	0.0017893			Fam20c
Rpl3	0.65374	0.00053114	0.0019153			Limch1
Ebp	0.65254	0.00054819	0.0019683			Scap
Ddx41	0.65181	0.00055885	0.001998			Mtf2
Slc45a3	0.65109	0.00056941	0.002027			Utp11
Cnn3	0.64899	0.00060152	0.0021156			Pygl
Ppib	0.64886	0.00060357	0.0021184			Prph
H2az1	0.64776	0.00062094	0.0021672			Tuba4a
Golt1b	0.64567	0.00065537	0.0022779			Igfbp4
Fcf1	0.64554	0.00065752	0.0022822			Neo1
Eif4a2	0.64506	0.00066568	0.0023073			Ccr1
C1qa	0.64419	0.00068064	0.0023461			Rb1cc1
Hspa5	0.64326	0.00069698	0.0023892			Pram1
Mrps25	0.63976	0.00076138	0.0025922			Dnm2
Oxct1	0.63931	0.0007702	0.0026187			Vtn
Eif2s3x	0.63764	0.00080291	0.0027225			Hmga1
P4hb	0.63737	0.00080837	0.0027351			Vamp4
Bub3	0.63645	0.00082717	0.0027813			Slc12a6
Gm20390	0.63629	0.00083044	0.0027856			Rab20
Rps10	0.63462	0.00086543	0.0028913			Tnrc6b
Dstn	0.63391	0.00088074	0.0029346			Tsen2
Tmem11	0.63364	0.00088675	0.0029485			Fam241a
Tmem106b	0.63268	0.00090777	0.0030007			Chtop
Rpl22l1	0.63245	0.00091286	0.0030095			Aatk
Tram1	0.63231	0.00091605	0.0030161			Rexo4
Rpl10a	0.63153	0.00093379	0.0030664			Fbxw17
Srsf9	0.6312	0.00094133	0.0030831			Slc14a1
Nucb1	0.63104	0.00094493	0.0030908			Tor4a
Rpl12	0.63088	0.00094859	0.0030947			Gck
Rpl5	0.63033	0.00096138	0.0031282			Pomk
Mrpl46	0.62765	0.0010259	0.0032995			Gpatch1
Psmc4	0.62642	0.0010567	0.0033941			Ncf2
Phlpp1	0.62614	0.0010638	0.0034127			Lactb
Erp44	0.62462	0.0011034	0.0035214			Pbx1
Prdx1	0.6236	0.0011303	0.0035845			Nrif1
Atp2a2	0.62338	0.0011363	0.0035979			Zeb2
Rpl13a	0.62224	0.0011676	0.0036748			Ccdc102a
Scd2	0.62132	0.0011933	0.003751			Fam76a
Lcn2	0.62031	0.0012218	0.0038097			Runx2
Pcbp1	0.62029	0.0012225	0.0038097			Dok1
Psmc2	0.62028	0.0012226	0.0038097			Iqgap3
Dcakd	0.61916	0.0012554	0.0039019			Dpy19l4
Bri3bp	0.61872	0.0012683	0.0039325			Ldlr
Ptbp2	0.61855	0.0012734	0.0039387			Alox5
Slc25a13	0.61805	0.0012883	0.0039795			Pter
Rtn3	0.61637	0.0013398	0.0040977			Nupl2
Q3TQI7	0.61634	0.0013405	0.0040977			Med13
Chi3l1	0.61509	0.0013801	0.0042007			Camsap2
Pygl	0.61449	0.0013993	0.0042437			Cdc42ep4
Rcc2	0.6141	0.0014118	0.0042663			Zfc3h1
Csnk2b	0.61353	0.0014307	0.0043052			Pkig
Anxa11	0.61352	0.0014308	0.0043052			Numbl
Timm50	0.61227	0.0014724	0.0044225			Med15
Phb2	0.61129	0.001506	0.0045071			Akr1b8
Eef1g	0.61073	0.0015252	0.0045538			Suv39h1
Lnpep	0.6106	0.0015299	0.0045624			Snx20
Psmd14	0.60974	0.00156	0.00463			Mgrn1
Cfdp1	0.60912	0.0015821	0.0046734			Padi4
Ncln	0.609	0.0015865	0.0046809			Ppp1r12b
Zmpste24	0.60893	0.001589	0.0046826			Nsmce2
Prkcsh	0.60881	0.0015931	0.0046892			Cfp
Iars2	0.60849	0.0016048	0.0047182			F2
Nkiras2	0.60804	0.0016212	0.0047552			Itgam
Tmed2	0.60777	0.001631	0.0047783			Fcer1g
Rac2	0.60759	0.0016376	0.004792			Ambp
Msn	0.60708	0.0016568	0.0048368			Bach1
Got2	0.60678	0.0016679	0.0048635			Entpd7
Rpl36	0.60501	0.0017355	0.0050373			Rhag
Snw1	0.60435	0.0017613	0.0051062			Sumf1
Rps19	0.60365	0.0017889	0.00518			Golm1
Vdac2	0.60343	0.0017978	0.0051998			Nqo2
Lamp2	0.6022	0.0018476	0.0053376			Zc3h12a
Slc35b2	0.60158	0.001873	0.0053871			Plg
Timm13	0.60151	0.0018759	0.0053884			Il36g
Ube2l3	0.60082	0.0019046	0.005452			Mgat4a
Ctsd	0.60023	0.0019294	0.0055041			Tmem181a
Atic	0.59926	0.0019712	0.0056049			Arsb
Ssr1	0.59925	0.0019715	0.0056049			Pot1
Tmed9	0.59874	0.0019939	0.0056558			Slc39a11
Mif	0.59832	0.0020121	0.0056881			Rgs18
Bola2	0.59821	0.002017	0.0056954			Med6
Mtch1	0.59807	0.0020233	0.0057068			Uhrf1
C1qb	0.59759	0.0020447	0.0057541			Bcar1
Ctsc	0.59722	0.0020613	0.005792			Rcn2
H2bu1	0.59703	0.0020698	0.0058052			Marf1
Rnasek	0.59578	0.0021268	0.0059517			Ncf1
Eif1a	0.59508	0.0021593	0.006029			Q3TQI7
Sbno2	0.59418	0.0022019	0.0061274			Tmem106a
Ndufaf2	0.59401	0.0022097	0.0061423			Il1b
Adgrl4	0.59389	0.0022156	0.0061519			Brd8
Rps12	0.59371	0.0022239	0.0061683			Elane
C1qc	0.59353	0.0022325	0.0061803			Dynlt3
Copg1	0.59328	0.0022448	0.0061985			Kpna2
Anxa8	0.59276	0.0022698	0.0062538			Flt1
Supt4h1a	0.59193	0.0023108	0.0063599			Ift81
Sertad1	0.59186	0.0023141	0.0063618			Znf146
Slc30a7	0.59023	0.0023961	0.0065799			AI182371
Eef1b	0.58992	0.0024122	0.006617			Ctsg
Rpl39	0.58887	0.0024666	0.0067587			Zfp532
Kdelr2	0.58876	0.0024725	0.0067675			Slx4ip
Pdia3	0.58791	0.0025171	0.0068745			Ndst2
Rplp1	0.5878	0.0025234	0.0068767			Kat2b
Znf207	0.58646	0.0025953	0.0070191			Abt1
Tmx3	0.58568	0.0026386	0.0070885			Abtb2
Mpst	0.58564	0.0026408	0.0070885			Alkbh3
Mrpl39	0.5848	0.0026875	0.0072016			Fcgr3
Tagln2	0.58478	0.0026887	0.0072016			Ppp1r3d
C1qbp	0.58431	0.0027155	0.0072579			Ncf4
Fn1	0.58312	0.0027838	0.0074009			F5
Myl6	0.58271	0.0028078	0.0074486			Shank3
Eif3f	0.58244	0.0028233	0.0074815			Kxd1
Lman1	0.58237	0.0028277	0.0074815			Tars3
Uba1	0.58234	0.0028294	0.0074815			Prmt9
Surf4	0.58224	0.0028351	0.0074815			Rbm33
Gm9733	0.58177	0.0028631	0.0075375			Hk3
D2hgdh	0.58148	0.00288	0.007547			Cptp
Gar1	0.5811	0.0029031	0.0075777			Zdhhc3
Pilra	0.58107	0.0029049	0.0075777			Tnip2
Stmn1	0.57965	0.0029912	0.007746			Zmym4
Stk17b	0.57932	0.0030117	0.007791			Tbxas1
Timp3	0.57838	0.0030706	0.007927			Fam234b
Ak4	0.57807	0.0030899	0.0079619			Kmt5c
Cfl1	0.57804	0.0030918	0.0079619			Prtn3
Plod2	0.57801	0.0030936	0.0079619			Clec5a
Ube2b	0.57792	0.0030995	0.0079688			Vma21
Tubal3	0.57772	0.0031124	0.0079937			Rlf
Copz1	0.5769	0.0031646	0.0081029			Rnf149
Mgst2	0.57638	0.0031985	0.0081561			Apoa1
Runx2	0.57484	0.0033006	0.0083909			H2-M3
Itga3	0.57478	0.0033042	0.0083914			Nsl1
Snrpd3	0.57441	0.0033296	0.0084388			Ncs1
Slc25a24	0.574	0.0033573	0.0084941			Slc25a30
Crabp2	0.57321	0.003411	0.008619			Mmp9
Rpl18	0.57219	0.0034824	0.0087815			Cmip
Saa1	0.57172	0.0035152	0.0088552			Pglyrp1
Nomo1	0.57144	0.0035351	0.0088876			Ltf
Dazap1	0.57061	0.0035947	0.0090011			Ndufs2
Hspa9	0.5688	0.003727	0.0093046			Kidins220
Pebp1	0.56665	0.0038893	0.0096613			Klra2
Syncrip	0.56429	0.0040744	0.010081			Eml1
Ociad2	0.56308	0.0041727	0.010284			Golga1
Khdrbs1	0.56183	0.0042753	0.010516			Notch2
Gaa	0.56149	0.0043037	0.010575			Nab1
Rps21	0.55952	0.0044717	0.010945			Hmgn2
Khdrbs3	0.55917	0.0045021	0.011			Rb1
Psmb6	0.55916	0.0045031	0.011			Hdac8
Sec62	0.55904	0.0045133	0.011013			Sav1
Tpt1	0.55798	0.0046071	0.011189			Slc16a3
Calr	0.5575	0.0046499	0.011271			Junb
Txn2	0.55738	0.0046601	0.01128			Nfyb
Vdac3	0.55735	0.0046627	0.01128			B3glct
Hist2h2bb	0.5572	0.0046769	0.011303			Ptgs1
Saa2	0.55632	0.0047566	0.011485			Clec3b
Tigd5	0.55449	0.0049256	0.011858			Tpst2
Fis1	0.55265	0.0051013	0.012234			Apom
Arf1	0.55222	0.0051427	0.012322			Samd4b
Pdzd2	0.55189	0.0051745	0.012386			Col5a3
Lmf2	0.55125	0.0052379	0.012514			Senp2
Ythdc1	0.55116	0.0052465	0.012523			Selenop
Srp14	0.54966	0.0053969	0.012832			S100a8
Lsm8	0.54926	0.0054372	0.012904			Fcgr1
Uqcc2	0.54771	0.0055982	0.013198			Fanci
Rab31	0.54702	0.0056698	0.013329			Brd7
Ube2k	0.54637	0.0057397	0.013481			Slc15a3
Nrif1	0.54625	0.0057526	0.013498			Top2a
Colgalt1	0.54531	0.0058532	0.013709			Aif1
Cct3	0.5452	0.0058651	0.013724			Dab2
Ptpn6	0.54502	0.0058854	0.013758			Lbh
Atad3	0.54319	0.0060874	0.014164			Stmn1
Anp32b	0.54172	0.0062539	0.014525			Hbq1b
Cwc15	0.54167	0.00626	0.014525			Maged1
Manba	0.54134	0.0062975	0.014589			Tmem41a
Mlec	0.53916	0.0065533	0.015122			Lvrn
Itih4	0.5384	0.0066448	0.015304			Tlr13
Gcnt1	0.53686	0.0068327	0.015636			Sap30l
Snrnp70	0.53645	0.0068836	0.015738			Plxnd1
Exosc4	0.53632	0.0068998	0.015754			Bud13
Cdyl	0.53626	0.0069077	0.015754			Tarbp2
Aif1	0.53624	0.0069094	0.015754			Cebpb
Tubb3	0.53447	0.007133	0.016205			Mmp8
Col18a1	0.53432	0.0071528	0.016235			Nbea
Soat1	0.5339	0.0072066	0.016342			Zfp384
Rps27	0.53315	0.0073038	0.016548			Ercc6l
Tra2b	0.53278	0.0073523	0.01662			Q80X32
Tnc	0.53273	0.0073591	0.01662			Lrrc25
P03977	0.53039	0.0076717	0.017261			Noc2l
Pdcd10	0.53037	0.0076741	0.017261			Rap1gap2
Plg	0.52985	0.0077459	0.017392			Rlim
Trps1	0.52921	0.007834	0.017558			Armcx3
Rab7a	0.5285	0.0079321	0.01775			Fxyd5
Phb	0.52849	0.0079339	0.01775			Kif22
Rpn2	0.52802	0.0079998	0.017882			Pknox1
Emc4	0.5268	0.0081731	0.01822			P3h2
Tada3	0.52561	0.008345	0.018553			Snx9
Bud13	0.52525	0.0083976	0.018638			Itih4
Tmed10	0.52525	0.008398	0.018638			Uxs1
Dhcr7	0.52499	0.0084356	0.018705			Timeless
Carhsp1	0.52356	0.0086491	0.019161			Ptgr1
Plod3	0.52305	0.0087253	0.019313			Rbfox2
Mtatp8	0.52262	0.0087917	0.019426			Dhx34
G6pdx	0.52245	0.0088168	0.01946			Cd177
Acp1	0.52241	0.0088226	0.01946			Dnah6
H2-T23	0.52093	0.0090514	0.019894			Lyz2
Snx3	0.52057	0.0091073	0.019964			Cnnm4
Srp9	0.52016	0.009172	0.020088			Xaf1
Srsf5	0.51871	0.009403	0.020558			Gsdme
Tubb6	0.51844	0.0094469	0.0206			Eif1ax
Hsd17b10	0.51829	0.0094714	0.020636			Elp4
Rer1	0.51735	0.0096248	0.020952			Kpna6
Sec11c	0.5157	0.009899	0.021492			Med28
Clpp	0.51542	0.0099462	0.02152			Gm45785
Stt3a	0.51471	0.010066	0.02176			Def8
Rpn1	0.51399	0.01019	0.021998			Rbms1
Syngr2	0.51397	0.010194	0.021998			Ttf2
Tpi1	0.51304	0.010354	0.022305			Myef2
Nup93	0.51283	0.01039	0.022365			Mcemp1
Cap1	0.51156	0.010615	0.02279			Haus6
Fgg	0.5109	0.010733	0.023023			Clec7a
Atp6ap1	0.51073	0.010764	0.023069			Prkab1
Csk	0.51041	0.010823	0.023174			Sardh
Txndc12	0.51014	0.010871	0.0232			Rfc1
Fam3c	0.50852	0.011168	0.023752			Ccr5
Grb2	0.50759	0.011341	0.0241			Srpk2
Ssr4	0.50694	0.011464	0.02432			Antxr2
Gnai3	0.50658	0.011533	0.024445			Pf4
Fgb	0.50533	0.011773	0.02485			Ythdf1
Mrpl17	0.50489	0.01186	0.02499			Sfxn2
Imp3	0.50418	0.011997	0.025195			Mrc2
Oat	0.50332	0.012169	0.025513			Kifc5b
Cpt1a	0.50235	0.012364	0.025878			Dgcr2
Chtop	0.50218	0.012397	0.025924			Arl3
Mrps36	0.50212	0.012409	0.025928			Foxj3
Tra2a	0.50146	0.012545	0.02619			Nup50
Hk1	0.50087	0.012665	0.026396			Ccdc88a
Ctbp2	0.50081	0.012677	0.0264			Skap2
Uqcr11	0.50051	0.012739	0.026486			Miga2
Serpina1d	0.50036	0.012771	0.026528			Atp6v1g1
Hsp90aa1	0.50029	0.012784	0.026535			Smc2
						Rreb1
						Gstm1
						Tgfb2
						Mki67
						Hspa4l
						Sphk1
						Cyba
						Zwilch
						Pinx1
						Hmox1
						Necap1
						Nsd2
						Rbm12b1
						Pcyt1a
						Ppfia1
						Q91Z58
						Akr1b10
						Clec4n
						Fpr2
						Pnisr
						Zfp326
						Gsto1
						Mcub
						Ncam1
						Apobr
						Brd9
						Spta1
						Sugp1
						Card9
						Znf263
						Hnmt
						Hexa
						U2surp
						Adpgk
						Aacs
						Polr3h
						Med27
						Nagpa
						Kntc1
						Rab23
						Tada1
						Rhbdf2
						Chmp5
						Setdb1
						Galnt2
						Arhgap10
						Spp1
						Kansl3
						Olfm4
						Selenok
						Rcbtb2
						Itgb2
						Frmd6
						H1-3
						Ncapg
						Med4
						Cbll1
						Scai
						Zfp106
						Spen
						Tmbim1
						Eif4enif1
						Srsf9
						Akr1e2
						Rae1
						Stx2
						Ptpn18
						Phax
						Csgalnact2
						Serpinf2
						Ptp4a1
						Pdgfc
						Slc2a3
						Cybb
						Maz
						Pla2g15
						Cd200r1
						Tcirg1
						Tfrc
						Ranbp10
						Smc4
						Zmynd8
						Ank1
						Ppp1r37
						Ssbp4
						Snrpc
						Chmp4b
						Hsd17b7
						Rpl22
						Colgalt1
						Gps2
						Ca1
						Il1rap

## Sheet: Fig2i
	PDX-WT	PDX-BRCA1-MT
	1	22
	1	14
	0	35
	2	43
	7	42
	5	15
	2	23
	2	27
	0	7
	2	32
	1	8
	3	17
	4	16
	1	17
	2	36
	1	20
	1	22
	0	42
	0	16
	7	5
	1	6
	1	38
		20
		10
		10
		7
		22
		14
		28
		14
Average	2	20.9333
P value		<0.0001

## Sheet: Fig 2k 2l 2m 2n
Fig2k	WTV4			MTV4
S100a8	0.72198	1	1.27802	3.59967	3.65837	3.71708
S100a9	0.973464	1	1.02654	1.71766	1.77352	1.82938
Average	WTV4			MTV4
S100a8			1			3.65837
S100a9			1			1.77352
Fig2k	S100a8	S100a9
	"WTV4" vs. "Brca1 MTV4"	"WTV4" vs. "Brca1 MTV4"
p value	0.0015	< 0.0001
Fig2l	WT-Tumor			MT-Tumor
S100a8	0.93	1	1.07	2.42005	2.50005	2.58005
S100a9	0.91	1	1.09	2.04336	2.10336	2.16336
Average	WTV4			MTV4
S100a8			1			2.50005
S100a9			1			2.10336
Fig2l	S100a8	S100a9
	"WT-Tumor" vs. "Brca1 MT-Tumor"	"WT-Tumor" vs. "Brca1 MT-Tumor"
p value	0.0002	0.0013

[truncated: 24 more sheets: Fig S2c S2d S2e S2f, Fig3a 3b 3c 3d 3e 3g, Fig S3a 3b  3f, Fig4a 4b, Fig4f 4g 4h, FigS4a 4b 4c 4d, Fig5d 5e, Fig5f 5g 5h 5i 5j  5k 5l 5m 5n, Fig S5a 5c 5d 5i 5j, FIG6c, Fig6e 6g 6h, Fig6i 6j 6k 6l, Fig6m 6n 6q 6r, FigS6b 6c 6e 6e 6g, Fig7b, Fig7c, Fig7d, Fig7e, Fig7g, Fig7j …]
